# Supplementary material for: Six 1-halobenzoyl-4-(2-meth­oxy­phen­yl)piperazines having Z′ values of one, two or four; disorder, pseudosymmetry, twinning and supra­molecular assembly in one, two or three dimensions
Source: Acta Crystallogr E Crystallogr Commun. 2021 Jan 1;77(Pt 1):5–13. doi: 10.1107/S2056989020015649 (PMC7784055; doi:10.1107/S2056989020015649)
Supplement: Supplementary file 1 [file e-77-00005-sup1.cif]

##############################################################################
#                                                                            #
# This CIF contains the data in a paper accepted for publication in          #
# Acta Crystallographica Section E. It conforms to the requirements of       #
# Notes for Authors for Acta Crystallographica Section E, and has been       #
# peer reviewed under the auspices of the IUCr Commission on Journals.       #
#                                                                            #
# Full details of the Crystallographic Information File format               #
# are given in the paper "The Crystallographic Information File (CIF):       #
# a New Standard Archive File for Crystallography" by S. R. Hall, F. H.      #
# Allen and I. D. Brown [Acta Cryst. (1991), A47, 655-685].                  #
#                                                                            #
# The current version of the core CIF dictionary is obtainable from          #
# ftp://ftp.iucr.org/pub/cif_core.dic.                                       #
#                                                                            #
# Software is freely available for graphical display of the structure(s)     #
# in this CIF. For information consult the CIF software page                 #
# http://www.iucr.org/resources/cif/software.                                #
#                                                                            #
# This file may be used for bona fide research purposes within the           #
# scientific community so long as proper attribution is given to the journal # 
# article from which it was obtained.                                        #
#                                                                            #
##############################################################################
data_global
_audit_creation_method     'from SHELXL-2014'
_journal_date_recd_electronic     2020-11-27
_journal_date_accepted     2020-11-28
_journal_name_full     'Acta Crystallographica, Section E'
_journal_year     2021
_journal_volume     77
_journal_issue      1
_journal_page_first     5
_journal_page_last     13
_journal_paper_category     GO
_journal_paper_doi     10.1107/S2056989020015649
_journal_coeditor_code     HB7954
loop_
    _publ_contact_author_name
    _publ_contact_author_address
    _publ_contact_author_email
    'Yathirajan, Hemmige S.'
;  Department of Studies in Chemistry,
University of Mysore,
Manasagangotri, Mysuru-570 006,
India
;
 yathirajan@hotmail.com
_publ_contact_author_fax     ?
_publ_contact_author_phone     ?
_publ_section_title
;
Six 1-halobenzoyl-4-(2-methoxyphenyl)piperazines having <i>Z</i>' values of one,
two or four; disorder, pseudosymmetry, twinning and supramolecular assembly in
one, two or three dimensions
;
loop_
    _publ_author_name
    _publ_author_footnote
    _publ_author_address
    'Harish Chinthal, Chayanna' .
;  Department of Studies in Chemistry,
University of Mysore,
Manasagangotri, Mysuru-570 006,
India
;
    'Kavitha, Channappa N.' .
;  Department of Chemistry,
Maharani's Science College for Women,
Mysuru-570 001,
India
;
    'Yathirajan, Hemmige S.' .
;  Department of Studies in Chemistry,
University of Mysore,
Manasagangotri, Mysuru-570 006,
India
;
    'Foro, Sabine' .
; Institute of Materials Science,
Darmstadt University of Technology,
Alarich-Weiss-Strasse 2,
D-64287 Darmstadt,
Germany
;
    'Glidewell, Christopher' .
;    School of Chemistry, University of St Andrews,
     St Andrews, Fife KY16 9ST, UK
;
_publ_section_synopsis
;
Among six closely related 1-halobenzoyl-4-(2-methoxyphenyl)piperazines, those
with <i>Z</i>' = 1 form one-dimensional hydrogen-bonded assemblies, those with
<i>Z</i>' = 2 form two-dimensional hydrogen-bonded assemblies, and that with
<i>Z</i>' = 4 forms a three-dimensional hydrogen-bonded assembly.
Pseudosymmetry and inversion twinning are apparent when <i>Z</i>' > 1.
;
data_I
_audit_creation_method     SHELXL-2014
_chemical_name_systematic
;
1-(4-Fluorobenzoyl)-4-(2-methoxyphenyl)piperazine
;
_chemical_name_common     ?
_chemical_formula_moiety     'C18 H19 F N2 O2'
_chemical_formula_sum     'C18 H19 F N2 O2'
_chemical_formula_iupac     'C18 H19 F N2 O2'
_chemical_formula_weight     314.35
_chemical_melting_point     ?
_chemical_absolute_configuration     unk
_space_group_crystal_system     orthorhombic
_space_group_name_H-M_alt     'P 21 21 21'
_space_group_name_Hall     'P 2ac 2ab'
loop_
    _space_group_symop_operation_xyz
    'x, y, z'
    '-x+1/2, -y, z+1/2'
    'x+1/2, -y+1/2, -z'
    '-x, y+1/2, -z+1/2'
_cell_length_a     7.3286(6)
_cell_length_b     11.3388(7)
_cell_length_c     20.3040(10)
_cell_angle_alpha     90
_cell_angle_beta     90
_cell_angle_gamma     90
_cell_volume     1687.21(19)
_cell_formula_units_Z     4
_cell_measurement_reflns_used     3523
_cell_measurement_theta_min     2.955
_cell_measurement_theta_max     27.764
_cell_measurement_temperature     296(2)
_exptl_crystal_description     needle
_exptl_crystal_colour     yellow
_exptl_crystal_size_max     0.440
_exptl_crystal_size_mid     0.140
_exptl_crystal_size_min     0.140
_exptl_crystal_density_diffrn     1.238
_exptl_crystal_density_meas     ?
_exptl_crystal_density_method     ?
_exptl_crystal_F_000     664
_exptl_absorpt_coefficient_mu     0.089
_exptl_absorpt_correction_type     multi-scan
_exptl_absorpt_process_details
;
(CrysalisRed; Oxford Diffraction, 2009)
;
_exptl_absorpt_correction_T_min     0.938
_exptl_absorpt_correction_T_max     0.988
_exptl_special_details     ?
_diffrn_ambient_temperature     296(2)
_diffrn_source     'Enhance (Mo) X-ray Source'
_diffrn_radiation_type     MoK\a
_diffrn_radiation_wavelength     0.71073
_diffrn_radiation_monochromator     graphite
_diffrn_measurement_device_type     'Oxford Diffraction Xcalibur CCD'
_diffrn_measurement_method     '\w scans'
_diffrn_detector_area_resol_mean     ?
_diffrn_reflns_number     6377
_diffrn_reflns_av_R_equivalents     0.0357
_diffrn_reflns_av_unetI/netI     0.0627
_diffrn_reflns_theta_min     2.955
_diffrn_reflns_theta_max     26.492
_diffrn_reflns_theta_full     25.242
_diffrn_measured_fraction_theta_max     0.997
_diffrn_measured_fraction_theta_full     0.998
_diffrn_reflns_limit_h_min     -8
_diffrn_reflns_limit_h_max     9
_diffrn_reflns_limit_k_min     -10
_diffrn_reflns_limit_k_max     14
_diffrn_reflns_limit_l_min     -16
_diffrn_reflns_limit_l_max     25
_diffrn_standards_number     0
_diffrn_standards_interval_count     0
_diffrn_standards_interval_time     0
_diffrn_standards_decay_%     0
_refine_special_details     ?
_reflns_number_total     3377
_reflns_number_gt     1918
_reflns_threshold_expression     'I > 2\s(I)'
_refine_ls_structure_factor_coef     Fsqd
_refine_ls_matrix_type     full
_refine_ls_R_factor_all     0.0986
_refine_ls_R_factor_gt     0.0444
_refine_ls_wR_factor_gt     0.0746
_refine_ls_wR_factor_ref     0.0875
_refine_ls_goodness_of_fit_ref     0.915
_refine_ls_restrained_S_all     0.915
_refine_ls_number_reflns     3377
_refine_ls_number_parameters     209
_refine_ls_number_restraints     0
_refine_ls_hydrogen_treatment     constr
_refine_ls_weighting_scheme     calc
_refine_ls_weighting_details
                      'w=1/[\s^2^(Fo^2^)+(0.0379P)^2^] where P=(Fo^2^+2Fc^2^)/3'
_atom_sites_solution_hydrogens     geom
_atom_sites_solution_primary     difmap
_atom_sites_solution_secondary     ?
_refine_ls_shift/su_max     0.000
_refine_ls_shift/su_mean     0.000
_refine_diff_density_max     0.117
_refine_diff_density_min     -0.138
_refine_ls_extinction_method     none
_refine_ls_extinction_coef     .
loop_
    _atom_type_symbol
    _atom_type_description
    _atom_type_scat_dispersion_real
    _atom_type_scat_dispersion_imag
    _atom_type_scat_source
    'C' 'C' 0.0033 0.0016
                         'International Tables Vol C Tables 4.2.6.8 and 6.1.1.4'
    'H' 'H' 0.0000 0.0000
                         'International Tables Vol C Tables 4.2.6.8 and 6.1.1.4'
    'F' 'F' 0.0171 0.0103
                         'International Tables Vol C Tables 4.2.6.8 and 6.1.1.4'
    'N' 'N' 0.0061 0.0033
                         'International Tables Vol C Tables 4.2.6.8 and 6.1.1.4'
    'O' 'O' 0.0106 0.0060
                         'International Tables Vol C Tables 4.2.6.8 and 6.1.1.4'
_computing_data_collection
;
CrysAlis CCD (Oxford Diffraction, 2009)
;
_computing_cell_refinement
;
CrysAlis RED (Oxford Diffraction, 2009)
;
_computing_data_reduction
;
CrysAlis RED (Oxford Diffraction, 2009)
;
_computing_structure_solution
;
SHELXT (Sheldrick, 2015a)
;
_computing_structure_refinement
;
SHELXL2014 (Sheldrick, 2015b)
;
_computing_molecular_graphics
;
PLATON (Spek, 2020)
;
_computing_publication_material
;
SHELXL2014 (Sheldrick, 2015b) and PLATON (Spek, 2020)
;
loop_
    _atom_site_type_symbol
    _atom_site_label
    _atom_site_fract_x
    _atom_site_fract_y
    _atom_site_fract_z
    _atom_site_U_iso_or_equiv
    _atom_site_adp_type
    _atom_site_calc_flag
    _atom_site_occupancy
    _atom_site_disorder_assembly
    _atom_site_disorder_group
    N N1 0.6727(4) 0.2259(2) 0.20993(12) 0.0536(7) Uani d 1 . .
    C C2 0.8380(5) 0.2651(3) 0.24390(16) 0.0595(9) Uani d 1 . .
    H H2A 0.9060 0.1970 0.2591 0.071 Uiso calc 1 . .
    H H2B 0.8046 0.3118 0.2821 0.071 Uiso calc 1 . .
    C C3 0.9566(4) 0.3381(3) 0.19839(14) 0.0538(9) Uani d 1 . .
    H H3A 1.0612 0.3678 0.2225 0.065 Uiso calc 1 . .
    H H3B 1.0010 0.2890 0.1627 0.065 Uiso calc 1 . .
    N N4 0.8517(3) 0.4376(2) 0.17130(11) 0.0465(7) Uani d 1 . .
    C C5 0.6898(4) 0.3946(3) 0.13597(15) 0.0525(9) Uani d 1 . .
    H H5A 0.7276 0.3458 0.0992 0.063 Uiso calc 1 . .
    H H5B 0.6219 0.4612 0.1186 0.063 Uiso calc 1 . .
    C C6 0.5689(4) 0.3238(3) 0.18136(16) 0.0563(9) Uani d 1 . .
    H H6A 0.5229 0.3741 0.2163 0.068 Uiso calc 1 . .
    H H6B 0.4654 0.2932 0.1569 0.068 Uiso calc 1 . .
    C C17 0.6446(5) 0.1113(3) 0.19657(14) 0.0478(8) Uani d 1 . .
    O O17 0.7472(3) 0.03302(19) 0.21678(12) 0.0737(7) Uani d 1 . .
    C C11 0.4817(4) 0.0807(2) 0.15457(14) 0.0425(7) Uani d 1 . .
    C C12 0.5086(5) 0.0571(3) 0.08810(16) 0.0624(10) Uani d 1 . .
    H H12 0.6255 0.0608 0.0704 0.075 Uiso calc 1 . .
    C C13 0.3629(6) 0.0284(4) 0.04822(17) 0.0740(11) Uani d 1 . .
    H H13 0.3799 0.0132 0.0036 0.089 Uiso calc 1 . .
    C C14 0.1935(5) 0.0228(3) 0.07572(19) 0.0656(10) Uani d 1 . .
    F F14 0.0480(3) -0.0036(2) 0.03598(11) 0.1066(9) Uani d 1 . .
    C C15 0.1623(5) 0.0423(3) 0.14120(19) 0.0620(9) Uani d 1 . .
    H H15 0.0455 0.0361 0.1588 0.074 Uiso calc 1 . .
    C C16 0.3097(5) 0.0716(3) 0.18063(16) 0.0530(8) Uani d 1 . .
    H H16 0.2918 0.0852 0.2253 0.064 Uiso calc 1 . .
    C C41 0.9543(4) 0.5233(3) 0.13506(13) 0.0445(7) Uani d 1 . .
    C C42 0.8745(4) 0.6348(3) 0.12306(14) 0.0450(8) Uani d 1 . .
    C C43 0.9689(5) 0.7194(3) 0.08778(15) 0.0568(9) Uani d 1 . .
    H H43 0.9146 0.7918 0.0791 0.068 Uiso calc 1 . .
    C C44 1.1429(6) 0.6969(3) 0.06546(16) 0.0696(11) Uani d 1 . .
    H H44 1.2055 0.7544 0.0419 0.083 Uiso calc 1 . .
    C C45 1.2242(5) 0.5907(4) 0.07779(17) 0.0719(11) Uani d 1 . .
    H H45 1.3425 0.5763 0.0633 0.086 Uiso calc 1 . .
    C C46 1.1291(4) 0.5041(3) 0.11218(16) 0.0609(9) Uani d 1 . .
    H H46 1.1847 0.4317 0.1199 0.073 Uiso calc 1 . .
    O O42 0.7039(3) 0.65179(17) 0.14915(10) 0.0576(6) Uani d 1 . .
    C C47 0.6206(5) 0.7644(3) 0.14019(17) 0.0716(11) Uani d 1 . .
    H H47A 0.5031 0.7649 0.1611 0.107 Uiso calc 1 . .
    H H47B 0.6063 0.7797 0.0940 0.107 Uiso calc 1 . .
    H H47C 0.6962 0.8242 0.1595 0.107 Uiso calc 1 . .
loop_
    _atom_site_aniso_label
    _atom_site_aniso_U_11
    _atom_site_aniso_U_22
    _atom_site_aniso_U_33
    _atom_site_aniso_U_12
    _atom_site_aniso_U_13
    _atom_site_aniso_U_23
    N1 0.0602(19) 0.0310(14) 0.0697(18) -0.0018(14) -0.0176(15) 0.0067(12)
    C2 0.064(2) 0.0433(18) 0.071(2) -0.0053(18) -0.0241(19) 0.0046(17)
    C3 0.053(2) 0.0427(19) 0.066(2) 0.0021(17) -0.0190(17) 0.0030(16)
    N4 0.0440(16) 0.0376(14) 0.0580(15) 0.0012(13) -0.0101(14) 0.0038(12)
    C5 0.052(2) 0.0403(17) 0.065(2) 0.0001(16) -0.0163(18) 0.0060(15)
    C6 0.055(2) 0.0352(18) 0.079(2) 0.0003(17) -0.0104(18) 0.0036(16)
    C17 0.051(2) 0.0403(19) 0.0524(19) 0.0035(18) 0.0005(16) 0.0064(14)
    O17 0.0726(17) 0.0409(13) 0.108(2) 0.0047(13) -0.0297(14) 0.0048(12)
    C11 0.048(2) 0.0314(16) 0.0484(19) -0.0022(14) -0.0011(16) 0.0033(13)
    C12 0.061(2) 0.070(2) 0.056(2) -0.0033(19) 0.0045(19) -0.0008(17)
    C13 0.085(3) 0.085(3) 0.051(2) -0.010(3) -0.006(2) -0.0045(19)
    C14 0.072(3) 0.055(2) 0.070(3) -0.016(2) -0.029(2) 0.0045(19)
    F14 0.1058(18) 0.1026(19) 0.1113(17) -0.0293(16) -0.0557(15) 0.0085(15)
    C15 0.047(2) 0.053(2) 0.086(3) -0.0059(18) 0.000(2) 0.0089(18)
    C16 0.054(2) 0.051(2) 0.0537(19) -0.0048(17) 0.0025(18) -0.0015(15)
    C41 0.0445(18) 0.0440(19) 0.0451(17) -0.0018(17) -0.0018(15) -0.0028(15)
    C42 0.044(2) 0.0434(19) 0.0480(17) -0.0050(16) -0.0010(16) -0.0031(15)
    C43 0.059(2) 0.051(2) 0.061(2) -0.0106(19) -0.0007(19) 0.0067(17)
    C44 0.062(3) 0.074(3) 0.072(2) -0.015(2) 0.005(2) 0.0121(19)
    C45 0.046(2) 0.092(3) 0.078(3) -0.002(2) 0.013(2) 0.000(2)
    C46 0.051(2) 0.060(2) 0.071(2) 0.0048(19) -0.0026(18) 0.0027(19)
    O42 0.0617(16) 0.0372(12) 0.0739(15) 0.0044(11) 0.0126(13) 0.0058(10)
    C47 0.076(3) 0.045(2) 0.093(3) 0.0152(19) 0.010(2) -0.0019(18)
_geom_special_details
;
 All esds (except the esd in the dihedral angle between two l.s. planes)
 are estimated using the full covariance matrix.  The cell esds are taken
 into account individually in the estimation of esds in distances, angles
 and torsion angles; correlations between esds in cell parameters are only
 used when they are defined by crystal symmetry.  An approximate (isotropic)
 treatment of cell esds is used for estimating esds involving l.s. planes.
;
loop_
    _geom_bond_atom_site_label_1
    _geom_bond_atom_site_label_2
    _geom_bond_site_symmetry_2
    _geom_bond_distance
    _geom_bond_publ_flag
    N1 C17 . 1.343(4) ?
    N1 C2 . 1.463(4) ?
    N1 C6 . 1.466(4) ?
    C2 C3 . 1.515(4) ?
    C2 H2A . 0.9700 ?
    C2 H2B . 0.9700 ?
    C3 N4 . 1.472(3) ?
    C3 H3A . 0.9700 ?
    C3 H3B . 0.9700 ?
    N4 C41 . 1.432(4) ?
    N4 C5 . 1.470(4) ?
    C5 C6 . 1.510(4) ?
    C5 H5A . 0.9700 ?
    C5 H5B . 0.9700 ?
    C6 H6A . 0.9700 ?
    C6 H6B . 0.9700 ?
    C17 O17 . 1.233(3) ?
    C17 C11 . 1.508(4) ?
    C11 C16 . 1.371(4) ?
    C11 C12 . 1.390(4) ?
    C12 C13 . 1.379(5) ?
    C12 H12 . 0.9300 ?
    C13 C14 . 1.363(5) ?
    C13 H13 . 0.9300 ?
    C14 C15 . 1.367(5) ?
    C14 F14 . 1.370(4) ?
    C15 C16 . 1.385(4) ?
    C15 H15 . 0.9300 ?
    C16 H16 . 0.9300 ?
    C41 C46 . 1.380(4) ?
    C41 C42 . 1.414(4) ?
    C42 O42 . 1.372(3) ?
    C42 C43 . 1.383(4) ?
    C43 C44 . 1.377(5) ?
    C43 H43 . 0.9300 ?
    C44 C45 . 1.367(5) ?
    C44 H44 . 0.9300 ?
    C45 C46 . 1.392(4) ?
    C45 H45 . 0.9300 ?
    C46 H46 . 0.9300 ?
    O42 C47 . 1.427(4) ?
    C47 H47A . 0.9600 ?
    C47 H47B . 0.9600 ?
    C47 H47C . 0.9600 ?
loop_
    _geom_angle_atom_site_label_1
    _geom_angle_atom_site_label_2
    _geom_angle_atom_site_label_3
    _geom_angle_site_symmetry_1
    _geom_angle_site_symmetry_3
    _geom_angle
    _geom_angle_publ_flag
    C17 N1 C2 . . 121.1(3) ?
    C17 N1 C6 . . 125.0(3) ?
    C2 N1 C6 . . 112.7(2) ?
    N1 C2 C3 . . 110.7(3) ?
    N1 C2 H2A . . 109.5 ?
    C3 C2 H2A . . 109.5 ?
    N1 C2 H2B . . 109.5 ?
    C3 C2 H2B . . 109.5 ?
    H2A C2 H2B . . 108.1 ?
    N4 C3 C2 . . 110.3(3) ?
    N4 C3 H3A . . 109.6 ?
    C2 C3 H3A . . 109.6 ?
    N4 C3 H3B . . 109.6 ?
    C2 C3 H3B . . 109.6 ?
    H3A C3 H3B . . 108.1 ?
    C41 N4 C5 . . 113.4(2) ?
    C41 N4 C3 . . 116.0(2) ?
    C5 N4 C3 . . 110.5(2) ?
    N4 C5 C6 . . 110.6(2) ?
    N4 C5 H5A . . 109.5 ?
    C6 C5 H5A . . 109.5 ?
    N4 C5 H5B . . 109.5 ?
    C6 C5 H5B . . 109.5 ?
    H5A C5 H5B . . 108.1 ?
    N1 C6 C5 . . 109.9(3) ?
    N1 C6 H6A . . 109.7 ?
    C5 C6 H6A . . 109.7 ?
    N1 C6 H6B . . 109.7 ?
    C5 C6 H6B . . 109.7 ?
    H6A C6 H6B . . 108.2 ?
    O17 C17 N1 . . 122.4(3) ?
    O17 C17 C11 . . 120.4(3) ?
    N1 C17 C11 . . 117.3(3) ?
    C16 C11 C12 . . 119.4(3) ?
    C16 C11 C17 . . 121.8(3) ?
    C12 C11 C17 . . 118.8(3) ?
    C13 C12 C11 . . 120.4(3) ?
    C13 C12 H12 . . 119.8 ?
    C11 C12 H12 . . 119.8 ?
    C14 C13 C12 . . 118.4(3) ?
    C14 C13 H13 . . 120.8 ?
    C12 C13 H13 . . 120.8 ?
    C13 C14 C15 . . 122.9(3) ?
    C13 C14 F14 . . 118.5(3) ?
    C15 C14 F14 . . 118.6(4) ?
    C14 C15 C16 . . 118.1(3) ?
    C14 C15 H15 . . 121.0 ?
    C16 C15 H15 . . 121.0 ?
    C11 C16 C15 . . 120.8(3) ?
    C11 C16 H16 . . 119.6 ?
    C15 C16 H16 . . 119.6 ?
    C46 C41 C42 . . 117.8(3) ?
    C46 C41 N4 . . 123.6(3) ?
    C42 C41 N4 . . 118.6(3) ?
    O42 C42 C43 . . 124.0(3) ?
    O42 C42 C41 . . 115.8(2) ?
    C43 C42 C41 . . 120.2(3) ?
    C44 C43 C42 . . 120.4(3) ?
    C44 C43 H43 . . 119.8 ?
    C42 C43 H43 . . 119.8 ?
    C45 C44 C43 . . 120.4(3) ?
    C45 C44 H44 . . 119.8 ?
    C43 C44 H44 . . 119.8 ?
    C44 C45 C46 . . 119.7(3) ?
    C44 C45 H45 . . 120.2 ?
    C46 C45 H45 . . 120.2 ?
    C41 C46 C45 . . 121.5(3) ?
    C41 C46 H46 . . 119.2 ?
    C45 C46 H46 . . 119.2 ?
    C42 O42 C47 . . 117.8(2) ?
    O42 C47 H47A . . 109.5 ?
    O42 C47 H47B . . 109.5 ?
    H47A C47 H47B . . 109.5 ?
    O42 C47 H47C . . 109.5 ?
    H47A C47 H47C . . 109.5 ?
    H47B C47 H47C . . 109.5 ?
loop_
    _geom_torsion_atom_site_label_1
    _geom_torsion_atom_site_label_2
    _geom_torsion_atom_site_label_3
    _geom_torsion_atom_site_label_4
    _geom_torsion_site_symmetry_1
    _geom_torsion_site_symmetry_2
    _geom_torsion_site_symmetry_3
    _geom_torsion_site_symmetry_4
    _geom_torsion
    _geom_torsion_publ_flag
    C17 N1 C2 C3 . . . . 112.8(3) ?
    C6 N1 C2 C3 . . . . -55.1(3) ?
    N1 C2 C3 N4 . . . . 55.4(3) ?
    C2 C3 N4 C41 . . . . 171.3(2) ?
    C2 C3 N4 C5 . . . . -57.8(3) ?
    C41 N4 C5 C6 . . . . -168.9(2) ?
    C3 N4 C5 C6 . . . . 58.9(3) ?
    C17 N1 C6 C5 . . . . -111.8(3) ?
    C2 N1 C6 C5 . . . . 55.5(3) ?
    N4 C5 C6 N1 . . . . -56.9(3) ?
    C2 N1 C17 O17 . . . . 6.3(5) ?
    C6 N1 C17 O17 . . . . 172.6(3) ?
    C2 N1 C17 C11 . . . . -173.0(3) ?
    C6 N1 C17 C11 . . . . -6.7(4) ?
    O17 C17 C11 C16 . . . . 98.8(4) ?
    N1 C17 C11 C16 . . . . -81.9(3) ?
    O17 C17 C11 C12 . . . . -79.0(4) ?
    N1 C17 C11 C12 . . . . 100.3(3) ?
    C16 C11 C12 C13 . . . . 2.0(5) ?
    C17 C11 C12 C13 . . . . 179.7(3) ?
    C11 C12 C13 C14 . . . . -0.5(5) ?
    C12 C13 C14 C15 . . . . -1.3(6) ?
    C12 C13 C14 F14 . . . . 178.8(3) ?
    C13 C14 C15 C16 . . . . 1.5(5) ?
    F14 C14 C15 C16 . . . . -178.6(3) ?
    C12 C11 C16 C15 . . . . -1.7(4) ?
    C17 C11 C16 C15 . . . . -179.4(3) ?
    C14 C15 C16 C11 . . . . 0.0(5) ?
    C5 N4 C41 C46 . . . . -114.2(3) ?
    C3 N4 C41 C46 . . . . 15.3(4) ?
    C5 N4 C41 C42 . . . . 67.2(3) ?
    C3 N4 C41 C42 . . . . -163.3(2) ?
    C46 C41 C42 O42 . . . . -177.2(2) ?
    N4 C41 C42 O42 . . . . 1.4(4) ?
    C46 C41 C42 C43 . . . . 1.9(4) ?
    N4 C41 C42 C43 . . . . -179.5(3) ?
    O42 C42 C43 C44 . . . . 177.4(3) ?
    C41 C42 C43 C44 . . . . -1.6(5) ?
    C42 C43 C44 C45 . . . . 0.2(5) ?
    C43 C44 C45 C46 . . . . 1.1(5) ?
    C42 C41 C46 C45 . . . . -0.7(4) ?
    N4 C41 C46 C45 . . . . -179.3(3) ?
    C44 C45 C46 C41 . . . . -0.8(5) ?
    C43 C42 O42 C47 . . . . -1.1(4) ?
    C41 C42 O42 C47 . . . . 177.9(3) ?
loop_
    _geom_hbond_atom_site_label_D
    _geom_hbond_atom_site_label_H
    _geom_hbond_atom_site_label_A
    _geom_hbond_site_symmetry_A
    _geom_hbond_distance_DH
    _geom_hbond_distance_HA
    _geom_hbond_distance_DA
    _geom_hbond_angle_DHA
    _geom_hbond_publ_flag
    C15 H15 O17 1_455 0.93 2.48 3.409(4) 173 no
    C13 H13 Cg1 3_455 0.93 2.82 3.559(4) 151 no
_shelx_space_group_comment
;
The symmetry employed for this shelxl refinement is uniquely defined
by the following loop, which should always be used as a source of
symmetry information in preference to the above space-group names.
They are only intended as comments.
;
_shelx_estimated_absorpt_T_min     0.962
_shelx_estimated_absorpt_T_max     0.988
_shelx_hkl_file
;
   0   0   3 13.8067 5.95861   2
   0   0   4 28933.1 190.167   2
   0   0   5-5.99719 9.76972   2
   0   0   6 323.137 11.0955   2
   0   0   7 1.69234 9.25192   2
   0   0   8 2279.47 21.7878   2
   0   0   9 9.82166 11.1818   2
   0   0  10 976.329 18.5205   2
   0   0  11 6.76513 12.7546   2
   0   0  12 129.797 14.4671   2
   0   0  13 1.10102 14.7129   2
   0   0  14 732.414 21.1414   2
   0   0  15 8.32498 15.8482   2
   0   0  16-10.8272 17.1162   2
   0   0  17-8.99673 18.0397   2
   0   0  18 426.714 22.9762   2
   0   0  19-0.68274 19.3331   2
   0   0  20 31.3422 19.5151   2
   0   0  21 11.1521 19.0463   2
   0   0  22 59.5689 20.2081   2
   0   0  23 8.14574 18.9565   2
   0   0  24 58.9365 21.1625   2
   0   0  25 6.33622 21.4405   2
   0   1  -3 9132.84 32.7330   1
   0   1   3 8948.31 23.5702   2
   0  -1   3 8938.55 25.2083   2
   0   1   4 1074.39 11.9341   2
   0  -1   4 1085.93 13.0424   2
   0  -1   5 24964.9 203.365   2
   0   1   5 24822.9 49.7709   2
   0   1   6 20821.7 50.2259   2
   0  -1   6 20790.0 51.2814   2
   0   1   7 2120.98 19.3974   2
   0  -1   7 2186.79 20.4893   2
   0   1   8-2.40724 9.51796   2
   0  -1   8-4.47540 10.4612   2
   0   1   9 204.751 12.4823   2
   0  -1   9 205.690 12.8116   2
   0   1  10 34.0614 12.3796   2
   0  -1  10 36.6347 12.4093   2
   0   1  11 321.710 14.6957   2
   0  -1  11 297.193 15.8969   2
   0  -1  12-1.99250 13.4142   2
   0   1  12 3.80805 13.1235   2
   0  -1  13 604.130 19.0057   2
   0   1  13 605.489 18.8731   2
   0   1  14 185.489 16.7779   2
   0  -1  14 165.605 17.6785   2
   0   1  15 23.9113 16.1075   2
   0  -1  15 12.3254 16.6040   2
   0   1  16-4.41100 15.8888   2
   0  -1  16-2.00244 17.0199   2
   0   1  17 13.9427 17.1866   2
   0  -1  17 15.7808 17.1135   2
   0   1  18 320.483 21.2900   2
   0  -1  18 344.728 20.7980   2
   0   1  19 12.9387 18.6903   2
   0  -1  19-9.72493 21.5581   2
   0  -1  20 30.1673 18.6512   2
   0   1  20 6.78547 18.0925   2
   0   1  21-11.4933 19.8987   2
   0  -1  21 9.33234 19.7454   2
   0  -1  22 2.26329 19.4072   2
   0   1  22 2.44033 19.2139   2
   0  -1  23 29.9426 20.0072   2
   0   1  23 48.4875 21.4090   2
   0  -1  24 69.8062 21.8837   2
   0   1  24 10.8434 20.2149   2
   0   1  25 2.56368 19.4712   2
   0  -1  25-11.7538 21.9025   2
   0   2   0 17188.5 42.2122   1
   0   2  -1 8555.61 31.4584   1
   0   2   1 8642.40 30.7145   1
   0   2  -2 8444.63 34.0222   1
   0   2   2 8592.60 32.3155   1
   0  -2   2 8831.14 24.9247   2
   0   2  -3 9226.51 38.4569   1
   0  -2   3 9570.71 29.2726   2
   0   2   4 2166.07 16.1212   2
   0   2  -4 2072.77 22.4961   1
   0  -2   4 2251.48 17.8006   2
   0  -2   5 177.431 9.52851   2
   0   2  -5 145.840 12.2608   1
   0   2   5 166.529 9.05148   2
   0   2   6 536.088 11.6523   2
   0  -2   6 538.897 12.7409   2
   0  -2   7 135.271 10.4159   2
   0   2   7 129.234 10.2812   2
   0   2   8 38.0481 10.3224   2
   0  -2   8 50.1239 10.6371   2
   0   2   9 42.0343 10.8928   2
   0  -2   9 54.8186 11.8062   2
   0  -2  10 234.518 14.5018   2
   0   2  10 230.604 13.5150   2
   0  -2  11 393.887 15.9311   2
   0   2  11 367.290 15.1745   2
   0  -2  12 365.555 16.7486   2
   0   2  12 359.371 15.7677   2
   0   2  13 366.853 17.2205   2
   0  -2  13 347.479 17.8894   2
   0   2  14 51.0577 15.0871   2
   0  -2  14 86.9155 15.7319   2
   0   2  15 343.258 19.1508   2
   0  -2  15 367.500 19.7199   2
   0  -2  16 28.6575 16.9224   2
   0   2  16 31.4971 16.6870   2
   0  -2  17 24.1857 17.9231   2
   0   2  17 15.1623 17.3664   2
   0   2  18 21.1308 18.4680   2
   0  -2  18 36.4370 18.3361   2
   0  -2  19 11.8588 17.0032   2
   0   2  19 11.4818 18.7493   2
   0   2  20 57.7194 19.4689   2
   0  -2  20 65.8640 19.3905   2
   0  -2  21 317.210 24.2738   2
   0   2  21-4.97830 18.8547   2
   0   2  22 31.9839 20.6817   2
   0  -2  22 48.9723 20.4798   2
   0  -2  23 29.5839 20.1223   2
   0   2  23-20.4330 20.9238   2
   0   2  24-13.1107 19.9531   2
   0  -2  24 2.65767 19.6173   2
   0  -2  25-4.03845 20.8638   2
   0   2  25 53.6380 22.0053   2
   0   3   0-4.07774 10.3857   1
   0   3   1 14896.5 48.2223   1
   0   3  -1 14716.7 49.8388   1
   0   3   2 19998.8 57.7790   1
   0   3  -2 19906.2 61.4233   1
   0  -3   2 20414.6 41.9087   2
   0   3  -3 10784.1 47.0408   1
   0  -3   3 11061.7 33.4454   2
   0   3   3 11240.0 45.5478   1
   0   3  -4 922.386 18.0663   1
   0  -3   4 986.594 13.3431   2
   0  -3   5 46.7859 8.84578   2
   0   3   5 48.0976 7.95563   2
   0   3  -5 46.5566 12.1250   1
   0   3  -6 4455.73 38.2476   1
   0   3   6 4727.52 25.6694   2
   0  -3   6 5035.94 29.4674   2
   0   3  -7 2.76479 13.8221   1
   0   3   7 15.1674 9.28053   2
   0  -3   7 16.0810 9.92076   2
   0   3   8 417.213 12.8573   2
   0  -3   8 390.133 13.5937   2
   0  -3   9 1458.62 20.6609   2
   0   3   9 1479.92 19.7177   2
   0   3  10 93.2553 12.5118   2
   0  -3  10 104.962 13.0888   2
   0   3  11 245.587 14.1871   2
   0  -3  11 260.850 14.6106   2
   0  -3  12 409.371 17.3510   2
   0   3  12 426.653 16.1348   2
   0  -3  13 150.488 15.9158   2
   0   3  13 140.075 14.7242   2
   0   3  14 3.26770 14.2267   2
   0  -3  14 2.58045 15.0574   2
   0   3  15 12.8013 15.6844   2
   0  -3  15 8.96611 15.7681   2
   0  -3  16 32.7441 17.0853   2
   0   3  16 33.1693 16.0453   2
   0   3  17 68.7191 18.1088   2
   0  -3  17 61.1779 18.1277   2
   0   3  18 15.0128 17.9849   2
   0  -3  18 1.48836 16.1649   2
   0  -3  19 15.9983 18.4633   2
   0   3  19 7.47284 17.5239   2
   0  -3  20 39.9170 18.6017   2
   0   3  20 52.2661 19.2266   2
   0  -3  21 60.4303 24.9142   2
   0   3  21 51.9929 19.3794   2
   0  -3  22-5.02246 19.2769   2
   0   3  22-29.1383 20.0692   2
   0  -3  23 18.1222 19.1979   2
   0   3  23 0.24364 20.0218   2
   0  -3  24 11.1510 20.0743   2
   0   3  24 11.5902 19.1487   2
   0   3  25 11.3496 21.4262   2
   0   4   0 8901.40 43.6087   1
   0   4  -1 8721.52 44.9775   1
   0   4   1 8805.41 43.9644   1
   0   4   2 1816.14 21.8927   1
   0   4  -2 1828.09 23.2673   1
   0   4  -3 0.06206 12.2142   1
   0   4   3 6.94255 10.4796   1
   0  -4   3 5.50935 7.02136   2
   0   4  -4 1646.98 24.4645   1
   0   4   4 1774.29 22.9836   1
   0  -4   4 1726.08 16.9448   2
   0  -4   5 22.8782 8.61697   2
   0   4  -5 20.8602 13.8899   1
   0   4   5 9.26845 11.5779   1
   0  -4   6 3502.34 25.7165   2
   0   4   6 3378.92 22.6911   2
   0   4  -6 3270.95 34.8472   1
   0   4   7 167.198 10.7170   2
   0   4  -7 141.371 16.6991   1
   0  -4   7 173.127 11.5679   2
   0  -4   8 66.1117 11.5257   2
   0   4   8 81.1401 10.5396   2
   0   4  -8 58.4637 16.6324   1
   0  -4   9 407.598 14.8217   2
   0   4   9 414.518 13.8017   2
   0   4  -9 372.344 20.6519   1
   0   4  10 168.891 12.4436   2
   0  -4  10 191.005 14.1213   2
   0  -4  11 18.1100 12.9356   2
   0   4  11 6.20450 12.0781   2
   0  -4  12 39.6136 13.6038   2
   0   4  12 54.5189 12.8935   2
   0  -4  13 2.16392 14.2314   2
   0   4  13-5.05620 12.7982   2
   0   4  14 7.74555 13.8695   2
   0  -4  14 0.56917 14.9021   2
   0   4  15-2.21204 14.7854   2
   0  -4  15 8.30424 15.8367   2
   0   4  16 107.363 17.3993   2
   0  -4  16 97.0247 17.6064   2
   0   4  17 48.9323 17.4818   2
   0  -4  17 39.2975 17.5818   2
   0   4  18 15.8116 16.8725   2
   0  -4  18-11.0158 17.7312   2
   0   4  19 112.576 19.6516   2
   0  -4  19 113.200 19.1816   2
   0   4  20-10.7139 17.7818   2
   0  -4  20 13.6403 19.0178   2
   0  -4  21 24.3523 18.4634   2
   0   4  21 18.4609 18.7060   2
   0   4  22 24.1270 19.2687   2
   0  -4  22 24.9909 21.0958   2
   0   4  23 0.48088 19.9034   2
   0  -4  23 44.1747 20.8415   2
   0  -4  24 9.42665 19.4706   2
   0   4  24 7.26304 20.7584   2
   0   4  25 1.74475 20.9110   2
   0   5   0-1.18804 11.6695   1
   0   5  -1 2901.12 30.3521   1
   0  -5  -1 2392.52 15.3592   0
   0   5   1 2909.40 30.0658   1
   0   5  -2-0.67735 13.2281   1
   0   5   2 4.99493 11.6995   1
   0  -5   3 3468.68 23.0824   2
   0   5   3 3339.92 32.0448   1
   0   5  -3 3406.24 35.3259   1
   0   5  -4 1287.14 24.7794   1
   0  -5   4 1295.60 16.1292   2
   0   5   4 1322.14 22.7370   1
   0   5  -5 157.961 16.9590   1
   0  -5   5 184.106 10.8171   2
   0   5   5 184.587 14.4908   1
   0  -5   6 504.332 12.7802   2
   0   5   6 546.277 19.0392   1
   0   5  -6 499.476 21.3756   1
   0   5   7-1.02060 8.60135   2
   0  -5   7 6.67914 9.83790   2
   0   5  -7 1.38121 15.8430   1
   0   5  -8 41.5855 17.9663   1
   0  -5   8 46.1577 11.2475   2
   0   5   8 30.3277 9.92619   2
   0   5  -9 133.687 19.3894   1
   0   5   9 145.837 11.4648   2
   0  -5   9 121.217 12.6881   2
   0  -5  10 920.105 19.5642   2
   0   5  10 889.709 17.8866   2
   0   5 -10 860.340 27.2541   1
   0  -5  11 261.483 15.4457   2
   0   5  11 290.535 14.6942   2
   0  -5  12 344.200 17.1786   2
   0   5  12 332.953 16.0692   2
   0   5  13 434.859 17.1894   2
   0  -5  13 441.609 18.9021   2
   0   5  14 20.6875 14.3418   2
   0  -5  14-10.9308 15.0536   2
   0  -5  15 166.361 17.0758   2
   0   5  15 168.053 16.8412   2
   0  -5  16-6.81676 16.3101   2
   0   5  16 24.3722 15.8254   2
   0  -5  17 15.8567 16.9324   2
   0   5  17 13.6669 16.3030   2
   0   5  18 7.63718 16.9747   2
   0  -5  18-5.28949 17.4923   2
   0  -5  19 12.0122 17.3498   2
   0   5  19 51.6793 17.2157   2
   0   5  20 4.30619 17.5642   2
   0  -5  20-1.11460 18.1421   2
   0   5  21 1.25975 18.0767   2
   0  -5  21 26.2678 19.3577   2
   0  -5  22 70.6464 19.8098   2
   0   5  22 55.4334 19.4920   2
   0  -5  23-16.2773 20.1728   2
   0   5  23 10.6689 19.9333   2
   0   5  24 23.9373 20.5912   2
   0  -6   0 7.49334 7.32699   0
   0   6   0-3.26531 13.0229   1
   0   6   1 909.471 21.7594   1
   0   6  -1 880.078 21.3140   1
   0  -6  -1 799.348 10.8230   0
   0   6   2 1156.71 22.9616   1
   0   6  -2 1108.24 23.9673   1
   0   6   3 500.010 18.0816   1
   0   6  -3 531.673 20.4566   1
   0   6   4 30.4625 13.0935   1
   0   6  -4 39.0912 15.1851   1
   0  -6   4 28.2503 8.40699   2
   0   6  -5 1557.23 29.1541   1
   0  -6   5 1521.97 18.8898   2
   0   6   5 1585.16 27.1601   1
   0   6  -6 7.07698 17.2183   1
   0  -6   6 4.51940 9.86368   2
   0   6   6 3.16632 14.0510   1
   0   6  -7 206.908 19.8964   1
   0   6   7 195.010 17.1352   1
   0  -6   7 209.681 12.0628   2
   0   6   8-5.12996 15.5474   1
   0   6   8-3.39124 9.93492   2
   0  -6   8 2.04930 9.54882   2
   0   6  -8 10.5838 18.2254   1
   0  -6   9 302.837 13.9886   2
   0   6   9 331.814 20.9327   1
   0   6  -9 305.549 23.3943   1
   0   6   9 294.673 12.9181   2
   0  -6  10 3.47000 11.9567   2
   0   6 -10 12.4633 20.5393   1
   0   6  10 7.80369 11.0889   2
   0   6  11 1.18087 12.0287   2
   0   6 -11 1.32095 21.1103   1
   0  -6  11 6.80580 12.4662   2
   0  -6  12 708.796 20.9506   2
   0   6  12 754.276 19.2461   2
   0   6  13 415.142 17.4813   2
   0  -6  13 411.401 18.6624   2
   0  -6  14 2.01705 15.0425   2
   0   6  14 5.74998 14.3069   2
   0  -6  15 313.144 19.4075   2
   0   6  15 302.467 17.3955   2
   0   6  16 36.3515 16.4452   2
   0  -6  16 17.1171 16.4283   2
   0  -6  17-10.8584 16.5978   2
   0   6  17-2.43404 16.0437   2
   0   6  18 13.3453 16.2780   2
   0  -6  18-2.84660 17.1682   2
   0  -6  19 24.9841 17.5138   2
   0  -6  20-6.68928 17.3986   2
   0  -6  21-11.8565 19.8720   2
   0  -6  22-31.5551 19.3465   2
   0  -6  23-15.3155 19.3925   2
   0   7   0-9.50795 14.5712   1
   0   7  -1 408.659 19.0776   1
   0   7   1 428.672 19.5449   1
   0   7  -2 1537.95 29.5816   1
   0   7   2 1468.46 27.9383   1
   0   7   3 21.8501 14.6189   1
   0   7  -3 11.5321 18.3582   1
   0   7  -4 2723.53 38.8359   1
   0   7   4 2689.77 35.1982   1
   0   7   5 1.16198 14.3957   1
   0   7  -5-8.77191 18.6280   1
   0   7  -6 1059.30 28.8016   1
   0   7   6 1171.28 25.8372   1
   0  -7   6 1100.07 18.5951   2
   0   7   7 418.839 21.7284   1
   0  -7   7 418.935 13.8660   2
   0   7  -7 453.982 24.5926   1
   0   7  -8-2.96514 19.7910   1
   0   7   8-6.44293 9.23957   2
   0  -7   8 8.74867 10.7562   2
   0   7   8 1.68219 17.4435   1
   0   7   9 22.6330 18.3650   1
   0   7  -9 36.1618 22.8747   1
   0  -7   9 40.1983 12.1544   2
   0  -7  10 437.698 16.5367   2
   0   7 -10 446.389 28.8762   1
   0   7  10 451.344 24.5288   1
   0   7 -11 181.097 25.8928   1
   0  -7  11 216.078 15.0091   2
   0   7  11 211.670 23.0219   1
   0   7 -12 9.43766 23.6161   1
   0  -7  12 8.24988 13.0100   2
   0   7  12-10.2802 20.9063   1
   0  -7  13-4.26539 13.2334   2
   0  -7  14 68.6114 15.0501   2
   0  -7  15 5.38361 15.5057   2
   0  -7  16 28.6837 16.1566   2
   0  -7  17-12.5948 16.0857   2
   0  -7  18 12.2519 16.6295   2
   0  -7  19-9.73961 18.0731   2
   0  -7  20-4.40666 17.2830   2
   0  -7  21-24.5092 17.5930   2
   0  -7  22-27.0532 18.3966   2
   0   8   0 40.7122 15.6177   1
   0   8  -1 189.347 17.9027   1
   0   8   1 181.394 17.5097   1
   0   8  -2 65.1546 18.0346   1
   0   8   2 80.9641 16.4851   1
   0   8  -3 345.035 21.8810   1
   0   8   3 351.039 20.3177   1
   0   8   4 22.6282 15.8464   1
   0   8  -4 15.5936 17.8469   1
   0   8   5 326.875 19.7770   1
   0   8  -5 303.194 22.3310   1
   0   8  -6 283.782 23.1473   1
   0   8   6 288.611 19.5251   1
   0   8   7 491.189 23.6912   1
   0  -8   7 476.047 15.5569   2
   0   8  -7 476.712 27.9682   1
   0   8   8 1135.44 29.9985   1
   0   8  -8 1041.45 34.0548   1
   0  -8   8 1068.45 20.8347   2
   0  -8   9 2097.06 27.2760   2
   0   8  -9 2184.64 45.4657   1
   0   8   9 2300.06 40.5941   1
   0   8 -10-0.36496 25.2196   1
   0  -8  10 7.69035 12.6999   2
   0   8  10 33.4792 20.5810   1
   0   8  11 137.031 22.5364   1
   0   8 -11 150.141 26.3935   1
   0  -8  11 161.957 15.0024   2
   0   8  12 882.847 31.1365   1
   0  -8  12 828.599 21.8759   2
   0   8 -12 772.401 34.8354   1
   0   8  13 231.738 24.5311   1
   0  -8  13 228.269 17.2504   2
   0   8 -13 252.794 29.3328   1
   0  -8  14 26.9246 14.7367   2
   0   8  14 15.0448 22.0727   1
   0   8  15 11.7626 23.6018   1
   0  -8  15-10.6247 14.7262   2
   0   8  16-4.43816 22.6708   1
   0  -8  16 15.9753 15.4165   2
   0  -8  17 1.06549 15.1778   2
   0  -8  18 15.1257 16.0477   2
   0  -8  19-22.2512 15.6766   2
   0  -8  20 35.6652 18.4006   2
   0  -8  21-4.71486 17.8180   2
   0   9   0-13.4544 16.7309   1
   0   9   1 30.6046 17.6912   1
   0   9  -1 47.3240 17.7036   1
   0   9   2 2.66410 17.7444   1
   0   9  -2 10.5032 19.4779   1
   0   9  -3 1160.12 33.1968   1
   0   9   3 1096.50 28.8120   1
   0   9   4 970.209 29.2713   1
   0   9  -4 983.837 31.4328   1
   0   9  -5 39.6783 22.0186   1
   0   9   5 10.0025 20.1534   1
   0   9   6 1022.96 30.0438   1
   0   9  -6 1080.57 34.5183   1
   0   9   7 2330.28 40.5257   1
   0   9  -7 2311.77 45.7258   1
   0   9  -8 146.065 27.6668   1
   0   9   8 137.312 21.8113   1
   0   9   9 100.117 21.1250   1
   0   9  -9 96.1151 25.5591   1
   0   9 -10 23.8662 25.4204   1
   0   9  10 55.7524 19.0273   1
   0   9  11-0.34462 20.3304   1
   0   9 -11-6.10189 26.1719   1
   0  -9  11-5.62670 13.0294   2
   0  -9  12 41.7218 13.9304   2
   0   9  12 51.8873 21.3019   1
   0   9 -12 39.0322 27.8174   1
   0   9 -13 47.0529 25.6234   1
   0   9  13 52.6129 21.9246   1
   0  -9  13 10.4425 13.6481   2
   0  -9  14 85.0449 15.3834   2
   0   9  14 53.8982 22.7972   1
   0   9 -14 95.9493 28.2997   1
   0   9  15 5.34812 22.4713   1
   0  -9  15 0.02806 14.3775   2
   0  -9  16-11.6693 16.1799   2
   0   9  16 5.73943 21.9049   1
   0   9  17-2.85751 23.3339   1
   0  -9  17-5.64251 19.7510   2
   0  -9  18 13.5453 18.8205   2
   0   9  18 20.9344 26.1181   1
   0   9  19-5.60268 25.0786   1
   0  -9  19-7.20227 16.3642   2
   0   9  20 22.4041 27.6697   1
   0  -9  20 48.0139 17.4228   2
   0  10   0 148.290 21.7505   1
   0  10   1 623.527 27.0360   1
   0  10  -1 599.681 27.8698   1
   0  10   2 370.430 24.4663   1
   0  10  -2 346.676 25.6746   1
   0  10  -3 5.76185 22.4996   1
   0  10   3-13.8091 18.9480   1
   0  10   4-0.46119 17.9775   1
   0  10  -4 15.4809 21.5293   1
   0  10   5 7.88694 18.5981   1
   0  10  -5 14.7556 21.3123   1
   0  10   6 86.2903 20.4093   1
   0  10  -6 83.1696 23.3410   1
   0  10  -7 6.84545 23.5807   1
   0  10   7 21.2871 19.6003   1
   0  10  -8 97.4548 25.2086   1
   0  10   8 43.9381 19.7334   1
   0  10   9 346.593 24.7296   1
   0  10  -9 259.219 28.1862   1
   0  10  10 11.2910 20.7145   1
   0  10 -10 14.4914 25.4212   1
   0  10  11 252.020 25.8093   1
   0  10 -11 299.824 31.9071   1
   0  10  12 10.6166 20.1484   1
   0  10 -12-63.9335 26.9971   1
   0  10 -13 115.812 26.8850   1
   0  10  13 73.4850 23.2357   1
   0  10 -14 32.8157 27.4353   1
   0  10  14-11.9381 22.8325   1
   0  10  15 4.68548 21.7795   1
   0  10  16-2.78509 24.9188   1
   0  10  17-5.54835 25.4518   1
   0  10  18 4.66592 25.9161   1
   0  10  19 9.71589 24.5745   1
   0  11   0-9.84555 19.3616   1
   0  11   1 9.61348 18.5911   1
   0  11  -1 12.9268 20.9653   1
   0  11  -2 27.0522 22.8761   1
   0  11   2 47.9956 19.3888   1
   0  11   3-14.1112 19.4404   1
   0  11  -3 26.8638 21.1322   1
   0  11   4 51.0280 19.7466   1
   0  11  -4 63.3689 22.2231   1
   0  11  -5-14.3298 20.9892   1
   0  11   5-25.0273 19.2150   1
   0  11  -6 78.9670 23.9499   1
   0  11   6 36.1048 19.4473   1
   0  11   7-3.44159 20.0057   1
   0  11  -7 4.96238 23.6780   1
   0  11  -8 69.7765 25.8960   1
   0  11   8 65.0040 21.1962   1
   0  11   9 35.7416 20.5342   1
   0  11  -9 44.0698 25.7010   1
   0  11 -10 11.4215 26.8457   1
   0  11  10-8.89132 21.2043   1
   0  11 -11 116.077 29.7425   1
   0  11  11 113.882 22.9969   1
   0  11 -12-12.5916 28.4488   1
   0  11  12 23.0711 22.2335   1
   0  11  13 29.9071 23.6479   1
   0  11 -13-5.88131 27.4651   1
   0  11  14-4.85974 20.2967   1
   0  11 -14 71.5476 30.2710   1
   0  11  15 12.9201 25.0372   1
   0  11  16 19.2644 23.9642   1
   0  11  17 13.0762 25.5528   1
   0  12   0 19.2326 19.4014   1
   0  12  -1 12.6775 21.6673   1
   0  12   1 3.75461 19.1821   1
   0  12  -2 17.5244 22.5253   1
   0  12   2 15.1389 18.2723   1
   0  12   3 5.62783 19.3819   1
   0  12  -3 10.8895 21.8419   1
   0  12  -4 4.73111 21.7232   1
   0  12   4 11.4161 20.8731   1
   0  12  -5 104.815 26.1959   1
   0  12   5 68.7171 21.8033   1
   0  12  -6 122.645 26.5339   1
   0  12   6 118.421 22.6267   1
   0  12   7-19.9973 20.8601   1
   0  12  -7-13.2644 21.4033   1
   0  12  -8-6.56179 24.7637   1
   0  12   8 16.9501 21.7718   1
   0  12   9-7.38766 21.9167   1
   0  12  -9 2.66483 26.1710   1
   0  12 -10 1.19845 28.2801   1
   0  12  10 32.8927 20.8996   1
   0  12  11 3.41987 21.4985   1
   0  12 -11 3.44963 27.9990   1
   0  12 -12 6.15539 28.7696   1
   0  12  12 44.5070 24.0511   1
   0  12 -13 38.6562 29.9098   1
   0  12  13 2.03034 24.2516   1
   0  12 -14-39.8959 33.7096   1
   0  12  14 19.4759 22.6404   1
   0  12  15 42.5213 24.0434   1
   0  13   0-9.88459 21.6197   1
   0  13   1 14.6910 21.5943   1
   0  13  -1 21.8773 21.0241   1
   0  13   2 5.69296 20.3044   1
   0  13  -2-5.57926 19.2953   1
   0  13   3 27.1773 20.0679   1
   0  13  -3-2.76681 20.3564   1
   0  13   4 9.41074 20.3901   1
   0  13  -4-16.0595 21.2955   1
   0  13  -5-4.22228 22.5024   1
   0  13   5 27.8324 20.4658   1
   0  13  -6-17.8274 25.0626   1
   0  13   6 18.0040 21.6997   1
   0  13   7 13.8981 20.8743   1
   0  13  -7-4.81946 39.0653   1
   0  13   8-14.1786 20.4163   1
   0  13  -8 49.7210 28.2474   1
   0  13  -9-9.98684 27.8252   1
   0  13   9-9.17204 21.1793   1
   0  13  10 9.12698 22.5558   1
   0  13 -10 27.5621 28.7849   1
   0  13 -11 14.0119 30.4948   1
   0  13  11-8.84424 21.6263   1
   0  13  12 33.3018 20.7829   1
   0  14   0-46.2674 22.2575   1
   0  14  -1-12.1645 23.7699   1
   0  14   1 40.4629 23.3748   1
   0  14  -2 17.3284 23.9764   1
   0  14   2 20.3030 24.0916   1
   0  14  -3 11.8434 24.0749   1
   0  14   3 1.67747 21.9763   1
   0  14  -4 2.35915 22.4886   1
   0  14   4-4.61950 19.4328   1
   0  14   5 20.7811 19.1036   1
   0  14  -5 18.3250 25.6817   1
   0  14  -6-8.62832 25.7867   1
   0  14   7 12.4935 19.8733   1
   0  14  -7 105.157 27.6567   1
   0  14   8 4.63715 19.0077   1
   1   0   1 107.291 7.30146   0
   1   0  -1 195.104 7.83699   0
   1   0  -2 3470.01 20.9042   0
   1   0   2 3369.11 15.8451   2
   1   0  -3 3565.45 23.5209   0
   1   0   3 3435.89 17.9053   2
   1   0   4 38905.2 243.518   2
  -1   0   4 39128.8 243.490   2
  -1   0   5 3070.43 21.0518   2
   1   0   5 2948.81 20.3273   2
   1   0   6 587.977 12.7206   2
  -1   0   6 586.801 12.9180   2
  -1   0   7 1066.85 16.3741   2
   1   0   7 1088.66 15.9459   2
  -1   0   8 85.1087 11.6853   2
   1   0   8 58.6495 10.3618   2
   1   0   9 493.144 14.6592   2
  -1   0   9 478.164 15.3285   2
  -1   0  10 1973.85 24.0591   2
   1   0  10 1894.67 23.0286   2
  -1   0  11 248.689 15.2920   2
   1   0  11 257.068 15.0221   2
   1   0  12 61.3904 13.3838   2
  -1   0  12 66.6592 13.6747   2
   1   0  13 6.18799 13.6079   2
  -1   0  13 10.4936 14.9946   2
  -1   0  14 0.17425 16.4280   2
   1   0  14 8.42510 14.2776   2
   1   0  15 151.337 17.2006   2
  -1   0  15 131.364 17.9907   2
   1   0  16 147.538 17.5783   2
  -1   0  16 162.681 19.8764   2
  -1   0  17 108.629 18.9951   2
   1   0  17 109.271 17.9473   2
  -1   0  18 67.3905 19.7230   2
   1   0  18 89.7548 18.5258   2
  -1   0  19 53.1731 19.2297   2
   1   0  19 61.1625 17.9757   2
   1   0  20 10.7334 17.5442   2
  -1   0  20-13.2085 19.3716   2
   1   0  21 72.9395 19.5239   2
  -1   0  21-1.34810 19.8708   2
   1   0  22-5.28404 19.2410   2
  -1   0  22-8.13910 19.1107   2
   1   0  23 71.8799 20.4138   2
  -1   0  23 29.2024 22.1390   2
  -1   0  24-8.86461 21.0427   2
   1   0  24 19.8780 20.0742   2
  -1   0  25 30.7094 21.4353   2
   1   0  25-20.7063 19.7314   2
   1  -1   0 9620.54 31.7643   0
   1  -1   1 6418.56 27.3233   0
   1  -1  -1 6593.07 27.2640   0
  -1   1   1 6503.04 25.2960   1
  -1   1  -2 4333.34 22.1101   1
  -1  -1   2 4252.33 16.1716   2
   1  -1   2 4040.11 19.9963   2
   1   1  -2 4305.18 22.3823   0
   1  -1  -2 4168.30 23.4975   0
   1   1   3 12237.7 27.7892   2
   1  -1  -3 12325.5 41.1587   0
   1  -1   3 12329.5 36.0144   2
  -1  -1   3 12232.2 31.2859   2
  -1   1  -3 12429.6 39.5660   1
  -1  -1   4 6069.60 24.9284   2
  -1   1  -4 6276.30 32.3679   1
   1   1   4 6092.73 23.2799   2
   1  -1   4 6016.29 27.1683   2
   1  -1  -4 6066.84 31.7728   0
  -1   1   5 8827.80 34.0784   2
   1  -1   5 8649.57 34.9728   2
   1   1   5 8764.89 30.4760   2
  -1  -1   5 8745.18 32.0586   2
  -1  -1   6 7110.50 31.7658   2
   1  -1   6 7110.10 33.3736   2
   1   1   6 7171.31 30.4445   2
  -1   1   6 7137.61 32.6774   2
  -1  -1   7 89.9185 10.1349   2
   1   1   7 85.1353 9.80631   2
   1  -1   7 109.968 10.5099   2
  -1   1   7 78.3182 10.9755   2
   1   1   8 879.015 15.4038   2
   1  -1   8 905.350 16.6291   2
  -1   1   8 876.288 16.8358   2
  -1  -1   8 915.769 16.0028   2
  -1   1   9 1788.82 22.4599   2
   1  -1   9 1731.63 21.3293   2
  -1  -1   9 1789.76 22.0486   2
   1   1   9 1809.53 21.2752   2
  -1  -1  10 3003.45 28.3001   2
   1  -1  10 2938.02 28.1697   2
   1   1  10 2941.85 27.3613   2
  -1   1  10 3016.60 28.8580   2
  -1   1  11 348.835 16.0484   2
  -1  -1  11 363.632 16.4758   2
   1   1  11 331.523 15.2897   2
   1  -1  11 393.039 16.4363   2
  -1  -1  12 149.943 15.7167   2
   1   1  12 120.072 14.4027   2
  -1   1  12 148.398 15.2692   2
   1  -1  12 138.872 14.8071   2
   1   1  13 9.59218 13.8783   2
  -1   1  13 14.8741 15.0913   2
  -1  -1  13 13.9198 15.2064   2
   1  -1  13 18.2369 13.9465   2
  -1   1  14 49.5437 16.0294   2
   1   1  14 36.7790 14.7898   2
  -1  -1  14 65.3903 16.3990   2
   1  -1  14 51.8947 15.2706   2
   1  -1  15 53.4188 16.3359   2
   1   1  15 58.5680 16.1634   2
  -1  -1  15 42.3003 16.9533   2
  -1   1  15 56.7845 17.1824   2
   1  -1  16 40.9046 17.7275   2
  -1  -1  16 35.4693 18.1279   2
  -1   1  16 69.9176 17.8159   2
   1   1  16 52.7273 16.0642   2
  -1   1  17 41.6628 18.4355   2
  -1  -1  17 42.3690 18.7293   2
   1   1  17 57.5885 17.2067   2
   1  -1  17 56.3899 17.2102   2
   1   1  18 30.4743 18.1001   2
   1  -1  18 26.5353 18.1457   2
  -1  -1  18 5.92002 18.4487   2
  -1   1  18 18.2316 19.0351   2
   1   1  19 16.0516 18.0845   2
   1  -1  19 8.12994 17.8872   2
  -1  -1  19-3.80553 19.3656   2
  -1   1  19 6.10094 18.7838   2
  -1   1  20 28.3403 20.1447   2
  -1  -1  20-5.14590 19.9573   2
   1   1  20 28.7554 18.0828   2
   1  -1  20 28.4193 19.1548   2
   1  -1  21 21.3006 19.7604   2
  -1   1  21 25.1824 19.7756   2
   1   1  21 30.4471 18.4557   2
   1  -1  22 83.0268 20.1892   2
  -1   1  22 70.5808 21.9261   2
  -1  -1  22 78.7323 20.1804   2
   1   1  22 82.6391 19.4326   2
   1  -1  23 18.6660 20.1635   2
  -1  -1  23 19.9152 20.1840   2
  -1   1  23 6.34302 19.8828   2
   1   1  23 24.6337 19.0286   2
   1  -1  24 19.2613 20.8109   2
  -1  -1  24 20.8195 20.8638   2
   1   1  24 13.4397 20.4438   2
  -1   1  24-4.60084 21.6265   2
   1  -1  25 12.0040 21.3285   2
  -1   1  25-7.76396 24.1734   2
  -1  -1  25 38.8731 22.5611   2
   1   1  25 25.3071 20.7959   2
   1  -2   0 1108.28 14.5665   0
  -1   2   0 1201.15 15.4888   1
   1  -2   1 3324.63 22.6323   0
   1  -2  -1 3354.29 21.7794   0
  -1   2   1 3464.31 23.5807   1
  -1   2  -1 3458.15 23.5610   1
   1  -2  -2 10359.6 37.1904   0
   1   2  -2 10532.7 34.3721   1
  -1   2  -2 10501.7 40.9807   1
  -1   2   2 10557.6 40.9888   1
   1   2  -3 179.710 10.1129   1
   1  -2  -3 192.484 10.7736   0
  -1   2  -3 186.468 11.4331   1
   1  -2   3 173.292 10.3221   2
  -1  -2   3 192.882 7.50589   2
  -1  -2   4 1437.61 13.5800   2
  -1   2  -4 1406.66 19.8464   1
   1   2   4 1420.11 11.7932   2
   1  -2   4 1466.08 16.6451   2
   1  -2  -4 1417.62 17.6266   0
   1  -2   5 4476.85 26.5341   2
   1   2   5 4577.27 21.4520   2
   1  -2  -5 4499.90 30.0413   0
  -1   2  -5 4572.42 33.0280   1
  -1  -2   5 4518.32 24.0159   2
  -1   2  -6 729.978 17.8873   1
  -1  -2   6 714.875 13.3566   2
   1   2   6 711.994 11.8474   2
   1  -2   6 696.845 14.4647   2
  -1   2   7 1099.45 16.9489   2
  -1  -2   7 1120.81 16.3014   2
   1  -2   7 1150.51 18.0349   2
  -1   2  -7 1118.12 21.6052   1
   1   2   7 1141.51 15.0671   2
  -1  -2   8 1245.32 18.0864   2
  -1   2   8 1274.38 18.7333   2
   1  -2   8 1310.91 19.8277   2
   1   2   8 1240.90 16.8710   2
  -1  -2   9 3665.49 28.9345   2
  -1   2   9 3710.20 29.5024   2
   1   2   9 3668.99 27.5605   2
   1  -2   9 3772.37 31.1932   2
  -1  -2  10 64.6988 12.6911   2
   1   2  10 67.4399 11.9455   2
  -1   2  10 64.7811 13.7596   2
   1  -2  10 63.7799 13.8115   2
  -1  -2  11 902.279 19.3897   2
   1   2  11 911.727 18.4678   2
  -1   2  11 892.025 20.7105   2
   1  -2  11 905.811 19.9488   2
  -1  -2  12 75.5686 14.5995   2
  -1   2  12 87.8457 14.5586   2
   1  -2  12 82.3125 14.7411   2
   1   2  12 72.9335 13.0757   2
  -1   2  13 242.505 17.2370   2
  -1  -2  13 237.789 16.8425   2
   1  -2  13 246.508 17.1518   2
   1   2  13 238.242 15.1645   2
  -1   2  14 8.97749 15.4125   2
   1   2  14 12.7172 13.9069   2
  -1  -2  14 17.3471 15.1781   2
   1  -2  14 11.3754 14.9897   2
   1   2  15 11.2759 14.9656   2
  -1   2  15 27.3468 16.1117   2
  -1  -2  15 3.84473 16.4123   2
   1  -2  15 26.2234 15.6679   2
  -1   2  16 168.578 18.9114   2
   1   2  16 147.726 17.1827   2
  -1  -2  16 172.682 19.1853   2
   1  -2  16 162.175 17.7916   2
  -1   2  17 107.461 19.2909   2
  -1  -2  17 91.4935 19.1461   2
   1   2  17 90.1998 17.4317   2
   1  -2  17 78.5733 20.0985   2
  -1  -2  18 2.15324 19.1524   2
   1  -2  18 7.28654 18.1118   2
  -1   2  18 8.82999 19.1322   2
   1   2  18 23.2609 16.5383   2
  -1   2  19 107.470 20.8731   2
   1   2  19 95.0141 17.8366   2
  -1  -2  19 55.7929 19.7116   2
   1  -2  19 87.2836 19.1607   2
   1  -2  20 114.706 20.7316   2
  -1   2  20 163.771 21.2021   2
  -1  -2  20 135.774 20.9663   2
   1   2  20 122.953 18.6457   2
  -1  -2  21 45.9563 20.0070   2
   1  -2  21 7.07502 19.2550   2
  -1   2  21 11.5991 20.2527   2
   1   2  21 45.6596 18.5352   2
   1   2  22 12.7548 18.3917   2
  -1   2  22 4.89824 20.4760   2
   1  -2  22 22.3094 20.1317   2
  -1  -2  22 38.7804 19.2392   2
   1  -2  23 31.1779 21.0049   2
  -1  -2  23 44.3888 20.3942   2
  -1   2  23 8.88384 21.0670   2
   1   2  23 30.7026 19.0312   2
  -1  -2  24 32.2187 20.6455   2
   1  -2  24 4.58575 20.9910   2
  -1   2  24 15.8078 21.7207   2
   1   2  24 66.1555 20.1423   2
  -1   2  25-11.6240 22.0294   2
   1   2  25 66.2813 22.2067   2
   1  -3   0 7.12205 8.66394   0
  -1   3   0 3.47655 10.0167   1
   1   3   0-7.44306 7.72534   1
   1   3   1 534.570 11.4313   1
   1  -3   1 587.795 12.8867   0
   1   3  -1 591.719 12.3086   1
  -1   3  -1 606.956 14.7054   1
   1  -3  -1 560.413 12.0108   0
  -1   3   1 611.339 14.3422   1
  -1  -3   2 5847.88 19.1129   2
   1  -3  -2 5582.18 28.9686   0
  -1   3   2 6036.05 35.8680   1
  -1   3  -2 5809.13 35.5921   1
   1   3  -2 5706.59 30.3108   1
  -1   3   3 1748.27 21.3765   1
  -1   3  -3 1667.32 22.4358   1
   1  -3   3 1623.23 17.2568   2
   1   3  -3 1562.53 18.7152   1
   1  -3  -3 1566.14 17.6621   0
  -1  -3   3 1663.63 12.6890   2
   1   3   3 1637.62 17.2549   1
   1   3  -4 630.866 15.5774   1
   1  -3  -4 659.908 13.9458   0
   1   3   4 679.308 8.35320   2
  -1   3  -4 705.961 17.6452   1
  -1  -3   4 693.303 10.6733   2
   1  -3   4 707.756 13.8420   2
   1   3  -5 724.378 17.3207   1
  -1   3  -5 823.572 19.5767   1
  -1  -3   5 782.098 12.1503   2
   1  -3   5 809.075 15.0857   2
   1   3   5 796.520 10.3571   2
   1  -3  -5 768.727 15.4626   0
  -1   3  -6 804.117 20.0250   1
  -1  -3   6 792.250 13.3966   2
   1   3   6 782.472 11.8381   2
   1  -3   6 814.417 15.1764   2
  -1  -3   7 1257.76 17.0796   2
   1   3   7 1281.48 15.2551   2
   1  -3   7 1300.69 19.2118   2
  -1   3  -7 1290.42 25.3771   1
   1  -3   8 2424.09 25.2587   2
   1   3   8 2404.01 21.4628   2
  -1   3   8 2466.45 24.3841   2
  -1   3  -8 2337.08 31.9710   1
  -1  -3   8 2402.94 23.4260   2
   1   3   9 316.226 12.8036   2
  -1   3   9 310.787 14.8279   2
   1  -3   9 292.496 14.6997   2
  -1  -3   9 258.722 13.8203   2
   1  -3  10 332.342 16.0432   2
   1   3  10 315.620 13.3160   2
  -1  -3  10 291.497 13.9379   2
  -1   3  10 303.117 14.9088   2
  -1   3  11 39.3978 13.7147   2
  -1  -3  11 38.5484 12.9897   2
   1  -3  11 32.6429 13.8252   2
   1   3  11 39.8606 11.7002   2
  -1  -3  12 86.6857 14.9958   2
   1   3  12 107.850 12.9217   2
   1  -3  12 103.474 15.8524   2
  -1   3  12 108.992 15.2007   2
   1   3  13 49.5287 13.5872   2
  -1   3  13 61.6486 15.1153   2
   1  -3  13 47.1701 15.3200   2
  -1  -3  13 20.1452 14.3072   2
  -1  -3  14 16.0654 15.4536   2
   1  -3  14 9.44283 16.5857   2
   1   3  14 9.48310 13.7360   2
  -1   3  14 19.3685 15.9859   2
   1  -3  15 133.334 17.9953   2
  -1  -3  15 103.188 16.8115   2
  -1   3  15 142.826 16.8852   2
   1   3  15 122.310 15.8359   2
   1   3  16 41.8549 16.2842   2
   1  -3  16 54.3649 17.6819   2
  -1  -3  16 65.8783 16.6108   2
  -1   3  16 58.2149 16.8226   2
  -1   3  17 60.2341 17.8086   2
   1   3  17 60.6577 17.5836   2
  -1  -3  17 71.4705 18.3917   2
   1  -3  17 53.4247 18.4431   2
   1   3  18 7.46123 16.8214   2
  -1   3  18 14.7268 17.6535   2
   1  -3  18 7.11327 18.0790   2
  -1  -3  18 29.5564 17.4637   2
  -1  -3  19 34.4143 18.8770   2
  -1   3  19 23.4286 17.7568   2
   1  -3  19 18.0137 17.8096   2
   1   3  19 11.9529 17.0946   2
  -1   3  20 34.4436 19.8288   2
   1   3  20 21.7537 17.2733   2
   1  -3  20 46.1872 20.3549   2
  -1  -3  20 53.6939 18.8599   2
  -1   3  21 39.8090 21.0073   2
   1  -3  21 34.6718 19.6475   2
  -1  -3  21 36.1914 18.6460   2
   1   3  21 41.3295 18.4426   2
  -1  -3  22 28.0017 18.9044   2
   1   3  22 50.5373 19.4653   2
  -1   3  22 35.3391 21.4235   2
   1  -3  22 0.17502 19.1520   2
  -1   3  23 3.71164 20.9663   2
  -1  -3  23 15.1811 20.1096   2
   1  -3  23-17.4232 18.7572   2
   1   3  23 45.7561 20.2172   2
   1   3  24-5.49395 20.6582   2
   1  -3  24-15.2323 21.9456   2
  -1   3  24 27.2156 21.9184   2
  -1  -3  24-12.4653 19.9440   2
  -1   3  25 1.42303 20.2424   2
   1   3  25 33.2107 20.4824   2
   1  -4   0 4044.72 26.6972   0
   1   4   0 3993.60 28.3577   1
  -1   4   0 4317.97 33.7948   1
   1  -4  -1 3425.49 24.3540   0
  -1  -4   1 3502.56 15.0977   2
   1  -4   1 3518.72 26.6970   0
   1   4   1 3413.48 26.4863   1
  -1   4  -1 3563.49 31.9420   1
  -1   4   1 3785.19 32.2382   1
   1   4  -1 3452.69 27.3893   1
  -1  -4   2 3297.83 16.0983   2
   1  -4  -2 3126.57 23.5241   0
  -1   4  -2 3320.85 31.7867   1
   1   4  -2 3200.39 27.9009   1
   1   4   2 3118.12 25.3001   1
  -1   4   2 3415.57 30.7760   1
  -1   4   3 3494.29 31.5457   1
  -1   4  -3 3466.90 34.1396   1
   1  -4  -3 3188.12 24.4578   0
   1   4  -3 3173.36 28.8390   1
   1   4   3 3152.88 26.0806   1
  -1  -4   3 3347.91 18.3353   2
   1   4   4 1070.77 17.7561   1
  -1   4   4 1084.17 21.1698   1
   1  -4   4 1074.80 16.2696   2
   1  -4  -4 1047.41 16.5203   0
  -1  -4   4 1113.65 13.2256   2
   1   4   4 1114.40 10.1682   2
   1   4  -4 986.780 19.8062   1
  -1   4  -4 1101.07 22.7543   1
  -1   4   5 39.2735 13.3665   1
   1  -4   5 41.9079 10.0681   2
   1  -4  -5 42.9407 10.5136   0
  -1  -4   5 44.4642 8.03572   2
   1   4  -5 35.5220 12.9777   1
  -1   4  -5 37.6409 14.4275   1
   1   4   5 39.0092 6.40542   2
   1  -4   6 1394.85 19.8007   2
   1  -4  -6 1294.86 20.0839   0
   1   4   6 1308.45 13.7304   2
  -1   4  -6 1305.38 26.3134   1
   1   4  -6 1159.86 23.2395   1
  -1  -4   6 1332.40 16.4209   2
  -1   4  -7 742.632 22.9408   1
   1   4   7 763.269 12.8492   2
  -1  -4   7 766.896 14.6162   2
   1   4  -7 653.919 19.8705   1
   1  -4   7 763.604 16.5992   2
  -1  -4   8 2585.02 23.6324   2
  -1   4  -8 2570.17 37.0721   1
   1   4   8 2569.93 21.3988   2
   1  -4   8 2647.65 26.7796   2
   1  -4   9 999.076 19.7528   2
  -1   4   9 954.686 18.6910   2
  -1   4  -9 939.936 26.6911   1
  -1  -4   9 935.337 17.2491   2
   1   4   9 952.949 15.8691   2
  -1  -4  10 14.1935 11.3112   2
   1  -4  10 7.20618 13.1046   2
  -1   4  10 2.89782 12.8393   2
   1   4  10 5.35320 10.2816   2
  -1   4 -10-4.90394 18.1110   1
   1   4  11 65.8274 12.3315   2
  -1  -4  11 71.7387 13.2178   2
   1  -4  11 65.1191 14.2880   2
  -1   4  11 75.1374 13.5987   2
   1  -4  12 827.072 21.2214   2
  -1   4  12 798.158 20.4157   2
  -1  -4  12 796.495 19.4437   2
   1   4  12 800.047 18.4212   2
   1  -4  13 129.392 16.1757   2
  -1   4  13 151.471 15.9591   2
  -1  -4  13 169.842 15.4464   2
   1   4  13 148.385 14.6017   2
   1   4  14 370.767 17.4191   2
  -1   4  14 383.016 19.3091   2
  -1  -4  14 386.921 18.5140   2
   1  -4  14 392.216 20.1724   2
  -1  -4  15 21.8022 15.4273   2
   1  -4  15-8.32974 16.3177   2
   1   4  15 7.48924 14.4070   2
  -1   4  15 9.57096 16.4151   2
  -1   4  16 32.9852 17.1593   2
   1   4  16 26.0958 15.6219   2
   1  -4  16 31.1674 17.3932   2
  -1  -4  16 60.4915 17.0408   2
  -1   4  17 16.4353 17.2620   2
  -1  -4  17 22.7328 16.2507   2
   1  -4  17 6.23131 18.3142   2
   1   4  17 5.09696 16.4791   2
   1  -4  18 13.2351 18.3708   2
   1   4  18 41.8147 16.4224   2
  -1  -4  18 39.2381 17.7744   2
  -1   4  18 23.1440 17.7714   2
  -1  -4  19 36.4127 18.1326   2
  -1   4  19 46.0885 19.1918   2
   1   4  19 53.1158 17.8298   2
   1  -4  19 30.0616 19.2505   2
   1   4  20-17.3837 18.4981   2
  -1   4  20 7.08722 18.9880   2
  -1  -4  20 13.2728 17.3326   2
   1  -4  20-16.6799 19.7372   2
   1   4  21 15.9112 18.8898   2
  -1   4  21 2.94211 19.3029   2
  -1  -4  21 27.8096 20.3961   2
   1  -4  21-1.73779 18.5136   2
  -1   4  22 53.6213 21.3567   2
  -1  -4  22 43.1358 19.9473   2
   1   4  22 42.3524 19.7109   2
   1  -4  22 6.24243 19.5761   2
   1   4  23 86.6601 19.1011   2
   1  -4  23 45.6458 20.5867   2
  -1  -4  23 1.29921 22.2715   2
  -1   4  23 35.5254 21.1442   2
  -1  -4  24 79.7457 23.2416   2
   1  -4  24-28.2034 21.0638   2
  -1   5   0 323.281 16.0326   1
   1  -5   0 293.206 11.8253   0
   1   5   0 313.181 13.9605   1
   1  -5   1 1418.29 19.1417   0
   1  -5  -1 1368.02 17.9678   0
  -1   5  -1 1501.01 25.0310   1
  -1   5   1 1595.74 25.3028   1
   1   5  -1 1418.60 21.7911   1
   1   5   1 1446.18 20.9802   1
  -1   5  -2 1176.42 23.5503   1
   1  -5  -2 1128.08 16.5365   0
   1   5   2 1087.76 19.4861   1
   1   5  -2 1187.53 21.6359   1
  -1  -5   2 1189.94 11.9897   2
   1  -5   2 1146.78 18.5698   0
  -1   5   2 1204.00 22.3299   1
   1  -5  -3 1264.29 17.5457   0
  -1   5  -3 1275.64 25.1434   1
   1   5   3 1210.99 20.0970   1
  -1   5   3 1252.68 23.5037   1
   1   5  -3 1259.62 22.6585   1
  -1  -5   3 1334.27 13.6244   2
  -1   5   4 770.031 20.4989   1
  -1   5  -4 773.126 22.4553   1
   1   5   4 777.132 9.42472   2
   1  -5  -4 732.117 14.8833   0
  -1  -5   4 786.008 11.7040   2
   1   5   4 782.056 17.5666   1
   1   5  -4 760.756 20.2059   1
   1   5   5 1136.27 21.1391   1
  -1   5  -5 1160.02 26.5435   1
   1  -5  -5 1093.02 17.9303   0
   1   5   5 1143.16 11.9818   2
  -1  -5   5 1099.62 14.5577   2
   1  -5   5 1111.66 18.2954   2
  -1   5   5 1165.62 23.6702   1
   1   5  -5 1091.98 23.0991   1
   1   5  -6 396.362 18.2045   1
   1  -5  -6 426.699 14.3426   0
   1  -5   6 439.504 14.3795   2
  -1   5   6 475.806 19.1000   1
   1   5   6 421.919 9.68740   2
  -1   5  -6 419.525 20.9860   1
  -1  -5   6 446.008 12.0288   2
   1   5   6 477.367 16.8382   1
   1  -5   7 177.893 12.8196   2
  -1   5  -7 180.883 19.4050   1
   1   5   7 176.530 9.06580   2
   1   5  -7 144.395 17.6723   1
  -1   5   7 168.586 17.4131   1
  -1  -5   7 177.908 10.8794   2
   1   5   8 484.476 11.9038   2
   1   5  -8 419.188 20.7872   1
  -1   5  -8 486.946 23.8564   1
  -1  -5   8 504.884 14.2848   2
   1  -5   8 512.806 16.4240   2
  -1  -5   9 663.094 16.0450   2
  -1   5   9 685.741 16.9149   2
  -1   5  -9 668.667 26.9703   1
   1  -5   9 713.187 17.9539   2
   1   5   9 669.236 14.3446   2
   1  -5  10 7.74780 12.2773   2
  -1   5 -10 1.14023 19.4422   1
  -1  -5  10 3.11187 10.8379   2
  -1   5  10 9.81747 12.4321   2
   1   5  10 10.0567 9.94717   2
   1  -5  11 86.7653 13.5044   2
  -1   5  11 88.1956 13.9628   2
  -1  -5  11 86.7017 12.7081   2
   1   5  11 86.2946 11.7694   2
  -1   5 -11 68.9480 21.9688   1
  -1   5  12 170.090 15.3553   2
   1   5  12 149.423 13.1881   2
   1  -5  12 177.745 15.6895   2
  -1  -5  12 160.176 14.2087   2
   1   5  13 35.4737 13.5770   2
   1  -5  13 58.4958 14.9118   2
  -1  -5  13 35.2269 14.1266   2
  -1   5  13 41.2187 15.4155   2
  -1   5  14 33.6912 16.3089   2
  -1  -5  14 36.7395 14.8431   2
   1   5  14 32.9734 14.2964   2
   1  -5  14 20.0538 16.3335   2
  -1  -5  15 138.736 16.6901   2
  -1   5  15 130.627 17.4747   2
   1  -5  15 128.137 17.5756   2
   1   5  15 141.365 16.0606   2
   1  -5  16 71.0540 18.2907   2
  -1  -5  16 74.3465 17.0530   2
   1   5  16 92.3302 16.1289   2
  -1   5  16 80.2573 18.4171   2
   1   5  17 51.0823 16.2115   2
   1  -5  17 50.0343 17.7700   2
  -1   5  17 91.2481 17.3633   2
  -1  -5  17 42.4259 17.3872   2
  -1   5  18 238.132 19.7511   2
   1  -5  18 183.682 19.3901   2
  -1  -5  18 254.747 19.9155   2
   1  -5  19 10.6707 17.7741   2
  -1   5  19 29.6606 17.8525   2
  -1  -5  19 23.7313 18.4052   2
  -1  -5  20 35.4848 17.5995   2
   1  -5  20-12.4152 18.0851   2
  -1   5  20 22.3561 18.4997   2
  -1  -5  21-12.5949 18.7097   2
  -1   5  21 30.3556 19.5043   2
   1  -5  21 0.82588 19.2323   2
  -1   5  22 53.3277 19.8112   2
  -1  -5  22 14.0747 19.0989   2
   1  -5  22 2.40220 19.8955   2
  -1  -5  23 24.5105 20.9887   2
   1  -5  23 23.8034 20.0958   2
  -1   5  23 34.6373 20.5101   2
  -1   5  24 15.2117 22.0330   2
   1  -6   0 122.537 10.8008   0
   1   6   0 218.464 15.2534   1
  -1   6   0 158.396 16.3615   1
   1   6  -1 2241.63 29.0521   1
  -1   6  -1 2396.58 33.0409   1
   1  -6  -1 2259.48 22.9866   0
  -1   6   1 2525.23 32.4804   1
   1  -6   1 2328.68 24.4345   0
   1   6   1 2255.02 27.3834   1
   1   6  -2 1.52478 13.9152   1
  -1   6  -2 5.85358 15.2633   1
   1  -6   2 3.39110 10.5926   0
   1   6   2 0.77166 12.1006   1
  -1   6   2 4.32617 14.6221   1
   1  -6  -2 2.46165 9.87538   0
  -1   6  -3 915.081 25.4038   1
   1   6   3 902.746 19.8737   1
   1  -6  -3 919.211 16.6141   0
  -1   6   3 966.204 23.3265   1
   1   6  -3 942.704 22.5181   1
  -1  -6   3 915.823 12.5280   2
   1   6   4 540.984 17.4806   1
  -1   6  -4 545.198 22.8478   1
   1   6  -4 535.411 20.1147   1
   1  -6  -4 542.911 14.0094   0
  -1  -6   4 561.394 11.1094   2
  -1   6   4 602.979 20.3383   1
   1  -6  -5 338.819 13.0365   0
  -1   6  -5 365.477 22.1481   1
   1   6  -5 341.570 18.6016   1
  -1  -6   5 341.001 10.5797   2
   1   6   5 338.923 16.0751   1
   1   6   5 260.193 7.51044   2
  -1   6   5 336.663 17.8891   1
   1  -6   6 34.5554 11.3639   2
   1   6   6 51.1281 13.6630   1
  -1   6   6 36.3960 14.9387   1
  -1  -6   6 45.9831 8.55864   2
   1   6  -6 37.3936 15.7323   1
  -1   6  -6 57.1273 17.5880   1
  -1   6  -7 447.937 24.1996   1
   1   6  -7 392.084 21.2604   1
  -1  -6   7 425.784 12.6294   2
  -1   6   7 434.165 21.3019   1
   1   6   7 454.383 18.6669   1
   1  -6   7 462.300 15.3254   2
  -1   6   8 39.3660 17.9735   1
   1  -6   8 44.3537 11.7189   2
   1   6  -8 37.2340 18.8665   1
  -1  -6   8 38.3753 10.6437   2
   1   6   8 51.7110 15.3211   1
  -1   6  -8 53.2831 21.1889   1
  -1   6  -9 1053.26 31.5381   1
   1   6  -9 962.614 28.1645   1
  -1  -6   9 988.451 18.4899   2
   1   6   9 1097.32 26.4214   1
   1  -6   9 1027.58 21.3223   2
  -1   6   9 1120.17 29.3088   1
  -1   6  10 98.3435 13.2970   2
  -1  -6  10 90.1759 12.0891   2
   1  -6  10 127.917 14.8635   2
  -1   6 -10 110.921 23.1951   1
   1   6 -10 98.2266 21.1613   1
  -1  -6  11 211.126 14.9862   2
  -1   6 -11 232.011 26.2373   1
   1  -6  11 221.071 15.9172   2
  -1   6  11 207.012 15.2579   2
  -1   6  12 22.6663 14.1030   2
   1  -6  12 6.81070 13.3557   2
  -1  -6  12 6.67095 13.3697   2
  -1   6 -12 16.4230 23.5083   1
   1  -6  13 227.470 17.2956   2
  -1   6  13 234.749 16.9841   2
  -1  -6  13 215.354 16.2406   2
  -1  -6  14 127.348 16.7766   2
  -1   6  14 128.668 17.5808   2
   1  -6  14 127.775 16.4498   2
  -1   6  15 27.5047 16.4583   2
   1  -6  15 51.2844 15.9192   2
  -1  -6  15 33.3386 16.0025   2
  -1  -6  16 4.26937 15.9648   2
  -1   6  16 3.92840 16.3668   2
   1  -6  16 13.3895 16.7133   2
  -1   6  17 41.9123 17.7566   2
   1  -6  17 60.4688 16.6563   2
  -1  -6  17 70.5801 17.8291   2
  -1  -6  18 48.4632 18.4444   2
   1  -6  18 50.9763 18.0928   2
  -1   6  18 61.4817 18.0609   2
  -1  -6  19 45.0667 18.7647   2
  -1   6  19 29.4929 18.5143   2
   1  -6  19 22.9440 18.2819   2
   1  -6  20 17.5092 18.4035   2
  -1   6  20 10.1081 18.5480   2
  -1  -6  21 10.3879 18.3915   2
   1  -6  21-21.1915 18.8709   2
  -1   6  21 5.95792 17.9084   2
  -1   6  22 17.1098 18.9860   2
   1  -6  22 0.48417 19.5576   2
  -1  -6  22-17.4018 18.7919   2
  -1   6  23 23.7098 19.3882   2
  -1  -6  23 14.0043 18.3225   2
  -1   6  24 47.2801 20.0046   2
   1  -7   0 538.604 14.5656   0
   1   7   0 618.797 19.8464   1
  -1   7   0 606.019 22.1755   1
   1   7   1 944.637 22.6691   1
   1  -7   1 911.600 17.6501   0
   1   7  -1 989.116 23.1349   1
  -1   7  -1 1010.97 26.7698   1
  -1   7   1 1051.95 26.1601   1
   1   7   2 263.382 15.9515   1
   1   7  -2 305.226 18.6737   1
   1  -7   2 256.994 12.8603   0
  -1   7   2 300.449 19.8335   1
  -1   7  -2 283.703 20.5549   1
   1   7   3 331.370 17.6027   1
  -1   7  -3 358.990 22.4836   1
   1   7  -3 350.340 18.8759   1
  -1   7   3 343.175 19.4861   1
   1  -7   3 336.209 14.5516   0
  -1   7  -4 474.419 24.1310   1
  -1   7   4 427.172 20.4305   1
   1   7   4 437.864 18.2377   1
   1   7  -4 433.684 20.6190   1
   1   7   5 32.4380 13.3198   1
   1   7  -5 29.9719 16.9898   1
  -1   7   5 36.3920 16.6247   1
  -1   7  -5 18.7890 18.7509   1
  -1  -7   5 43.4223 8.57435   2
  -1   7   6 104.497 17.5953   1
   1   7   6 82.1724 14.4453   1
  -1  -7   6 71.3646 9.75120   2
  -1   7  -6 73.4434 20.8115   1
   1   7  -6 82.0081 18.0120   1
   1  -7   7 70.7002 12.2659   2
  -1   7   7 76.6132 17.1800   1
  -1  -7   7 72.9084 9.87919   2
  -1   7  -7 83.7426 22.6919   1
   1   7  -7 54.5736 18.5959   1
   1   7   7 78.1396 15.7092   1
   1   7   8 24.6025 15.3894   1
   1  -7   8 26.4335 12.4341   2
  -1   7   8 36.6459 18.1417   1
  -1  -7   8 27.0552 13.6056   2
  -1   7  -8 23.1743 22.7869   1
   1   7  -8 35.4942 19.9271   1
  -1   7  -9 455.416 27.2194   1
   1   7  -9 422.262 25.3564   1
   1  -7   9 479.880 17.3022   2
  -1   7   9 452.497 24.7153   1
   1   7   9 481.128 21.9330   1
  -1  -7   9 482.876 15.2811   2
  -1   7  10 19.8138 20.7006   1
   1   7 -10 42.7555 21.9189   1
   1   7  10 39.8726 17.9287   1
   1  -7  10 27.6233 13.0133   2
  -1  -7  10 29.9891 11.8084   2
  -1   7 -10 34.2279 24.4762   1
  -1   7  10 30.8350 13.2416   2
   1  -7  11 143.447 14.9334   2
  -1  -7  11 115.808 13.6563   2
  -1   7 -11 176.076 26.6118   1
  -1   7  11 173.752 23.4109   1
   1   7  11 157.904 20.0321   1
  -1   7  11 118.640 14.4068   2
   1   7 -11 127.233 23.7575   1
  -1  -7  12 118.481 15.0159   2
   1  -7  12 160.371 16.5973   2
   1   7  12 139.733 20.1939   1
  -1   7  12 167.791 24.1686   1
  -1   7 -12 153.164 26.3892   1
  -1   7  12 135.189 15.3543   2
  -1   7  13 289.346 17.4951   2
   1  -7  13 348.601 19.6713   2
  -1   7 -13 300.976 29.7584   1
  -1  -7  13 293.759 17.4516   2
  -1   7  13 350.341 26.6658   1
   1  -7  14 430.580 20.2739   2
  -1  -7  14 378.789 18.5980   2
  -1   7  14 394.594 19.1977   2
   1  -7  15 110.293 16.9140   2
  -1  -7  15 106.371 16.9343   2
  -1   7  15 120.153 17.3202   2
  -1  -7  16 38.9785 15.8112   2
   1  -7  16 44.5592 16.2960   2
  -1   7  16 63.5320 17.1651   2
  -1  -7  17 107.376 17.7320   2
   1  -7  17 98.5932 17.5110   2
  -1   7  17 108.208 17.5760   2
   1  -7  18 20.8807 16.6031   2
  -1  -7  18 53.7963 17.2325   2
  -1   7  18 54.9562 17.1249   2
   1  -7  19 52.8364 18.3283   2
  -1  -7  19 28.4353 18.3527   2
  -1  -7  20-8.35880 16.8906   2
   1  -7  20 24.2021 17.9885   2
   1  -7  21-13.2043 17.9969   2
  -1  -7  21 3.40367 18.5782   2
   1  -7  22 27.0958 19.1329   2
  -1   8   0 34.4344 17.3669   1
   1   8   0 52.9413 15.4771   1
  -1   8   1 160.310 19.1638   1
   1   8  -1 122.862 16.6817   1
  -1   8  -1 131.198 19.0190   1
   1   8   1 133.768 15.7939   1
   1   8   2 453.442 19.7730   1
   1   8  -2 465.979 22.7684   1
  -1   8  -2 497.704 24.6014   1
  -1   8   2 491.837 22.6954   1
  -1   8   3 469.425 22.7667   1
  -1   8  -3 463.815 25.6212   1
   1   8   3 465.651 19.2257   1
   1   8  -3 465.008 22.2887   1
   1   8  -4 131.859 19.5377   1
   1   8   4 109.556 16.0528   1
  -1   8  -4 138.008 22.8681   1
  -1   8   4 135.894 18.8793   1
  -1   8   5 32.9582 17.4208   1
   1   8   5 29.3282 14.2596   1
  -1   8  -5 34.7328 21.2250   1
   1   8  -5 48.4508 19.2302   1
  -1   8  -6 167.196 22.7139   1
   1   8   6 162.221 17.0485   1
   1   8  -6 148.022 21.5501   1
  -1   8   6 162.759 19.8509   1
   1   8  -7 326.147 22.7627   1
   1   8   7 329.896 19.9697   1
  -1   8   7 353.500 22.3053   1
  -1   8  -7 369.702 26.7544   1
  -1   8  -8 67.0027 24.5475   1
   1   8   8 57.0433 17.1476   1
  -1   8   8 69.1466 18.9258   1
   1   8  -8 36.1203 21.0873   1
   1  -8   9 21.6816 13.3417   2
   1   8   9 28.6950 17.8526   1
  -1   8   9 8.05583 19.9668   1
  -1   8  -9-0.77599 23.6214   1
   1   8  -9 28.9246 21.3344   1
   1   8  10 104.515 20.3251   1
  -1   8  10 90.7098 21.9886   1
  -1   8 -10 116.338 25.4257   1
   1  -8  10 103.547 14.8083   2
   1   8 -10 148.377 23.7153   1
  -1   8 -11 169.362 28.1058   1
  -1   8  11 138.314 24.2790   1
   1  -8  11 147.666 15.6764   2
   1   8  11 150.425 21.4199   1
   1   8 -11 133.099 24.8999   1
   1  -8  12 63.6475 14.9389   2
   1   8  12 67.5619 19.8024   1
  -1   8  12 86.1646 23.4326   1
  -1  -8  12 55.9779 13.4661   2
  -1   8 -12 116.974 27.6973   1
   1   8 -12 62.8038 24.6423   1
  -1   8 -13 247.153 29.7642   1
  -1  -8  13 178.519 15.2250   2
   1   8  13 199.901 23.4255   1
   1  -8  13 170.733 16.8433   2
  -1   8  13 199.282 25.6699   1
   1   8  14 51.1028 23.1047   1
  -1   8  14 48.3417 24.0721   1
  -1   8 -14 77.9484 27.4381   1
  -1  -8  14 66.6165 15.2429   2
   1  -8  14 76.5092 16.2266   2
  -1  -8  15 4.08543 14.5098   2
   1  -8  15-4.95574 15.7943   2
   1   8  15 2.77529 20.9389   1
  -1   8  15 1.26634 24.2117   1
  -1  -8  16 69.1725 16.1769   2
  -1   8  16 81.9242 26.0816   1
   1  -8  16 61.6594 17.7353   2
   1   8  16 91.8318 21.8894   1
   1  -8  17 11.0721 16.9620   2
  -1  -8  17-20.8562 15.9232   2
  -1   8  17-19.7933 23.5980   1
   1  -8  18-0.53971 17.0666   2
  -1  -8  18-12.9106 16.9507   2
   1  -8  19-13.4180 18.4332   2
  -1  -8  19-21.8526 17.4759   2
  -1  -8  20-18.1146 17.3443   2
   1  -8  20 18.5490 18.1828   2
   1  -8  21 14.7375 19.8271   2
   1   9   0 740.631 25.2832   1
  -1   9   0 821.301 28.3112   1
   1   9   1 56.2205 18.1991   1
  -1   9   1 39.8000 19.1181   1
   1   9  -1 64.9263 19.4270   1
  -1   9  -1 42.8537 19.2814   1
  -1   9   2 349.832 23.5459   1
   1   9  -2 359.201 23.7726   1
  -1   9  -2 342.549 25.1657   1
   1   9   2 414.415 21.7678   1
   1   9   3 1218.55 29.3445   1
  -1   9  -3 1330.41 35.3329   1
   1   9  -3 1225.10 32.3611   1
  -1   9   3 1286.79 31.5079   1
   1   9  -4 219.279 22.3403   1
  -1   9   4 240.738 21.9017   1
  -1   9  -4 214.987 25.5918   1
   1   9   4 189.714 19.0441   1
   1   9   5 275.107 20.8585   1
  -1   9  -5 274.698 26.7080   1
   1   9  -5 267.484 23.0990   1
  -1   9   5 272.966 22.6983   1
  -1   9   6 404.810 23.3956   1
   1   9  -6 407.088 26.9089   1
   1   9   6 385.512 21.2772   1
  -1   9  -6 417.965 28.1881   1
   1   9  -7 21.3950 21.4909   1
   1   9   7 2.56806 17.4200   1
  -1   9  -7-5.34418 22.9554   1
  -1   9   7-2.78759 19.6739   1
   1   9   8 256.357 21.1705   1
  -1   9  -8 285.175 28.8813   1
   1   9  -8 243.462 25.1073   1
  -1   9   8 259.072 23.9182   1
  -1   9  -9 72.3161 26.9618   1
   1   9   9 124.566 19.1844   1
  -1   9   9 105.787 21.6602   1
   1   9  -9 131.996 25.9628   1
   1   9  10 238.249 22.2244   1
  -1   9 -10 228.663 28.6949   1
   1   9 -10 244.940 28.7114   1
  -1   9  10 267.110 23.8348   1
   1   9 -11 136.868 26.1024   1
   1   9  11 132.127 22.8267   1
  -1   9  11 147.260 22.7872   1
   1  -9  11 115.617 16.1079   2
  -1   9 -11 105.260 27.6433   1
   1   9  12 3.89547 20.7095   1
   1  -9  12 28.5582 14.2105   2
  -1   9 -12 33.1457 28.7295   1
  -1   9  12 20.8702 22.5413   1
   1   9 -12 30.6850 24.6758   1
  -1   9  13 51.2502 23.0099   1
   1   9  13 19.9492 21.6393   1
  -1   9 -13 24.3918 28.9733   1
   1  -9  13 72.0954 15.5079   2
  -1   9  14 63.9671 24.5213   1
   1   9  14 36.1771 22.2207   1
   1  -9  14 48.3282 16.1408   2
  -1   9 -14 99.4946 28.4583   1
   1   9  15 12.4083 24.2225   1
  -1   9  15-25.2100 24.7245   1
  -1   9 -15 52.1908 28.1786   1
   1  -9  15 43.4516 16.2811   2
   1   9  16 9.60125 22.6602   1
  -1   9  16 36.8220 24.8494   1
   1  -9  16 15.0906 16.4734   2
   1   9  17-3.25451 24.7165   1
  -1   9  17 23.6301 24.2319   1
   1  -9  17 44.6650 16.3426   2
  -1   9  18 4.60832 28.1513   1
   1  -9  18-9.18773 15.2025   2
   1   9  18 48.3302 24.1361   1
   1   9  19-4.85660 22.5148   1
  -1   9  19 2.78303 27.1081   1
   1  -9  19-0.17808 22.0775   2
   1  -9  20-29.8798 19.7885   2
   1   9  20 1.11732 20.6713   1
   1   9  21 24.6163 21.4047   1
   1  10   0 354.308 23.4386   1
  -1  10   0 361.301 26.0092   1
  -1  10  -1 39.6335 22.3164   1
   1  10   1 38.6229 19.4293   1
   1  10  -1 50.5806 21.0918   1
  -1  10   1 45.6293 21.0450   1
   1  10  -2 204.491 23.6085   1
   1  10   2 237.395 20.8342   1
  -1  10  -2 201.662 24.7823   1
  -1  10   2 226.311 22.8734   1
   1  10   3 577.753 25.5191   1
   1  10  -3 575.844 28.2993   1
  -1  10  -3 611.649 30.8127   1
  -1  10   3 574.487 26.8810   1
  -1  10   4 748.973 29.1217   1
   1  10  -4 797.545 30.2339   1
   1  10   4 788.188 26.8441   1
  -1  10  -4 693.875 32.7844   1
   1  10   5 610.634 24.5508   1
  -1  10  -5 602.220 32.6809   1
   1  10  -5 559.677 28.4824   1
  -1  10   5 586.074 28.0867   1
   1  10   6 10.3394 18.3646   1
  -1  10   6 38.7946 20.7196   1
  -1  10  -6 25.3642 24.2320   1
   1  10  -6 25.3112 21.5097   1
   1  10   7 148.060 19.2849   1
   1  10  -7 163.440 25.8785   1
  -1  10  -7 148.465 25.2974   1
  -1  10   7 156.798 21.2136   1
   1  10   8 55.1775 18.2108   1
  -1  10   8 52.5712 20.2902   1
   1  10  -8 78.6320 24.5214   1
  -1  10  -8 52.9833 25.7569   1
   1  10   9 15.3493 17.8670   1
  -1  10   9 13.4662 21.2730   1
   1  10  -9 24.1158 24.4522   1
  -1  10  -9 31.6496 25.4776   1
  -1  10 -10 1.06777 25.8454   1
  -1  10  10 48.8097 22.3113   1
   1  10  10-9.89574 19.4356   1
   1  10 -10 35.1095 25.7216   1
   1  10 -11 25.6964 24.4266   1
  -1  10  11 25.2846 21.7914   1
  -1  10 -11 29.2127 27.5615   1
   1  10  11 51.6861 21.6538   1
   1  10  12 43.0948 21.4417   1
  -1  10  12 52.3609 23.1767   1
  -1  10 -12 61.5490 29.3841   1
   1  10 -12 32.8598 25.3811   1
   1  10 -13-13.7284 27.6039   1
   1  10  13 30.0868 21.4526   1
  -1  10  13 33.0736 23.8088   1
  -1  10 -13 35.9204 29.1588   1
  -1  10  14 38.9053 24.2257   1
   1  10  14 51.3079 23.3513   1
  -1  10 -14 83.1472 28.8003   1
   1 -10  14 84.3505 16.4010   2
   1 -10  15 24.9295 20.8772   2
  -1  10  15 46.7880 25.0924   1
   1  10  15 0.00000 22.8803   1
  -1  10 -15 62.5601 30.9312   1
   1  10  16-11.6808 22.7125   1
  -1  10  16-35.1369 23.2811   1
   1 -10  16 7.74988 16.6347   2
   1  10  17 8.13241 21.9048   1
  -1  10  17 42.1311 25.2179   1
   1 -10  17 30.4682 16.8617   2
  -1  10  18 15.1766 27.7254   1
   1 -10  18 15.2058 16.9698   2
   1 -10  19 31.6772 18.8280   2
  -1  11   0-5.33062 22.3773   1
   1  11   0 8.23195 19.4724   1
  -1  11   1 171.103 24.0355   1
   1  11   1 180.492 21.8985   1
   1  11  -1 171.602 23.9580   1
  -1  11  -1 168.402 25.3912   1
  -1  11   2 237.946 23.1375   1
  -1  11  -2 206.350 26.6478   1
   1  11  -2 199.087 24.7035   1
   1  11   2 210.830 22.2610   1
  -1  11  -3-1.64559 25.3787   1
   1  11   3 6.63340 18.4893   1
   1  11  -3 6.21398 20.4078   1
  -1  11   3 8.69751 20.0525   1
   1  11   4 84.8085 19.3813   1
  -1  11   4 115.482 21.7853   1
   1  11  -4 94.4364 21.9636   1
  -1  11  -4 131.881 26.3561   1
   1  11   5 65.8831 19.3921   1
  -1  11   5 78.6332 20.5262   1
   1  11  -5 68.5482 22.4797   1
  -1  11  -5 33.7666 25.7584   1
   1  11   6 7.73889 17.6857   1
  -1  11   6 22.2418 20.5242   1
  -1  11  -6 38.1372 25.7769   1
   1  11  -6 20.8971 21.3863   1
   1  11  -7 24.1907 24.1485   1
  -1  11   7 38.8703 21.1553   1
   1  11   7 67.1724 19.9878   1
  -1  11  -7 49.0743 24.6906   1
   1  11   8 25.6163 19.6869   1
  -1  11   8 55.0581 21.9034   1
  -1  11  -8 44.1127 26.5281   1
   1  11  -8 15.7838 24.4007   1
  -1  11   9 23.7965 21.2081   1
   1  11   9 2.07073 18.9906   1
  -1  11  -9 20.9808 26.7359   1
   1  11  -9 27.4054 24.0107   1
  -1  11 -10 60.7748 27.5454   1
   1  11  10 34.7907 19.8358   1
   1  11 -10 53.2397 26.8096   1
  -1  11  10 49.2752 22.5858   1
  -1  11 -11 1.23803 26.7288   1
  -1  11  11 57.2459 22.7398   1
   1  11  11 45.2331 20.6813   1
   1  11 -11 13.9374 26.4380   1
  -1  11  12 42.6445 23.2263   1
   1  11  12 39.6814 20.0878   1
  -1  11 -12 18.6078 29.7467   1
   1  11 -12 56.1820 27.3495   1
  -1  11 -13 59.5507 31.0261   1
  -1  11  13 76.2155 24.0543   1
   1  11 -13 27.1238 26.0552   1
  -1  11  14 58.1473 25.4530   1
  -1  11 -14 74.6232 31.1804   1
  -1  11  15-2.63213 24.7982   1
  -1  11 -15 34.7865 30.5800   1
  -1  11  16 48.7149 27.2146   1
  -1  12   0 177.837 23.9849   1
   1  12   0 120.540 23.7386   1
  -1  12  -1 79.5584 23.3086   1
   1  12  -1 69.3531 24.1380   1
   1  12   1 114.404 22.9286   1
  -1  12   1 74.0553 21.7324   1
  -1  12  -2 49.5675 23.6629   1
   1  12   2 50.9351 20.3334   1
   1  12  -2 45.0554 22.5875   1
  -1  12   2 83.6275 21.6973   1
   1  12   3 30.0786 19.3769   1
  -1  12   3 36.7618 20.9437   1
  -1  12  -3 5.82030 22.1486   1
   1  12  -3 42.7366 22.9617   1
   1  12   4 22.1292 19.4371   1
  -1  12  -4 39.4143 23.0319   1
   1  12  -4 21.2778 20.8006   1
  -1  12   4-5.15195 20.6039   1
   1  12   5 276.023 23.2910   1
  -1  12  -5 238.536 27.8300   1
  -1  12   5 236.432 24.7409   1
   1  12  -5 168.547 25.8820   1
  -1  12  -6 48.8458 25.3340   1
   1  12  -6 30.1726 25.2031   1
   1  12   6 24.7803 19.8688   1
  -1  12   6 10.7719 21.5071   1
  -1  12   7 11.4136 21.4023   1
  -1  12  -7 11.4143 26.1073   1
   1  12  -7-13.9745 24.6225   1
  -1  12  -8 75.1366 28.6815   1
   1  12  -8 57.0411 24.5789   1
  -1  12   8 48.8894 22.6619   1
  -1  12   9 16.7620 24.7007   1
   1  12  -9 2.27314 25.6675   1
  -1  12  -9 38.4159 27.0448   1
   1  12 -10-18.4555 26.4126   1
  -1  12  10 32.3400 23.2085   1
  -1  12 -10-1.42868 27.4296   1
  -1  12  11 84.1927 24.1840   1
  -1  12 -11 70.0416 30.1763   1
   1  12 -11 100.167 27.1207   1
   1  12 -12 35.7370 27.1944   1
  -1  12  12 4.04635 22.9145   1
  -1  12 -12 42.9221 32.3476   1
  -1  12 -13 30.9802 30.5954   1
  -1  12  13 41.9714 23.0975   1
   1  12 -13 3.66877 27.5819   1
  -1  12  14 35.1137 25.3997   1
  -1  13   0 27.6280 23.7682   1
  -1  13  -1 60.2609 24.9310   1
  -1  13   1 17.0843 22.6167   1
   1  13  -2 7.57555 27.2545   1
  -1  13  -2 64.9600 23.8119   1
  -1  13   2 49.4544 22.8833   1
  -1  13  -3 92.5189 24.1665   1
   1  13  -3 96.3742 27.5597   1
  -1  13   3 134.677 24.3756   1
   1  13  -4 92.3287 24.2534   1
  -1  13  -4 86.4862 24.3892   1
  -1  13   4 68.8499 23.5241   1
  -1  13   5 10.7937 20.5764   1
   1  13  -5-14.7520 24.9294   1
  -1  13  -5 3.94660 21.7636   1
  -1  13  -6 49.8244 23.9814   1
   1  13  -6 19.1889 26.1280   1
  -1  13   6 14.6288 21.7521   1
  -1  13   7-1.61341 22.5458   1
   1  13  -7-15.6320 24.6271   1
   1  13  -8 25.4978 26.9573   1
  -1  13   8 109.444 23.6020   1
  -1  13  -8 147.947 30.3452   1
   1  13  -9-0.55776 25.8149   1
  -1  13   9-6.96975 23.9120   1
  -1  13  -9-18.5407 26.8511   1
  -1  13  10-19.4156 22.5524   1
  -1  13 -10-19.9551 28.4234   1
   1  13 -10 5.87575 27.6536   1
  -1  13  11 19.7797 26.0850   1
   1  13 -11 16.4765 24.4153   1
   1  13 -12-15.4468 24.5720   1
  -1  14   0-7.48973 25.0359   1
  -1  14  -1 1.54877 24.3829   1
  -1  14   1 51.4476 24.7299   1
  -1  14   2 11.4711 23.3025   1
  -1  14  -2 33.3905 26.0922   1
  -1  14  -3 45.8535 27.8693   1
  -1  14   3 11.5892 22.8697   1
  -1  14  -4 92.9879 27.0291   1
  -1  14   4 35.1578 23.9956   1
  -1  14   5 33.4550 24.1942   1
  -1  14  -5 32.1616 24.7855   1
  -1  14   6 11.3914 23.7697   1
   2   0   0 1757.46 20.1303   0
   2   0  -1 5604.33 32.9417   0
   2   0   1 5539.37 32.6336   0
   2   0   2 3478.15 27.3827   0
   2   0  -2 3441.30 27.2055   0
   2   0   3 1597.53 20.4482   0
  -2   0  -3 1640.76 14.4097   1
   2   0  -3 1617.71 21.2670   0
   2   0  -4 307.601 14.4614   0
   2   0   4 309.342 13.9795   0
   2   0   4 293.973 10.4942   2
   2   0  -5 277.406 14.1351   0
   2   0   5 272.807 11.1725   2
   2   0   6 234.023 10.8985   2
  -2   0   6 226.277 11.8681   2
   2   0  -6 217.589 15.0691   0
  -2   0   7 40.1657 11.6508   2
   2   0   7 37.7212 10.4534   2
   2   0   8-11.7837 11.1360   2
  -2   0   8 3.09544 11.9820   2
  -2   0   9 267.246 15.1531   2
   2   0   9 295.226 14.4697   2
   2   0  10 19.6512 12.3919   2
  -2   0  10 28.4855 14.2339   2
   2   0  11 271.407 15.3309   2
  -2   0  11 291.325 16.7033   2
   2   0  12 18.6875 13.8974   2
  -2   0  12 12.9158 15.2335   2
  -2   0  13 101.954 16.3128   2
   2   0  13 74.9764 15.2345   2
  -2   0  14 420.944 20.0810   2
   2   0  14 389.058 19.2722   2
   2   0  15 326.572 20.2045   2
  -2   0  15 360.896 20.6913   2
   2   0  16 123.349 18.5148   2
  -2   0  16 145.906 19.4723   2
   2   0  17 442.815 22.4625   2
  -2   0  17 456.380 23.1552   2
   2   0  18 53.0321 19.3016   2
  -2   0  18 74.1052 20.5965   2
   2   0  19-12.4470 18.3798   2
  -2   0  19 15.2120 19.9283   2
   2   0  20 14.5555 20.3861   2
  -2   0  20 30.4239 19.7870   2
   2   0  21 1.42426 19.7011   2
  -2   0  21 30.5786 21.7587   2
  -2   0  22 9.23461 20.1933   2
   2   0  22 0.91219 20.3123   2
  -2   0  23 109.149 24.3312   2
   2   0  23 88.8741 21.2464   2
   2   0  24-0.93023 20.6011   2
  -2   0  24 7.83773 21.3980   2
   2   0  25 18.5523 21.1937   2
  -2   1   0 375.345 10.1263   1
   2  -1   0 439.895 14.2572   0
   2   1   0 423.547 12.7107   0
  -2   1  -1 899.137 12.5339   1
   2  -1   1 954.619 17.4182   0
   2   1   1 952.657 15.1319   0
   2  -1  -1 908.102 17.3146   0
  -2   1   1 881.111 12.8295   1
   2   1  -1 970.566 15.9001   0
  -2   1  -2 351.943 10.0589   1
   2   1   2 345.045 11.7862   0
   2   1  -2 374.433 13.2050   0
   2  -1   2 362.643 14.2043   0
   2  -1  -2 377.057 13.6733   0
  -2   1   2 339.474 10.8225   1
   2  -1   3 500.741 15.8932   0
   2   1   3 443.580 13.1296   0
   2  -1  -3 481.607 15.2429   0
   2   1  -3 483.296 14.5925   0
  -2   1  -3 474.705 11.2345   1
   2  -1   4 5268.00 36.9202   0
   2   1   4 5136.31 33.2621   0
  -2   1  -4 5157.00 30.6613   1
   2  -1   4 5173.77 29.4908   2
   2   1   4 5086.32 24.3351   2
   2  -1  -4 5209.60 35.8918   0
  -2  -1   4 5075.85 26.5225   2
   2   1  -4 5248.30 34.5849   0
  -2   1  -5 309.560 12.4650   1
   2  -1   5 291.990 11.5357   2
   2   1   5 314.116 9.95358   2
   2  -1  -5 292.860 14.9128   0
  -2  -1   5 306.800 11.1111   2
   2   1  -5 337.337 14.8108   0
   2   1   5 287.223 13.4838   0
   2  -1  -6 1128.29 21.2427   0
   2  -1   6 1140.30 17.3475   2
  -2  -1   6 1160.49 16.5710   2
  -2   1  -6 1132.44 19.4463   1
   2   1   6 1148.55 15.4423   2
   2   1   7 461.532 13.0574   2
   2  -1   7 466.730 14.0727   2
   2  -1  -7 474.848 18.5375   0
  -2  -1   7 447.837 13.7720   2
   2   1   8 1871.09 21.4684   2
   2  -1   8 1858.28 22.6279   2
  -2   1   8 1850.08 23.0688   2
  -2  -1   8 1860.30 22.1563   2
   2   1   9 803.603 17.7427   2
   2  -1   9 773.095 18.4375   2
  -2  -1   9 769.786 17.8154   2
  -2   1   9 789.650 19.1855   2
   2  -1  10 2036.40 25.9000   2
   2   1  10 2062.40 24.6360   2
  -2   1  10 2146.75 26.8144   2
  -2  -1  10 2076.76 25.5579   2
   2  -1  11 40.6331 14.0512   2
   2   1  11 47.5281 12.7419   2
  -2  -1  11 57.6188 14.2888   2
  -2   1  11 33.7675 14.9933   2
   2  -1  12 461.570 18.6043   2
   2   1  12 505.720 17.3607   2
  -2   1  12 507.142 19.9206   2
  -2  -1  12 542.192 18.8591   2
   2   1  13 75.1905 14.2791   2
   2  -1  13 57.9189 15.3953   2
  -2  -1  13 72.2038 16.1942   2
  -2   1  13 52.9947 17.2268   2
  -2  -1  14 374.427 20.0246   2
  -2   1  14 359.332 20.5709   2
   2   1  14 332.881 17.6083   2
   2  -1  14 355.408 18.8158   2
   2   1  15 143.981 14.4292   2
  -2   1  15 150.211 19.3411   2
  -2  -1  15 143.839 19.0528   2
   2  -1  15 126.132 18.0110   2
   2  -1  16 12.1864 17.1269   2
   2   1  16 0.64179 15.7992   2
  -2  -1  16 16.4008 17.3823   2
  -2   1  16 43.6430 19.2328   2
  -2   1  17 131.242 20.3965   2
   2   1  17 105.992 17.6480   2
  -2  -1  17 96.1348 20.5435   2
   2  -1  17 83.9082 18.7669   2
  -2  -1  18 120.969 20.3407   2
   2  -1  18 90.1388 19.6821   2
   2   1  18 109.857 18.3378   2
  -2   1  18 113.203 20.6375   2
  -2  -1  19 14.5908 20.2132   2
  -2   1  19 14.7805 19.9475   2
   2  -1  19 9.17778 18.5436   2
   2   1  19 11.2440 18.7149   2
   2   1  20 11.5361 18.2748   2
  -2  -1  20-5.69494 19.4245   2
  -2   1  20 22.7090 19.5833   2
   2  -1  20 5.14642 18.4594   2
   2  -1  21 22.0912 18.9709   2
  -2  -1  21 11.6899 20.3728   2
   2   1  21 30.5851 20.2881   2
  -2   1  21 27.6614 20.6753   2
  -2   1  22 13.1915 21.0384   2
   2  -1  22-2.28953 20.5495   2
   2   1  22-4.59457 19.5879   2
  -2  -1  22 3.24425 19.7940   2
  -2  -1  23 54.8895 22.6419   2
   2   1  23 38.7879 19.7374   2
   2  -1  23 78.0382 20.8445   2
  -2   1  23 46.0075 21.7768   2
   2  -1  24-31.1513 20.8850   2
   2   1  24-16.2639 22.0990   2
  -2  -1  24 38.3366 22.3889   2
  -2   1  24 17.8390 22.8437   2
   2  -1  25 32.2107 21.3451   2
   2   1  25-0.04090 22.2951   2
  -2   2   0 272.323 11.9101   1
   2   2   0 399.949 11.4488   0
   2  -2   0 361.570 14.3422   0
   2  -2  -1 2443.11 25.0407   0
  -2   2  -1 2340.83 21.9695   1
   2  -2   1 2400.02 25.2398   0
   2   2   1 2354.67 19.9063   0
   2   2  -1 2399.20 21.0690   0
  -2   2   1 2356.15 22.0413   1
  -2   2  -2 1042.05 16.4352   1
   2  -2   2 1087.08 19.5147   0
   2   2   2 1029.84 14.6316   0
   2   2  -2 1095.94 16.6411   0
   2  -2  -2 1081.90 18.8189   0
  -2  -2   2 1052.40 11.1697   2
  -2   2   2 1056.11 17.4598   1
   2  -2   3 2403.51 27.1036   0
  -2   2  -3 2551.83 24.1853   1
   2   2   3 2379.28 20.6962   0
   2  -2  -3 2434.42 25.8667   0
   2   2  -3 2427.88 23.5767   0
  -2  -2   3 2358.59 16.7317   2
  -2   2   3 2460.07 24.6596   1
   2   2   4 249.035 10.8595   0
  -2   2  -4 256.837 12.7263   1
   2  -2  -4 280.343 14.7354   0
   2   2   4 254.322 7.75439   2
  -2  -2   4 261.822 9.51472   2
   2  -2   4 249.152 14.8944   0
   2   2   5 2531.47 24.1996   0
  -2   2  -5 2589.24 27.1637   1
   2   2   5 2615.18 18.1801   2
   2  -2   5 2720.49 24.7683   2
   2  -2  -5 2605.62 28.4299   0
  -2  -2   5 2654.66 20.4333   2
   2  -2  -6 1466.49 23.5555   0
   2   2   6 1474.80 16.1318   2
  -2   2  -6 1481.86 23.4152   1
   2  -2   6 1470.34 20.2827   2
  -2  -2   6 1507.53 17.5323   2
   2  -2  -7 1108.29 22.8647   0
   2  -2   7 1163.43 19.7966   2
   2   2   7 1115.54 16.1056   2
  -2  -2   7 1132.58 17.2727   2
  -2   2  -7 1115.61 21.9609   1
   2  -2   8 954.214 19.0371   2
  -2   2  -8 966.601 22.5447   1
  -2  -2   8 969.806 17.6386   2
   2   2   8 989.959 16.2787   2
  -2   2   9 2170.27 26.1150   2
   2  -2   9 2094.52 25.3578   2
   2   2   9 2177.52 22.8648   2
  -2  -2   9 2116.84 24.0063   2
   2  -2  10 1473.06 23.0452   2
  -2  -2  10 1472.62 21.6415   2
   2   2  10 1481.35 20.8020   2
  -2   2  10 1465.52 24.2349   2
   2  -2  11 71.8472 14.9677   2
   2   2  11 57.3299 11.8751   2
  -2  -2  11 69.0513 14.2122   2
  -2   2  11 66.5049 14.9899   2
  -2   2  12 200.920 17.2469   2
   2  -2  12 194.267 16.3174   2
  -2  -2  12 183.820 15.9970   2
   2   2  12 212.295 14.5764   2
  -2  -2  13 74.3216 15.8870   2
   2  -2  13 72.0062 15.7069   2
  -2   2  13 84.4835 16.8938   2
   2   2  13 58.0257 13.8539   2
   2  -2  14 65.4805 16.9766   2
   2   2  14 52.7211 14.8664   2
  -2  -2  14 54.1816 16.3266   2
  -2   2  14 58.1659 18.3808   2
  -2  -2  15 67.7529 18.1933   2
   2   2  15 84.7652 16.3109   2
   2  -2  15 51.4624 17.7005   2
  -2   2  15 56.1768 18.1500   2
  -2  -2  16 116.890 18.5317   2
  -2   2  16 148.185 20.3067   2
   2  -2  16 107.473 18.6822   2
   2   2  16 135.014 17.7510   2
  -2  -2  17 27.7497 19.0973   2
   2   2  17 53.3410 17.3474   2
   2  -2  17 45.1493 18.6829   2
  -2   2  17 73.8512 19.6102   2
  -2   2  18 89.5510 20.7983   2
   2   2  18 44.7473 16.8798   2
   2  -2  18 88.2050 19.0605   2
  -2  -2  18 53.6234 19.8491   2
   2  -2  19 42.3188 18.9191   2
   2   2  19 53.3586 17.7602   2
  -2  -2  19 46.1186 19.8106   2
  -2   2  19 72.8922 21.2575   2
   2   2  20 60.8151 19.1923   2
   2  -2  20 53.4345 20.4431   2
  -2   2  20 78.4273 21.9385   2
  -2  -2  20 64.8868 20.4298   2
  -2  -2  21-5.98950 20.2617   2
   2  -2  21-23.4513 20.0774   2
  -2   2  21-8.01244 20.9226   2
   2   2  21 8.79076 18.4622   2
  -2   2  22 21.9410 21.3468   2
   2  -2  22 17.0273 19.5922   2
   2   2  22 46.8235 20.5709   2
  -2  -2  22 34.4704 20.4808   2
   2  -2  23 26.5151 21.3704   2
   2   2  23 49.0983 20.5736   2
  -2  -2  23 14.7189 22.5716   2
   2  -2  24 28.8778 21.2382   2
  -2  -2  24 12.7086 22.0331   2
  -2   2  24 20.9181 22.3060   2
   2   2  24 44.6799 20.6465   2
   2   2  25 51.7041 22.1028   2
   2   3   0 880.497 10.8152   1
   2  -3   0 930.897 18.3140   0
   2   3   0 871.365 13.4154   0
  -2   3   0 923.141 18.0852   1
   2   3   1 320.338 7.63503   1
  -2   3  -1 337.626 13.9424   1
   2  -3   1 374.051 15.4383   0
   2   3  -1 393.945 9.10597   1
   2  -3  -1 362.108 14.5402   0
   2   3   1 366.886 9.76646   0
   2   3  -1 398.372 11.4491   0
  -2   3   1 351.620 13.9738   1
   2  -3   2 194.271 14.1544   0
  -2   3  -2 190.456 12.8295   1
   2   3  -2 196.737 8.92020   1
   2  -3  -2 214.567 13.9950   0
   2   3   2 189.846 8.68505   0
  -2  -3   2 207.755 6.35116   2
   2   3  -2 220.499 10.9488   0
  -2   3   2 196.361 12.5998   1
   2   3   2 156.963 6.89521   1
   2  -3   3 655.477 18.3927   0
  -2   3  -3 741.010 18.2321   1
   2   3   3 595.588 11.1702   0
  -2  -3   3 641.718 9.66559   2
   2   3   3 587.744 10.3580   1
  -2   3   3 672.158 16.9281   1
   2  -3  -3 680.685 17.2355   0
   2   3   4 704.700 12.6023   0
  -2   3  -4 819.960 19.2718   1
   2  -3  -4 767.435 18.2060   0
  -2  -3   4 788.918 11.6030   2
  -2   3   4 768.141 18.1577   1
   2   3   4 719.761 8.43095   2
   2  -3   4 748.812 19.4159   0
   2  -3   5 1466.91 20.6669   2
  -2   3  -5 1452.98 23.8920   1
  -2  -3   5 1381.31 15.4303   2
   2   3   5 1259.63 16.5406   0
   2  -3  -5 1413.21 23.5102   0
   2   3   5 1374.91 12.8969   2
   2   3   6 2597.34 23.8763   0
   2  -3  -6 2743.91 30.7362   0
  -2   3  -6 2846.60 32.7344   1
   2  -3   6 2777.06 27.1112   2
   2   3   6 2803.59 19.7180   2
  -2  -3   6 2751.69 21.9066   2
  -2   3  -7 1076.11 24.2347   1
   2  -3   7 1047.60 19.8004   2
   2   3   7 1036.19 14.5785   2
   2  -3  -7 1050.37 23.2357   0
  -2  -3   7 1080.94 16.7197   2
  -2  -3   8 2215.29 23.0959   2
   2  -3  -8 2322.03 31.0801   0
  -2   3  -8 2290.69 33.4719   1
   2  -3   8 2310.75 27.4043   2
   2   3   8 2223.23 20.8610   2
   2   3   9 248.606 11.7561   2
  -2   3  -9 248.856 19.0832   1
  -2  -3   9 263.610 13.7424   2
   2  -3   9 249.076 15.0106   2
   2   3  10 452.803 14.4728   2
   2  -3  10 450.193 17.2585   2
  -2   3  10 441.704 17.7175   2
  -2  -3  10 441.527 15.8248   2
  -2   3  11 1504.68 25.8178   2
   2  -3  11 1463.59 25.1605   2
   2   3  11 1465.77 21.4906   2
  -2  -3  11 1473.05 23.1663   2
  -2   3  12 1404.01 25.8071   2
   2  -3  12 1332.84 25.5007   2
  -2  -3  12 1352.79 23.5838   2
   2   3  12 1331.31 22.1068   2
   2   3  13 384.649 16.7267   2
  -2  -3  13 402.390 18.4695   2
  -2   3  13 440.067 20.6641   2
   2  -3  13 452.929 19.6742   2
  -2  -3  14 173.563 17.8120   2
   2   3  14 187.759 15.6990   2
  -2   3  14 194.767 19.4551   2
   2  -3  14 163.604 18.2726   2
   2   3  15 363.345 17.7500   2
  -2  -3  15 262.725 19.8891   2
  -2   3  15 332.816 21.2705   2
   2  -3  15 324.775 20.2204   2
   2   3  16 236.037 18.1069   2
  -2   3  16 239.359 21.7546   2
   2  -3  16 224.131 20.1306   2
  -2  -3  16 242.734 20.2126   2
   2  -3  17 259.377 21.2248   2
   2   3  17 304.008 19.4302   2
  -2   3  17 274.678 21.6803   2
  -2  -3  17 275.088 21.0454   2
   2  -3  18 206.246 20.7873   2
  -2  -3  18 215.921 20.8175   2
  -2   3  18 243.314 21.3441   2
   2   3  18 212.125 18.6360   2
   2   3  19 33.3768 17.3818   2
  -2   3  19 61.1623 20.1621   2
   2  -3  19 18.3591 18.8378   2
  -2  -3  19 17.8740 18.9727   2
   2   3  20 14.2802 17.5669   2
   2  -3  20 24.3290 19.5833   2
  -2  -3  20 14.3939 18.8861   2
  -2   3  20 0.50949 19.6207   2
  -2  -3  21 11.0861 19.8106   2
   2   3  21 51.7850 18.0535   2
  -2   3  21 56.2841 20.8291   2
   2  -3  21 16.4980 19.1195   2
  -2   3  22 27.5868 19.8604   2
   2  -3  22-8.13926 19.8783   2
  -2  -3  22 31.6768 21.1408   2
   2   3  22 21.6103 18.4812   2
   2   3  23 29.4237 19.1072   2
  -2  -3  23 27.4378 20.4723   2
  -2   3  23 30.7744 21.6831   2
   2  -3  23 26.6010 20.6089   2
   2  -3  24-10.5242 22.1926   2
  -2  -3  24 55.5439 14.8691   2
  -2   3  24 13.6261 22.5486   2
  -2   4   0 610.622 17.9147   1
   2   4   0 648.483 13.1225   1
   2  -4   0 653.113 17.7033   0
   2   4   0 668.070 11.5764   0
  -2   4   1 1183.87 22.3451   1
   2   4   1 1123.19 15.0880   1
  -2   4  -1 1167.01 22.5165   1
   2  -4   1 1112.27 20.9192   0
   2   4  -1 1155.13 16.1651   1
   2   4   1 1184.90 13.4768   0
   2  -4  -1 1124.65 20.5390   0
   2   4   2 2223.58 19.9273   1
   2  -4   2 2440.49 28.5023   0
  -2  -4   2 2367.32 12.7354   2
   2   4  -2 2379.69 22.9840   1
  -2   4   2 2445.80 28.8587   1
   2  -4  -2 2348.84 26.9996   0
   2   4   2 2342.98 16.6756   0
  -2   4  -2 2494.10 29.4454   1
   2   4   3 144.985 7.91100   0
   2  -4   3 174.423 15.5341   0
  -2   4  -3 154.615 16.0089   1
   2   4  -3 173.070 11.4655   1
  -2  -4   3 162.339 6.89566   2
   2  -4  -3 159.589 14.5043   0
  -2   4   3 161.590 14.5862   1
   2   4   3 147.380 9.23863   1
  -2   4  -4 2815.83 33.5669   1
   2   4  -4 2566.87 26.3625   1
   2  -4  -4 2648.58 29.0317   0
  -2  -4   4 2585.44 17.7194   2
   2   4   4 2484.73 17.7471   0
   2   4   4 2586.45 23.0375   1
  -2   4   4 2771.94 32.3267   1
   2  -4   4 2671.17 31.4426   0
   2   4   5 2997.86 20.5822   0
  -2   4  -5 3415.69 37.5458   1
   2   4  -5 2981.91 29.5875   1
   2  -4  -5 3181.64 32.0457   0
  -2  -4   5 3141.03 20.8786   2
   2   4   5 3188.82 27.1494   1
  -2   4   5 3247.93 35.5846   1
   2  -4   6 694.726 17.1656   2
   2   4   6 633.165 12.3741   0
   2   4   6 674.259 10.7064   2
  -2   4  -6 711.947 22.0735   1
  -2  -4   6 645.377 12.7611   2
   2  -4  -6 640.619 19.3005   0
  -2   4   6 683.231 21.5277   1
   2   4   7 399.678 11.5544   0
   2   4   7 436.673 10.6175   2
  -2   4  -7 433.606 20.3752   1
   2  -4   7 406.134 16.4924   2
   2  -4  -7 430.389 18.3623   0
  -2  -4   7 397.891 12.0967   2
  -2   4  -8 157.681 18.9052   1
   2  -4  -8 171.163 15.9194   0
   2  -4   8 164.917 14.7418   2
  -2  -4   8 163.461 11.5001   2
   2   4   8 170.859 9.66345   2
  -2   4  -9 600.961 24.9983   1
   2  -4   9 612.715 18.6983   2
  -2  -4   9 566.839 15.1965   2
   2   4   9 601.795 13.6593   2
   2  -4  10 653.759 20.3063   2
  -2  -4  10 572.178 16.3100   2
   2   4  10 609.480 14.7550   2
  -2   4 -10 641.656 25.3834   1
   2   4  11 34.8108 11.3593   2
  -2  -4  11 29.5697 12.8318   2
   2  -4  11 36.0821 15.1838   2
  -2   4 -11 22.1652 18.9261   1
  -2   4  11 12.8888 15.4776   2
   2   4  12 162.396 13.2203   2
  -2  -4  12 132.971 15.0050   2
  -2   4  12 119.586 16.7664   2
   2  -4  12 130.797 17.0363   2
   2   4  13 59.7920 12.6790   2
   2  -4  13 38.8477 16.3104   2
  -2  -4  13 51.3811 14.7114   2
  -2   4  13 43.4312 16.2321   2
   2   4  14 119.058 14.7167   2
   2  -4  14 98.5754 18.0800   2
  -2   4  14 127.182 17.9007   2
  -2  -4  14 122.705 16.7854   2
   2  -4  15-0.34514 17.6310   2
   2   4  15 5.23969 14.4079   2
  -2  -4  15-2.45409 16.5950   2
  -2   4  15 35.8697 19.0466   2
   2  -4  16 19.3939 16.2172   2
   2   4  16 9.04607 14.8736   2
  -2  -4  16 1.77233 16.8466   2
  -2   4  16 18.7043 18.9719   2
   2  -4  17 10.8342 18.3516   2
  -2  -4  17-7.45473 17.1912   2
  -2   4  17 21.6568 19.5030   2
  -2  -4  18 115.639 19.2282   2
   2  -4  18 93.1219 18.5204   2
  -2   4  18 90.3161 19.9665   2
  -2  -4  19 39.4740 17.8910   2
   2  -4  19 37.5209 18.8727   2
  -2   4  19 65.0202 19.6190   2
   2  -4  20 1.25428 18.2143   2
  -2   4  20 20.6714 21.1025   2
  -2  -4  20 57.9343 20.2399   2
  -2  -4  21 167.398 20.7683   2
   2  -4  21 138.829 20.4095   2
  -2   4  21 162.681 23.2599   2
   2  -4  22 68.2859 18.8862   2
  -2  -4  22 93.3477 20.8845   2
  -2   4  22 70.8514 22.8271   2
  -2  -4  23 43.5549 20.2347   2
   2  -4  23-10.8314 20.3601   2
  -2   4  23 2.21080 22.8538   2
  -2   4  24-6.14113 22.1722   2
  -2   5   0 670.058 20.9002   1
   2   5   0 648.186 15.6325   1
   2  -5   0 636.825 18.2571   0
  -2   5  -1 1008.10 23.9649   1
   2   5   1 1025.79 17.5957   1
   2  -5   1 993.417 20.8682   0
   2   5  -1 991.092 18.2861   1
   2  -5  -1 923.963 19.8615   0
  -2   5   1 1010.83 24.3276   1
  -2   5   2 3376.24 35.8680   1
  -2   5  -2 3442.89 37.2320   1
   2  -5   2 3249.08 33.2557   0
   2   5  -2 3243.79 29.6820   1
   2   5   2 3114.05 26.6969   1
   2  -5  -2 3181.26 31.6706   0
   2   5   3 3198.02 27.2771   1
   2  -5   3 3394.79 34.9263   0
  -2   5  -3 3615.72 39.8807   1
   2   5  -3 3394.49 31.7706   1
  -2  -5   3 3268.19 17.6698   2
   2  -5  -3 3348.22 32.2724   0
  -2   5   3 3412.77 36.3871   1
  -2   5  -4 357.448 20.4887   1
   2   5  -4 341.215 15.4301   1
   2  -5  -4 313.808 16.2850   0
  -2  -5   4 313.318 8.60225   2
  -2   5   4 341.260 18.3282   1
   2  -5   4 327.502 17.7590   0
   2   5   4 318.549 12.8053   1
  -2   5  -5 1585.57 30.5972   1
  -2   5   5 1519.83 28.1947   1
   2   5  -5 1490.00 23.9398   1
   2  -5  -5 1443.79 23.8335   0
  -2  -5   5 1425.00 15.3906   2
   2   5   5 1463.36 21.2267   1
   2  -5  -6 458.019 18.2791   0
   2   5  -6 427.046 17.5728   1
  -2  -5   6 470.223 11.3824   2
  -2   5  -6 483.990 22.1642   1
   2   5   6 483.916 15.5270   1
  -2   5   6 443.652 20.5428   1
   2  -5  -7 122.054 14.8831   0
  -2   5   7 111.784 17.9615   1
  -2  -5   7 126.784 9.82064   2
   2  -5   7 118.993 14.1924   2
  -2   5  -7 120.595 19.9122   1
   2   5   7 131.279 13.0664   1
  -2   5  -8 261.989 21.7011   1
   2  -5   8 257.885 16.1531   2
   2  -5  -8 262.702 17.0786   0
  -2   5   8 257.230 20.4244   1
  -2  -5   8 255.206 11.8742   2
  -2   5  -9 398.430 24.7008   1
  -2  -5   9 371.133 13.7138   2
   2  -5   9 361.693 16.7448   2
  -2  -5  10 94.1158 12.4864   2
   2  -5  10 100.515 15.0122   2
  -2   5 -10 98.4913 22.4822   1
   2  -5  11 98.9242 15.9015   2
  -2  -5  11 114.101 12.6466   2
  -2   5  11 100.120 15.4713   2
  -2   5 -11 103.415 21.4205   1
  -2   5 -12 189.390 24.2582   1
  -2  -5  12 199.672 15.1649   2
  -2   5  12 179.722 18.1143   2
   2  -5  12 220.199 18.4665   2
  -2  -5  13 30.7360 13.9321   2
  -2   5  13 7.78974 16.3263   2
   2  -5  13 10.8241 15.5414   2
  -2  -5  14 633.330 20.5125   2
  -2   5  14 628.641 23.0170   2
   2  -5  14 628.758 22.8848   2
  -2  -5  15 423.301 19.5669   2
   2  -5  15 428.073 21.2131   2
  -2   5  15 408.474 22.1671   2
  -2  -5  16 385.984 20.0681   2
  -2   5  16 398.188 22.0139   2
   2  -5  16 423.960 20.3857   2
   2  -5  17 22.9833 17.5075   2
  -2  -5  17 31.9092 16.7583   2
  -2   5  17 27.5873 18.9326   2
  -2  -5  18 48.9126 17.3223   2
  -2   5  18 41.2983 19.8302   2
   2  -5  18 12.1187 18.4125   2
  -2   5  19 64.6016 20.0984   2
   2  -5  19 17.0668 17.3221   2
  -2  -5  19 74.7608 18.5192   2
  -2   5  20 44.1810 19.7764   2
  -2  -5  20 70.3672 18.8735   2
   2  -5  20 22.6864 18.4504   2
   2  -5  21 18.3011 18.8224   2
  -2  -5  21 30.0630 18.6140   2
  -2   5  21 40.2391 21.3080   2
   2  -5  22 10.2767 18.0173   2
  -2  -5  22-8.41360 19.5615   2
  -2   5  22 15.6594 21.7336   2
  -2   5  23 6.45575 21.8907   2
  -2  -5  23 32.7672 21.1874   2
  -2   6   0 407.248 19.5937   1
   2   6   0 357.673 14.3758   1
   2  -6   0 360.382 15.6666   0
  -2   6   1 226.688 17.7145   1
  -2   6  -1 215.550 18.7448   1
   2   6   1 193.859 12.4834   1
   2   6  -1 228.886 14.2792   1
   2  -6   1 218.244 14.9291   0
   2  -6  -1 213.735 14.4183   0
  -2   6   2 295.539 19.5001   1
   2   6   2 273.789 13.1145   1
   2  -6   2 278.305 15.5130   0
   2   6  -2 300.662 15.2545   1
  -2   6  -2 284.370 19.4810   1
   2  -6  -2 256.237 15.1481   0
   2   6   3 379.517 14.9587   1
   2  -6   3 418.344 17.8398   0
  -2   6  -3 430.371 21.4412   1
   2   6  -3 422.902 16.9782   1
   2  -6  -3 411.520 16.5300   0
  -2   6   3 386.591 19.6124   1
  -2   6  -4 545.931 23.7963   1
   2   6  -4 500.686 18.1451   1
   2  -6  -4 459.746 17.4596   0
   2  -6   4 496.794 19.2877   0
  -2   6   4 583.086 21.1946   1
   2   6   4 486.311 15.1634   1
  -2   6   5 49.5401 17.2480   1
   2  -6  -5 49.4073 13.2168   0
  -2   6  -5 43.8425 18.5830   1
   2   6  -5 35.0703 13.8657   1
   2   6   5 31.8901 10.6712   1
   2  -6   5 54.5644 14.6031   0
  -2   6  -6 137.859 19.9123   1
   2   6  -6 154.960 16.6869   1
  -2  -6   6 130.304 9.13281   2
   2  -6  -6 144.753 15.1360   0
   2   6   6 141.688 12.7952   1
  -2   6   6 156.735 18.3497   1
   2   6  -7 122.935 16.1290   1
  -2   6   7 124.190 18.9548   1
   2  -6  -7 124.026 15.4668   0
  -2  -6   7 107.714 10.1489   2
  -2   6  -7 133.776 20.3250   1
   2   6   7 109.989 13.6212   1
   2  -6  -8 229.974 17.3739   0
  -2   6  -8 264.470 23.7777   1
   2   6  -8 226.650 18.9368   1
  -2  -6   8 246.834 11.8293   2
   2  -6   8 235.312 15.5726   2
   2   6   8 246.313 17.4507   1
  -2   6   8 276.749 21.1960   1
   2  -6   9 200.588 15.7034   2
  -2   6  -9 231.215 23.3438   1
  -2  -6   9 205.843 12.4347   2
   2   6   9 214.556 17.4152   1
  -2   6   9 196.453 21.9406   1
  -2   6  10 82.9263 20.7829   1
  -2  -6  10 88.4809 11.9039   2
   2  -6  10 87.4646 15.7090   2
  -2   6 -10 79.4115 24.0610   1
  -2   6 -11 279.849 26.4910   1
  -2  -6  11 295.237 15.0355   2
   2  -6  11 313.236 18.1778   2
  -2   6  11 293.276 24.1122   1
  -2   6 -12 297.752 28.0902   1
  -2   6  12 308.575 18.7609   2
   2  -6  12 298.900 18.2992   2
  -2  -6  12 305.355 16.2697   2
  -2   6  13 135.868 17.4808   2
   2  -6  13 130.229 17.0128   2
  -2  -6  13 97.3905 14.7573   2
  -2   6 -13 132.573 25.2339   1
   2  -6  14 157.961 18.9488   2
  -2  -6  14 138.160 15.9898   2
  -2   6  14 154.192 18.4464   2
   2  -6  15 387.761 22.6060   2
  -2   6  15 354.180 20.3923   2
  -2  -6  15 385.193 19.6301   2
  -2  -6  16 244.584 19.0100   2
  -2   6  16 213.870 21.1136   2
   2  -6  16 213.859 20.6966   2
   2  -6  17 98.7741 18.8861   2
  -2   6  17 104.821 19.9680   2
  -2  -6  17 93.6792 17.6901   2
  -2  -6  18 63.6099 17.7665   2
  -2   6  18 94.3099 21.1795   2
   2  -6  18 69.9054 20.1528   2
   2  -6  19 62.5542 19.6648   2
  -2  -6  19 71.7209 19.2556   2
  -2   6  19 63.8338 19.5064   2
   2  -6  20 37.9905 19.2004   2
  -2  -6  20 80.5342 18.2331   2
  -2   6  20 66.5693 20.6693   2
   2  -6  21-21.6862 19.3746   2
  -2  -6  21 9.57424 19.1888   2
  -2   6  21 10.2683 20.8966   2
   2  -6  22 36.9799 19.3714   2
  -2  -6  22 94.0515 15.3067   2
  -2   6  22 34.3551 20.7960   2
  -2   6  23 29.5838 21.0351   2
  -2   7   0 120.109 18.1269   1
   2  -7   0 80.3383 13.9015   0
   2   7   0 80.9758 14.0818   1
  -2   7   1 358.752 20.7510   1
  -2   7  -1 385.595 21.0583   1
   2   7   1 278.914 15.6534   1
   2   7  -1 330.723 17.2231   1
   2  -7   1 337.407 16.1825   0
   2  -7  -1 304.714 15.9209   0
   2   7   2 3.89572 11.2711   1
  -2   7   2-2.87986 17.4208   1
   2  -7  -2-2.27913 13.2441   0
   2   7  -2 11.0859 13.7790   1
   2  -7   2 13.3300 12.6695   0
  -2   7  -2 8.76188 17.5017   1
  -2   7   3 153.109 19.0590   1
   2  -7   3 133.170 15.3015   0
   2   7  -3 268.101 14.2716   1
   2  -7  -3 132.167 14.1180   0
   2   7   3 123.869 13.1730   1
  -2   7  -3 122.761 20.4542   1
  -2   7   4 111.315 18.0479   1
   2   7  -4 112.954 15.8841   1
   2   7   4 97.7338 13.2301   1
  -2   7  -4 105.178 21.7151   1
   2  -7   4 108.519 15.2577   0
   2  -7   5 99.7214 16.1613   0
  -2   7  -5 139.867 21.2196   1
   2   7  -5 116.956 16.2463   1
  -2   7   5 118.318 18.9255   1
   2   7   5 139.058 13.4263   1
   2   7   6 63.3289 13.4617   1
  -2   7  -6 54.9634 22.1644   1
  -2   7   6 45.9735 18.3773   1
   2   7  -6 52.8506 17.3087   1
  -2   7   7 50.7612 19.2344   1
   2   7  -7 46.4508 18.3597   1
   2   7   7 37.0869 13.5881   1
  -2   7  -7 64.8312 22.9542   1
  -2   7  -8 367.260 27.1046   1
   2   7  -8 442.051 18.1502   1
   2   7   8 310.272 18.4078   1
  -2   7   8 346.634 22.9707   1
   2   7   9 20.8648 15.8910   1
  -2   7   9 7.72726 19.6385   1
  -2   7  -9 37.4490 23.3322   1
   2   7  -9 24.3897 18.3029   1
   2   7  10 124.136 17.2360   1
  -2   7  10 123.060 21.6608   1
  -2   7 -10 140.736 26.4700   1
   2  -7  10 141.281 16.8234   2
  -2   7  11 137.033 22.9485   1
   2  -7  11 145.658 17.7229   2
   2   7  11 143.730 18.4677   1
  -2   7 -11 146.147 28.5272   1
  -2   7 -12 246.768 29.3240   1
  -2   7  12 219.655 17.8235   2
   2  -7  12 257.190 18.5378   2
  -2   7  12 226.351 25.3521   1
   2   7  12 234.846 21.1807   1
  -2  -7  13 100.512 15.2665   2
  -2   7  13 76.6561 22.5421   1
   2  -7  13 80.3035 17.6301   2
  -2   7  13 103.620 17.6599   2
  -2   7 -13 98.9088 27.2663   1
  -2  -7  14-6.69092 14.7247   2
   2  -7  14 23.8464 15.9513   2
  -2   7  14-15.2241 16.5356   2
  -2   7  14 6.94659 23.9551   1
  -2   7 -14-13.2622 26.7450   1
   2  -7  15-0.82564 16.5903   2
  -2  -7  15 15.0863 15.3234   2
  -2   7  15-12.0655 16.7914   2
   2  -7  16 13.6464 16.9980   2
  -2  -7  16 72.8383 16.5861   2
  -2   7  16 27.5477 18.2862   2
   2  -7  17 49.8374 19.4659   2
  -2  -7  17 60.1086 17.2564   2
  -2   7  17 68.6051 18.3689   2
   2  -7  18 7.25662 17.4014   2
  -2  -7  18 11.4045 17.2690   2
  -2   7  18 38.9928 19.3466   2
   2  -7  19 0.21261 18.8129   2
  -2   7  19 11.7092 18.0498   2
  -2  -7  19-14.8159 18.5490   2
   2  -7  20 17.3671 19.9784   2
  -2  -7  20-4.30386 18.6075   2
  -2   7  20 36.3561 19.9607   2
   2  -7  21 7.87549 23.3522   2
  -2  -7  21 34.0495 19.1403   2
  -2   7  21 45.6284 19.3620   2
  -2  -7  22 15.3582 20.4562   2
  -2   7  22 19.0305 20.3973   2
  -2   8   0 49.7501 19.5868   1
   2   8   0 56.8101 15.9505   1
  -2   8   1 960.478 28.2234   1
  -2   8  -1 887.322 29.4688   1
   2   8   1 864.057 22.4655   1
   2   8  -1 860.154 24.6748   1
  -2   8   2 94.3809 20.5569   1
  -2   8  -2 88.6437 21.5607   1
   2   8   2 98.6386 14.6405   1
   2   8  -2 72.3152 16.7978   1
   2  -8   2 89.3351 14.7296   0
  -2   8   3 238.890 21.3154   1
   2   8   3 280.876 16.6385   1
   2  -8   3 266.317 16.8397   0
  -2   8  -3 269.950 23.8455   1
   2   8  -3 272.726 17.8956   1
   2   8   4 40.0637 13.8625   1
  -2   8   4 21.4039 19.4494   1
  -2   8  -4 44.4486 22.6144   1
   2  -8   4 50.2544 15.1783   0
   2   8  -4 43.4152 17.2999   1
  -2   8   5 218.139 22.0392   1
   2   8   5 238.202 17.1286   1
   2  -8   5 219.646 17.3957   0
  -2   8  -5 278.012 26.3638   1
   2   8  -5 204.294 20.5077   1
   2   8   6 530.835 19.9478   1
   2  -8   6 475.631 21.4488   0
  -2   8  -6 553.962 29.9118   1
   2   8  -6 492.067 23.9905   1
  -2   8   6 482.313 24.7708   1
  -2   8  -7 26.3960 22.5274   1
  -2   8   7 7.49223 18.5127   1
   2   8   7 10.4916 14.9885   1
   2   8  -7-0.50690 19.1594   1
   2   8   8 67.5442 15.3128   1
  -2   8   8 54.2824 20.7928   1
  -2   8  -8 67.4366 24.5348   1
   2   8  -8 53.9949 21.0662   1
   2   8   9 31.8893 16.2401   1
  -2   8  -9 50.4706 26.0798   1
   2   8  -9 9.31850 20.6979   1
  -2   8   9 24.3770 19.8215   1
  -2   8  10 12.8583 20.9075   1
  -2   8 -10 5.52975 24.8582   1
   2   8 -10 18.6435 20.9084   1
  -2   8  11 81.6557 22.5149   1
  -2   8 -11 78.7880 26.6682   1
  -2   8  12 68.4933 21.9920   1
  -2   8 -12 78.3001 26.7687   1
   2  -8  12 62.5733 16.7894   2
  -2   8  12 54.7888 16.0710   2
  -2   8  13 21.2160 22.7519   1
   2  -8  13 20.1414 16.0726   2
  -2   8  13-15.8266 15.3914   2
  -2   8 -13 28.6014 26.3304   1
  -2   8  14 118.841 24.9418   1
   2  -8  14 82.8666 16.9273   2
  -2   8  14 58.5438 16.1441   2
  -2   8 -14 112.601 28.8926   1
  -2   8  15 64.4383 24.4508   1
   2  -8  15 40.2405 17.3147   2
  -2   8  15 16.9951 16.3841   2
  -2   8 -15 70.1061 29.2577   1
  -2   8  16 50.7251 25.8514   1
   2  -8  16 26.3469 16.2206   2
  -2   8  16 47.5394 17.9403   2
  -2   8  17 33.0643 26.4269   1
   2  -8  17 15.5829 18.2136   2
  -2   8  17 38.8506 17.7319   2
   2  -8  18 6.97637 18.1578   2
  -2   8  18 30.8139 18.2482   2
  -2   8  18 29.4894 26.1554   1
   2  -8  19 36.8333 17.4851   2
  -2   8  19 26.0250 29.1279   1
   2  -8  20-19.6876 17.8517   2
  -2   8  20 11.5150 26.8036   1
   2   9   0 69.6276 17.1280   1
  -2   9   0 54.7568 20.6167   1
  -2   9   1 272.442 23.6072   1
  -2   9  -1 293.848 23.3630   1
   2   9   1 260.458 18.4884   1
   2   9  -1 287.333 20.8356   1
  -2   9   2 15.2330 19.6891   1
   2   9   2 14.3911 14.2598   1
  -2   9  -2 12.6416 21.3844   1
   2   9  -2 30.4720 18.3604   1
  -2   9   3 168.630 21.0893   1
  -2   9  -3 215.184 24.5261   1
   2   9  -3 176.751 19.0618   1
  -2   9   4 129.091 21.0237   1
  -2   9  -4 120.957 25.2689   1
   2   9  -4 117.753 20.2344   1
  -2   9   5 45.3128 20.1898   1
  -2   9  -5 42.2082 23.9291   1
   2   9  -5 23.0930 19.5862   1
  -2   9   6 59.2315 20.0892   1
  -2   9  -6 64.3210 24.2917   1
   2   9  -6 41.7893 19.1807   1
   2  -9   7 45.8963 17.3329   0
  -2   9  -7 72.5929 25.4080   1
  -2   9   7 58.4647 20.2908   1
   2   9  -7 51.1899 20.7486   1
  -2   9   8 8.93064 20.9827   1
  -2   9  -8 13.4230 25.1834   1
   2   9  -8 34.9301 20.8774   1
   2  -9   8 34.6605 15.7879   0
  -2   9   9-1.43126 20.9321   1
  -2   9  -9-2.50657 25.8289   1
   2   9  -9-5.83585 19.9388   1
  -2   9  10 37.7243 21.5376   1
  -2   9 -10 63.3479 26.4967   1
   2   9 -10 38.6264 22.3999   1
  -2   9 -11 50.8357 26.1984   1
  -2   9  11 40.6417 23.3803   1
  -2   9  12 4.64697 21.8522   1
  -2   9 -12-5.18126 28.1647   1
  -2   9  13 42.8072 24.5956   1
  -2   9 -13 72.9380 29.6144   1
   2  -9  14 84.1147 17.9861   2
  -2   9  14 81.4340 25.1353   1
  -2   9 -14 152.597 30.9691   1
  -2   9  15 4.99688 25.0007   1
   2  -9  15 5.91920 17.0874   2
  -2   9 -15-21.2105 27.9380   1
   2  -9  16 37.3846 17.6902   2
  -2   9  16 16.1144 24.9542   1
  -2   9  17-9.94322 24.3496   1
   2  -9  17 38.7579 19.0785   2
  -2   9  18 27.1068 28.7818   1
   2  -9  18 47.0728 18.8331   2
   2  -9  19 47.3324 18.4541   2
  -2  10   0 59.7848 21.8327   1
  -2  10   1 60.9075 21.3205   1
  -2  10  -1 56.0222 21.1773   1
  -2  10   2 15.0153 20.2408   1
  -2  10  -2 25.1840 21.3134   1
  -2  10   3 61.9601 20.3186   1
  -2  10  -3 21.8859 22.1519   1
  -2  10   4 111.602 20.7834   1
  -2  10  -4 117.590 24.5565   1
  -2  10   5 43.5046 21.1073   1
   2  10  -5 46.9258 21.3984   1
  -2  10  -5 30.6686 25.3198   1
  -2  10   6 258.210 24.0178   1
   2  10  -6 225.444 22.9434   1
  -2  10  -6 205.478 27.5798   1
  -2  10   7 79.6665 22.6251   1
  -2  10  -7 101.826 27.0313   1
   2  10  -7 82.2729 22.1887   1
  -2  10   8 101.768 22.7221   1
  -2  10  -8 121.838 27.7415   1
   2  10  -8 118.682 25.8575   1
  -2  10   9 9.48052 21.2253   1
  -2  10  -9 10.6032 27.5591   1
   2  10  -9 18.4880 22.2826   1
  -2  10  10 115.152 23.6201   1
  -2  10 -10 140.913 28.4802   1
   2  10 -10 107.746 25.6202   1
  -2  10  11 24.5998 23.4885   1
  -2  10 -11 21.2363 27.3966   1
  -2  10  12 25.1935 22.4343   1
  -2  10 -12 40.7909 28.9066   1
  -2  10  13 107.946 25.5348   1
  -2  10 -13 99.7133 30.7311   1
  -2  10  14-19.3356 25.2630   1
  -2  10 -14-0.71177 29.8791   1
  -2  10  15 77.6632 27.6507   1
  -2  10 -15 56.3022 32.1270   1
  -2  10  16 35.2711 26.5423   1
  -2  10 -16 36.4432 31.1984   1
  -2  10  17 100.370 29.7780   1
   2 -10  18 25.1492 18.8897   2
  -2  11   0 584.306 30.8935   1
  -2  11   1 800.435 32.6554   1
  -2  11  -1 770.564 33.9524   1
  -2  11   2 377.024 26.5096   1
  -2  11  -2 290.303 29.5335   1
  -2  11   3 269.969 24.8128   1
  -2  11  -3 175.098 28.6112   1
  -2  11   4 76.9241 21.5986   1
  -2  11  -4 46.2636 25.0704   1
  -2  11   5 45.1193 21.0004   1
  -2  11  -5 65.6867 24.3679   1
  -2  11  -6 118.193 26.5258   1
  -2  11   6 113.241 22.7216   1
  -2  11   7 13.1094 22.4392   1
  -2  11  -7 49.0703 25.0412   1
  -2  11   8 28.5028 22.1888   1
  -2  11  -8 43.7533 26.6098   1
  -2  11   9 36.4267 23.1146   1
  -2  11  -9 18.5470 26.2986   1
  -2  11  10-3.77232 22.3921   1
  -2  11 -10-6.04981 26.9210   1
  -2  11  11 46.7033 23.2975   1
  -2  11 -11 21.0480 29.0046   1
  -2  11  12 26.0702 23.0579   1
  -2  11 -12 50.5147 30.8038   1
  -2  11  13 8.89535 24.7999   1
  -2  11 -13-21.6072 30.9347   1
  -2  11  14 2.43618 23.8654   1
  -2  11 -14 55.4675 28.9057   1
  -2  11  15 52.9376 25.8683   1
  -2  12   0 53.5431 23.7585   1
  -2  12   1 4.36863 22.4360   1
  -2  12  -1-12.3473 23.3135   1
  -2  12   2 74.7524 23.6109   1
  -2  12  -2 49.7578 24.1494   1
  -2  12   3-42.2956 23.2971   1
  -2  12  -3-12.9697 23.7032   1
  -2  12   4 53.9830 23.5452   1
  -2  12  -4 49.4488 24.9977   1
  -2  12   5 163.141 24.7527   1
  -2  12  -5 139.164 28.8097   1
  -2  12   6 35.5930 22.1170   1
  -2  12  -6 49.2597 27.9622   1
  -2  12   7 3.28030 23.3210   1
  -2  12  -7 37.6350 26.4616   1
  -2  12   8 40.0229 23.8039   1
  -2  12  -8 51.2705 28.5305   1
  -2  12   9 75.6456 23.9924   1
  -2  12  -9 54.2946 27.8388   1
  -2  12  10 69.5784 22.4932   1
  -2  12 -10-8.32880 28.7722   1
  -2  12  11 23.6978 19.4562   1
  -2  12 -11 12.3107 30.9996   1
  -2  12  12 25.2894 25.7773   1
  -2  12 -12 28.3774 31.2344   1
  -2  13   0 3.49257 23.6786   1
  -2  13   1 2.75944 23.7834   1
  -2  13  -1 11.6286 24.4939   1
  -2  13   2 14.4318 21.9225   1
  -2  13  -2 58.4424 26.4026   1
  -2  13   3-6.01923 22.0052   1
  -2  13  -3 2.04564 25.4349   1
  -2  13   4 37.1896 21.5525   1
  -2  13  -4 14.8536 26.7950   1
  -2  13   5 116.124 23.0775   1
  -2  13  -5 116.724 26.5337   1
  -2  13  -6 38.1836 26.3543   1
  -2  13   6 36.8719 22.7655   1
  -2  13  -7 8.03876 27.7258   1
  -2  13   7 27.8740 23.4446   1
  -2  13   8 128.099 26.3063   1
  -2  13  -8 123.682 31.2430   1
  -2  13   9 6.88754 23.8946   1
  -3   0   0-3.08445 5.52883   1
   3   0   0 5.31667 12.7882   0
  -3   0  -1 173.397 7.12286   1
   3   0   1 243.581 15.5267   0
   3   0  -1 231.003 15.4475   0
  -3   0   1 173.764 7.58066   1
  -3   0  -2 1091.39 11.8636   1
   3   0   2 1139.83 21.9911   0
   3   0  -2 1188.33 22.4379   0
  -3   0   2 1023.31 13.6297   1
   3   0   3 832.666 20.4949   0
  -3   0  -3 835.398 12.1440   1
   3   0  -3 861.234 20.3698   0
   3   0   4 158.196 15.4071   0
  -3   0  -4 120.516 8.55571   1
   3   0  -4 149.640 16.0997   0
   3   0  -5 11.0887 14.8889   0
   3   0   5 19.3036 14.7443   0
   3   0   6 322.160 18.8372   0
   3   0  -6 310.101 18.1795   0
   3   0   6 343.722 13.5086   2
   3   0   7 2125.97 23.8932   2
   3   0   7 2199.36 32.6383   0
   3   0  -7 1994.28 30.5221   0
   3   0   8 598.765 16.3665   2
   3   0  -8 579.493 22.4170   0
  -3   0   8 589.482 17.9889   2
   3   0   8 622.144 22.2488   0
   3   0   9 25.6246 12.7060   2
  -3   0   9 17.4989 13.8089   2
   3   0  10 1176.21 21.6389   2
  -3   0  10 1210.49 23.2659   2
  -3   0  11 1099.08 23.6581   2
   3   0  11 1081.84 21.5517   2
  -3   0  12 90.7286 17.6705   2
   3   0  12 86.3094 15.1628   2
   3   0  13 839.968 22.7633   2
  -3   0  13 907.572 24.6820   2
   3   0  14 59.3676 16.2708   2
  -3   0  14 51.0525 19.0841   2
   3   0  15 14.4599 16.4873   2
  -3   0  15 3.16340 19.1599   2
   3   0  16 83.2273 18.3199   2
  -3   0  16 78.3484 20.3616   2
   3   0  17-27.1460 18.0152   2
  -3   0  17 15.5680 20.3915   2
   3   0  18 207.238 21.3610   2
  -3   0  18 239.412 23.4240   2
   3   0  19 291.837 22.1626   2
  -3   0  19 260.335 24.1574   2
   3   0  20 51.9306 20.3447   2
  -3   0  20 116.380 22.4265   2
  -3   0  21 2.15487 20.8616   2
   3   0  21 1.20145 20.0596   2
   3   0  22-16.0954 19.7853   2
  -3   0  22 8.50903 21.1762   2
   3   0  23 11.5511 20.6649   2
  -3   0  23 89.3907 24.0076   2
   3   0  24 38.6479 22.0946   2
  -3   1   0 3543.65 24.6280   1
   3  -1   0 3846.62 35.4278   0
   3   1   0 3766.17 32.7543   0
  -3   1  -1 88.2497 8.40045   1
   3  -1   1 88.0450 15.0678   0
   3   1   1 103.257 13.1012   0
   3  -1  -1 159.464 15.9715   0
  -3   1   1 148.797 10.1147   1
   3   1  -1 162.565 14.7070   0
   3  -1   2 31.5768 15.2125   0
   3   1  -2 28.7493 12.7373   0
   3   1   2 21.4418 13.0144   0
  -3   1   2 22.8255 8.53443   1
  -3   1  -2 12.2450 8.22307   1
   3  -1  -2 18.2522 14.1138   0
   3  -1   3 1771.24 27.2637   0
  -3   1  -3 1688.28 18.4609   1
   3   1   3 1704.11 24.6944   0
   3  -1  -3 1645.44 25.9192   0
   3   1  -3 1677.17 25.1126   0
  -3   1   3 1527.39 19.5180   1
   3  -1   4 480.475 19.6984   0
   3   1   4 470.371 17.4360   0
  -3   1  -4 462.985 13.2084   1
   3  -1  -4 463.262 18.6266   0
   3   1  -4 467.726 17.9964   0
   3   1   5 2241.19 28.8718   0
  -3   1  -5 2105.67 23.6913   1
   3  -1   5 2191.56 31.8307   0
   3   1  -5 2054.88 28.8896   0
   3  -1  -5 2062.53 29.8333   0
   3  -1   6 2448.03 34.4095   0
   3   1   6 2416.43 31.0385   0
  -3   1  -6 2312.66 25.8958   1
   3  -1   6 2359.49 25.3265   2
   3   1   6 2390.74 23.0605   2
   3  -1  -6 2284.69 32.4261   0
   3   1  -6 2267.85 31.0934   0
  -3  -1   6 2312.20 23.9640   2
   3  -1   7 2688.27 36.1932   0
   3   1   7 2605.76 33.6790   0
  -3  -1   7 2622.51 26.3452   2
   3   1   7 2483.55 24.1620   2
   3  -1  -7 2534.84 34.1618   0
   3   1  -7 2569.75 33.5956   0
   3  -1   7 2636.49 28.0289   2
   3   1   8 583.131 20.5196   0
   3   1   8 594.751 15.7869   2
  -3  -1   8 570.030 17.1834   2
   3  -1  -8 561.960 22.1184   0
   3  -1   8 552.137 16.9706   2
   3  -1   9 246.560 15.5025   2
   3   1   9 247.697 13.9416   2
  -3  -1   9 252.438 14.9927   2
  -3   1   9 236.404 16.6055   2
   3  -1  10 125.146 15.1622   2
  -3  -1  10 95.8980 14.6048   2
   3   1  10 100.287 12.4943   2
  -3   1  10 96.9582 16.0643   2
  -3  -1  11 115.253 16.1476   2
   3  -1  11 112.544 14.8348   2
   3   1  11 108.739 13.8375   2
  -3   1  11 109.314 17.0732   2
   3  -1  12 296.487 17.1198   2
   3   1  12 292.494 16.6328   2
  -3  -1  12 293.616 17.8516   2
  -3   1  12 300.476 19.2868   2
  -3  -1  13 1263.47 26.6611   2
   3  -1  13 1263.49 25.7449   2
   3   1  13 1252.95 25.1592   2
  -3   1  13 1240.16 28.1455   2
   3  -1  14 822.010 23.2556   2
   3   1  14 776.937 22.3697   2
  -3  -1  14 852.205 24.3717   2
  -3   1  14 847.111 26.5966   2
   3  -1  15 219.943 18.9852   2
  -3  -1  15 195.858 20.4370   2
   3   1  15 174.521 18.8744   2
  -3   1  15 225.368 22.2783   2
  -3  -1  16 83.6765 19.8766   2
   3  -1  16 62.3816 18.6198   2
   3   1  16 48.8668 17.3140   2
  -3   1  16 58.8576 21.3030   2
   3  -1  17 605.763 23.8430   2
  -3  -1  17 685.971 25.9361   2
   3   1  17 636.509 24.1443   2
  -3   1  17 684.317 27.3004   2
   3  -1  18 33.4622 18.2390   2
   3   1  18 25.4798 18.5243   2
  -3   1  18 15.4832 20.5486   2
  -3  -1  18 59.8385 20.2792   2
  -3  -1  19 6.80308 20.2924   2
   3  -1  19-3.21191 19.4097   2
   3   1  19-5.04696 18.9882   2
  -3   1  19 24.0212 21.0400   2
   3  -1  20 59.9395 20.2287   2
   3   1  20 60.9036 20.2887   2
  -3  -1  20 55.9580 21.0605   2
  -3   1  20 76.4316 22.5479   2
   3  -1  21 52.7133 21.1309   2
   3   1  21 71.3778 20.6592   2
  -3  -1  21 41.5563 22.1557   2
  -3   1  21 52.6414 23.5557   2
  -3  -1  22-30.2006 21.7843   2
   3  -1  22 14.6161 20.8263   2
   3   1  22-23.2953 19.4274   2
  -3   1  22-3.83107 21.3794   2
   3   1  23 20.3298 20.7488   2
   3  -1  23-5.38185 20.5029   2
  -3  -1  23-1.40268 20.8603   2
  -3   1  23-18.6381 20.8489   2
   3  -1  24 4.27711 19.4607   2
   3   1  24-11.8836 21.0237   2
   3   1  25 9.61170 21.3873   2
   3  -2   0 28.5209 14.4486   0
  -3   2   0 3.52866 9.99548   1
   3   2   0 46.4636 12.3973   0
  -3   2  -1 1102.78 18.0191   1
   3  -2   1 1148.66 23.8537   0
   3  -2  -1 1124.43 23.2807   0
   3   2   1 1130.75 19.8687   0
   3   2  -1 1177.15 19.9402   0
  -3   2   1 1073.17 17.9434   1
  -3   2  -2 1539.68 20.7626   1
   3  -2   2 1675.45 27.7516   0
   3   2   2 1590.36 22.3595   0
   3  -2  -2 1616.21 26.6665   0
   3   2  -2 1528.79 23.1037   0
  -3   2   2 1531.32 20.5137   1
   3  -2   3 1119.63 24.4984   0
  -3   2  -3 1128.69 19.2998   1
   3   2   3 1097.44 19.5949   0
   3  -2  -3 1063.36 23.8884   0
   3   2  -3 1099.21 20.9894   0
  -3   2   3 1014.24 18.8313   1
   3  -2   4 1228.27 25.8669   0
  -3   2  -4 1187.08 19.7860   1
   3   2   4 1146.27 21.0673   0
   3  -2  -4 1166.10 24.4537   0
   3   2  -4 1135.01 22.2598   0
  -3  -2   4 1156.58 16.0749   2
  -3   2   4 1068.78 19.7058   1
   3  -2   5 4277.18 42.4260   0
   3   2   5 4046.63 35.2520   0
   3  -2  -5 3972.35 39.5389   0
  -3   2  -5 4122.79 35.1239   1
  -3  -2   5 3983.21 27.6608   2
   3   2  -5 3962.91 36.5247   0
   3  -2   6 1427.67 29.5773   0
   3   2   6 1397.57 23.9653   0
  -3   2  -6 1370.00 23.1080   1
   3   2   6 1383.60 17.1373   2
   3  -2  -6 1315.11 27.1132   0
   3   2  -6 1396.96 25.7199   0
  -3  -2   6 1429.89 19.2103   2
   3  -2   7 317.175 20.7726   0
   3  -2   7 309.821 15.2010   2
   3   2   7 284.491 16.3056   0
  -3   2  -7 292.864 16.4099   1
   3   2   7 311.586 11.6644   2
  -3  -2   7 335.349 14.0515   2
   3  -2  -7 307.299 19.9355   0
   3   2   8 502.259 19.0891   0
  -3   2  -8 452.879 18.2670   1
   3   2   8 493.813 13.6719   2
  -3  -2   8 490.740 15.4774   2
   3  -2  -8 490.849 21.3716   0
   3  -2   8 501.408 17.5322   2
   3  -2   9 1182.64 22.3275   2
   3   2   9 1199.12 19.2303   2
  -3  -2   9 1162.68 21.1700   2
   3  -2  -9 1209.29 28.2094   0
   3   2   9 1168.05 24.4813   0
   3  -2  10 833.295 21.6834   2
   3   2  10 826.207 17.5867   2
  -3  -2  10 808.144 19.7470   2
  -3   2  10 861.583 22.4602   2
   3  -2  11 35.3025 15.3538   2
   3   2  11 16.9385 12.3986   2
  -3  -2  11 52.4393 14.6743   2
  -3   2  11 40.5077 17.8677   2
  -3  -2  12 123.511 16.0492   2
   3   2  12 103.762 14.5577   2
   3  -2  12 121.349 16.5765   2
  -3   2  12 115.877 19.5753   2
   3  -2  13 58.1407 16.7139   2
  -3  -2  13 52.7621 16.8927   2
  -3   2  13 44.8429 19.1160   2
   3   2  13 43.9725 14.9610   2
  -3  -2  14 205.007 18.7924   2
   3  -2  14 235.748 19.0656   2
  -3   2  14 201.994 20.7890   2
   3   2  14 245.114 16.8924   2
  -3  -2  15 852.130 25.0990   2
   3   2  15 821.485 23.9710   2
   3  -2  15 826.564 25.2359   2
  -3   2  15 852.684 27.6827   2
   3  -2  16 32.9144 16.8159   2
   3   2  16 35.1066 17.1815   2
  -3  -2  16 38.9684 19.6169   2
  -3   2  16 45.7710 20.7008   2
  -3   2  17 17.7546 20.6668   2
  -3  -2  17 13.8895 19.1788   2
   3  -2  17 27.2072 18.2622   2
   3   2  17 26.4228 16.8114   2
   3  -2  18 61.4186 17.8426   2
   3   2  18 55.7335 18.7607   2
  -3  -2  18 47.1129 20.0346   2
  -3   2  18 54.5074 20.8660   2
   3   2  19 49.2969 19.0246   2
  -3  -2  19 77.5704 20.7770   2
  -3   2  19 79.1239 20.4596   2
   3  -2  19 77.8505 19.5048   2
  -3  -2  20-16.6677 19.6611   2
   3   2  20 23.8288 16.7282   2
  -3   2  20 22.2104 19.8356   2
   3  -2  20 5.80954 19.6365   2
  -3   2  21 2.29241 20.1817   2
   3  -2  21 17.5345 19.4259   2
   3   2  21 3.53441 19.7140   2
  -3  -2  21-2.91859 20.5225   2
   3  -2  22 3.23151 19.8123   2
   3   2  22-33.6600 19.2754   2
  -3  -2  22-7.50272 20.2980   2
  -3   2  22-3.63025 21.5197   2
   3  -2  23 1.05578 20.4214   2
  -3  -2  23 15.9280 22.5687   2
  -3   2  23 35.5720 23.6764   2
   3  -2  24 15.2967 21.1696   2
  -3   3   0 1104.49 20.5481   1
   3  -3   0 1101.88 23.9666   0
   3   3   0 1098.13 18.5263   0
   3  -3   1 34.1522 15.2886   0
  -3   3   1 50.0219 12.2151   1
   3  -3  -1 31.8748 15.3965   0
   3   3  -1 61.8923 11.6420   0
  -3   3  -1 39.4653 12.1442   1
   3   3   1 45.1257 10.7967   0
  -3   3  -2 193.064 13.4825   1
   3  -3   2 185.051 17.0882   0
   3  -3  -2 191.671 16.7116   0
   3   3   2 192.752 12.0368   0
   3   3  -2 199.817 13.2329   0
  -3  -3   2 226.917 8.47595   2
  -3   3   2 197.218 13.6168   1
  -3   3   3 42.1068 11.8713   1
   3   3   3 51.5150 10.6146   0
   3  -3  -3 47.9369 15.3123   0
  -3   3  -3 48.3835 13.0570   1
  -3  -3   3 48.1195 8.08133   2
   3  -3   3 56.7260 16.1199   0
   3   3  -3 57.1475 12.3972   0
   3  -3   4 403.427 20.1906   0
  -3   3  -4 417.686 16.6596   1
   3   3   4 404.345 13.6767   0
   3  -3  -4 425.027 19.1800   0
  -3  -3   4 412.255 11.0762   2
   3   3  -4 386.257 16.1454   0
   3   3   4 330.320 7.89194   1
  -3   3   4 386.946 15.9342   1
   3  -3   5 291.695 20.5552   0
  -3   3  -5 291.205 15.5686   1
   3   3   5 270.154 13.4755   0
   3  -3  -5 312.961 18.1428   0
  -3  -3   5 287.231 11.4623   2
  -3   3   5 240.376 15.6110   1
   3  -3   6 162.329 19.7161   0
   3   3   6 141.380 12.4811   0
  -3   3  -6 163.552 15.5164   1
   3   3   6 147.824 8.71162   2
   3  -3  -6 159.704 17.6037   0
  -3  -3   6 153.089 11.2214   2
  -3   3   6 147.161 14.7004   1
   3  -3   7 286.151 21.2920   0
   3   3   7 281.465 10.8611   2
   3   3   7 271.372 14.2051   0
  -3   3  -7 296.554 16.7824   1
   3  -3  -7 294.618 18.8657   0
  -3  -3   7 285.534 12.8724   2
   3   3   8 256.906 15.2341   0
  -3   3  -8 250.965 18.4644   1
   3   3   8 242.381 10.9614   2
   3  -3   8 233.790 16.6486   2
  -3  -3   8 249.447 13.2577   2
   3  -3  -8 234.144 19.1555   0
   3   3   9 243.290 15.4371   0
   3  -3   9 249.403 17.0480   2
  -3   3  -9 241.005 18.8494   1
  -3  -3   9 257.286 14.1279   2
   3   3   9 247.996 11.9316   2
   3  -3  -9 265.504 20.3144   0
   3  -3  10 879.149 22.8695   2
  -3   3 -10 846.541 26.0493   1
  -3  -3  10 880.934 19.3471   2
   3  -3 -10 897.217 27.4087   0
   3   3  10 858.159 21.7723   0
   3  -3  11 6.48094 15.2710   2
   3   3  11 22.8473 11.1190   2
  -3  -3  11 26.1615 13.8776   2
  -3   3  11 12.3754 16.8101   2
   3  -3  12 209.498 18.2044   2
   3   3  12 212.662 15.2695   2
  -3  -3  12 212.083 16.4672   2
  -3   3  12 234.496 20.1827   2
   3  -3  13 199.322 19.8344   2
   3   3  13 191.495 15.9365   2
  -3  -3  13 201.932 17.6745   2
  -3   3  13 194.204 20.7075   2
   3   3  14 280.982 18.0041   2
  -3  -3  14 300.474 19.6647   2
  -3   3  14 313.013 22.3624   2
   3  -3  14 299.980 20.6171   2
   3  -3  15 292.081 21.1926   2
  -3  -3  15 292.119 20.4994   2
  -3   3  15 305.974 22.0494   2
   3  -3  16 173.293 19.4693   2
  -3   3  16 166.344 22.1162   2
  -3  -3  16 131.155 19.4151   2
  -3  -3  17 7.72677 18.4542   2
   3  -3  17-5.00892 18.0335   2
  -3   3  17 20.3354 19.4758   2
   3  -3  18 98.3102 20.4183   2
  -3  -3  18 70.8819 19.7703   2
  -3   3  18 90.9421 21.9001   2
   3  -3  19 59.3700 18.8553   2
  -3  -3  19 52.9668 20.2920   2
  -3   3  19 84.2083 22.6374   2
   3  -3  20 100.182 19.5285   2
  -3  -3  20 53.3440 20.8324   2
  -3   3  20 108.638 21.8340   2
   3  -3  21 24.1913 19.1778   2
  -3  -3  21 27.6600 20.4145   2
  -3   3  21 27.2827 20.7457   2
   3  -3  22 0.00000 19.6699   2
  -3  -3  22 23.5523 21.3103   2
  -3   3  22 41.2443 21.5177   2
   3  -3  23-25.4412 20.3900   2
  -3  -3  23-13.6896 21.9164   2
  -3   3  23-19.3992 21.6208   2
  -3   4   0 134.121 14.8866   1
   3   4   0 128.587 6.99362   1
   3  -4   0 172.828 17.2299   0
   3   4   0 144.409 11.3749   0
  -3   4   1 665.250 20.0242   1
  -3   4  -1 697.942 20.2246   1
   3   4   1 611.949 14.8479   0
   3   4   1 591.356 9.50634   1
   3  -4   1 706.979 22.1287   0
   3   4  -1 699.219 11.2461   1
   3  -4  -1 678.822 21.3091   0
  -3  -4   1 638.081 7.84149   2
   3   4  -1 675.315 15.7996   0
   3   4   2 11.3357 9.13014   0
   3  -4  -2 15.9310 15.2501   0
  -3   4   2 8.42617 12.7185   1
  -3  -4   2 43.2411 6.11298   2
   3   4   2-2.18277 5.34561   1
   3   4  -2 23.0569 10.8330   0
  -3   4  -2 1.93258 13.6126   1
   3  -4   2 14.1801 15.5898   0
   3   4   3 306.100 8.50346   1
   3  -4   3 392.009 19.5967   0
  -3   4  -3 415.405 18.7274   1
   3   4   3 398.341 12.9504   0
   3  -4  -3 397.363 18.9995   0
  -3  -4   3 369.300 8.91347   2
  -3   4   3 379.914 16.4929   1
   3  -4   4 433.404 20.7615   0
  -3   4  -4 432.124 18.8341   1
   3   4   4 397.476 13.2156   0
   3  -4  -4 406.439 19.5967   0
  -3  -4   4 379.331 10.1636   2
  -3   4   4 378.171 17.5487   1
   3   4   4 323.718 9.12796   1
   3  -4   5 229.948 20.0240   0
  -3   4  -5 246.505 18.0894   1
   3   4   5 198.120 11.5846   0
  -3  -4   5 231.779 9.80910   2
   3  -4  -5 236.406 18.0908   0
   3   4   5 200.088 9.62076   1
  -3   4   5 227.653 16.5986   1
   3  -4   6 2051.51 34.7228   0
  -3   4  -6 2127.80 33.0687   1
   3   4   6 1969.96 23.2578   0
   3  -4  -6 2045.84 31.4342   0
  -3  -4   6 1968.75 20.2328   2
  -3   4   6 1934.57 30.6598   1
   3  -4  -7 99.2496 17.8643   0
   3   4   7 93.1120 11.9215   0
  -3   4   7 90.6931 17.0011   1
  -3  -4   7 104.496 10.8327   2
   3  -4   7 105.569 19.1595   0
  -3   4  -7 83.9275 18.3710   1
   3  -4  -8 720.773 24.2194   0
  -3   4  -8 727.721 24.6174   1
  -3  -4   8 723.012 15.2643   2
  -3   4  -9 152.418 19.8280   1
  -3  -4   9 156.954 13.4806   2
   3  -4  -9 141.615 18.9822   0
   3  -4   9 153.420 17.2155   2
   3  -4 -10 66.7334 19.2670   0
   3  -4  10 60.6910 16.4981   2
  -3  -4  10 67.6441 12.6493   2
  -3   4 -10 50.3006 19.1299   1
   3  -4  11 100.694 17.0640   2
  -3  -4  11 98.9096 14.4157   2
  -3   4 -11 86.8987 20.0652   1
   3  -4  12 474.815 21.1456   2
  -3   4  12 508.697 22.3219   2
  -3  -4  12 458.312 18.4355   2
  -3  -4  13 68.3731 15.9068   2
  -3   4  13 68.6445 18.9526   2
   3  -4  13 89.9282 18.1605   2
   3  -4  14 412.138 21.6593   2
  -3  -4  14 408.708 20.5077   2
  -3   4  14 452.701 22.8382   2
   3  -4  15 98.7739 18.9624   2
  -3  -4  15 115.164 18.1087   2
  -3   4  15 125.873 21.4319   2
  -3   4  16 329.262 23.7404   2
  -3  -4  16 300.367 20.1667   2
   3  -4  16 342.852 22.8809   2
  -3   4  17 147.737 20.8873   2
   3  -4  17 117.397 20.7634   2
  -3  -4  17 115.808 18.7279   2
   3  -4  18 67.8477 20.2939   2
  -3  -4  18 93.0521 19.7077   2
  -3   4  18 125.261 22.6880   2
  -3  -4  19 58.2116 19.6931   2
  -3   4  19 74.2927 22.2980   2
   3  -4  19 47.7255 20.5187   2
   3  -4  20 62.5270 20.4745   2
  -3  -4  20 45.1821 21.6231   2
  -3   4  20 81.1324 21.5091   2
   3  -4  21 20.4128 20.2514   2
  -3   4  21 30.9049 20.4041   2
  -3  -4  21 39.8341 19.7628   2
   3  -4  22 6.87987 18.7088   2
  -3  -4  22 35.5055 20.2623   2
  -3   4  22 35.6361 21.9698   2
  -3  -4  23 56.2883 21.1159   2
  -3   4  23 14.2753 22.3505   2
  -3   5   0 360.156 18.8292   1
   3  -5   0 393.315 19.1838   0
   3   5   0 392.552 12.5545   0
  -3   5   1 1476.19 27.9682   1
  -3   5  -1 1520.64 28.2825   1
   3  -5   1 1464.16 27.8831   0
   3   5  -1 1459.10 18.4263   1
   3  -5  -1 1419.68 27.1045   0
   3   5   1 1386.50 18.0749   0
  -3   5   2 1437.08 28.1991   1
  -3   5  -2 1454.16 28.3195   1
   3  -5   2 1474.70 28.6114   0
   3   5  -2 1474.60 20.0329   1
   3  -5  -2 1445.64 27.5573   0
  -3   5  -3 154.076 18.1887   1
   3  -5   3 156.490 18.1075   0
   3   5  -3 163.158 11.1780   1
   3  -5  -3 158.503 16.8761   0
  -3   5   3 144.936 16.7406   1
   3  -5   4 420.611 21.3992   0
  -3   5  -4 398.861 22.1250   1
   3  -5  -4 404.423 19.9308   0
  -3   5   4 403.319 19.9624   1
   3  -5  -5 100.865 16.6013   0
  -3   5   5 105.821 16.7594   1
  -3   5  -5 111.664 18.1691   1
   3  -5   5 113.466 19.1859   0
   3  -5   6 905.970 27.1082   0
  -3   5  -6 904.635 26.7572   1
   3  -5  -6 855.798 24.5049   0
  -3   5   6 890.036 24.4091   1
   3  -5   7 150.410 20.2366   0
  -3   5  -7 156.571 20.2397   1
  -3  -5   7 130.872 10.5783   2
   3  -5  -7 149.880 17.9228   0
  -3   5   7 123.125 17.6152   1
  -3   5   8 68.3766 16.2797   1
   3  -5  -8 66.6171 17.4077   0
  -3  -5   8 57.1406 10.5383   2
  -3   5  -8 47.8167 20.0144   1
   3  -5   8 69.9114 19.6143   0
   3  -5  -9-7.82935 17.6143   0
  -3   5   9-6.60482 17.6037   1
  -3  -5   9 8.29122 10.9785   2
  -3   5  -9-7.22357 19.8083   1
   3  -5  10 53.1302 17.1007   2
   3  -5 -10 63.2603 18.9918   0
  -3  -5  10 68.7567 13.0756   2
  -3   5 -10 66.5069 20.3901   1
  -3   5  10 75.8999 20.1612   1
  -3  -5  11 533.057 17.6052   2
  -3   5 -11 550.923 28.4669   1
   3  -5  11 617.051 23.4755   2
   3  -5  12 171.400 18.8584   2
  -3  -5  12 161.802 16.2659   2
  -3   5 -12 168.645 23.8762   1
   3  -5  13 109.924 19.0787   2
  -3  -5  13 111.250 16.2193   2
  -3   5  13 104.517 18.7005   2
  -3   5 -13 147.397 24.7824   1
   3  -5  14 40.6611 16.7780   2
  -3  -5  14 25.3005 15.9078   2
  -3   5  14 33.5196 18.2442   2
   3  -5  15 97.5685 17.7344   2
  -3  -5  15 93.9860 16.5567   2
  -3   5  15 102.831 20.3582   2
   3  -5  16 34.3999 17.5707   2
  -3  -5  16 45.2858 16.6561   2
  -3   5  16 39.9202 20.7073   2
   3  -5  17-4.69508 19.1927   2
  -3  -5  17-3.93010 16.5179   2
  -3   5  17 30.5684 19.6129   2
   3  -5  18 43.8005 20.0483   2
  -3  -5  18 43.2266 17.6302   2
  -3   5  18 69.2920 21.0723   2
  -3  -5  19 178.864 20.5966   2
  -3   5  19 191.067 22.5137   2
   3  -5  19 160.220 22.2409   2
   3  -5  20 16.6086 19.2850   2
  -3   5  20 26.9453 21.5960   2
  -3  -5  20 28.2498 18.4468   2
   3  -5  21 3.72387 20.3091   2
  -3   5  21-1.15461 21.2602   2
   3  -5  22 16.8309 21.1826   2
  -3  -5  22 42.4482 19.1651   2
  -3   5  22 66.6805 23.0713   2
  -3  -5  23 10.9072 20.9687   2
  -3   6   0 230.330 19.3642   1
   3  -6   0 192.084 17.0438   0
  -3   6   1 169.673 18.6907   1
  -3   6  -1 170.962 18.4568   1
   3  -6   1 151.098 17.1804   0
   3  -6  -1 162.093 17.4885   0
  -3   6   2 414.863 21.4547   1
  -3   6  -2 437.367 21.8683   1
   3  -6   2 423.945 20.5949   0
   3  -6  -2 396.382 19.5273   0
  -3   6   3 245.120 18.8381   1
  -3   6  -3 249.459 19.9969   1
   3  -6   3 246.445 18.9797   0
   3  -6  -3 238.862 18.1871   0
   3  -6  -4 290.070 18.3994   0
   3  -6   4 309.577 20.0115   0
  -3   6  -4 341.563 23.2574   1
  -3   6   4 286.860 20.1079   1
   3  -6   5 135.534 18.0494   0
   3  -6  -5 117.005 17.2756   0
   3   6  -5 129.145 13.7376   1
  -3   6  -5 125.631 20.2769   1
  -3   6   5 129.460 18.3606   1
   3  -6  -6 13.7530 16.0540   0
  -3   6  -6 8.17300 17.7800   1
   3  -6   6 8.27924 17.5326   0
  -3   6   6 13.7467 16.6248   1
   3  -6   7 190.250 21.2122   0
  -3   6  -7 218.219 21.9167   1
   3  -6  -7 198.679 19.4129   0
  -3   6   7 216.433 20.9885   1
  -3   6   8 23.3881 18.6209   1
   3  -6   8 39.0471 19.2732   0
  -3   6  -8 36.2179 21.1070   1
   3  -6  -8 39.2321 17.5322   0
  -3   6  -9 432.306 27.3946   1
   3  -6  -9 374.662 22.0758   0
  -3   6   9 364.887 24.3005   1
   3  -6 -10 11.7757 17.9128   0
  -3   6  10 18.7740 19.2383   1
  -3   6 -10-0.62019 22.9063   1
  -3   6 -11 390.475 28.5606   1
   3  -6  11 388.502 21.3355   2
  -3   6  11 385.574 25.3640   1
  -3   6  12-1.41686 22.5265   1
   3  -6  12 19.3965 16.4047   2
  -3   6 -12 45.2198 24.2115   1
  -3   6  13 46.6848 19.0109   2
  -3   6  13 78.4129 23.6555   1
   3  -6  13 70.7829 18.9932   2
  -3   6 -13 52.2390 23.5154   1
   3  -6  14 188.248 19.9116   2
  -3   6  14 197.026 21.6843   2
  -3   6 -14 175.726 26.8278   1
  -3  -6  15 29.5929 15.4843   2
   3  -6  15 5.42434 16.9109   2
  -3   6  15 11.4714 19.8047   2
   3  -6  16 37.7810 18.1592   2
  -3  -6  16 31.2584 16.1031   2
  -3   6  16 4.40732 18.8330   2
   3  -6  17 40.9251 18.7450   2
  -3  -6  17 58.6369 17.3846   2
  -3   6  17 52.4381 20.6233   2
   3  -6  18 10.4508 19.1095   2
  -3  -6  18 33.2920 17.3700   2
  -3   6  18 40.5339 20.3309   2
   3  -6  19 46.5933 18.8875   2
  -3  -6  19 43.5710 17.3128   2
  -3   6  19 15.3954 20.9211   2
   3  -6  20-12.2060 18.4939   2
  -3  -6  20 43.6467 17.9460   2
  -3   6  20 71.9790 21.2243   2
   3  -6  21 37.4607 22.0670   2
  -3  -6  21-6.08106 17.6541   2
  -3   6  21 35.8067 21.8154   2
  -3  -6  22 51.0827 16.8294   2
  -3   6  22 15.6418 22.1651   2
   3  -7   0 9.99502 14.5720   0
  -3   7   0 22.5877 18.0734   1
   3  -7   1 82.3289 17.2677   0
   3  -7  -1 82.7014 16.7552   0
  -3   7  -1 120.506 19.6810   1
  -3   7   1 78.8207 19.1981   1
  -3   7   2 656.615 24.5524   1
  -3   7  -2 659.899 26.6541   1
   3  -7   2 625.901 23.0528   0
   3  -7  -2 576.088 23.0648   0
  -3   7   3 871.747 27.7439   1
  -3   7  -3 809.764 29.3101   1
   3  -7   3 772.546 24.8122   0
   3  -7  -3 699.159 23.1854   0
  -3   7   4 369.611 22.3246   1
   3  -7   4 299.988 20.6392   0
  -3   7  -4 341.310 26.1235   1
   3  -7  -4 300.970 19.8933   0
   3  -7   5 670.868 24.7735   0
  -3   7  -5 750.577 29.9840   1
   3  -7  -5 687.227 23.0690   0
  -3   7   5 687.123 26.2841   1
  -3   7   6 106.526 20.0780   1
  -3   7  -6 108.730 21.9673   1
   3  -7   6 99.0273 19.7943   0
   3  -7  -6 87.0025 17.0519   0
   3  -7   7 24.6226 18.8815   0
  -3   7  -7 55.1178 22.1631   1
  -3   7   7 23.8718 18.4339   1
  -3   7   8 3.02857 19.4861   1
   3  -7   8 4.53565 19.1392   0
  -3   7  -8-23.6292 23.0555   1
  -3   7   9 59.2557 20.4529   1
  -3   7  -9 72.4273 24.2034   1
   3  -7   9 55.2175 21.5517   0
  -3   7  10-1.67176 21.0927   1
  -3   7 -10-14.2636 24.2267   1
  -3   7  11 56.8911 22.2606   1
  -3   7 -11 35.9189 25.8394   1
  -3   7  12 134.416 24.4091   1
  -3   7 -12 110.170 27.6606   1
  -3   7  13 15.2687 22.3614   1
   3  -7  13 23.4725 17.6480   2
  -3   7 -13-8.55640 27.0582   1
  -3   7  13 26.2246 18.7836   2
   3  -7  14 12.6919 17.0212   2
  -3   7  14 34.2595 24.7743   1
  -3   7  14 23.1409 18.3539   2
  -3   7 -14-18.8733 27.7929   1
  -3   7  15 35.0914 32.0020   1
   3  -7  15 20.2545 18.1493   2
  -3   7  15 9.31407 18.9903   2
   3  -7  16 182.619 20.0703   2
  -3   7  16 124.927 20.0675   2
  -3   7  16 157.085 27.4335   1
   3  -7  17 24.5939 19.1968   2
  -3   7  17 16.7205 19.2760   2
  -3   7  17 22.2290 26.0642   1
   3  -7  18 11.9962 19.0993   2
  -3   7  18 24.4907 20.1093   2
   3  -7  19 0.07407 21.0198   2
  -3   7  19 26.2119 21.3717   2
   3  -7  20 14.7412 19.6977   2
  -3   7  20 40.8350 20.2572   2
  -3   7  21 3.13727 22.1037   2
   3  -8   0 97.3045 17.1616   0
  -3   8   0 103.052 21.2613   1
  -3   8   1 332.571 23.2490   1
  -3   8  -1 321.542 24.4151   1
   3  -8   1 321.990 18.9807   0
   3  -8  -1 268.760 18.9404   0
   3  -8   2 121.131 17.9069   0
  -3   8   2 145.220 21.6544   1
  -3   8  -2 118.761 23.1290   1
  -3   8   3 312.688 23.5791   1
  -3   8  -3 281.188 25.2345   1
   3  -8   3 263.719 19.9448   0
  -3   8   4 198.267 21.5334   1
   3  -8   4 180.505 19.5486   0
  -3   8  -4 159.040 25.9995   1
  -3   8   5 277.584 22.6821   1
   3  -8   5 240.188 20.7833   0
  -3   8  -5 308.992 26.9105   1
   3  -8   6 312.328 22.2471   0
  -3   8  -6 306.128 28.5427   1
  -3   8   6 302.648 24.2149   1
   3  -8   7 314.852 22.7985   0
  -3   8  -7 357.280 28.0660   1
  -3   8   7 335.446 25.0615   1
  -3   8   8 123.980 21.4342   1
   3  -8   8 107.325 20.4450   0
  -3   8  -8 144.788 27.2971   1
  -3   8   9 14.3840 20.7188   1
   3  -8   9 16.0134 20.5933   0
  -3   8  -9 11.3480 26.0458   1
  -3   8 -10 584.148 33.1491   1
  -3   8  10 585.075 28.9563   1
   3  -8  10 538.741 26.6724   0
  -3   8  11 82.3974 23.5248   1
  -3   8 -11 55.6001 26.9819   1
  -3   8  12 67.7502 24.3190   1
  -3   8 -12 92.3494 28.9841   1
  -3   8  13 43.4575 23.2615   1
  -3   8 -13 38.3635 27.3932   1
  -3   8  14 23.3500 25.0417   1
  -3   8  14 23.4602 18.1930   2
  -3   8 -14 28.7201 27.8188   1
  -3   8  15 110.127 26.2368   1
  -3   8  15 73.7708 19.3788   2
  -3   8 -15 62.7192 29.5260   1
  -3   8  16 50.3009 24.9880   1
   3  -8  16 36.7764 18.6896   2
  -3   8  16 30.4054 18.6990   2
  -3   8  17 10.9968 25.6909   1
   3  -8  17 14.9909 19.0822   2
  -3   8  17 17.0802 17.9589   2
  -3   8  18-15.5699 27.1994   1
   3  -8  18 0.70410 19.8522   2
  -3   8  18-2.31996 20.2468   2
  -3   8  19-9.74425 29.1673   1
   3  -8  19 36.2675 22.2010   2
  -3   8  19 80.9537 20.4012   2
  -3   8  20 21.9797 21.2642   2
  -3   9   0 123.651 22.5633   1
  -3   9   1 235.328 24.1182   1
  -3   9  -1 182.301 23.9696   1
  -3   9   2 206.477 23.1980   1
  -3   9  -2 195.625 25.4919   1
  -3   9   3 77.8862 20.2819   1
  -3   9  -3 75.5754 23.3777   1
  -3   9   4 18.2986 19.8065   1
  -3   9  -4 0.86662 23.2331   1
  -3   9   5 52.5611 21.2181   1
  -3   9  -5 50.0872 23.9302   1
   3  -9   5 35.0805 17.1587   0
  -3   9   6 14.3135 19.4776   1
  -3   9  -6 50.3831 24.3177   1
   3  -9   6 47.8889 17.7346   0
  -3   9   7 58.7928 21.7478   1
  -3   9  -7 94.5266 24.9526   1
   3  -9   7 52.7157 19.1688   0
  -3   9   8 5.61874 20.0468   1
   3  -9   8-11.7111 19.0326   0
  -3   9  -8 20.8015 24.2951   1
  -3   9   9 92.8991 22.2576   1
   3  -9   9 88.6956 20.7117   0
  -3   9  -9 127.052 28.9347   1
  -3   9  10 24.7711 21.8170   1
   3  -9  10 19.7331 19.8712   0
  -3   9 -10 20.3635 26.0886   1
  -3   9  11 73.3061 23.1566   1
   3  -9  11 13.9390 20.5514   0
  -3   9 -11 54.6593 27.3301   1
  -3   9  12 28.0363 22.5772   1
  -3   9 -12 79.9633 28.7300   1
   3  -9  12 48.4141 21.1271   0
  -3   9  13 27.8570 23.6563   1
  -3   9 -13 11.6683 28.3869   1
  -3   9  14 10.9076 23.7220   1
  -3   9  14-15.6649 18.1448   2
  -3   9 -14 4.65395 27.5711   1
  -3   9  15 34.0012 27.5934   1
  -3   9  15 60.3824 18.0009   2
  -3   9 -15 24.7620 28.8892   1
  -3   9  16 106.893 28.8384   1
  -3   9  16 60.7946 18.3527   2
  -3   9 -16 111.564 32.4370   1
  -3   9  17 65.5499 27.6690   1
  -3   9  17 43.0349 19.1685   2
  -3   9  18-1.59398 19.1025   2
  -3  10   0 46.2151 21.2791   1
  -3  10   1 78.8900 21.7839   1
  -3  10  -1 84.0714 23.7985   1
  -3  10   2 48.4040 20.8809   1
  -3  10  -2 35.3000 23.1599   1
  -3  10   3 52.3381 20.8730   1
  -3  10  -3 31.8612 23.7820   1
  -3  10   4 109.127 21.4590   1
  -3  10  -4 153.115 25.5287   1
  -3  10   5 5.23701 21.6346   1
  -3  10  -5 8.55966 23.6068   1
  -3  10   6 56.0159 21.2391   1
  -3  10  -6 63.3881 24.2328   1
  -3  10   7 52.0903 22.0777   1
  -3  10  -7 43.2214 25.0863   1
  -3  10   8 15.5096 21.4137   1
  -3  10  -8-23.4755 25.4899   1
  -3  10   9-7.45913 21.5856   1
  -3  10  -9-17.7876 27.2293   1
  -3  10  10 4.80711 21.1779   1
   3 -10  10 6.23940 19.8560   0
  -3  10 -10 6.52939 27.4258   1
  -3  10  11 0.83604 22.0049   1
   3 -10  11-10.4317 18.9474   0
  -3  10 -11 9.49840 26.1116   1
  -3  10  12 5.39456 22.0696   1
   3 -10  12 19.5994 19.2368   0
  -3  10 -12 4.20650 29.9398   1
   3 -10  13 26.0469 19.8702   0
  -3  10  13-6.25037 23.5489   1
  -3  10 -13 31.9099 28.6407   1
  -3  10  14 25.3663 24.5961   1
  -3  10 -14 12.6956 29.2662   1
   3 -10  14 43.5847 21.2375   0
  -3  10  15-21.1373 24.2053   1
  -3  10 -15 64.9912 32.0873   1
  -3  11   0-8.30534 22.0367   1
  -3  11   1 175.073 25.2241   1
  -3  11  -1 145.570 25.2699   1
  -3  11   2 88.2206 22.8846   1
  -3  11  -2 88.7196 25.5825   1
  -3  11   3 61.9423 21.8582   1
  -3  11  -3 57.0155 26.5199   1
  -3  11   4 60.1174 22.0486   1
  -3  11  -4 36.6991 25.6152   1
  -3  11   5 53.1911 22.6126   1
  -3  11  -5 63.7709 26.0074   1
  -3  11   6 23.7004 21.8162   1
  -3  11  -6 50.0693 25.4068   1
  -3  11   7 21.1550 20.8753   1
  -3  11  -7 21.6696 24.6856   1
  -3  11   8 70.8627 23.0235   1
  -3  11  -8 65.0405 28.1597   1
  -3  11   9 27.4466 21.5854   1
  -3  11  -9 20.0400 29.2203   1
  -3  11  10 36.5640 22.8953   1
  -3  11 -10 24.7582 28.1045   1
  -3  11  11 14.8680 23.5312   1
  -3  11 -11 53.0652 30.3637   1
  -3  11  12 53.2169 24.3282   1
  -3  11 -12 32.2936 30.5801   1
  -3  11  13-11.1327 25.3506   1
  -3  11 -13 21.8323 28.7682   1
  -3  12   0 71.6179 24.5673   1
  -3  12   1 18.1355 22.1077   1
  -3  12  -1-0.22141 23.9792   1
  -3  12   2 29.9964 22.1695   1
  -3  12  -2 67.9193 25.8429   1
  -3  12   3 40.2814 22.1787   1
  -3  12  -3 36.2782 25.8869   1
  -3  12   4 18.2748 20.8846   1
  -3  12  -4 23.7913 24.2117   1
  -3  12   5 15.0663 22.2059   1
  -3  12  -5-19.5961 24.8552   1
  -3  12   6 73.9438 23.4109   1
  -3  12  -6 75.9577 27.3250   1
  -3  12   7 51.5738 23.3658   1
  -3  12  -7 55.2402 27.7422   1
  -3  12   8 40.8373 23.9491   1
  -3  12  -8 10.8891 26.7733   1
  -3  12   9 20.7079 24.1909   1
  -3  12  -9-32.6051 29.8391   1
  -3  12  10 11.6511 25.7510   1
  -3  12 -10 47.2991 29.1955   1
  -3  13   0 4.53686 24.4727   1
  -3  13   1 6.00705 23.3735   1
  -3  13  -1 29.8774 24.2628   1
  -3  13   2 9.76730 23.4542   1
  -3  13  -2 68.5234 24.0580   1
  -3  13   3-14.7123 24.1069   1
  -3  13  -3-23.5062 23.3493   1
  -3  13   4 12.7042 24.0716   1
  -3  13  -4 13.3696 25.5332   1
  -3  13   5-0.95027 24.2043   1
  -3  13  -5 13.3289 28.6299   1
  -4   0   0 185.446 8.21091   1
   4   0   0 241.401 19.1272   0
  -4   0   1 1292.15 15.4627   1
   4   0   1 1527.10 28.4512   0
   4   0  -1 1553.30 28.8464   0
  -4   0   2 30.5351 7.40010   1
   4   0   2 58.2309 17.4145   0
  -4   0  -2-11.3434 7.04676   1
   4   0  -2 13.0154 16.7994   0
  -4   0  -3 2083.95 18.8903   1
   4   0   3 2380.17 33.6578   0
   4   0  -3 2263.78 32.9379   0
   4   0   4 33.1976 17.4231   0
   4   0  -4 51.9836 17.9233   0
  -4   0  -4 28.6153 8.03777   1
   4   0   5 1373.03 29.0884   0
   4   0  -5 1285.75 28.6114   0
   4   0   6 157.776 18.9259   0
   4   0  -6 129.853 19.6621   0
   4   0  -7 10.2360 18.4301   0
   4   0   7 0.98019 16.8551   0
   4   0   8 333.958 22.0741   0
   4   0  -8 295.378 22.1439   0
   4   0   9 238.323 21.8013   0
   4   0   9 225.080 15.6483   2
  -4   0   9 279.104 17.5615   2
   4   0  -9 250.187 22.1862   0
   4   0  10 23.5444 14.1934   2
   4   0  10 30.0045 19.0980   0
  -4   0  10 20.9801 16.2633   2
   4   0  11 504.208 27.0934   0
  -4   0  11 442.505 21.2857   2
   4   0  11 460.995 19.5050   2
   4   0  12 272.883 25.1360   0
   4   0  12 248.742 18.1809   2
  -4   0  12 253.960 20.2827   2
   4   0  13 600.552 21.8328   2
  -4   0  13 624.434 24.1968   2
   4   0  13 624.434 29.7425   0
   4   0  14 142.127 19.2619   2
  -4   0  14 160.482 21.2230   2
   4   0  15 927.854 27.3460   2
  -4   0  15 903.618 27.7290   2
   4   0  16 321.212 21.3894   2
  -4   0  16 346.188 24.4214   2
   4   0  17 412.183 22.7854   2
  -4   0  17 422.166 24.6938   2
   4   0  18 47.3251 18.1094   2
  -4   0  18 51.6706 20.7549   2
   4   0  19-10.4807 18.2414   2
  -4   0  19 14.9988 19.9965   2
   4   0  20 4.45766 18.6605   2
  -4   0  20-14.5929 21.1369   2
   4   0  21 0.94526 19.1848   2
  -4   0  21 5.75120 21.8923   2
   4   0  22-4.54603 20.1532   2
  -4   0  22 10.5013 22.6405   2
   4   0  23 8.21811 19.5095   2
   4   0  24-24.9955 21.8122   2
  -4   1   0 388.536 12.0757   1
   4  -1   0 492.284 22.2282   0
   4   1   0 451.507 19.1836   0
  -4   1   1 188.163 12.0285   1
  -4   1  -1 153.611 10.3174   1
   4  -1   1 262.208 18.8993   0
   4   1   1 237.367 17.4580   0
   4  -1  -1 219.882 20.1534   0
   4   1  -1 227.266 17.4281   0
  -4   1  -2 641.343 14.7353   1
   4  -1   2 786.647 24.0215   0
   4   1   2 767.544 22.2022   0
   4  -1  -2 811.099 24.8251   0
   4   1  -2 737.264 22.1513   0
  -4   1   2 684.354 14.6577   1
  -4   1  -3 560.883 13.6312   1
   4  -1   3 661.048 23.7069   0
   4   1   3 633.114 21.1464   0
   4  -1  -3 686.969 23.8760   0
   4   1  -3 633.922 21.4211   0
  -4   1   3 577.115 14.7267   1
   4  -1   4 119.788 18.9683   0
  -4   1  -4 116.644 10.1143   1
   4   1   4 136.570 17.3379   0
   4  -1  -4 122.164 18.5753   0
   4   1  -4 108.271 17.7579   0
  -4   1   4 96.8706 10.9919   1
   4  -1   5 243.962 20.0256   0
   4   1   5 221.895 17.9639   0
  -4   1  -5 215.359 12.1034   1
   4  -1  -5 191.645 19.1567   0
   4   1  -5 204.364 18.5935   0
   4   1  -6 51.8634 17.1767   0
   4  -1   6 38.9687 18.2180   0
   4  -1  -6 37.3637 18.2274   0
  -4   1  -6 38.1979 10.1689   1
   4   1   6 30.1333 15.8385   0
   4  -1   7 204.227 21.3326   0
   4   1   7 179.829 18.6840   0
   4   1  -7 174.503 19.3477   0
   4  -1  -7 184.463 20.2422   0
   4   1  -8 55.2331 18.5749   0
   4  -1   8 69.7612 19.2191   0
   4   1   8 65.3036 17.5050   0
   4  -1  -8 56.3466 19.5799   0
  -4  -1   8 45.9473 13.9934   2
   4  -1   9 335.819 24.6662   0
   4   1   9 318.784 21.8808   0
   4   1   9 290.840 15.4556   2
  -4  -1   9 303.900 17.4303   2
   4  -1  -9 302.901 22.5641   0
   4  -1  10 229.265 23.4153   0
   4   1  10 199.688 21.1142   0
   4  -1  10 208.687 17.8693   2
   4   1  10 235.086 16.0647   2
  -4  -1  10 203.267 17.0162   2
  -4   1  10 189.606 18.7708   2
   4  -1 -10 201.213 22.4806   0
   4  -1  11 243.590 24.0222   0
   4   1  11 203.114 21.8128   0
   4  -1  11 194.774 18.0015   2
   4   1  11 178.391 15.1406   2
  -4  -1  11 197.225 18.2275   2
  -4   1  11 201.460 20.1338   2
   4   1  12 672.924 27.8670   0
   4   1  12 632.472 20.7981   2
   4  -1  12 645.005 22.5862   2
  -4  -1  12 597.972 22.2459   2
  -4   1  12 641.206 24.1775   2
   4  -1  12 713.322 29.8826   0
   4  -1  13 82.3927 17.9807   2
   4   1  13 86.7674 16.7628   2
  -4  -1  13 95.3529 19.2947   2
  -4   1  13 82.7716 20.4087   2
   4   1  13 57.7059 21.3370   0
   4   1  14 167.445 17.8910   2
  -4  -1  14 166.956 20.1167   2
  -4   1  14 157.841 21.7276   2
   4  -1  14 152.057 19.1747   2
   4   1  14 147.036 23.5374   0
   4  -1  15 74.6354 18.7720   2
   4   1  15 72.1851 17.6483   2
  -4  -1  15 102.437 19.0013   2
  -4   1  15 63.9247 20.9796   2
   4  -1  16 206.672 20.7254   2
   4   1  16 176.726 18.4401   2
  -4  -1  16 190.358 21.5815   2
  -4   1  16 181.940 22.6902   2
   4   1  17 28.0734 17.7798   2
   4  -1  17 45.2895 19.7724   2
  -4  -1  17 53.3047 19.9775   2
  -4   1  17 25.3173 21.2401   2
   4  -1  18 8.72363 19.2142   2
   4   1  18 12.9274 16.8289   2
  -4  -1  18 10.7304 19.0485   2
  -4   1  18-17.4670 20.3440   2
   4  -1  19 23.7720 19.5584   2
   4   1  19 45.6450 18.1623   2
  -4  -1  19 57.9049 20.5830   2
  -4   1  19 36.0533 21.4126   2
   4  -1  20 86.3136 20.2276   2
   4   1  20 77.6896 18.6968   2
  -4  -1  20 60.5714 21.9794   2
  -4   1  20 68.8770 22.4915   2
   4  -1  21-7.28655 19.0071   2
  -4  -1  21 5.88357 21.5159   2
  -4   1  21 30.2922 21.4932   2
   4  -1  22 12.1371 21.0333   2
  -4  -1  22 24.9488 21.8815   2
  -4   1  22 10.7246 21.9687   2
   4  -1  23-8.57078 22.3584   2
  -4   2   0 411.348 14.2616   1
   4  -2   0 470.124 22.2821   0
   4   2   0 495.985 18.9318   0
  -4   2   1 185.019 13.3134   1
  -4   2  -1 206.576 12.6914   1
   4  -2   1 250.797 20.3965   0
   4  -2  -1 225.902 19.3549   0
   4   2   1 254.594 16.6257   0
   4   2  -1 251.562 16.8262   0
  -4   2  -2 831.317 17.9956   1
   4  -2   2 860.718 25.4574   0
   4   2   2 869.825 21.8139   0
   4  -2  -2 839.518 25.5163   0
   4   2  -2 804.784 21.5609   0
  -4   2   2 770.570 17.4869   1
   4  -2   3 121.130 19.7043   0
   4   2   3 108.244 15.2820   0
  -4   2  -3 80.8374 11.5446   1
   4   2  -3 103.626 15.4235   0
   4  -2  -3 112.279 19.0419   0
  -4   2   3 108.992 11.9427   1
   4  -2   4 231.969 21.4322   0
  -4   2  -4 255.781 13.3601   1
   4   2   4 248.131 16.3663   0
   4  -2  -4 263.512 19.7376   0
   4   2  -4 247.960 17.6413   0
  -4   2   4 218.248 13.3674   1
   4  -2   5 1094.40 29.2162   0
  -4   2  -5 976.671 20.6563   1
   4   2   5 976.497 23.7905   0
   4  -2  -5 979.159 26.7889   0
   4   2  -5 962.872 24.7281   0
  -4   2   5 887.740 20.3475   1
   4  -2   6 437.173 24.9003   0
   4   2   6 416.285 19.4444   0
  -4   2  -6 402.328 16.3893   1
   4  -2  -6 408.041 22.5434   0
  -4  -2   6 411.623 14.9327   2
   4   2  -6 376.390 19.9747   0
  -4   2   6 387.012 17.0940   1
   4  -2   7 468.514 26.0601   0
   4   2   7 431.403 19.9765   0
  -4   2  -7 429.726 17.5438   1
   4  -2  -7 403.544 23.2031   0
  -4  -2   7 445.445 15.8294   2
   4   2  -7 438.142 20.2667   0
   4  -2   8 69.0619 21.3034   0
   4  -2  -8 49.0700 19.8493   0
   4   2   8 57.2509 16.1184   0
  -4  -2   8 60.0973 13.6887   2
  -4   2  -8 48.3403 13.4813   1
   4  -2  -9 24.2143 18.5827   0
   4   2   9 12.9224 11.8136   2
   4  -2   9 16.1063 21.9919   0
   4   2   9 32.4635 15.7459   0
  -4  -2   9 26.0998 13.6061   2
   4  -2  10 214.592 25.1423   0
   4   2  10 191.127 19.1959   0
   4   2  10 171.309 14.0174   2
   4  -2  10 174.576 17.6559   2
  -4  -2  10 199.156 16.6524   2
   4  -2 -10 188.548 22.0874   0
   4  -2  11 610.365 29.7967   0
   4   2  11 620.358 24.2604   0
   4  -2  11 600.524 22.5508   2
   4   2  11 569.139 18.0176   2
  -4  -2  11 578.928 20.2260   2
  -4   2  11 649.037 24.3480   2
   4  -2 -11 587.927 27.9087   0
  -4  -2  12 124.090 17.6204   2
   4  -2  12 118.203 17.9593   2
   4   2  12 121.528 20.4028   0
   4   2  12 111.261 15.7225   2
  -4   2  12 100.595 20.6924   2
   4  -2  12 157.759 23.6989   0
   4   2  13 367.138 24.1970   0
   4  -2  13 377.333 21.2911   2
   4   2  13 407.743 19.4593   2
  -4   2  13 408.336 23.9185   2
  -4  -2  13 393.721 20.7179   2
   4   2  14 395.862 24.8414   0
   4  -2  14 371.673 21.6702   2
  -4  -2  14 412.960 22.0982   2
  -4   2  14 374.482 24.1192   2
  -4   2  15 391.670 24.4656   2
   4  -2  15 358.731 21.5930   2
  -4  -2  15 370.974 22.0144   2
   4   2  15 377.030 24.6195   0
   4  -2  16 10.6835 17.5369   2
  -4  -2  16 12.0251 18.8829   2
  -4   2  16 9.18054 21.0770   2
   4  -2  17 96.6588 21.3382   2
  -4  -2  17 102.669 19.4683   2
  -4   2  17 105.765 22.1836   2
   4  -2  18 7.59083 19.4545   2
  -4  -2  18 12.3687 20.6799   2
  -4   2  18 18.3732 21.0600   2
   4  -2  19 19.3239 18.9378   2
  -4  -2  19 43.4450 21.6685   2
  -4   2  19 55.6008 21.8489   2
   4  -2  20 39.2488 20.1236   2
  -4  -2  20 20.7691 20.2872   2
  -4   2  20 16.2942 22.1740   2
   4  -2  21 27.0222 20.5162   2
  -4  -2  21 1.47641 20.5627   2
  -4   2  21-5.25675 23.0494   2
   4  -2  22-5.12113 21.3152   2
  -4  -2  22-18.1478 22.7455   2
  -4   2  22-8.60356 22.6043   2
   4  -2  23-10.1630 21.9819   2
   4   3   0 16.0329 12.4278   0
   4  -3   0 16.2631 18.0483   0
  -4   3   0-1.39682 11.2341   1
   4  -3   1 46.3146 18.8691   0
  -4   3   1 44.7382 12.9969   1
   4   3  -1 27.7646 13.1536   0
   4  -3  -1 27.3380 18.1116   0
  -4   3  -1 47.8087 12.2254   1
   4   3   1 53.4398 13.6542   0
  -4   3   2 582.622 18.1223   1
  -4   3  -2 596.105 18.6099   1
   4  -3   2 623.600 24.5772   0
   4  -3  -2 616.527 23.7211   0
   4   3  -2 604.010 19.6342   0
   4   3   2 611.907 18.8378   0
  -4   3  -3 227.965 15.9184   1
   4  -3   3 225.212 21.1738   0
   4   3   3 212.305 15.8022   0
   4  -3  -3 216.455 20.4532   0
   4   3  -3 221.038 16.4020   0
  -4   3   3 211.398 14.2873   1
  -4   3  -4 316.683 16.8141   1
   4  -3   4 347.736 23.0890   0
   4   3   4 298.684 16.7342   0
   4  -3  -4 308.632 20.8449   0
  -4  -3   4 278.113 11.7101   2
   4   3  -4 274.671 17.7383   0
  -4   3   4 259.977 15.5730   1
   4  -3   5 175.353 21.3862   0
  -4   3  -5 150.414 14.8213   1
   4   3   5 168.074 14.8614   0
   4  -3  -5 146.400 19.1616   0
  -4  -3   5 147.752 11.0233   2
   4   3  -5 151.154 16.0949   0
  -4   3   5 155.294 15.0375   1
   4  -3   6 342.107 23.9392   0
  -4   3  -6 347.959 18.3170   1
   4   3   6 304.758 16.6721   0
  -4  -3   6 327.384 13.5062   2
   4   3  -6 343.180 18.7775   0
   4  -3  -6 330.550 22.0458   0
  -4   3   6 272.538 16.6466   1
   4  -3   7 275.224 24.8065   0
   4   3   7 245.861 16.8696   0
  -4   3  -7 239.569 17.4916   1
   4  -3  -7 236.139 22.0558   0
  -4  -3   7 270.465 14.0266   2
  -4   3   7 233.827 16.7235   1
   4  -3   8 586.004 28.3690   0
   4   3   8 555.631 20.4939   0
  -4   3  -8 545.433 22.0548   1
  -4  -3   8 573.280 17.1908   2
   4  -3  -8 534.523 25.0627   0
   4  -3   9 554.171 28.8404   0
   4   3   9 547.588 20.9424   0
  -4   3  -9 468.451 21.8540   1
  -4  -3   9 509.232 17.7577   2
   4  -3  -9 500.132 25.6026   0
   4  -3  10 174.560 25.5158   0
   4   3  10 217.672 17.8410   0
  -4  -3  10 160.638 15.7338   2
   4  -3 -10 185.508 23.1372   0
  -4   3 -10 114.884 17.7819   1
   4  -3  11 268.482 26.9970   0
   4   3  11 270.696 20.7942   0
   4  -3  11 259.774 19.4200   2
  -4  -3  11 267.709 17.7142   2
   4  -3 -11 275.962 23.3861   0
   4  -3  12 37.8115 18.3568   2
  -4  -3  12 54.9760 16.4479   2
  -4   3  12 54.8736 20.3315   2
   4  -3  12 58.6053 24.0743   0
   4  -3  13 37.9123 18.8380   2
  -4  -3  13 62.8810 17.3387   2
  -4   3  13 55.7145 21.0037   2
  -4  -3  14 38.9701 18.2958   2
   4  -3  14 42.5920 18.2710   2
  -4   3  14 26.7805 20.8996   2
  -4  -3  15 171.560 18.8778   2
   4  -3  15 182.340 20.1988   2
  -4   3  15 223.540 23.2291   2
   4  -3  16 0.63983 17.8022   2
  -4  -3  16-0.67456 18.8127   2
  -4   3  16 1.82768 19.5093   2
   4  -3  17 5.09081 18.9099   2
  -4  -3  17-4.11022 18.9818   2
  -4   3  17 16.6345 21.4225   2
   4  -3  18 112.148 20.6637   2
  -4  -3  18 96.6823 20.8358   2
  -4   3  18 110.898 22.0133   2
   4  -3  19-2.78844 18.5743   2
  -4  -3  19-2.98052 19.6553   2
  -4   3  19 19.0096 20.7876   2
   4  -3  20-8.43641 19.1463   2
  -4  -3  20 12.5455 20.6967   2
  -4   3  20 0.11309 22.0366   2
  -4  -3  21-2.73581 20.1927   2
  -4   3  21 3.46636 22.9405   2
   4  -3  22 3.30648 19.9606   2
  -4  -3  22-13.9209 21.2840   2
  -4   3  22-4.33673 23.6314   2
   4  -4   0 136.223 19.7603   0
   4   4   0 98.1966 13.6621   0
  -4   4   0 91.2258 14.8590   1
  -4   4   1 789.008 21.0933   1
  -4   4  -1 778.805 21.6952   1
   4  -4   1 793.165 25.5595   0
   4  -4  -1 778.228 25.6843   0
   4   4   1 775.791 19.2486   0
   4   4  -1 730.671 19.1154   0
   4   4   2 6.94660 11.5573   0
   4  -4   2 23.9851 18.5815   0
  -4   4   2 42.8320 13.8177   1
   4   4  -2 24.4374 13.1084   0
  -4   4  -2 0.14266 14.2323   1
   4  -4  -2 18.1611 18.3394   0
   4  -4   3-1.47477 18.5614   0
   4   4  -3 7.20106 12.5850   0
  -4   4   3 5.55814 13.0010   1
  -4   4  -3 5.31602 14.7304   1
   4   4   3 6.87273 11.7902   0
   4  -4  -3 5.81923 18.1923   0
   4   4  -4 90.2793 14.3479   0
   4   4   4 90.6367 12.8291   0
  -4   4   4 87.4213 14.5889   1
  -4   4  -4 74.6321 15.3147   1
   4  -4   4 65.8927 19.9687   0
   4  -4  -4 56.1313 16.4598   0
   4  -4  -5 42.5848 18.1940   0
  -4   4   5 25.5401 14.1951   1
   4   4   5 32.6835 12.8105   0
  -4   4  -5 55.4751 15.5562   1
   4  -4   5 54.9237 20.6212   0
  -4   4   6 14.5354 14.3932   1
   4  -4  -6 41.0587 19.4348   0
  -4   4  -6 47.5996 16.2272   1
   4  -4   6 38.9571 20.6268   0
   4  -4   7 287.889 24.8969   0
  -4   4  -7 275.934 20.8584   1
  -4  -4   7 243.318 12.7482   2
   4  -4  -7 230.350 21.8384   0
  -4   4   7 229.508 18.7957   1
   4  -4  -8 105.105 20.9590   0
  -4   4   8 76.2560 17.6919   1
  -4  -4   8 111.736 12.3642   2
   4  -4   8 69.8275 23.1533   0
  -4   4  -8 92.0878 18.7185   1
   4  -4   9 203.773 25.4382   0
  -4   4  -9 173.627 21.2289   1
  -4  -4   9 203.613 14.9625   2
   4  -4  -9 192.346 22.2213   0
  -4   4   9 142.536 18.8935   1
   4  -4 -10 106.915 21.9717   0
  -4  -4  10 113.148 14.8677   2
   4  -4  10 120.377 24.8346   0
  -4   4 -10 90.8569 21.2515   1
   4  -4 -11 87.3693 22.2148   0
   4  -4  11 59.6502 24.1412   0
  -4  -4  11 71.3384 14.7675   2
  -4   4 -11 63.7457 20.0175   1
   4  -4  12 78.7791 18.9852   2
  -4  -4  12 100.274 16.3254   2
   4  -4  12 102.027 24.9721   0
   4  -4  13 11.5225 17.4195   2
  -4  -4  13 25.2584 16.5317   2
  -4   4  13 25.5259 20.2449   2
   4  -4  14-9.41148 19.0793   2
  -4  -4  14 6.98112 16.6326   2
  -4   4  14-9.47734 20.3122   2
   4  -4  15 37.2486 18.8243   2
  -4  -4  15 24.1781 16.6303   2
  -4   4  15 34.7699 21.3621   2
   4  -4  16 9.33555 19.6928   2
  -4  -4  16 35.8328 18.0452   2
  -4   4  16 29.4616 20.4803   2
   4  -4  17 16.0662 19.3886   2
  -4  -4  17 24.1232 18.0433   2
  -4   4  17-2.89738 20.9631   2
   4  -4  18-7.01307 18.4927   2
  -4  -4  18-0.28546 17.8962   2
  -4   4  18-3.33627 20.5467   2
   4  -4  19 35.7682 20.5769   2
  -4  -4  19 38.7308 19.2715   2
  -4   4  19 29.1887 21.7083   2
   4  -4  20-1.24843 19.3241   2
  -4  -4  20 7.15391 20.5897   2
  -4   4  20 19.0876 22.1368   2
   4  -4  21-18.7208 21.2809   2
  -4  -4  21 11.8371 19.6244   2
  -4   4  21 24.2160 21.5640   2
  -4  -4  22-17.1666 19.6773   2
   4   5   0 8.41980 11.1967   0
   4  -5   0 21.4860 18.0163   0
  -4   5   0-12.6097 15.0086   1
  -4   5   1 130.933 16.0852   1
  -4   5  -1 153.668 16.4813   1
   4  -5   1 152.316 19.8948   0
   4  -5  -1 143.808 19.6812   0
   4   5  -1 144.607 12.9695   0
   4  -5   2 20.3474 18.6089   0
  -4   5   2 17.2678 16.1971   1
  -4   5  -2 12.7629 14.2745   1
   4  -5  -2 13.6185 18.3113   0
   4   5  -2 32.2089 12.3243   0
   4  -5   3 82.0471 19.3779   0
  -4   5   3 82.9523 15.5516   1
  -4   5  -3 110.989 17.6218   1
   4  -5  -3 88.0641 19.2800   0
  -4   5  -4 139.359 18.4499   1
   4  -5   4 166.061 21.1671   0
   4  -5  -4 157.608 19.9091   0
  -4   5   4 142.053 17.2706   1
   4  -5  -5 26.5201 18.5021   0
  -4   5   5 25.9874 15.6995   1
  -4   5  -5 20.8025 18.1401   1
   4  -5   5 47.3486 20.8628   0
   4  -5   6 371.907 25.0836   0
  -4   5  -6 397.096 21.9847   1
   4  -5  -6 321.052 23.2842   0
  -4   5   6 312.320 19.9961   1
  -4   5   7 46.6293 17.1270   1
   4  -5  -7 59.5802 19.2033   0
  -4   5  -7 40.1942 18.5981   1
   4  -5   7 69.0430 22.0026   0
   4  -5   8 292.507 26.2910   0
  -4   5  -8 330.363 23.7857   1
   4  -5  -8 295.765 23.2189   0
  -4   5   8 272.507 21.0435   1
  -4   5   9 19.9049 17.0752   1
   4  -5  -9 38.0820 20.3855   0
   4  -5   9 38.2589 22.4514   0
  -4   5  -9 12.0171 20.2476   1
   4  -5  10 185.573 26.1675   0
   4  -5 -10 98.3623 21.3784   0
  -4   5  10 107.853 20.3188   1
  -4   5 -10 111.331 22.8875   1
   4  -5 -11 27.8734 21.0771   0
  -4   5  11 8.20296 20.0413   1
   4  -5  11 16.9312 23.0523   0
  -4   5 -11 0.63784 21.3084   1
   4  -5  12 24.6566 23.4735   0
  -4   5  12 6.76378 20.7319   1
  -4   5 -12 33.1564 22.3745   1
  -4   5 -13 53.5672 24.5314   1
   4  -5  13 109.840 26.2366   0
   4  -5  14 178.276 19.1247   2
  -4   5  14 207.977 22.4410   2
   4  -5  15 7.01105 18.2675   2
  -4   5  15 17.8166 21.0177   2
   4  -5  16 71.5589 20.5712   2
  -4   5  16 33.3736 20.7501   2
   4  -5  17 100.806 20.1486   2
  -4  -5  17 122.088 18.3760   2
  -4   5  17 87.6448 22.1362   2
   4  -5  18 30.2585 20.7361   2
  -4  -5  18 39.2012 19.0021   2
  -4   5  18 36.0508 21.5905   2
   4  -5  19 16.3438 20.8530   2
  -4  -5  19 11.7720 17.3801   2
  -4   5  19 38.2663 21.6331   2
   4  -5  20 16.4176 19.2644   2
  -4  -5  20 14.6687 19.1183   2
  -4   5  20 16.9857 22.2132   2
  -4  -5  21-11.4435 20.4888   2
  -4   5  21 24.8590 22.8248   2
  -4  -5  22 8.84529 20.3064   2
   4  -6   0 76.3385 19.6969   0
  -4   6   0 8.64300 17.8893   1
  -4   6   1 616.708 24.5084   1
  -4   6  -1 596.289 24.6467   1
   4  -6   1 634.325 25.9070   0
   4  -6  -1 602.491 25.8871   0
  -4   6   2 773.987 25.9804   1
  -4   6  -2 724.308 26.1118   1
   4  -6   2 733.216 26.6029   0
   4  -6  -2 678.070 27.0594   0
  -4   6   3 194.177 19.5826   1
  -4   6  -3 194.646 20.9993   1
   4  -6   3 148.039 21.7181   0
   4  -6  -3 176.563 20.9472   0
  -4   6   4 147.698 19.4492   1
   4  -6   4 151.777 21.4415   0
  -4   6  -4 135.113 21.6238   1
   4  -6  -4 129.385 20.8343   0
   4  -6  -5 31.8589 19.4739   0
  -4   6   5 48.3977 16.5830   1
  -4   6  -5 55.8067 19.9988   1
   4  -6   5 38.7169 21.1729   0
   4  -6   6 149.458 22.8761   0
  -4   6   6 130.361 18.5744   1
   4  -6  -6 120.638 21.4445   0
  -4   6  -6 124.000 22.4157   1
  -4   6   7 25.5250 17.6179   1
   4  -6  -7 42.3115 20.1716   0
  -4   6  -7 48.0758 20.9361   1
   4  -6   7 54.7312 22.8965   0
  -4   6   8 33.9070 18.8739   1
   4  -6   8 21.1335 22.0342   0
  -4   6  -8 9.69399 20.9029   1
   4  -6  -8 34.0375 19.8115   0
  -4   6   9 29.6021 19.0143   1
   4  -6  -9 45.1283 20.3284   0
   4  -6   9 47.0398 22.1869   0
  -4   6  -9 33.6505 21.4702   1
  -4   6  10 29.7971 20.0929   1
   4  -6  10 40.9789 24.4427   0
  -4   6 -10 51.6331 23.2815   1
   4  -6 -10 44.5123 21.6065   0
   4  -6 -11 84.8940 19.9137   0
  -4   6  11 96.4589 21.8259   1
   4  -6  11 88.5589 24.6436   0
  -4   6 -11 91.6004 24.5857   1
   4  -6 -12 76.9688 22.3242   0
  -4   6  12 51.2750 21.8246   1
   4  -6  12 51.1737 24.6456   0
  -4   6 -12 10.0371 24.2859   1
   4  -6  13 55.1432 23.8200   0
  -4   6  13-5.29603 21.5534   1
  -4   6 -13 18.2861 22.8139   1
  -4   6  14 2.32156 22.2366   1
  -4   6  14-13.3975 19.8534   2
  -4   6 -14 18.7233 25.5318   1
   4  -6  14 27.9006 22.6064   0
  -4   6  15 16.5205 19.8301   2
  -4   6  15 7.51686 24.3831   1
   4  -6  16 37.3607 19.7587   2
  -4   6  16 14.7682 20.5328   2
  -4   6  16 12.9726 24.2244   1
   4  -6  17 8.05758 19.3832   2
  -4   6  17 0.17500 21.5602   2
   4  -6  18 23.5708 19.3544   2
  -4   6  18 11.9626 20.3324   2
   4  -6  19 11.2533 19.7976   2
  -4   6  19-7.20229 22.1919   2
   4  -6  20-9.92076 21.9351   2
  -4   6  20 23.6748 21.7091   2
   4  -7   0 162.848 20.5600   0
  -4   7   0 138.133 20.4940   1
  -4   7   1 245.173 22.2142   1
  -4   7  -1 260.930 21.7552   1
   4  -7   1 241.962 21.6622   0
   4  -7  -1 212.745 22.6157   0
   4  -7   2 64.9376 20.1135   0
  -4   7   2 73.4352 18.9182   1
  -4   7  -2 60.7219 20.6920   1
   4  -7  -2 49.3867 20.3562   0
   4  -7   3 53.0674 20.1954   0
  -4   7   3 67.6479 20.2480   1
  -4   7  -3 41.8399 21.4740   1
   4  -7  -3 38.6086 19.4507   0
  -4   7   4 355.923 23.6604   1
  -4   7  -4 378.098 26.1534   1
   4  -7   4 350.419 24.2603   0
   4  -7  -4 356.927 23.3630   0
  -4   7   5 216.886 21.4467   1
   4  -7   5 214.477 22.9564   0
  -4   7  -5 195.719 24.4807   1
   4  -7  -5 160.571 21.6913   0
   4  -7   6 427.025 26.7433   0
  -4   7  -6 446.041 29.0055   1
   4  -7  -6 387.259 23.8885   0
  -4   7   6 383.594 24.6732   1
   4  -7   7 857.670 31.6817   0
  -4   7  -7 933.538 33.1080   1
   4  -7  -7 720.210 27.5581   0
  -4   7   7 765.031 28.8772   1
  -4   7   8 97.6558 21.4952   1
  -4   7  -8 163.221 25.8341   1
   4  -7   8 107.172 23.4289   0
   4  -7  -8 103.352 21.4351   0
   4  -7   9 367.552 27.3775   0
  -4   7  -9 441.922 30.4499   1
  -4   7   9 372.740 21.5622   1
  -4   7  10 157.374 22.8080   1
   4  -7  10 156.108 25.8180   0
  -4   7 -10 145.489 25.9928   1
  -4   7  11 23.9679 20.5392   1
   4  -7  11 83.0023 23.4945   0
  -4   7 -11 43.7597 26.2021   1
  -4   7  12 32.6075 22.9458   1
   4  -7  12 45.4428 25.1651   0
  -4   7 -12 73.4359 27.2867   1
  -4   7  13 29.4630 23.3146   1
   4  -7  13 45.4242 23.6232   0
  -4   7 -13 26.5714 27.1903   1
   4  -7  14 58.2402 23.2338   0
  -4   7  14 80.7744 21.0496   2
  -4   7 -14 100.535 24.8692   1
  -4   7  15-1.48809 22.3872   1
  -4   7  15 5.96871 19.5749   2
  -4   7 -15-2.57371 27.5596   1
   4  -7  15 34.2212 24.3370   0
  -4   7  16-9.80160 23.9481   1
  -4   7  16 12.8606 19.3845   2
  -4   7  17-11.0609 24.7864   1
  -4   7  17-23.2854 20.5199   2
  -4   7  18-24.2006 24.1940   1
  -4   7  18-8.49095 19.8954   2
  -4   7  19 20.8207 25.7149   1
  -4   7  19 18.4494 22.0075   2
   4  -8   0 154.601 20.2727   0
  -4   8   0 132.355 23.0213   1
   4  -8   1 25.9027 18.9168   0
   4  -8  -1 21.2450 19.9630   0
  -4   8   1 8.49135 21.1564   1
  -4   8  -1 11.8549 20.5581   1
   4  -8   2 183.227 21.8823   0
  -4   8   2 157.907 22.1641   1
  -4   8  -2 179.915 24.1397   1
   4  -8  -2 146.354 21.5893   0
  -4   8   3 480.147 25.5814   1
  -4   8  -3 476.267 27.1094   1
   4  -8   3 433.980 25.0799   0
   4  -8  -3 443.029 24.1885   0
   4  -8   4 40.9704 20.1218   0
  -4   8   4 23.7232 20.6873   1
  -4   8  -4 37.6303 21.3500   1
  -4   8   5 76.8039 21.5662   1
  -4   8  -5 70.2719 24.3868   1
   4  -8   5 48.8231 20.6652   0
  -4   8   6 317.873 24.2126   1
   4  -8   6 301.609 24.9824   0
  -4   8  -6 347.922 27.9951   1
  -4   8   7 43.5486 20.8618   1
  -4   8  -7 57.2873 24.4585   1
   4  -8   7 21.8280 20.1074   0
   4  -8   8 397.096 26.8658   0
  -4   8  -8 416.623 30.3194   1
  -4   8   8 379.005 25.5255   1
  -4   8   9 52.8309 21.3661   1
   4  -8   9 28.5957 22.1027   0
  -4   8  -9 49.0269 26.9109   1
  -4   8  10 83.3948 21.7856   1
   4  -8  10 35.4913 21.4683   0
  -4   8 -10 76.8095 25.8078   1
   4  -8  11 123.775 25.0626   0
  -4   8  11 113.356 22.9374   1
  -4   8 -11 131.776 27.7219   1
  -4   8  12 71.7498 23.7242   1
   4  -8  12 76.0752 22.0139   0
  -4   8 -12 113.551 29.6253   1
  -4   8  13 22.7663 23.1682   1
   4  -8  13 50.7309 24.2193   0
  -4   8 -13-7.33861 28.3344   1
  -4   8  14-22.5992 22.9089   1
   4  -8  14 5.37148 22.3172   0
  -4   8 -14 11.0315 26.0192   1
  -4   8  15 12.1784 21.9111   1
   4  -8  15 14.4543 24.3547   0
  -4   8  15-5.68605 20.6647   2
  -4   8 -15 6.47238 28.1016   1
   4  -8  16 20.4320 23.1591   0
  -4   8  16-4.95015 25.2814   1
  -4   8  16-3.04534 19.7723   2
  -4   8  17 4.35404 26.1158   1
  -4   8  17-15.3904 20.2856   2
   4  -8  17 57.1848 24.1014   0
  -4   8  18 44.7649 23.0316   2
   4  -8  18 45.8409 24.8347   0
  -4   9   0 7.69098 21.9785   1
  -4   9   1-2.16297 21.8390   1
  -4   9  -1 6.88216 21.9684   1
   4  -9   2 49.0668 19.3596   0
  -4   9   2 20.1293 21.6599   1
  -4   9  -2 26.9138 23.1597   1
  -4   9   3 202.737 24.3822   1
   4  -9   3 183.167 21.1828   0
  -4   9  -3 181.077 26.2771   1
   4  -9   4 53.1520 19.9123   0
  -4   9   4 47.8604 21.1737   1
  -4   9  -4 69.3507 24.4423   1
  -4   9   5 39.7545 21.5297   1
  -4   9  -5 68.2898 23.3735   1
   4  -9   5 61.6635 19.3282   0
  -4   9   6 46.1415 21.6002   1
  -4   9  -6 46.6633 24.9184   1
   4  -9   6 40.1143 19.9967   0
  -4   9   7 31.5572 21.8835   1
  -4   9  -7 55.6034 26.4460   1
   4  -9   7 51.8027 20.4523   0
   4  -9   8 234.422 23.8519   0
  -4   9  -8 195.130 28.3092   1
  -4   9   8 193.404 23.9188   1
  -4   9   9 158.124 23.9574   1
  -4   9  -9 143.168 28.6506   1
   4  -9   9 110.843 22.2843   0
  -4   9  10 84.7106 23.7323   1
   4  -9  10 48.7710 22.6066   0
  -4   9 -10 90.5817 28.3915   1
  -4   9  11 16.7619 23.5140   1
   4  -9  11 16.7483 22.0721   0
  -4   9 -11-1.98024 27.3158   1
  -4   9  12 9.85290 23.4417   1
   4  -9  12-17.5475 22.2019   0
  -4   9 -12 2.45177 27.0619   1
  -4   9  13 26.5712 23.3160   1
   4  -9  13 20.6001 23.3534   0
  -4   9 -13 34.8913 29.2782   1
  -4   9  14-4.82398 22.7050   1
   4  -9  14 14.3773 23.1844   0
  -4   9 -14 25.3997 28.9333   1
  -4   9  15-17.8701 27.1484   1
   4  -9  15 18.8932 24.9875   0
  -4   9  16 27.7615 26.8755   1
   4  -9  16-10.5238 24.5752   0
  -4   9  16 0.03610 19.2540   2
  -4   9 -16 42.4417 28.8042   1
  -4   9  17 13.3950 20.7268   2
  -4  10   0-14.3231 21.6171   1
  -4  10   1 10.6072 21.9903   1
  -4  10  -1 19.6082 21.9425   1
  -4  10   2 92.1334 22.9422   1
  -4  10  -2 97.3025 24.6656   1
  -4  10   3-6.55015 21.0347   1
  -4  10  -3-10.9513 24.7957   1
  -4  10   4 2.31142 21.0850   1
  -4  10  -4 24.7842 26.2560   1
  -4  10   5 50.0269 21.9269   1
  -4  10  -5 82.3192 29.5669   1
  -4  10   6 15.8365 22.4278   1
  -4  10  -6 50.3948 29.7772   1
  -4  10   7 51.0589 22.8187   1
  -4  10  -7 71.3985 26.7796   1
  -4  10   8 128.857 23.8479   1
  -4  10  -8 113.381 29.0859   1
   4 -10   8 123.229 20.7130   0
  -4  10   9 9.65042 21.6126   1
  -4  10  -9 2.81271 27.1978   1
   4 -10   9 12.7220 19.7598   0
  -4  10  10 90.5189 24.4977   1
  -4  10 -10 78.9889 30.5961   1
   4 -10  10 57.0481 19.4765   0
  -4  10  11 67.5313 24.1301   1
   4 -10  11-8.54806 21.2492   0
  -4  10 -11 21.4933 29.1793   1
  -4  10  12-25.3918 22.6609   1
   4 -10  12-24.4455 22.1733   0
  -4  10 -12 20.3770 30.8498   1
  -4  10  13 16.8350 23.5743   1
   4 -10  13 4.17002 21.7334   0
  -4  10 -13-16.1173 31.5352   1
  -4  10  14-7.85237 25.2562   1
   4 -10  14-7.58485 23.7101   0
  -4  10 -14 38.8359 30.4622   1
   4 -10  15 12.2131 22.6754   0
  -4  10  15-7.80395 19.9328   2
  -4  10  16-6.37634 19.9273   2
  -4  11   0 124.562 24.7631   1
  -4  11   1-2.07190 22.1325   1
  -4  11  -1 4.04049 23.4561   1
  -4  11   2 13.3742 21.3795   1
  -4  11  -2 27.5505 24.1583   1
  -4  11   3 42.2409 22.8427   1
  -4  11  -3 29.3982 25.2316   1
  -4  11   4-22.1045 20.9932   1
  -4  11  -4-4.04800 25.4570   1
  -4  11   5 22.4598 22.6558   1
  -4  11  -5-0.73786 25.2801   1
  -4  11   6-15.7583 22.0696   1
  -4  11  -6 2.54107 24.8421   1
  -4  11   7 19.5523 22.5273   1
  -4  11  -7 25.4669 26.0283   1
  -4  11   8 52.5047 22.9664   1
  -4  11  -8 48.3588 29.1907   1
  -4  11   9 32.4426 23.3291   1
  -4  11  -9 8.43375 28.7227   1
  -4  11  10 3.70618 23.1583   1
  -4  11 -10 3.70346 29.1572   1
  -4  11  11 10.9915 24.0849   1
  -4  11 -11 29.4983 29.3819   1
  -4  12   0 35.0403 25.0126   1
  -4  12   1 18.2005 22.6051   1
  -4  12  -1 11.1643 25.4372   1
  -4  12   2-6.13794 21.9998   1
  -4  12  -2 11.0958 24.8499   1
  -4  12   3-9.31037 22.4332   1
  -4  12  -3 24.3867 25.2247   1
  -4  12   4 31.2016 22.7069   1
  -4  12  -4 28.0745 25.4622   1
  -4  12   5 1.65936 23.3420   1
  -4  12  -5 16.6871 28.5579   1
  -4  12   6-4.55557 23.4918   1
  -4  12  -6 7.90232 26.0060   1
  -4  12   7-22.0072 24.6612   1
  -4  12  -7 25.4048 26.9569   1
   5   0   0 24.6206 19.2276   0
   5   0   1 528.856 24.0421   0
   5   0  -1 493.481 24.4034   0
   5   0  -2 113.644 20.3456   0
   5   0   2 106.937 20.2769   0
   5   0  -3 9.01957 18.9601   0
   5   0   3 17.5019 18.9407   0
   5   0   4 100.591 20.8913   0
   5   0  -4 90.1301 20.8974   0
   5   0   5 932.073 29.2599   0
   5   0  -5 892.200 28.7632   0
   5   0  -6 14.9389 20.3316   0
   5   0   6 20.7996 19.9048   0
   5   0   7 7.00624 20.3429   0
   5   0  -7-5.96291 21.1700   0
   5   0   8 305.344 24.8100   0
   5   0  -8 264.412 24.4355   0
   5   0   9 206.418 23.9013   0
   5   0  -9 194.911 23.6497   0
   5   0  10 23.0416 21.5905   0
  -5   0  10 3.19566 17.0486   2
   5   0 -10 5.10377 21.7088   0
   5   0  11 53.0057 22.6976   0
  -5   0  11 41.3689 18.4355   2
   5   0  12 7.17231 23.2549   0
  -5   0  12 3.42852 17.9955   2
   5   0  13-18.0894 22.9254   0
  -5   0  13-0.40638 18.6028   2
   5   0  14 19.0462 17.5689   2
   5   0  14 31.7623 24.1085   0
  -5   0  14 30.4069 19.7731   2
   5   0  15 23.3867 18.2530   2
   5   0  15 44.2234 24.6113   0
  -5   0  15 42.6638 20.1714   2
   5   0  16 34.1572 18.1628   2
   5   0  16-19.1337 22.6456   0
  -5   0  16 31.1889 20.9366   2
   5   0  17 18.0815 18.8781   2
   5   0  17 14.0820 21.4853   0
  -5   0  17 22.9573 20.0918   2
   5   0  18 28.0604 19.1339   2
   5   0  18-6.06881 22.5153   0
  -5   0  18-24.7439 19.9528   2
   5   0  19-11.8363 17.6545   2
   5   0  19 25.5462 23.5318   0
  -5   0  19-10.4680 22.4426   2
   5   0  20 31.9405 23.1361   0
  -5   0  20 41.1206 22.4745   2
   5   0  21 9.29670 22.9376   0
  -5   0  21 18.3787 23.0210   2
   5   0  22 3.39680 24.2151   0
   5  -1   0 6.98885 19.9351   0
   5   1   0 5.29695 18.1771   0
   5  -1   1 137.287 21.4068   0
   5   1   1 133.627 19.5811   0
   5  -1  -1 137.023 21.2934   0
   5   1  -1 122.635 18.9952   0
   5   1  -2 75.7398 18.9394   0
   5  -1   2 87.6479 20.6993   0
   5   1   2 106.078 19.5480   0
   5  -1  -2 105.353 21.7976   0
   5  -1  -3 29.0379 20.6799   0
   5  -1   3-0.88661 19.9477   0
   5   1  -3 4.87043 17.7473   0
   5   1   3-1.72761 17.5933   0
   5  -1   4 8.73918 20.5483   0
   5  -1  -4 13.1377 20.2399   0
   5   1   4 19.6648 18.2587   0
   5   1  -4 9.66646 19.0592   0
   5  -1   5 362.637 24.6698   0
   5   1   5 326.666 22.4386   0
   5  -1  -5 307.789 24.2862   0
   5   1  -5 313.265 22.2434   0
   5  -1   6 35.8819 21.2965   0
   5   1   6 46.9563 18.9370   0
   5   1  -6 18.8016 19.6023   0
   5  -1  -6 26.7315 21.2295   0
   5   1   7 81.8692 21.1355   0
   5  -1  -7 80.9343 21.7048   0
   5   1  -7 82.9071 21.3945   0
   5  -1   7 125.399 22.2237   0
   5   1  -8 128.517 21.8840   0
   5  -1  -8 119.775 22.8354   0
   5  -1   8 154.382 24.0657   0
   5   1   8 133.996 21.1618   0
   5  -1  -9 12.9013 22.0744   0
   5   1  -9 27.8095 20.6057   0
   5  -1   9-4.65727 22.1762   0
  -5  -1   9 11.0911 15.9574   2
   5   1   9 10.2680 20.4163   0
   5  -1  10 6.97342 22.9404   0
   5  -1 -10-9.25923 21.8009   0
   5   1  10 5.23623 20.6332   0
  -5  -1  10-8.97289 16.8258   2
   5  -1  11 465.813 30.2492   0
   5   1  11 451.357 27.8683   0
  -5  -1  11 476.786 21.6223   2
  -5   1  11 493.094 23.7797   2
   5  -1 -11 472.266 28.4634   0
   5  -1  12 119.420 25.6008   0
   5   1  12 150.292 23.9276   0
  -5  -1  12 105.886 19.1059   2
  -5   1  12 82.0646 19.6952   2
   5  -1  13 29.8288 24.6259   0
   5   1  13 7.44036 22.0055   0
  -5  -1  13 27.2776 18.3574   2
  -5   1  13 21.6669 19.7657   2
   5  -1  14 16.4711 18.5701   2
   5  -1  14 29.5150 25.0814   0
   5   1  14 15.1802 19.9172   0
  -5  -1  14 25.3463 19.4823   2
  -5   1  14 4.23455 20.0418   2
   5  -1  15 53.4311 19.2788   2
   5  -1  15 89.1408 25.3862   0
   5   1  15 74.0102 23.5405   0
  -5  -1  15 86.8386 19.8252   2
  -5   1  15 64.9846 20.2008   2
   5  -1  16 51.7789 19.3638   2
   5  -1  16 69.9305 25.1020   0
   5   1  16 47.8536 23.3714   0
  -5  -1  16 24.7089 18.8450   2
  -5   1  16 48.9421 21.1755   2
   5  -1  17 3.00809 19.1293   2
   5  -1  17 32.2185 25.7754   0
   5   1  17 4.02096 21.3339   0
  -5  -1  17 35.1400 19.5136   2
  -5   1  17 21.3258 21.5844   2
   5  -1  18 12.4802 18.9772   2
   5  -1  18 34.8855 23.6480   0
   5   1  18 49.1516 22.3204   0
  -5  -1  18 30.4102 20.9449   2
  -5   1  18 23.2251 21.8106   2
   5  -1  19 19.1256 19.7855   2
   5  -1  19-35.7192 23.9875   0
  -5  -1  19 7.86742 19.8940   2
  -5   1  19 9.24096 22.1535   2
   5  -1  20 35.4233 20.8133   2
   5  -1  20-33.5244 21.4920   0
  -5  -1  20 4.85044 20.1634   2
  -5   1  20-3.52037 22.9668   2
   5  -1  21 36.2268 23.9351   0
   5  -1  21 4.38568 19.9597   2
  -5  -1  21 28.3256 22.9188   2
  -5   1  21-9.61855 26.6324   2
   5  -1  22 14.1693 21.8805   2
   5  -1  22-34.5669 23.0778   0
   5  -2   0 382.076 26.0671   0
   5   2   0 362.538 20.8778   0
   5   2  -1 104.440 18.6044   0
   5  -2   1 80.4781 22.2605   0
   5  -2  -1 84.4626 21.8686   0
   5   2   1 90.7837 18.3836   0
   5  -2   2 352.605 24.8296   0
   5   2   2 316.827 20.9557   0
   5  -2  -2 300.961 23.9156   0
   5   2  -2 309.235 20.2362   0
   5  -2   3 48.7950 21.5934   0
   5   2   3 36.3885 17.1397   0
   5   2  -3 24.6223 16.8289   0
   5  -2  -3 26.0022 20.7513   0
   5  -2   4 297.637 24.7263   0
   5   2   4 260.097 20.0508   0
   5  -2  -4 244.032 23.4116   0
   5   2  -4 236.645 20.0158   0
  -5   2   4 219.054 14.8031   1
   5  -2   5 209.039 24.2533   0
   5   2   5 238.536 19.7043   0
   5  -2  -5 198.904 23.2270   0
   5   2  -5 197.931 20.4017   0
  -5   2   5 161.132 13.8247   1
   5  -2   6 516.972 28.4062   0
   5   2   6 463.274 23.3784   0
   5  -2  -6 459.354 26.5484   0
   5   2  -6 459.428 23.8934   0
  -5   2   6 393.621 17.5837   1
   5   2   7 131.261 19.1600   0
  -5   2   7 93.8774 15.0232   1
   5   2  -7 125.712 20.4391   0
  -5  -2   7 130.210 14.6495   2
   5  -2  -7 97.0970 23.2496   0
   5  -2   7 149.296 24.6878   0
   5  -2   8 184.969 24.6345   0
   5   2   8 182.510 20.7106   0
   5  -2  -8 185.470 23.7182   0
  -5  -2   8 159.564 16.4683   2
   5   2  -8 143.835 21.6451   0
  -5   2   8 105.560 16.0363   1
   5  -2  -9 104.330 24.5180   0
   5  -2   9 145.188 25.9259   0
  -5  -2   9 109.412 16.4930   2
   5   2   9 96.6459 20.9103   0
   5  -2  10 746.255 33.6408   0
   5   2  10 738.805 28.8835   0
  -5  -2  10 731.440 22.2233   2
   5  -2 -10 716.401 30.5004   0
   5  -2 -11 24.1593 24.5141   0
   5  -2  11 69.1101 25.5775   0
  -5  -2  11 65.9877 16.9213   2
   5   2  11 54.0523 20.6796   0
   5   2  12 198.467 22.3754   0
   5  -2 -12 167.652 26.4007   0
  -5  -2  12 162.050 19.5430   2
  -5   2  12 191.181 21.5367   2
   5  -2  12 168.553 28.9148   0
   5  -2  13 385.960 30.4178   0
   5   2  13 389.565 25.7292   0
  -5  -2  13 381.917 22.3118   2
  -5   2  13 347.318 23.5894   2
   5  -2  14 38.9490 26.2252   0
   5   2  14 34.6399 22.0422   0
  -5  -2  14 71.0142 18.8294   2
  -5   2  14 48.0342 21.7063   2
   5  -2  15 61.5115 18.9388   2
   5  -2  15 63.1652 26.6285   0
  -5  -2  15 69.1636 18.7010   2
  -5   2  15 82.2928 21.4840   2
   5  -2  16 13.1871 18.8357   2
   5  -2  16 27.7347 25.9465   0
  -5  -2  16 13.8080 19.5032   2
  -5   2  16-5.75088 20.9012   2
   5  -2  17-9.95268 20.0291   2
   5  -2  17 24.7035 25.0808   0
  -5  -2  17-7.56134 18.8086   2
  -5   2  17-5.12333 20.7228   2
   5  -2  18-0.74564 21.1005   2
   5  -2  18 41.0691 24.1290   0
  -5  -2  18-16.3522 19.0963   2
  -5   2  18 9.00503 21.2477   2
   5  -2  19-22.1351 19.2938   2
   5  -2  19 7.41223 25.0167   0
  -5  -2  19 11.2271 20.7761   2
  -5   2  19 15.5565 21.3345   2
   5  -2  20-17.7045 24.4044   0
   5  -2  20 16.0383 20.1546   2
  -5  -2  20 7.89307 20.8785   2
  -5   2  20 7.73585 21.7001   2
   5  -2  21 21.1158 21.7618   2
  -5  -2  21-8.98289 20.6463   2
   5  -2  21 11.1915 24.3081   0
  -5   3   0 482.895 18.2442   1
   5  -3   0 538.921 27.4072   0
   5   3   0 506.644 20.8112   0
   5   3   1 74.7594 16.7980   0
   5  -3   1 70.1194 23.0686   0
   5   3  -1 88.7478 17.0857   0
  -5   3   1 72.9239 13.8199   1
  -5   3  -1 34.3336 14.0736   1
   5  -3  -1 80.2518 22.4778   0
  -5   3   2 488.521 18.4621   1
  -5   3  -2 499.230 19.6657   1
   5  -3   2 566.712 27.3456   0
   5  -3  -2 547.187 27.0757   0
   5   3   2 499.780 21.7114   0
   5   3  -2 492.546 21.7733   0
  -5   3   3 118.109 15.6519   1
   5  -3   3 73.0508 23.1629   0
  -5   3  -3 34.7606 14.8321   1
   5   3   3 86.3373 16.8916   0
   5  -3  -3 80.6982 22.5432   0
   5   3  -3 88.3310 18.0032   0
   5  -3  -4 67.8351 22.0066   0
   5  -3   4 90.9812 24.0141   0
  -5   3   4 77.6233 14.2375   1
   5   3  -4 87.3111 17.6759   0
   5   3   4 69.0743 18.8698   0
  -5   3  -4 51.4473 14.6624   1
   5  -3   5 865.437 32.7044   0
   5   3   5 820.850 25.7509   0
   5  -3  -5 747.651 29.4825   0
   5   3  -5 755.633 24.9341   0
  -5   3   5 702.943 21.5839   1
  -5   3   6 27.2230 15.2608   1
   5   3   6 15.2574 17.0804   0
   5  -3  -6 19.3359 22.6611   0
   5   3  -6 28.4570 18.2699   0
   5  -3   6 21.0681 24.5011   0
   5  -3   7 828.238 33.9439   0
   5   3   7 700.995 24.6718   0
   5  -3  -7 647.750 29.1875   0
   5   3  -7 593.629 25.5924   0
  -5   3   7 581.181 22.0740   1
   5  -3   8 939.057 35.6909   0
   5   3   8 967.094 28.1969   0
  -5  -3   8 913.314 21.8240   2
   5  -3  -8 844.171 31.7270   0
  -5   3   8 786.418 24.6103   1
   5   3   9 85.8830 19.7563   0
  -5   3   9 67.0350 17.2892   1
   5  -3  -9 99.2398 23.9733   0
   5  -3   9 124.785 26.8195   0
  -5  -3   9 91.8773 16.1986   2
   5  -3  10 346.746 30.2628   0
  -5  -3  10 295.076 18.4603   2
   5  -3 -10 244.218 28.0289   0
  -5   3  10 275.665 20.9973   1
   5  -3  11 93.5932 26.8782   0
  -5  -3  11 102.073 17.4440   2
   5  -3 -11 88.6943 23.9327   0
   5  -3 -12 16.2108 23.0781   0
   5  -3  12 21.8804 26.0629   0
  -5  -3  12 16.1393 17.2292   2
   5  -3  13 5.57781 25.3069   0
  -5  -3  13 13.8458 17.8021   2
  -5   3  13 65.5631 21.1963   2
   5  -3  14 104.682 28.8696   0
  -5  -3  14 84.1798 18.9707   2
  -5   3  14 66.9187 21.3784   2
   5  -3  15-7.24903 28.0138   0
  -5  -3  15 33.0933 17.9708   2
  -5   3  15 3.31374 20.2878   2
   5  -3  16 21.3984 19.6578   2
   5  -3  16 33.9412 24.5620   0
  -5  -3  16-2.95675 17.1768   2
  -5   3  16-11.0476 20.4764   2
   5  -3  17 19.9424 20.0012   2
   5  -3  17 42.8591 27.0496   0
  -5  -3  17 7.63795 18.8506   2
  -5   3  17-12.0777 20.8422   2
   5  -3  18-12.9206 19.6539   2
   5  -3  18 36.6068 26.1735   0
  -5  -3  18-3.38935 19.6523   2
  -5   3  18 4.60544 22.6368   2
   5  -3  19 19.5734 20.6611   2
   5  -3  19 23.6787 26.4114   0
  -5  -3  19 0.44419 20.2723   2
  -5   3  19 20.4843 22.1136   2
   5  -3  20 25.7140 25.7742   0
   5  -3  20 52.9954 21.4749   2
  -5  -3  20-4.81387 21.8230   2
  -5   3  20 8.99749 21.6867   2
   5  -3  21 21.0407 21.5454   2
  -5  -3  21-0.12360 21.5816   2
  -5   4   0 189.734 16.9613   1
   5  -4   0 166.672 24.6200   0
   5   4   0 175.296 17.7555   0
  -5   4   1 372.677 19.6983   1
  -5   4  -1 314.523 19.8209   1
   5  -4   1 399.090 26.3728   0
   5  -4  -1 370.808 26.5896   0
   5   4   1 378.180 19.0850   0
   5   4  -1 361.847 20.3512   0
  -5   4   2 576.225 22.4510   1
  -5   4  -2 477.368 22.4980   1
   5  -4   2 557.513 29.1053   0
   5  -4  -2 510.919 27.5975   0
   5   4   2 520.644 21.0079   0
   5   4  -2 509.119 21.5901   0
  -5   4   3 895.819 24.6797   1
  -5   4  -3 885.573 27.3051   1
   5  -4   3 943.478 32.4147   0
   5  -4  -3 896.046 31.4044   0
   5   4   3 885.823 24.4900   0
   5   4  -3 846.599 24.3754   0
   5  -4  -4 4.81074 21.7283   0
   5  -4   4 10.5407 23.0629   0
   5   4  -4 7.12973 16.3983   0
  -5   4   4 31.3543 15.3497   1
  -5   4  -4-18.4180 17.0901   1
   5   4   4 10.6692 17.3829   0
  -5   4  -5 602.199 23.6926   1
   5  -4   5 616.048 29.8595   0
   5  -4  -5 545.108 28.0202   0
   5   4  -5 483.104 22.5253   0
  -5   4   5 499.691 20.9260   1
   5  -4   6 363.788 28.6381   0
  -5   4  -6 334.105 21.5098   1
   5  -4  -6 340.983 26.1214   0
   5   4  -6 323.325 21.2069   0
  -5   4   6 303.118 19.2057   1
  -5   4   7-4.72601 14.7643   1
   5  -4  -7 5.64356 21.9784   0
  -5   4  -7 19.3683 18.1187   1
   5  -4   7 8.06565 23.9432   0
  -5   4   8 43.1336 17.1476   1
  -5   4  -8 46.3420 19.3183   1
   5  -4   8 67.7482 24.9901   0
   5  -4  -8 54.7659 23.8967   0
   5  -4   9 325.138 30.3315   0
  -5   4  -9 266.399 23.3017   1
   5  -4  -9 274.858 26.2404   0
  -5   4   9 225.990 20.6694   1
  -5   4  10 26.7437 17.6933   1
   5  -4  10 41.9573 25.5152   0
   5  -4 -10 50.6310 23.2781   0
  -5   4 -10 70.2602 19.5573   1
  -5   4  11 62.3960 18.9356   1
   5  -4 -11 79.5381 23.6766   0
   5  -4  11 105.460 27.0069   0
  -5   4 -11 103.574 21.9699   1
   5  -4  12 36.5651 26.8232   0
   5  -4 -12 42.1799 23.1706   0
  -5   4  12 36.7855 19.9913   1
   5  -4  13 139.886 27.6005   0
   5  -4  14 36.1577 27.0428   0
  -5   4  14 38.4366 21.2704   2
   5  -4  15 9.74178 26.5907   0
  -5   4  15 9.83197 20.9701   2
   5  -4  16 40.9100 27.0784   0
  -5   4  16 57.9301 22.4319   2
   5  -4  17 93.1234 24.5815   0
  -5   4  17 53.0166 21.9100   2
   5  -4  18 3.57482 20.8113   2
   5  -4  18 8.56841 25.9703   0
  -5   4  18 15.9566 23.1891   2
   5  -4  19 4.76824 20.0175   2
   5  -4  19 28.7147 28.4318   0
  -5   4  19 15.3171 22.3679   2
   5  -4  20 30.6953 27.4902   0
  -5   5   0 768.728 25.7516   1
   5  -5   0 725.029 30.7209   0
  -5   5   1 312.970 20.9824   1
  -5   5  -1 207.982 19.5827   1
   5  -5   1 236.575 25.0083   0
   5  -5  -1 257.427 26.5444   0
  -5   5   2 693.648 24.1901   1
  -5   5  -2 662.541 26.2448   1
   5  -5   2 704.725 30.4579   0
   5  -5  -2 665.435 30.1822   0
   5   5  -2 580.269 21.9537   0
   5  -5   3 48.5752 23.0462   0
  -5   5   3 102.336 19.0939   1
   5   5  -3 51.8802 17.1256   0
  -5   5  -3 32.2885 20.4850   1
   5  -5  -3 39.2896 22.6745   0
  -5   5   4 476.167 22.8093   1
  -5   5  -4 462.440 24.9310   1
   5  -5   4 503.021 29.0748   0
   5  -5  -4 428.504 27.5083   0
   5   5  -4 440.148 21.4964   0
   5  -5   5 76.3862 24.6123   0
   5  -5  -5 76.4368 24.0157   0
  -5   5   5 63.5247 17.6617   1
  -5   5  -5 77.9129 20.3223   1
  -5   5   6 45.9617 17.8774   1
   5  -5  -6 42.2046 23.2261   0
  -5   5  -6 42.9918 19.5251   1
   5  -5   6 53.8357 23.8541   0
  -5   5   7 36.4292 17.0554   1
   5  -5  -7 22.9238 22.4095   0
  -5   5  -7 28.9021 20.0504   1
   5  -5   7 42.9931 23.5282   0
  -5   5   8 5.10351 15.7150   1
  -5   5  -8 21.7311 19.9165   1
   5  -5   8-0.84676 24.1723   0
   5  -5  -8 6.99791 21.3462   0
   5  -5  -9 89.2139 23.9426   0
  -5   5   9 63.6578 19.1261   1
  -5   5  -9 79.6883 19.9962   1
   5  -5   9 89.4784 25.8469   0
  -5   5  10 3.24121 17.9312   1
   5  -5 -10 30.3401 22.5681   0
   5  -5  10 10.6164 24.5587   0
  -5   5 -10 13.9969 21.9575   1
  -5   5  11 14.6306 19.2350   1
   5  -5 -11 18.0604 21.9733   0
   5  -5  11-10.2436 24.9486   0
   5  -5 -12 22.0218 20.9265   0
  -5   5  12 21.3466 19.3357   1
   5  -5  12-10.9234 24.3341   0
  -5   5 -12 50.3390 19.8122   1
  -5   5  13 40.2184 20.8323   1
   5  -5  13 54.1922 26.8890   0
  -5   5  14 30.8811 21.4278   1
   5  -5  14 9.38570 26.3109   0
  -5   5  14-10.6558 21.1621   2
   5  -5  15 47.4855 25.6898   0
  -5   5  15 33.5591 23.0930   2
  -5   5  15 12.6948 20.2648   1
   5  -5  16 22.0063 24.1569   0
  -5   5  16 5.25200 21.5649   2
  -5   5  16-5.83741 24.2078   1
   5  -5  17 39.2193 27.2312   0
  -5   5  17-0.83812 23.7931   2
   5  -5  18 29.0091 27.5183   0
  -5   5  18-1.18405 22.6534   2
   5  -5  19 5.90597 27.1794   0
  -5   5  19 20.4000 22.4670   2
   5  -6   0 72.0757 24.2650   0
  -5   6   0 74.7103 21.4614   1
  -5   6   1 785.820 28.1263   1
  -5   6  -1 702.051 28.6653   1
   5  -6   1 763.557 31.1504   0
   5  -6  -1 719.690 30.7424   0
  -5   6   2 811.768 26.8666   1
  -5   6  -2 772.067 30.5636   1
   5  -6   2 739.583 31.0034   0
   5  -6  -2 731.021 30.7146   0
  -5   6   3 388.831 25.0845   1
  -5   6  -3 314.076 26.6494   1
   5  -6   3 328.885 27.3952   0
   5  -6  -3 305.064 26.7891   0
  -5   6   4 452.318 23.8247   1
  -5   6  -4 467.413 27.6234   1
   5  -6   4 533.961 30.4964   0
   5  -6  -4 440.309 27.2025   0
   5  -6   5 6.55926 23.3565   0
   5  -6  -5-8.46463 22.6659   0
  -5   6   5 8.67747 17.1116   1
  -5   6  -5-27.7857 21.0448   1
   5  -6  -6 4.57006 22.5483   0
  -5   6   6 21.1072 18.0980   1
  -5   6  -6 24.6355 21.5721   1
   5  -6   6 20.2326 23.0139   0
  -5   6   7 125.409 19.7135   1
   5  -6  -7 138.459 23.7173   0
  -5   6  -7 150.257 23.1250   1
   5  -6   7 151.612 25.3348   0
  -5   6   8-2.99890 18.8977   1
  -5   6  -8 12.6067 20.9463   1
   5  -6  -8 24.0931 22.0271   0
   5  -6   8 15.5326 24.2161   0
   5  -6  -9 75.7781 22.6476   0
  -5   6   9 71.4428 18.8492   1
  -5   6  -9 84.9868 23.0072   1
   5  -6   9 64.3471 24.8990   0
  -5   6  10 10.9716 18.9447   1
   5  -6 -10 26.4468 21.9628   0
   5  -6  10 24.1876 24.0401   0
  -5   6 -10 37.4248 21.5625   1
   5  -6 -11-4.04902 22.2699   0
  -5   6  11 3.13724 19.4623   1
   5  -6  11 20.5099 25.5514   0
  -5   6 -11 34.2270 23.6103   1
   5  -6 -12 5.87949 21.3131   0
  -5   6  12 25.1166 19.3986   1
   5  -6  12 10.3439 25.2550   0
  -5   6 -12 40.9158 22.9564   1
  -5   6  13 0.24444 20.4673   1
   5  -6  13-3.92265 24.4049   0
   5  -6 -13-7.40896 22.7477   0
  -5   6 -13-13.6222 22.8382   1
  -5   6  14-10.5684 21.6460   1
   5  -6  14 6.08043 24.9454   0
  -5   6  15 25.3155 22.8555   1
   5  -6  15 82.7586 26.4827   0
  -5   6  15 14.0369 20.8938   2
  -5   6  16-4.17178 23.3468   1
   5  -6  16 0.30124 25.4807   0
  -5   6  17 1.44510 25.6610   1
   5  -6  17-9.60375 26.7958   0
  -5   6  17 5.39264 21.4823   2
  -5   6  18-3.93233 24.5440   1
   5  -6  18 10.7981 27.7647   0
  -5   6  18-6.37997 21.6691   2
  -5   7   0 180.621 23.6133   1
   5  -7   0 152.606 25.2514   0
  -5   7   1 777.588 28.9285   1
  -5   7  -1 737.968 30.0216   1
   5  -7   1 754.785 30.9948   0
   5  -7  -1 712.417 31.2578   0
  -5   7   2 390.827 24.8027   1
  -5   7  -2 373.021 28.1693   1
   5  -7   2 290.351 26.8118   0
   5  -7  -2 283.505 26.6077   0
  -5   7   3 461.749 25.8932   1
  -5   7  -3 445.927 28.8179   1
   5  -7   3 444.600 26.3159   0
   5  -7  -3 435.875 29.0288   0
   5  -7   4 24.8932 23.8398   0
  -5   7   4 47.3350 20.5655   1
  -5   7  -4-4.83563 22.6112   1
   5  -7  -4 28.1805 23.1115   0
   5  -7   5 71.0196 24.3053   0
   5  -7  -5 53.5033 22.0513   0
  -5   7   5 83.7615 20.1577   1
  -5   7  -5 25.1942 22.8158   1
   5  -7   6 79.4688 23.4622   0
   5  -7  -6 54.2403 21.9179   0
  -5   7   6 43.5385 18.0860   1
  -5   7  -6 45.6798 24.3007   1
  -5   7   7 17.7005 18.9116   1
   5  -7  -7 26.2871 20.5305   0
  -5   7  -7 40.9233 23.1945   1
   5  -7   7 51.9413 23.6637   0
  -5   7   8 53.7889 19.8016   1
  -5   7  -8 90.5807 24.0364   1
   5  -7  -8 59.3476 22.6992   0
   5  -7   8 62.3606 24.1880   0
   5  -7  -9 50.1066 22.1218   0
  -5   7   9 72.8533 20.3964   1
  -5   7  -9 71.9633 25.4217   1
   5  -7   9 69.8514 24.5586   0
  -5   7  10-17.7346 20.4486   1
   5  -7 -10 19.0277 22.0716   0
  -5   7 -10-27.7374 23.4656   1
   5  -7  10-1.11199 24.3024   0
  -5   7  11 23.6499 20.3668   1
   5  -7  11 53.1008 24.5189   0
  -5   7 -11 24.4537 24.4881   1
  -5   7  12 26.4771 20.2376   1
   5  -7  12 25.1106 25.7645   0
  -5   7 -12 13.4887 24.9127   1
  -5   7  13-7.00708 22.1575   1
   5  -7  13 13.0878 24.3900   0
  -5   7 -13-57.9669 23.4161   1
  -5   7  14 28.7313 22.1193   1
   5  -7  14 70.1096 26.6913   0
  -5   7  15 33.7578 22.9027   1
   5  -7  15 2.19975 26.0818   0
  -5   7  15-2.36441 22.5270   2
  -5   7  16 6.98940 23.2993   1
   5  -7  16 24.9465 26.1114   0
  -5   7  16-27.3119 21.8839   2
  -5   7  17 2.87236 25.2662   1
   5  -7  17 4.62065 27.3451   0
   5  -8   0 19.4355 21.3558   0
  -5   8   0-21.2858 19.9033   1
   5  -8   1 22.9722 21.3211   0
  -5   8   1 20.0988 19.6660   1
  -5   8  -1 28.4570 20.7008   1
   5  -8  -1 36.0572 21.7677   0
   5  -8   2 34.7868 21.8726   0
  -5   8   2 29.4346 19.5580   1
  -5   8  -2 47.5338 22.3568   1
   5  -8  -2 29.5985 19.6493   0
   5  -8   3 21.3858 22.1950   0
  -5   8   3 10.2539 19.5260   1
  -5   8  -3 38.9060 24.2015   1
   5  -8  -3 22.2943 21.5781   0
   5  -8   4 60.2655 22.6236   0
  -5   8   4 46.1553 19.4209   1
  -5   8  -4 67.3857 25.9228   1
   5  -8  -4 49.4628 21.3057   0
   5  -8   5 29.4790 22.7070   0
   5  -8  -5 15.7793 21.7210   0
  -5   8   5 17.4922 19.6669   1
  -5   8  -5 22.1167 26.2949   1
   5  -8   6 71.6772 23.2284   0
  -5   8   6 82.9991 21.5848   1
  -5   8  -6 79.7762 25.7903   1
  -5   8   7 26.5886 19.9782   1
  -5   8  -7 6.11815 23.8485   1
   5  -8   7 27.4878 22.3751   0
  -5   8   8 12.2684 19.6035   1
  -5   8  -8 13.3809 26.6600   1
   5  -8   8 9.10537 23.4265   0
  -5   8   9 56.5904 21.8982   1
  -5   8  -9 40.0158 26.7347   1
   5  -8   9-0.15248 23.0205   0
  -5   8  10 37.6760 20.8284   1
  -5   8 -10 14.1522 25.2128   1
   5  -8  10 36.5077 23.5832   0
  -5   8  11 118.558 22.5550   1
   5  -8  11 108.298 25.2422   0
  -5   8 -11 83.6757 28.4895   1
  -5   8  12 17.5709 21.6458   1
   5  -8  12-12.8572 24.8012   0
  -5   8  13 16.8425 20.6063   1
   5  -8  13 35.3755 24.0584   0
  -5   8 -13-7.00047 28.1413   1
  -5   8  14 13.2589 24.0710   1
   5  -8  14 48.8507 25.9835   0
  -5   8 -14 94.6949 26.8614   1
  -5   8  15 7.79129 21.0393   1
   5  -8  15 11.2781 24.8768   0
  -5   8  15 9.71224 21.9275   2
  -5   8 -15-52.9768 27.6938   1
  -5   8  16 5.54612 26.1005   1
   5  -8  16 12.9050 25.5861   0
  -5   8  16 25.5818 22.1974   2
  -5   9   0 218.935 25.4332   1
   5  -9   1 89.3753 22.7790   0
  -5   9   1 136.533 23.2569   1
  -5   9  -1 94.2035 23.8686   1
  -5   9   2 254.507 24.1418   1
   5  -9   2 193.696 24.3889   0
  -5   9  -2 163.111 24.9678   1
   5  -9   3 14.8303 20.4949   0
  -5   9   3 28.5891 19.9708   1
  -5   9  -3 33.6972 23.5210   1
   5  -9   4 29.1645 21.5820   0
  -5   9   4 24.7764 20.1871   1
  -5   9  -4 49.5271 23.5992   1
   5  -9   5-1.33576 20.7467   0
  -5   9   5 5.90645 19.5880   1
  -5   9  -5 11.7095 23.6258   1
   5  -9   6 7.00735 22.1472   0
  -5   9   6 1.49985 21.8820   1
  -5   9  -6 18.7082 24.5870   1
   5  -9   7 29.2271 21.8472   0
  -5   9   7 28.4418 21.1556   1
  -5   9  -7-1.17564 24.7649   1
  -5   9   8 13.7756 20.3513   1
  -5   9  -8 48.5761 25.8075   1
   5  -9   8 21.5286 21.5291   0
  -5   9   9 8.62001 21.2256   1
  -5   9  -9-8.01391 25.6903   1
   5  -9   9 10.7184 22.1898   0
  -5   9  10-28.9601 22.5768   1
  -5   9 -10-16.2630 26.4848   1
   5  -9  10 46.7752 25.1490   0
  -5   9  11 24.2644 21.2781   1
  -5   9 -11 12.4977 27.4154   1
   5  -9  11 0.55661 23.0842   0
  -5   9  12 14.5750 23.7308   1
   5  -9  12 17.7272 24.1959   0
  -5   9 -12 26.0704 30.2289   1
  -5   9  13 63.7556 25.7823   1
   5  -9  13 45.3613 23.6140   0
  -5   9 -13 25.0629 29.4116   1
  -5   9  14-6.36987 25.4017   1
   5  -9  14-1.51608 24.4668   0
  -5   9 -14 47.7149 30.2797   1
  -5   9 -15 90.8762 30.6854   1
  -5  10   0 51.7250 21.8641   1
  -5  10   1 69.7496 22.8588   1
  -5  10  -1 90.8961 22.9838   1
  -5  10   2 21.5679 21.5675   1
  -5  10  -2 31.0484 21.6587   1
  -5  10   3 15.6014 21.5791   1
  -5  10  -3 29.0247 23.3690   1
  -5  10   4 12.9355 21.4777   1
  -5  10  -4 30.2593 24.7563   1
  -5  10   5-25.2393 21.6321   1
  -5  10  -5 17.9789 26.2755   1
   5 -10   6 60.9422 21.9706   0
  -5  10   6 66.7820 22.3961   1
  -5  10  -6 52.2128 25.2589   1
   5 -10   7-14.1517 21.3872   0
  -5  10   7 14.7690 21.8874   1
   5 -10   8 58.4859 22.2072   0
  -5  10   8 27.5612 22.7498   1
  -5  10  -8 81.5423 27.6486   1
  -5  10   9 7.69688 22.2390   1
  -5  10  -9 31.8809 27.7755   1
   5 -10   9-8.29005 21.1639   0
  -5  10  10 37.4802 23.2928   1
  -5  10 -10-11.5615 25.4356   1
   5 -10  10 5.79364 21.0386   0
  -5  10  11 54.8303 23.0985   1
  -5  10 -11 37.3153 28.9770   1
   5 -10  11 19.1811 24.7571   0
  -5  10 -12 3.87980 25.6926   1
   5 -10  12 36.4999 22.4621   0
   5 -10  13 9.93617 21.9427   0
  -5  11   0 80.3229 24.5143   1
  -5  11   1 49.3384 23.9400   1
  -5  11  -1 28.2701 24.2834   1
  -5  11   2 23.4324 23.2323   1
  -5  11  -2-13.6716 23.2688   1
  -5  11   3 15.6768 22.4480   1
  -5  11  -3 20.3926 25.6289   1
  -5  11   4 24.8129 22.5452   1
  -5  11  -4 19.7919 25.7466   1
  -5  11   5-36.1993 22.1721   1
  -5  11  -5-11.9096 26.2858   1
  -5  11   6 10.4599 22.5953   1
  -5  11  -6-0.20607 25.5222   1
  -5  11  -7 53.5557 28.3824   1
  -5  11   8 7.36885 23.7985   1
  -5  11  -8 45.4581 29.9600   1
  -5  11  -9 49.3769 29.9556   1
  -5  12   0 249.955 30.3173   1
  -5  12  -1 18.6483 26.3257   1
   6   0   0 1255.94 35.5361   0
   6   0   1 60.0879 24.5499   0
   6   0  -1 140.431 24.1779   0
   6   0  -2 77.0619 23.2402   0
   6   0   2 66.6939 23.8184   0
   6   0  -3 98.3509 24.7732   0
   6   0   3 92.5013 24.6168   0
   6   0   4 283.944 26.0226   0
   6   0  -4 247.410 24.9403   0
   6   0   5 16.7123 22.0268   0
   6   0  -5 24.1890 22.6906   0
   6   0   6-4.80210 21.9891   0
   6   0  -6 2.97134 23.4005   0
   6   0   7 0.64274 22.4750   0
   6   0  -7 2.11565 23.2275   0
   6   0   8-0.26757 23.4997   0
   6   0  -8 13.7329 23.1032   0
   6   0   9 42.6535 24.6621   0
   6   0  -9 56.2087 25.1552   0
   6   0  10 83.3984 25.4271   0
  -6   0  10 48.9619 17.7863   2
   6   0 -10 75.2370 25.1744   0
   6   0 -11 41.1712 24.3828   0
  -6   0  11 69.7727 19.4702   2
   6   0  11 96.0455 25.1551   0
  -6   0  12 24.4306 19.2219   2
   6   0  12 56.5067 24.8360   0
  -6   0  13-3.19877 19.0927   2
   6   0  13 21.9844 25.8456   0
   6   0  14 14.7855 24.3187   0
  -6   0  14-7.08344 17.9340   2
   6   0  15 81.3741 24.0455   0
  -6   0  15 76.8229 20.7807   2
   6   0  16 2.68643 24.7742   0
  -6   0  16 16.8736 21.0568   2
   6   0  17 33.3506 24.2115   0
  -6   0  17 17.1640 20.6372   2
   6   0  18 19.5074 21.0559   0
  -6   0  18 54.9235 21.1697   2
   6   0  19 4.04996 23.7535   0
  -6   0  19 13.4498 22.1346   2
   6   0  20 38.6586 27.2705   0
   6  -1   0 14.6166 24.0753   0
   6   1   0 21.1970 22.2479   0
   6   1  -1 100.981 21.9985   0
   6  -1   1 150.503 26.4204   0
   6   1   1 109.165 23.9458   0
   6  -1  -1 97.0780 24.0580   0
   6  -1   2 216.585 27.8885   0
   6   1   2 188.143 23.9294   0
   6  -1  -2 190.646 26.6444   0
   6   1  -2 190.517 23.2471   0
   6  -1  -3 175.395 24.8712   0
   6  -1   3 206.624 26.5672   0
   6   1  -3 201.773 24.1462   0
   6   1   3 171.409 23.8716   0
   6  -1  -4 15.6733 23.4241   0
   6  -1   4 46.2758 24.3076   0
   6   1   4 27.5795 22.4891   0
   6   1  -4 5.75344 21.5762   0
   6  -1   5 460.129 29.6320   0
   6   1   5 481.814 27.4380   0
   6  -1  -5 408.598 27.7645   0
   6   1  -5 420.224 26.7471   0
   6  -1   6 96.5526 27.7418   0
   6   1  -6 92.2137 23.2935   0
   6   1   6 82.4115 22.9624   0
   6  -1  -6 94.3008 24.6182   0
   6  -1  -7 34.9890 25.0873   0
   6  -1   7 35.3886 25.2468   0
   6   1   7 56.0038 21.6760   0
   6   1  -7 42.8356 22.9215   0
   6  -1   8 0.92637 23.1945   0
   6   1  -8-0.74089 22.3980   0
   6   1   8-5.46992 21.5078   0
   6  -1  -8 12.3405 23.7485   0
   6  -1   9 26.3548 24.6737   0
   6   1   9 4.90624 22.1909   0
   6  -1  -9 19.1373 24.3307   0
   6   1  -9 7.98263 22.4967   0
  -6  -1   9 31.3573 17.7608   2
   6   1  10 89.1249 23.5862   0
   6   1 -10 68.0144 23.6662   0
   6  -1 -10 78.1852 25.5486   0
  -6  -1  10 70.7768 18.0690   2
   6  -1  10 97.5238 27.2337   0
   6   1  11 30.8322 22.0522   0
   6  -1 -11 45.5274 24.6665   0
  -6  -1  11 71.7968 18.3908   2
   6  -1  11 78.3071 25.8144   0
   6  -1 -12 20.2793 24.1480   0
  -6  -1  12 24.9140 17.7993   2
   6  -1  12 6.76723 24.5929   0
  -6   1  12 16.5789 19.4539   2
   6   1  12 21.0405 22.3266   0
  -6  -1  13-4.55830 17.2893   2
   6  -1  13-0.10843 25.7757   0
  -6   1  13 12.8972 19.7898   2
   6   1  13 22.4337 23.3240   0
   6  -1  14 2.28273 23.2513   0
  -6  -1  14-9.88216 18.7700   2
  -6   1  14 5.01237 19.9291   2
   6   1  14 4.30398 21.4548   0
   6  -1  15-3.90932 22.5029   0
  -6  -1  15 63.3540 19.8066   2
   6   1  15-13.0654 24.7638   0
  -6   1  15 17.0281 19.9643   2
   6  -1  16 3.31624 25.7912   0
  -6  -1  16-19.7592 19.4830   2
   6   1  16 69.6865 25.6837   0
  -6   1  16 7.34982 21.1396   2
   6  -1  17-8.58402 26.5434   0
  -6  -1  17 14.6095 19.6123   2
  -6   1  17 28.0848 21.9661   2
   6  -1  18 19.2477 25.0709   0
  -6  -1  18 4.31097 19.9367   2
  -6   1  18 26.3802 22.0718   2
   6  -1  19-9.74122 26.1017   0
  -6  -1  19 47.8801 21.9959   2
  -6   1  19 34.6330 22.7046   2
  -6  -1  20 57.7866 20.1211   2
   6  -1  20 18.6364 25.3402   0
   6   2   0 19.8337 20.2943   0
   6  -2   0 9.71573 24.4677   0
   6  -2   1 253.670 27.9637   0
   6  -2  -1 229.454 28.2718   0
   6   2   1 228.060 23.5903   0
   6   2  -1 197.834 22.7341   0
   6   2  -2 35.9890 21.2115   0
   6  -2   2 34.2975 26.2895   0
   6   2   2 46.0236 21.3314   0
   6  -2  -2 61.7987 25.7045   0
   6  -2   3 343.914 29.6518   0
   6   2   3 279.086 24.3252   0
   6  -2  -3 252.581 28.4735   0
   6   2  -3 214.362 24.3448   0
   6  -2   4 578.983 31.7900   0
   6   2   4 556.528 28.4508   0
   6  -2  -4 497.692 29.5525   0
   6   2  -4 496.846 27.0805   0
   6   2  -5 32.8818 22.0853   0
   6  -2   5 4.00551 25.0547   0
   6  -2  -5 4.16035 24.4411   0
   6   2   5 9.28029 22.0846   0
   6  -2   6 155.497 27.6207   0
   6   2   6 144.000 23.3190   0
   6   2  -6 137.182 24.0435   0
   6  -2  -6 137.809 25.6773   0
   6  -2   7 231.041 28.5118   0
   6   2   7 234.288 23.6790   0
   6  -2  -7 265.208 28.9673   0
   6   2  -7 222.502 25.0163   0
   6  -2   8 37.7855 25.9619   0
   6  -2  -8 26.1055 23.5920   0
   6   2   8 20.4825 20.3929   0
   6   2  -8 31.9827 22.1937   0
   6  -2   9 133.230 27.0403   0
   6   2  -9 129.155 23.1481   0
   6   2   9 107.814 24.0911   0
  -6  -2   9 122.280 17.9288   2
   6  -2  -9 145.125 26.2095   0
   6  -2 -10 33.0032 24.8089   0
   6   2  10 6.84562 12.8901   0
  -6  -2  10 23.3846 16.6025   2
   6  -2  10 22.6078 26.4648   0
   6   2  11-3.03059 20.3526   0
   6  -2 -11-0.91756 24.7071   0
  -6  -2  11-12.9813 16.8752   2
   6  -2  11 11.8965 24.8651   0
   6  -2 -12 3.28313 24.7473   0
  -6  -2  12 49.5907 18.2461   2
   6  -2  12 38.2469 26.4405   0
  -6  -2  13 25.7831 18.4819   2
   6  -2  13 29.9914 27.1639   0
  -6   2  13 36.1181 20.4246   2
   6  -2  14 12.2812 26.0893   0
  -6  -2  14 7.65342 19.5124   2
  -6   2  14 12.2877 19.8500   2
   6  -2  15 1.60417 24.9885   0
  -6  -2  15 8.76247 18.8808   2
  -6   2  15-16.6982 20.8953   2
   6  -2  16 0.36672 25.1871   0
  -6  -2  16-1.14529 20.1911   2
  -6   2  16 44.5220 20.4364   2
   6  -2  17 16.1177 25.8018   0
  -6  -2  17 18.5007 22.5120   2
  -6   2  17 14.3164 22.0718   2
   6  -2  18 8.81951 26.6517   0
  -6  -2  18 21.4671 21.7033   2
  -6   2  18 24.6024 23.3089   2
   6  -2  19 52.6205 26.6114   0
  -6  -2  19 20.9807 21.8035   2
  -6   2  19 14.1054 21.9411   2
  -6  -2  20 19.4802 22.1336   2
   6  -3   0 374.725 30.4022   0
   6   3   0 393.298 24.2802   0
   6  -3   1 629.010 32.2402   0
   6  -3  -1 648.652 32.7928   0
   6   3   1 562.563 27.5852   0
   6   3  -1 601.946 26.5737   0
   6  -3   2 70.0534 27.6887   0
   6   3  -2 64.0171 20.7673   0
   6  -3  -2 71.9120 26.4706   0
   6   3   2 85.8424 21.8153   0
   6  -3   3 611.200 32.4621   0
   6   3   3 522.712 27.1624   0
   6  -3  -3 545.312 31.9690   0
   6   3  -3 507.693 25.9774   0
   6  -3   4 322.200 30.1392   0
   6   3   4 300.986 24.2557   0
   6  -3  -4 312.165 28.2625   0
   6   3  -4 305.284 24.0421   0
   6  -3   5 117.384 27.8673   0
   6  -3  -5 102.697 26.9957   0
   6   3   5 92.0260 22.1158   0
   6   3  -5 91.7291 21.4749   0
   6  -3   6 241.461 29.6623   0
   6   3   6 200.504 23.3247   0
   6  -3  -6 177.933 27.0744   0
   6   3  -6 181.160 23.6672   0
   6  -3   7 64.1234 27.1092   0
   6   3   7 92.3132 20.9992   0
   6  -3  -7 73.5924 25.7404   0
   6   3  -7 74.4868 21.6867   0
   6  -3  -8 76.3480 25.5155   0
   6  -3   8 106.282 22.6506   0
   6   3  -8 64.6682 21.4735   0
   6  -3   9 581.858 35.5326   0
   6  -3  -9 471.043 30.6637   0
   6  -3 -10 24.9363 24.2132   0
   6  -3  10 38.4645 25.9847   0
   6  -3 -11 89.3642 25.5310   0
   6  -3  11 88.3333 26.8572   0
   6  -3 -12 58.0751 25.8601   0
   6  -3  12 103.831 29.1827   0
   6  -3 -13 59.7262 26.3689   0
   6  -3  13 69.7437 27.3665   0
  -6   3  13 42.4589 21.0863   2
   6  -3  14 2.79706 25.4894   0
  -6   3  14 6.79666 20.3897   2
   6  -3  15 3.37274 26.8314   0
  -6   3  15-1.03100 21.2161   2
   6  -3  16-15.3311 29.7946   0
  -6   3  16-14.9647 21.5978   2
   6  -3  17 20.9490 28.4869   0
  -6   3  17 0.83326 22.1108   2
   6  -3  18-13.9685 28.9083   0
  -6   3  18 15.1152 23.1273   2
   6   4   0 12.3532 18.9632   0
   6  -4   0 18.2476 27.1439   0
   6   4   1 178.002 22.7258   0
   6  -4   1 143.912 28.2575   0
   6  -4  -1 129.177 27.7508   0
   6   4  -1 116.242 20.4065   0
   6  -4   2 216.905 29.2052   0
   6   4  -2 172.334 21.1580   0
   6  -4  -2 171.189 28.6851   0
   6  -4   3 327.570 30.4362   0
   6  -4  -3 249.888 28.8377   0
   6   4  -3 249.842 22.5624   0
   6  -4   4 720.545 34.2804   0
   6  -4  -4 607.564 32.6843   0
   6   4  -4 549.156 26.5946   0
   6  -4   5 601.891 33.0907   0
   6  -4  -5 496.954 32.3795   0
   6   4  -5 511.819 25.7182   0
   6  -4   6 217.783 30.4831   0
   6  -4  -6 231.786 28.7431   0
   6   4  -6 223.406 23.0459   0
   6  -4   7 394.819 32.3833   0
   6  -4  -7 363.500 28.9648   0
   6   4  -7 368.385 24.0826   0
   6  -4   8 194.019 30.3919   0
   6  -4  -8 190.150 26.8538   0
   6  -4  -9 129.990 26.4268   0
   6  -4   9 138.279 29.1122   0
   6  -4 -10 18.6064 24.0521   0
   6  -4  10 24.6833 25.9213   0
   6  -4 -11 31.7274 25.8219   0
   6  -4  11 31.4338 25.6034   0
   6  -4  12 38.3413 28.1884   0
   6  -4 -12 31.5822 26.1086   0
   6  -4 -13 17.0263 25.4060   0
   6  -4  13 16.8755 26.8583   0
   6  -4  14 46.1216 24.7469   0
  -6   4  14 29.2837 21.1507   2
   6  -4  15 25.4008 28.3083   0
  -6   4  15 43.9912 22.6105   2
   6  -4  16 3.96529 26.5496   0
   6  -4  17 9.14554 28.1125   0
  -6   4  17 4.23398 22.8282   2
   6  -5   0 680.239 35.5990   0
   6  -5   1 844.238 36.5193   0
   6  -5  -1 876.056 36.1387   0
   6  -5   2 65.7631 26.0351   0
   6  -5  -2 54.0289 27.1615   0
   6  -5   3 586.725 32.3397   0
   6  -5  -3 511.437 32.0788   0
   6  -5  -4 141.805 28.1262   0
   6  -5   4 148.848 27.5258   0
   6   5  -4 154.115 19.9290   0
   6  -5   5 7.16130 24.0724   0
   6  -5  -5 11.6667 24.6310   0
   6   5  -5 7.25377 18.6847   0
   6  -5   6 7.92645 25.7983   0
   6  -5  -6 9.57106 23.4893   0
   6  -5   7 9.28548 26.4704   0
   6  -5  -7 4.56976 24.8869   0
   6  -5   8 44.5263 27.7918   0
   6  -5  -8 65.8429 25.8849   0
   6  -5  -9 60.7734 25.6395   0
  -6   5   9 27.2305 18.4741   1
   6  -5   9 30.6592 27.1347   0
  -6   5  10 7.46529 18.3303   1
   6  -5 -10 17.6689 24.9715   0
   6  -5  10 28.8929 25.7279   0
   6  -5 -11 12.3586 24.3494   0
  -6   5  11 5.96511 18.5618   1
   6  -5  11 56.5913 28.2437   0
  -6   5  12-9.53022 19.3595   1
   6  -5 -12 45.2795 25.3305   0
   6  -5  12 47.4595 29.4092   0
   6  -5 -13 19.8144 25.8379   0
  -6   5  13 22.7301 20.5166   1
   6  -5  13 28.5717 21.8000   0
  -6   5  14-8.29149 20.7909   1
   6  -5  14 49.2347 25.8468   0
  -6   5  15-6.73804 18.4096   1
   6  -5  15 24.1832 26.2936   0
  -6   5  15-5.70285 22.1312   2
  -6   5  16-3.52420 22.3761   1
   6  -5  16-3.27641 26.5428   0
  -6   5  16 27.2348 23.6786   2
  -6   5  17 14.5714 21.2619   1
  -6   5  18 10.1786 25.3471   1
   6  -6   0 288.238 28.8341   0
   6  -6   1 83.0589 26.1290   0
   6  -6  -1 62.2555 25.2991   0
  -6   6   2 302.514 22.7465   1
   6  -6   2 373.303 29.7268   0
   6  -6  -2 309.019 29.2594   0
  -6   6   3 231.988 21.7152   1
   6  -6   3 248.865 27.1727   0
   6  -6  -3 216.320 27.8918   0
   6  -6  -4 20.4680 24.4369   0
   6  -6   4 8.52364 22.3743   0
  -6   6   4-10.0874 18.7519   1
   6  -6   5 15.5889 25.0329   0
   6  -6  -5 26.8566 25.4935   0
  -6   6   5 5.08106 18.3542   1
   6  -6   6 141.003 26.9947   0
  -6   6   6 127.054 20.4966   1
   6  -6  -6 139.821 25.7520   0
   6  -6   7 53.2299 26.3068   0
  -6   6   7 21.9386 18.6419   1
   6  -6  -7 3.75748 23.7614   0
   6  -6   8 22.8987 26.8717   0
  -6   6   8 7.91731 18.1184   1
   6  -6  -8 22.3631 23.9199   0
   6  -6  -9 54.3098 24.7793   0
  -6   6   9 73.7909 19.8501   1
   6  -6   9 72.9822 27.2689   0
  -6   6  10-14.0665 18.5147   1
   6  -6 -10-15.9845 23.7850   0
   6  -6  10 4.17130 26.1672   0
  -6   6  11-3.47340 19.0527   1
   6  -6  11-4.94576 25.0031   0
   6  -6 -11 35.3939 24.8979   0
  -6   6  12-0.53770 17.7232   1
   6  -6 -12 12.6863 24.9688   0
   6  -6  12-10.3213 26.1482   0
  -6   6  13 30.4052 20.7390   1
   6  -6  13-4.92783 26.0268   0
   6  -6 -13-20.1471 21.2246   0
  -6   6  14 23.8549 18.9043   1
   6  -6  14-18.0740 26.0607   0
  -6   6  15 12.6099 23.0384   1
   6  -6  15 23.4449 27.6184   0
  -6   6  15-4.12746 21.6663   2
  -6   6  16 6.67693 24.5856   1
  -6   6  17-54.5046 24.2346   1
  -6   7   0 54.6082 19.6748   1
   6  -7   0 59.5174 25.4713   0
   6  -7   1 82.8699 26.5045   0
  -6   7   1 49.4192 19.8471   1
  -6   7  -1 32.6282 20.3430   1
   6  -7  -1 42.6536 24.2246   0
   6  -7   2 31.8223 25.5366   0
  -6   7   2 12.3015 19.2724   1
  -6   7  -2 25.2493 23.2736   1
   6  -7  -2 10.7133 23.3110   0
   6  -7   3 105.583 25.5638   0
  -6   7   3 61.2303 19.1149   1
  -6   7  -3 75.6838 24.5138   1
   6  -7  -3 87.4233 24.5809   0
   6  -7  -4-3.06764 23.4315   0
   6  -7   4 10.9460 23.5156   0
  -6   7   4 24.7277 19.6136   1
  -6   7  -4-21.3540 23.4378   1
   6  -7   5 57.5831 26.1871   0
   6  -7  -5 67.3394 25.9252   0
  -6   7   5 80.8899 20.9468   1
   6  -7   6 15.9620 22.1595   0
   6  -7  -6 5.80062 22.2407   0
  -6   7   6 13.5521 19.1596   1
   6  -7   7 118.687 32.5746   0
  -6   7   7 65.2139 21.0712   1
   6  -7  -7 72.1739 23.8539   0
   6  -7   8-12.7169 26.6994   0
  -6   7   8 38.7633 20.0655   1
   6  -7  -8 13.5222 28.9675   0
   6  -7  -9 5.62728 24.9689   0
  -6   7   9-11.0000 18.5914   1
  -6   7  10 20.7237 19.2633   1
   6  -7 -10 8.53531 25.0066   0
   6  -7  10 23.0263 24.7692   0
  -6   7  11-3.25841 19.9051   1
   6  -7 -11-13.4037 25.8139   0
   6  -7  11 14.4688 25.1885   0
  -6   7  12 13.4274 21.5602   1
   6  -7  12-16.4415 25.9439   0
  -6   7  13 34.6330 21.5242   1
   6  -7  13 34.3567 26.9170   0
  -6   7  14 31.1283 21.1747   1
   6  -7  14 10.3767 27.5682   0
  -6   7  15-4.90114 19.8692   1
  -6   8   0 4.71547 22.0734   1
   6  -8   0 16.9647 24.7224   0
   6  -8   1-3.43019 23.2556   0
  -6   8   1-2.13311 20.9643   1
  -6   8  -1-31.8357 22.2467   1
   6  -8  -1 23.5258 24.9619   0
   6  -8   2 138.704 25.7924   0
  -6   8   2 125.948 22.0238   1
  -6   8  -2 155.278 26.3454   1
   6  -8  -2 92.5867 25.4812   0
   6  -8   3 173.521 23.6601   0
  -6   8   3 50.8383 20.9006   1
  -6   8  -3 78.3006 25.3006   1
   6  -8  -3 127.535 26.1917   0
   6  -8  -4 17.8295 23.1050   0
   6  -8   4 33.8257 24.6281   0
  -6   8   4 3.72639 20.5294   1
  -6   8  -4 35.9306 24.2762   1
   6  -8   5 3.85599 24.1737   0
   6  -8  -5 2.15467 22.1132   0
  -6   8   5 9.65354 20.3062   1
  -6   8  -5 16.2981 24.8539   1
   6  -8   6 29.2937 24.3290   0
   6  -8  -6 40.3303 22.2592   0
  -6   8  -6 30.9841 24.9332   1
   6  -8   7-22.0128 25.7336   0
  -6   8   7 53.5474 20.2848   1
  -6   8  -7 20.5262 25.4224   1
   6  -8   8-2.10163 24.7002   0
  -6   8   8-10.8274 20.2260   1
  -6   8  -8-16.6456 26.6078   1
   6  -8   9 28.5169 25.9798   0
  -6   8   9 54.1174 20.8771   1
  -6   8  -9 39.3216 24.7886   1
  -6   8  10 14.3509 20.4869   1
   6  -8  10 2.39859 26.3974   0
  -6   8  11 42.0186 22.3024   1
   6  -8  11 71.8198 27.3342   0
  -6   8  12-22.0142 19.5956   1
   6  -8  12 31.2499 25.0756   0
  -6   8  13 12.7923 22.6392   1
   6  -8  13 6.64815 26.8744   0
  -6   8  14-21.2917 22.9719   1
  -6   9   0 10.4524 21.7012   1
   6  -9   0 25.1564 26.4737   0
   6  -9   1 39.7745 25.1186   0
  -6   9   1 8.24083 21.2461   1
  -6   9  -1-19.2744 21.4917   1
   6  -9  -1 29.1359 25.3015   0
   6  -9   2 23.0733 24.5723   0
  -6   9   2 26.9546 21.4237   1
  -6   9  -2-9.01665 22.6527   1
   6  -9   3 55.3003 27.8335   0
  -6   9   3 78.5618 22.4432   1
  -6   9  -3 56.2726 24.1056   1
   6  -9   4 9.64707 24.4479   0
  -6   9   4-20.5402 20.4261   1
  -6   9  -4 16.5862 25.1115   1
   6  -9   5 14.1047 23.8061   0
  -6   9   5 6.56055 20.9674   1
  -6   9  -5 33.7433 25.9848   1
   6  -9   6 34.3104 23.4530   0
  -6   9   6 34.5367 21.7672   1
  -6   9  -6 13.3347 25.1705   1
   6  -9   7 15.5985 24.9186   0
  -6   9   7 28.4563 21.2570   1
  -6   9  -7 39.4202 24.7958   1
   6  -9   8 4.07955 25.3343   0
  -6   9   8-6.98082 21.1888   1
  -6   9  -8 5.57131 26.4469   1
   6  -9   9 19.1676 25.1141   0
  -6   9   9 25.4663 20.3186   1
  -6   9  -9-6.99402 26.2684   1
   6  -9  10 31.4804 25.3299   0
  -6   9  10 30.9540 21.5951   1
  -6   9 -10 18.9373 26.3256   1
  -6   9  11 61.4995 23.5624   1
  -6   9 -11 23.2539 29.7905   1
   6  -9  11 0.00000 25.4318   0
  -6   9 -12 23.7022 28.9695   1
  -6  10   0 17.9311 21.6189   1
  -6  10   1 19.2361 21.4813   1
  -6  10  -1 28.9345 22.0786   1
  -6  10   2 2.76288 21.2531   1
  -6  10  -2 6.07651 24.5732   1
  -6  10   3 26.6644 21.2516   1
  -6  10  -3-16.9306 25.3947   1
  -6  10   4 54.6205 21.6957   1
  -6  10  -4 0.52573 26.8400   1
   6 -10   5-6.44376 22.5842   0
  -6  10   5-52.4158 22.2870   1
  -6  10  -5-3.10171 25.6601   1
   6 -10   6-11.7181 23.6189   0
  -6  10   6 6.14624 20.4864   1
  -6  10  -6-0.34389 26.0592   1
   6 -10   7-39.7259 21.7712   0
  -6  10   7 16.0714 20.1446   1
  -6  10  -7 5.05145 24.7983   1
   6 -10   8 14.5749 25.2496   0
  -6  10   8 42.6050 25.3865   1
  -6  10  -8-19.2467 26.1582   1
   6 -10   9 37.7317 22.2902   0
  -6  10  -9 37.9308 30.7800   1
  -6  10 -10 50.6019 29.4320   1
  -6  11   0 52.0249 26.1964   1
  -6  11   1 4.18602 23.9696   1
  -6  11  -1-9.69213 26.4194   1
  -6  11   2 64.8973 23.6100   1
  -6  11  -2-18.6908 26.8716   1
  -6  11   3 6.55648 21.9838   1
  -6  11  -3 17.9378 26.0850   1
  -6  11  -4 10.1386 26.5546   1
   7   0   0 32.6532 24.3160   0
   7   0  -1 50.9770 25.1411   0
   7   0   1 87.0700 26.3864   0
   7   0  -2 34.2261 25.2331   0
   7   0   2 10.6330 26.3344   0
   7   0  -3-15.4688 24.4704   0
   7   0   3 2.95521 25.0376   0
   7   0   4-20.8402 24.9525   0
   7   0  -4-4.57352 23.6428   0
   7   0   5 175.525 28.8322   0
   7   0  -5 190.606 26.9154   0
   7   0   6 0.51375 24.9131   0
   7   0  -6 29.0408 23.4399   0
   7   0  -7 15.4908 25.4268   0
   7   0   7 5.12673 23.9960   0
   7   0   8 57.2657 25.8803   0
   7   0  -8 56.4578 24.8956   0
   7   0  -9 65.4752 24.1355   0
   7   0   9 43.4155 25.1455   0
   7   0  10 9.39489 24.7085   0
   7   0 -10 6.46594 24.1760   0
   7   0  11 29.5815 25.4412   0
   7   0 -11 11.1293 22.7980   0
  -7   0  11 21.2339 19.4196   2
   7   0  12 7.38187 26.3521   0
   7   0 -12-10.2835 25.7868   0
  -7   0  12 74.2924 18.3345   2
   7   0  13 22.8235 26.0552   0
  -7   0  13 16.7624 19.9339   2
   7   0  14 5.54595 26.9159   0
  -7   0  14-30.9257 18.2942   2
  -7   0  15 115.205 22.2263   2
   7   0  15 159.733 26.9584   0
  -7   0  16-1.02847 21.6477   2
   7   0  16-17.8129 26.8635   0
  -7   0  17 8.99627 22.6393   2
   7   0  17 36.0875 27.0499   0
   7   0  18-11.9061 24.8218   0
   7  -1   0 785.403 36.4494   0
   7   1   0 788.485 32.9266   0
   7  -1   1 274.352 30.4483   0
   7   1   1 222.032 30.6627   0
   7  -1  -1 322.344 31.1228   0
   7   1  -1 334.116 28.1280   0
   7  -1  -2 78.6383 26.9134   0
   7   1  -2 75.5435 23.7211   0
   7  -1   2 62.1063 27.5827   0
   7   1   2 53.0337 26.8696   0
   7  -1  -3 150.051 27.0798   0
   7   1  -3 90.8542 26.5945   0
   7  -1   3 130.363 28.1419   0
   7   1   3 107.303 25.0050   0
   7  -1  -4 98.0679 25.9368   0
   7  -1   4 106.637 27.6501   0
   7   1   4 89.6550 25.9382   0
   7   1  -4 100.259 25.5196   0
   7  -1   5 13.0711 26.5516   0
   7   1   5-13.1913 24.1356   0
   7  -1  -5 3.08459 25.5215   0
   7   1  -5 9.76849 24.1177   0
   7   1  -6 40.6615 24.0852   0
   7  -1   6 49.0028 26.4837   0
   7   1   6 16.4598 35.7124   0
   7  -1  -6 8.41161 24.8828   0
   7  -1  -7-3.14185 26.0322   0
   7  -1   7 2.23412 23.4657   0
   7   1   7-28.9284 24.0747   0
   7   1  -7 16.1743 24.2256   0
   7  -1   8 27.4532 25.2018   0
   7   1   8 47.5743 23.0696   0
   7  -1  -8 22.2578 24.5954   0
   7   1  -8 4.19110 23.7892   0
   7  -1   9 20.1228 25.8257   0
   7   1   9 2.72537 23.8094   0
   7   1  -9 18.8307 23.2898   0
   7  -1  -9 29.9162 24.7543   0
   7  -1  10 9.20311 25.6296   0
   7   1  10 10.7665 23.1476   0
   7  -1 -10 38.0904 25.4104   0
   7   1 -10 1.01626 24.7126   0
   7  -1 -11 24.7857 26.1523   0
   7   1 -11 43.4917 24.9713   0
   7  -1  11 78.0807 27.8392   0
   7   1  11 51.5111 24.1745   0
   7  -1  12 30.4428 25.4490   0
   7   1  12 22.5776 24.7620   0
   7  -1 -12 33.3115 25.5825   0
  -7  -1  12-9.74566 19.5054   2
  -7   1  12 3.99961 18.5094   2
   7  -1  13 78.3683 29.2663   0
   7   1  13 40.4174 24.1899   0
  -7  -1  13 9.89022 18.6145   2
  -7   1  13 13.4328 20.4184   2
   7   1  14 48.7718 26.8298   0
  -7  -1  14 34.0746 20.2579   2
  -7   1  14 24.6242 19.6153   2
   7  -1  14 36.7051 29.2890   0
  -7  -1  15 51.7837 21.5309   2
  -7   1  15 1.27028 21.1494   2
   7  -1  15 11.3160 25.1933   0
  -7  -1  16-0.54831 21.8292   2
  -7   1  16 7.71969 22.1063   2
   7  -1  16 48.5765 29.2185   0
  -7  -1  17 7.79104 20.4501   2
  -7   1  17 23.3359 21.8924   2
   7  -1  17 16.8086 25.9350   0
  -7  -1  18 42.9434 21.4800   2
   7   2   0 60.7631 23.1391   0
   7  -2   0 31.5814 27.6550   0
   7   2   1 16.0592 23.4863   0
   7   2  -1 30.9805 23.0979   0
   7  -2   1 35.8943 27.6599   0
   7  -2  -1 25.0558 26.9629   0
   7  -2  -2 31.1211 26.3688   0
   7   2  -2 20.7412 23.5716   0
   7  -2   2 60.8180 28.0763   0
   7   2   2 52.6758 24.2437   0
   7  -2  -3 149.367 29.3635   0
   7  -2   3 139.540 29.3366   0
   7   2  -3 118.561 24.4581   0
   7   2   3 159.839 26.0017   0
   7  -2  -4 26.7203 26.8928   0
   7  -2   4 40.8807 26.9132   0
   7   2   4 36.5248 24.5560   0
   7   2  -4 50.1955 22.1015   0
   7   2  -5 87.6059 23.5803   0
   7  -2   5 112.305 28.5278   0
   7  -2  -5 120.473 27.4003   0
   7   2   5 100.135 25.2380   0
   7  -2   6 271.575 30.0686   0
   7   2   6 178.609 26.7645   0
   7   2  -6 164.873 24.8995   0
   7  -2  -6 187.234 27.6592   0
   7  -2   7-0.84101 25.0961   0
   7   2   7 32.2795 25.3415   0
   7  -2  -7 24.9124 24.7956   0
   7   2  -7 9.52687 22.5309   0
   7  -2  -8 87.8636 27.4728   0
   7  -2   8 88.8830 27.3855   0
   7   2   8 122.418 24.9736   0
   7   2  -8 119.879 24.6620   0
   7  -2   9 21.2136 25.9041   0
   7   2   9 18.3831 23.9232   0
   7   2  -9 4.86703 23.7318   0
   7  -2  -9-13.0219 24.2866   0
   7  -2  10 31.9581 28.3206   0
   7   2 -10 50.5712 23.5479   0
   7  -2 -10 21.3754 26.4179   0
   7  -2  11 43.3422 27.9973   0
   7  -2 -11 9.71111 24.3143   0
   7  -2  12 13.7486 26.7977   0
   7  -2 -12 26.8004 27.5498   0
   7  -2  13 36.0439 25.7603   0
   7  -2 -13 23.5999 26.4257   0
  -7   2  13 7.85837 20.5240   2
  -7   2  14 6.54837 21.0509   2
   7  -2  14 4.40373 28.6642   0
  -7   2  15 21.5997 21.8474   2
   7  -2  15 77.4133 28.4993   0
  -7   2  16-3.33098 21.8226   2
   7  -2  16 24.0115 28.2085   0
   7   3   0 88.6569 23.2007   0
   7  -3   0 110.566 27.8308   0
   7   3   1 153.241 24.0407   0
   7   3  -1 119.674 24.8277   0
   7  -3   1 134.810 29.7220   0
   7  -3  -1 125.455 29.1325   0
   7   3   2 25.5089 22.6722   0
   7  -3   2 13.4555 29.7484   0
   7   3  -2 10.8316 21.7816   0
   7  -3  -2-1.58452 27.3633   0
   7  -3  -3 183.201 28.2607   0
   7   3   3 221.106 25.6943   0
   7  -3   3 174.245 29.9286   0
   7   3  -3 164.029 24.6509   0
   7  -3  -4 20.3838 25.0086   0
   7   3  -4 34.4779 22.2260   0
   7  -3   4 16.6145 27.5018   0
   7   3   4 24.3876 22.0747   0
   7  -3   5 18.8597 27.8734   0
   7  -3  -5 9.33376 25.9056   0
   7   3  -5 3.68523 20.9725   0
   7   3  -6-6.59763 21.2247   0
   7  -3   6-7.39939 25.2026   0
   7  -3  -6-4.44439 29.7943   0
   7  -3   7 7.20992 26.4242   0
   7   3  -7 7.75210 23.1680   0
   7  -3  -7 39.2028 26.7927   0
   7  -3  -8 5.00668 26.7098   0
   7  -3   8 40.9112 28.0670   0
   7   3  -8 4.19852 23.0509   0
   7  -3   9-7.10509 26.7415   0
   7  -3  -9 2.06023 26.1489   0
   7   3  -9 17.3106 23.1904   0
   7  -3  10 30.7063 28.6290   0
   7  -3 -10 21.9478 25.9919   0
   7  -3  11 20.5338 28.5094   0
   7  -3 -11 63.0241 26.0656   0
   7  -3  12 30.2691 29.7745   0
   7  -3 -12 44.0404 28.2777   0
   7  -3 -13-17.8162 25.8894   0
  -7   3  13-9.96735 19.5434   2
   7  -3  13 21.0519 28.2305   0
  -7   3  14-19.5820 21.9932   2
   7  -3  14 4.39702 29.9516   0
  -7   3  15 18.2950 21.2653   2
   7  -3  15 30.3124 30.4620   0
   7  -4   0 208.790 29.9058   0
   7  -4   1 18.9374 28.2867   0
   7  -4  -1 51.5941 28.5904   0
   7   4  -1 14.9630 20.3886   0
   7   4  -2 4.04496 21.6097   0
   7  -4   2 17.1608 27.7990   0
   7  -4  -2 18.9130 28.9496   0
   7  -4  -3 87.2667 27.8985   0
   7   4  -3 77.6908 23.0646   0
   7  -4   3 97.4662 29.7150   0
   7  -4  -4 75.7653 26.9987   0
   7  -4   4 53.5818 27.1677   0
   7   4  -4 58.8777 21.6968   0
   7   4  -5 68.0797 21.6937   0
   7  -4   5 38.8092 28.2140   0
   7  -4  -5 40.4140 26.3134   0
   7  -4   6 10.9921 27.2119   0
   7  -4  -6-3.32997 25.8728   0
   7   4  -6 14.5829 20.6632   0
   7   4  -7 18.9581 20.8434   0
   7  -4   7 49.5565 27.5444   0
   7  -4  -7 10.1160 24.9713   0
   7  -4   8 48.8276 27.5549   0
   7  -4  -8 35.8936 26.7680   0
   7  -4   9 65.0019 28.5857   0
   7  -4  -9 58.8428 25.9887   0
   7  -4  10 3.41982 26.2412   0
   7  -4 -10 22.3437 24.4162   0
   7  -4  11-33.3154 28.3802   0
   7  -4 -11 1.46578 24.7302   0
   7  -4  12 32.0951 28.6951   0
   7  -4 -12 4.55387 27.0413   0
   7  -4 -13-7.05922 26.8442   0
   7  -4  13 29.7068 29.9762   0
   7  -4 -14 33.3627 27.3913   0
  -7   4  14 15.8183 23.3560   2
   7  -4  14 48.5853 27.7776   0
   7  -5   0 57.9951 29.0169   0
   7  -5   1 138.701 29.4267   0
   7  -5  -1 111.250 29.4199   0
   7  -5   2 93.0441 30.6564   0
   7  -5  -2 104.862 29.2994   0
   7  -5  -3 40.7870 26.9172   0
   7  -5   3 59.7219 27.3524   0
   7  -5  -4 24.0790 28.3046   0
   7  -5   4 50.6806 27.6437   0
   7  -5  -5 51.0480 27.2847   0
   7  -5   5 20.7170 28.3827   0
   7  -5   6 28.7656 26.7577   0
   7  -5  -6 44.0884 25.5384   0
   7   5  -6 51.2535 23.0135   0
   7  -5   7 50.5809 28.2186   0
   7  -5  -7 24.1826 24.4970   0
   7  -5   8 62.5646 29.3095   0
   7  -5  -8 38.7981 26.8874   0
   7  -5   9 18.5717 28.4388   0
   7  -5  -9 12.1487 26.0796   0
   7  -5  10 25.3448 27.6245   0
   7  -5 -10 28.0802 24.7614   0
   7  -5  11 31.3713 31.3529   0
   7  -5 -11 13.6371 27.8934   0
   7  -5  12 35.0030 29.1930   0
   7  -5 -12 0.53073 25.5153   0
   7  -5 -13 12.1916 25.1357   0
   7  -5  13 50.7128 27.8125   0
   7  -5 -14 38.1628 29.4646   0
   7  -6   0 6.25888 27.7975   0
   7  -6   1 46.1602 29.0503   0
   7  -6  -1 44.5739 24.8475   0
   7  -6   2 30.8000 29.2590   0
   7  -6  -2-1.19369 26.5773   0
   7  -6  -3 32.5956 27.8893   0
   7  -6   3 24.3648 27.2784   0
   7  -6  -4 42.7737 27.1015   0
   7  -6   4 66.6158 28.6483   0
   7  -6  -5 45.0369 26.0698   0
   7  -6   5 49.5415 28.2457   0
   7  -6   6 30.7466 27.1649   0
   7  -6  -6 39.7159 28.1033   0
   7  -6   7-1.45127 26.5959   0
   7  -6  -7 6.07253 25.9828   0
   7  -6   8 34.3832 27.6390   0
   7  -6  -8 34.2130 27.7896   0
   7  -6  -9-13.6033 26.9653   0
   7  -6   9 27.5577 28.5693   0
   7  -6  10-3.74702 27.4179   0
   7  -6 -10 2.34286 27.2982   0
   7  -6  11 19.2797 28.0098   0
   7  -6 -11 23.7668 26.6421   0
   7  -6  12 15.8583 29.2529   0
   7  -6 -12 7.72250 27.0139   0
   7  -6 -13-13.1967 27.8830   0
   7  -6 -14-20.0386 26.2931   0
   7  -7   0 48.3939 28.0996   0
   7  -7   1 67.2888 29.4728   0
   7  -7  -1 38.7911 28.4989   0
   7  -7   2 29.0470 28.2857   0
   7  -7  -2 12.8422 26.4392   0
   7  -7  -3-18.9362 27.9155   0
   7  -7   3 6.20062 28.0681   0
   7  -7  -4 87.7843 28.2337   0
   7  -7   4 99.4290 27.6609   0
   7  -7  -5 41.3289 26.1565   0
   7  -7   5 44.3339 26.8121   0
   7  -7   6-13.9994 26.6896   0
   7  -7  -6 11.9615 25.5632   0
   7  -7   7 14.5959 26.7552   0
   7  -7  -7 44.9312 26.7231   0
   7  -7   8-1.71838 25.6640   0
   7  -7  -8 13.7843 27.6758   0
   7  -7  -9 101.620 29.6364   0
   7  -7   9 79.1474 30.3450   0
   7  -7  10 6.56465 28.1034   0
   7  -7 -10 32.8706 27.3132   0
   7  -7 -11-8.12066 25.5029   0
   7  -7 -12 21.1854 21.9053   0
   7  -8   0 36.6220 27.1830   0
   7  -8   1-19.9344 17.5487   0
   7  -8  -1 47.6964 27.4256   0
   7  -8   2 2.98149 27.7568   0
   7  -8  -2 71.7313 28.8010   0
   7  -8  -3 10.9837 26.7272   0
   7  -8   3 43.6606 28.1508   0
   7  -8  -4 16.0852 26.2260   0
   7  -8   4 17.5370 27.4366   0
   7  -8  -5 19.5684 26.9280   0
   7  -8   5 59.9776 27.6186   0
   7  -8   6 1.64792 24.9907   0
   7  -8  -6 2.26403 26.7319   0
   7  -8   7 286.960 33.0040   0
   7  -8  -7 207.415 27.9032   0
   7  -8   8 18.9348 28.7818   0
   7  -8  -8-6.12451 22.6601   0
   7  -9   0-4.88701 25.7507   0
   7  -9   1 36.1618 29.5915   0
   7  -9  -1 5.50420 28.8762   0
   7  -9   2 55.3574 27.1862   0
   7  -9  -2 44.7964 23.7609   0
   7  -9   3 28.1783 28.8810   0
   7  -9   4 24.4259 27.7986   0
   7  -9   5-29.8595 26.1896   0
   7  -9   6 55.4845 27.0713   0
   7 -10   3 35.6923 22.7313   0
   8   0   0 44.8012 26.7657   0
   8   0  -1 41.6128 27.1888   0
   8   0   1 31.8461 27.9915   0
   8   0  -2 11.3565 26.3198   0
   8   0   2 33.3705 28.7126   0
   8   0  -3 7.30566 25.5878   0
   8   0   3 47.2271 28.6028   0
   8   0  -4 12.8318 26.6962   0
   8   0   4-2.18284 29.2455   0
   8   0   5-4.45803 28.7758   0
   8   0  -5 19.6357 26.9666   0
   8   0  -6 30.4407 25.3745   0
   8   0   6 57.5412 29.3292   0
   8   0  -7 35.7589 26.5964   0
   8   0   7 47.7742 27.9449   0
   8   0   8-19.6579 29.3609   0
   8   0  -8 32.9699 25.5331   0
   8   0  -9-11.9404 26.2475   0
   8   0   9 14.7964 28.6672   0
   8   0  10-20.6048 28.0917   0
   8   0 -10-0.23093 26.8133   0
   8   0  11-19.9582 28.2191   0
   8   0 -11 56.1579 26.4557   0
   8   0  12-26.5039 27.4762   0
   8   0 -12 46.6829 26.4815   0
   8   0  13 28.8490 30.5355   0
   8   0  14 23.7447 27.0095   0
   8   1   0 30.7739 25.8121   0
   8  -1   0 34.4227 26.2170   0
   8   1   1 118.655 28.4124   0
   8  -1  -1 152.845 29.7154   0
   8   1  -1 183.988 28.0228   0
   8  -1   1 173.667 31.0103   0
   8  -1  -2 46.9160 27.0679   0
   8   1  -2 33.8697 25.9490   0
   8  -1   2-1.77777 27.0323   0
   8   1   2 33.4511 25.9556   0
   8  -1  -3 34.2739 27.8514   0
   8   1  -3 35.3553 26.9575   0
   8  -1   3 48.4422 28.4174   0
   8   1   3 43.1322 26.0410   0
   8  -1   4 39.1288 29.7208   0
   8   1   4 20.4529 26.3458   0
   8   1  -4 69.4711 26.7769   0
   8   1  -5-6.30379 26.0339   0
   8  -1   5 52.8156 29.6577   0
   8   1   5 44.5248 28.2847   0
   8  -1  -5 26.1967 26.7442   0
   8   1  -6 42.8624 24.6216   0
   8  -1   6 14.9979 32.2895   0
   8   1   6 35.7255 28.6692   0
   8  -1  -6 11.9763 25.2533   0
   8  -1  -7 22.9578 26.5636   0
   8  -1   7 22.2291 30.3777   0
   8   1   7 6.10319 28.8640   0
   8   1  -7 22.2886 25.9931   0
   8   1  -8 29.8489 25.5895   0
   8  -1   8-29.5675 28.1496   0
   8  -1  -8-1.15135 26.6588   0
   8   1   8 8.08555 27.8907   0
   8  -1   9 6.49862 27.5545   0
   8   1   9 3.93722 27.5625   0
   8   1  -9 37.4781 25.3373   0
   8  -1  -9 30.1534 28.9450   0
   8  -1  10 25.3012 27.5922   0
   8  -1 -10 23.7146 26.4058   0
   8   1 -10 28.6285 28.2302   0
   8   1  10 0.71728 28.0196   0
   8  -1  11-13.9826 27.3479   0
   8   1  11 30.3439 27.5473   0
   8   1 -11 16.3137 25.0239   0
  -8   1  11-0.69225 20.1398   2
   8  -1 -11-5.74097 27.4217   0
   8  -1  12 66.5331 29.1233   0
  -8   1  12 32.2632 20.5510   2
   8  -1  13 20.1691 30.5859   0
  -8   1  13-17.8955 21.2131   2
  -8   1  14 41.2356 21.6732   2
   8   2   0 27.7353 25.6601   0
   8  -2   0 30.4648 32.6624   0
   8  -2  -1 12.0234 27.5301   0
   8   2   1 40.8151 25.5234   0
   8   2  -1 65.1805 25.9592   0
   8  -2   1 30.7887 29.0424   0
   8   2   2 47.9556 22.9704   0
   8  -2  -2 10.1547 28.2231   0
   8   2  -2 59.1836 23.9732   0
   8  -2   2 13.5731 21.1454   0
   8  -2  -3-8.60106 25.9206   0
   8  -2   3-15.4717 29.8831   0
   8   2  -3 19.0590 25.2436   0
   8   2   3-13.0919 25.2419   0
   8   2  -4 30.0739 25.2879   0
   8  -2  -4 87.8585 29.6444   0
   8  -2   4 80.2354 31.2248   0
   8   2   4 61.0533 25.8905   0
   8   2  -5 22.7932 24.5770   0
   8  -2   5 19.4491 31.2712   0
   8  -2  -5 31.6396 28.0242   0
   8   2   5 23.4458 27.1944   0
   8  -2   6 55.9025 31.4009   0
   8   2  -6 50.1120 25.0774   0
   8   2   6 65.6829 28.3379   0
   8  -2  -6 34.8940 28.6955   0
   8   2  -7 19.3319 25.0999   0
   8  -2  -7 13.6466 25.4910   0
   8  -2   7 22.7758 31.3261   0
   8   2   7 12.2685 26.1605   0
   8  -2  -8 28.5766 29.1396   0
   8  -2   8 32.2711 29.1101   0
   8   2  -8-0.69434 24.2614   0
   8  -2   9 3.88023 26.6808   0
   8   2  -9 29.8138 26.3133   0
   8  -2  -9 15.7850 24.8118   0
   8  -2  10 20.5885 29.1479   0
   8   2 -10 25.3180 25.3572   0
   8  -2 -10 27.8737 29.2620   0
   8  -2  11 32.9369 32.8187   0
   8  -2 -11-0.18462 27.1994   0
   8  -2  12 102.200 29.6778   0
  -8   2  12 14.4473 19.9640   2
  -8   2  13-11.9779 22.8747   2
   8   3   0 10.9179 25.1685   0
   8  -3   0 7.60432 30.4477   0
   8   3   1 20.2810 25.2335   0
   8   3  -1 9.25620 23.4701   0
   8  -3   1 55.7027 29.9130   0
   8  -3  -1 44.4890 29.2578   0
   8  -3  -2 47.4875 28.1536   0
   8   3   2 11.8812 24.8471   0
   8  -3   2 26.9475 29.0088   0
   8   3  -2 40.8282 23.6420   0
   8   3  -3 16.1896 24.3860   0
   8  -3  -3 5.69456 27.5344   0
   8  -3   3 17.8398 32.1688   0
   8   3  -4-9.69763 24.3436   0
   8  -3  -4-12.4919 27.6924   0
   8  -3   4 37.1561 30.9979   0
   8  -3   5 27.0915 30.9102   0
   8  -3  -5 19.3320 28.3965   0
   8   3  -5 23.3772 23.6186   0
   8   3  -6 21.1255 24.2236   0
   8  -3   6-2.02740 29.4996   0
   8  -3  -6 34.6658 28.5102   0
   8  -3   7-13.1728 30.3021   0
   8   3  -7-22.5833 23.9014   0
   8  -3  -7 37.7161 28.3186   0
   8  -3  -8-1.09670 27.9536   0
   8  -3   8 12.2869 29.9205   0
   8   3  -8 18.5213 22.9438   0
   8   3  -9 55.0463 23.7764   0
   8  -3   9-2.81953 28.4850   0
   8  -3  -9 10.2924 25.9183   0
   8  -3  10 1.31871 27.2081   0
   8  -3 -10 25.2537 30.1973   0
   8  -3  11-45.4172 29.6255   0
   8  -3 -11 5.11040 26.9026   0
   8  -4   0-19.5541 30.2295   0
   8  -4   1-18.3721 29.2064   0
   8  -4  -1 3.42475 25.6228   0
   8  -4  -2 20.3007 27.2311   0
   8  -4   2 10.9057 28.1558   0
   8  -4  -3 11.9750 27.7687   0
   8  -4   3-15.1183 29.6609   0
   8  -4  -4-10.6409 27.4041   0
   8  -4   4 1.95531 30.6144   0
   8   4  -4-16.5128 24.0751   0
   8   4  -5 30.1991 22.7179   0
   8  -4  -5 11.0061 27.5777   0
   8  -4   5 7.18232 29.9117   0
   8  -4   6 25.7435 31.5513   0
   8  -4  -6 27.7581 29.3046   0
   8   4  -6 24.8534 23.7532   0
   8  -4   7 21.8288 26.9316   0
   8  -4  -7-3.38077 27.8481   0
   8   4  -7 7.14120 23.4303   0
   8  -4  -8 5.61069 29.2143   0
   8  -4   8-1.46071 26.5565   0
   8  -4   9-14.2649 30.6248   0
   8  -4  -9 28.5625 28.9288   0
   8  -4 -10 18.5194 30.0925   0
   8  -5   0-7.05362 28.3976   0
   8  -5   1 57.6026 30.4082   0
   8  -5  -1 11.2883 29.9515   0
   8  -5  -2 2.31838 27.8929   0
   8  -5   2 16.1194 29.8012   0
   8  -5  -3-20.3840 30.8429   0
   8  -5   3 20.0131 32.5533   0
   8  -5  -4 52.9667 28.8007   0
   8  -5   4 42.0630 32.0674   0
   8  -5  -5 7.81214 29.4361   0
   8  -5   5 10.1656 31.7608   0
   8  -5   6 20.0191 31.2144   0
   8  -5  -6 6.73913 26.5313   0
   8  -5  -7-5.16225 29.3250   0
   8  -5  -8 11.1364 27.2774   0
   8  -5   8 40.2629 30.4351   0
   8  -5  -9 44.3184 29.5313   0
   8  -6   0 10.8913 28.8145   0
   8  -6   1 22.0683 31.1236   0
   8  -6  -1 35.2032 29.9222   0
   8  -6  -2-22.0783 29.6422   0
   8  -6   2-4.58236 29.5570   0
   8  -6  -3 11.4447 28.0089   0
   8  -6   3 30.8645 29.7681   0
   8  -6  -4 28.5952 29.8019   0
   8  -6   4 0.42935 32.3823   0
   8  -6  -5 75.0068 28.6024   0
   8  -6   5 70.4075 33.7395   0
   8  -6   6 64.3522 32.6408   0
   8  -6  -6-6.20067 31.0957   0
   8  -6  -7-16.3676 30.0953   0
   8  -6  -8 22.1870 30.1644   0
   8  -7   0-4.71407 29.1299   0
   8  -7   1-5.02046 29.1770   0
   8  -7  -1 17.0758 31.4435   0
   8  -7   2 6.49750 32.1825   0
   8  -7  -3-4.52632 26.9897   0
   8  -7   3 12.4943 30.4984   0
   8  -7  -4 47.9454 29.2832   0
   8  -7  -5 16.9626 27.6965   0
   9   0   0-28.3413 27.8482   0
   9   0   1 26.9200 26.4693   0
   9   0  -1 42.3415 31.3407   0
   9   0   2 14.1600 28.5650   0
   9   0  -2 14.9704 27.5568   0
   9   0  -3 18.3953 31.8946   0
   9   0   3 85.9960 30.9024   0
   9   0  -4 226.365 30.7092   0
   9   0   4-6.33696 30.9369   0
   9   0  -5 1.42939 27.8368   0
   9   0   5-17.2092 30.2903   0
   9   0   6 1.30947 31.8433   0
   9   0   7 10.3195 34.1947   0
   9  -1   0 8.53345 35.7083   0
   9   1   0 213.283 27.1170   0
   9  -1   1 29.8623 37.8492   0
   9   1   1 49.2316 27.7885   0
   9  -1  -1 49.4362 29.7032   0
   9   1  -1 31.6538 30.1912   0
   9   1   2 1.64429 28.8506   0
   9  -1  -2-0.94326 27.4855   0
   9   1  -2-1.72284 28.5163   0
   9  -1   2-8.49816 32.6344   0
   9   1   3-15.5981 23.7262   0
   9  -1  -3-13.4959 29.2058   0
   9   1  -3-13.0643 27.6639   0
   9  -1   3-10.0436 28.3926   0
   9  -1  -4 31.2894 30.6266   0
   9  -1   4 11.4838 31.5562   0
   9   1   4 40.4067 29.3467   0
   9   1  -4-17.9554 27.8810   0
   9   1  -5 49.9480 28.5054   0
   9  -1   5 83.6170 34.3982   0
   9   1   5 28.9727 29.0820   0
   9  -1   6-19.5234 28.8949   0
   9   1   6-10.1796 31.0290   0
   9   1   7 35.0835 34.3568   0
   9   1   8 1.25376 32.8799   0
   9  -2   0 67.4668 30.0155   0
   9   2   0 19.6874 29.1186   0
   9  -2  -1-36.9851 29.7246   0
   9   2   1-2.90943 35.8318   0
   9   2  -1-3.48971 27.3630   0
   9  -2   1-6.39326 31.4381   0
   9   2   2 37.4266 29.7130   0
   9  -2  -2 21.3767 30.7618   0
   9   2  -2-24.4817 29.1796   0
   9  -2   2 0.07317 31.7885   0
   9   2   3-0.12923 25.9436   0
   9  -2   3-4.10633 31.5914   0
   9   2  -3 12.1570 27.5773   0
   9   2  -4 36.3167 27.7614   0
   9   2  -5 15.4455 27.2636   0
   9   2  -6 8.31562 28.8140   0
   9   3  -2 28.4625 26.1742   0
   9   3  -3 36.8575 29.9921   0
   9   3  -4 16.6767 27.1816   0
   9   3  -5 5.27187 24.3912   0
   9   3  -6 57.9247 27.6654   0
;
_shelx_hkl_checksum     91260
_shelx_res_file
;
TITL  ha2cg
CELL  0.71073  7.3286 11.3388 20.3040 90.00000 90.00000 90.00000
ZERR  4        0.0006  0.0007  0.0010  0.00000  0.00000  0.00000
LATT -1
SYMM -X+ 0.50000, -Y, Z+ 0.50000
SYMM X+ 0.50000, -Y+ 0.50000, -Z
SYMM -X, Y+ 0.50000, -Z+ 0.50000
SFAC C H F N O
UNIT 72 76 4 8 8
PLAN 30
FMAP 2
OMIT -2 53.0
SIZE 0.44 0.14 0.14
TEMP 23.0
L.S. 20
ACTA
BOND $H
CONF
HTAB
WGHT    0.037900
FVAR       1.43565
N1    4    0.672657    0.225874    0.209932    11.00000    0.06022    0.03097 =
         0.06973    0.00669   -0.01758   -0.00183
C2    1    0.837956    0.265096    0.243899    11.00000    0.06374    0.04332 =
         0.07143    0.00459   -0.02413   -0.00526
AFIX  23
H2A   2    0.906035    0.196972    0.259103    11.00000   -1.20000
H2B   2    0.804587    0.311805    0.282068    11.00000   -1.20000
AFIX   0
C3    1    0.956621    0.338069    0.198394    11.00000    0.05286    0.04266 =
         0.06585    0.00300   -0.01901    0.00211
AFIX  23
H3A   2    1.061224    0.367765    0.222515    11.00000   -1.20000
H3B   2    1.001046    0.289020    0.162688    11.00000   -1.20000
AFIX   0
N4    4    0.851747    0.437560    0.171298    11.00000    0.04399    0.03763 =
         0.05796    0.00384   -0.01012    0.00121
C5    1    0.689781    0.394633    0.135971    11.00000    0.05203    0.04027 =
         0.06513    0.00599   -0.01627    0.00009
AFIX  23
H5A   2    0.727568    0.345832    0.099180    11.00000   -1.20000
H5B   2    0.621854    0.461157    0.118620    11.00000   -1.20000
AFIX   0
C6    1    0.568879    0.323803    0.181362    11.00000    0.05502    0.03520 =
         0.07876    0.00363   -0.01043    0.00031
AFIX  23
H6A   2    0.522878    0.374115    0.216250    11.00000   -1.20000
H6B   2    0.465437    0.293205    0.156942    11.00000   -1.20000
AFIX   0
C17   1    0.644603    0.111257    0.196573    11.00000    0.05072    0.04027 =
         0.05240    0.00644    0.00052    0.00347
O17   5    0.747162    0.033023    0.216778    11.00000    0.07259    0.04094 =
         0.10768    0.00485   -0.02970    0.00469
C11   1    0.481705    0.080660    0.154571    11.00000    0.04756    0.03144 =
         0.04841    0.00328   -0.00107   -0.00222
C12   1    0.508573    0.057130    0.088096    11.00000    0.06052    0.07047 =
         0.05616   -0.00076    0.00455   -0.00326
AFIX  43
H12   2    0.625490    0.060789    0.070406    11.00000   -1.20000
AFIX   0
C13   1    0.362927    0.028395    0.048221    11.00000    0.08542    0.08545 =
         0.05120   -0.00450   -0.00641   -0.01011
AFIX  43
H13   2    0.379890    0.013170    0.003632    11.00000   -1.20000
AFIX   0
C14   1    0.193475    0.022840    0.075724    11.00000    0.07160    0.05540 =
         0.06984    0.00452   -0.02873   -0.01552
F14   3    0.048008   -0.003616    0.035979    11.00000    0.10582    0.10262 =
         0.11134    0.00846   -0.05575   -0.02926
C15   1    0.162347    0.042333    0.141205    11.00000    0.04674    0.05346 =
         0.08574    0.00888   -0.00001   -0.00588
AFIX  43
H15   2    0.045540    0.036136    0.158768    11.00000   -1.20000
AFIX   0
C16   1    0.309724    0.071569    0.180633    11.00000    0.05403    0.05138 =
         0.05368   -0.00147    0.00253   -0.00476
AFIX  43
H16   2    0.291818    0.085202    0.225335    11.00000   -1.20000
AFIX   0
C41   1    0.954302    0.523295    0.135061    11.00000    0.04455    0.04400 =
         0.04510   -0.00282   -0.00185   -0.00175
C42   1    0.874520    0.634797    0.123062    11.00000    0.04371    0.04342 =
         0.04797   -0.00305   -0.00101   -0.00501
C43   1    0.968933    0.719364    0.087777    11.00000    0.05894    0.05073 =
         0.06067    0.00669   -0.00073   -0.01059
AFIX  43
H43   2    0.914606    0.791826    0.079064    11.00000   -1.20000
AFIX   0
C44   1    1.142906    0.696932    0.065462    11.00000    0.06236    0.07417 =
         0.07221    0.01209    0.00492   -0.01499
AFIX  43
H44   2    1.205491    0.754414    0.041856    11.00000   -1.20000
AFIX   0
C45   1    1.224231    0.590701    0.077785    11.00000    0.04647    0.09161 =
         0.07772    0.00015    0.01332   -0.00238
AFIX  43
H45   2    1.342514    0.576347    0.063259    11.00000   -1.20000
AFIX   0
C46   1    1.129116    0.504135    0.112182    11.00000    0.05120    0.06049 =
         0.07116    0.00270   -0.00255    0.00475
AFIX  43
H46   2    1.184657    0.431704    0.119926    11.00000   -1.20000
AFIX   0
O42   5    0.703871    0.651786    0.149148    11.00000    0.06175    0.03716 =
         0.07389    0.00583    0.01259    0.00443
C47   1    0.620566    0.764367    0.140186    11.00000    0.07630    0.04516 =
         0.09346   -0.00192    0.00966    0.01524
AFIX 137
H47A  2    0.503057    0.764917    0.161077    11.00000   -1.50000
H47B  2    0.606347    0.779716    0.093972    11.00000   -1.50000
H47C  2    0.696238    0.824223    0.159477    11.00000   -1.50000
AFIX   0
HKLF 4
REM   ha2cg
REM R1 =  0.0444 for    1918 Fo > 4sig(Fo)  and  0.0986 for all    3377 data
REM    209 parameters refined using      0 restraints
END
WGHT      0.0379      0.0000
REM Instructions for potential hydrogen bonds
EQIV $1 -x+2, y+1/2, -z+1/2
HTAB C3 O17_$1
HTAB C5 O42
EQIV $2 x-1, y, z
HTAB C15 O17_$2
REM Highest difference peak  0.117,  deepest hole -0.138,  1-sigma level  0.030
Q1    1   0.7655  0.0371  0.1590  11.00000  0.05    0.12
Q2    1   0.2862 -0.0153  0.2498  11.00000  0.05    0.11
Q3    1   0.8658  0.0537  0.2469  11.00000  0.05    0.11
Q4    1   0.6280  0.0430  0.2539  11.00000  0.05    0.10
Q5    1  -0.0760  0.1039  0.0831  11.00000  0.05    0.10
Q6    1   0.8036  0.7582  0.2108  11.00000  0.05    0.10
Q7    1   0.5357  0.2235  0.2489  11.00000  0.05    0.10
Q8    1   0.1971  0.0277  0.1124  11.00000  0.05    0.10
Q9    1   0.8658 -0.0191  0.2143  11.00000  0.05    0.10
Q10   1   0.4714 -0.0476 -0.0009  11.00000  0.05    0.09
Q11   1   1.0395  0.2263  0.3079  11.00000  0.05    0.09
Q12   1  -0.0595  0.0759  0.1652  11.00000  0.05    0.09
Q13   1   0.4615  0.0995  0.2675  11.00000  0.05    0.09
Q14   1   0.2533 -0.0442 -0.0123  11.00000  0.05    0.09
Q15   1   0.3207  0.0772  0.2104  11.00000  0.05    0.09
Q16   1   1.1223  0.4958  0.0243  11.00000  0.05    0.09
Q17   1   0.2114  0.0574 -0.0028  11.00000  0.05    0.09
Q18   1   0.7604  0.0027  0.2162  11.00000  0.05    0.09
Q19   1  -0.1086 -0.0213  0.1751  11.00000  0.05    0.09
Q20   1   0.7170  0.6548  0.0435  11.00000  0.05    0.09
Q21   1   0.3480  0.0730 -0.0473  11.00000  0.05    0.09
Q22   1   0.2687  0.0746  0.0596  11.00000  0.05    0.09
Q23   1   1.4136  0.4680  0.0504  11.00000  0.05    0.09
Q24   1   1.3360  0.5223  0.0326  11.00000  0.05    0.09
Q25   1   0.0723  0.0447  0.2610  11.00000  0.05    0.09
Q26   1  -0.1541  0.0031  0.1170  11.00000  0.05    0.09
Q27   1   0.7018  0.0167  0.0845  11.00000  0.05    0.08
Q28   1   1.4263  0.6038  0.0485  11.00000  0.05    0.08
Q29   1   0.5543  0.3425  0.2374  11.00000  0.05    0.08
Q30   1   0.3656  0.0198  0.0246  11.00000  0.05    0.08
;
_shelx_res_checksum     37263
_shelxl_version_number        2.014
data_II
_audit_creation_method     SHELXL-2014
_chemical_name_systematic
;
1-(4-Chlorobenzoyl)-4-(2-methoxyphenyl)piperazine
;
_chemical_name_common     ?
_chemical_formula_moiety     'C18 H19 Cl N2 O2'
_chemical_formula_sum     'C18 H19 Cl N2 O2'
_chemical_formula_iupac     'C18 H19 Cl N2 O2'
_chemical_formula_weight     330.80
_chemical_melting_point     ?
_chemical_absolute_configuration     ?
_space_group_crystal_system     orthorhombic
_space_group_name_H-M_alt     'P c a 21'
_space_group_name_Hall     'P 2c -2ac'
loop_
    _space_group_symop_operation_xyz
    'x, y, z'
    '-x, -y, z+1/2'
    '-x+1/2, y, z+1/2'
    'x+1/2, -y, z'
_cell_length_a     29.7690(10)
_cell_length_b     11.3173(4)
_cell_length_c     20.4028(8)
_cell_angle_alpha     90
_cell_angle_beta     90
_cell_angle_gamma     90
_cell_volume     6873.8(4)
_cell_formula_units_Z     16
_cell_measurement_reflns_used     9521
_cell_measurement_theta_min     2.688
_cell_measurement_theta_max     27.950
_cell_measurement_temperature     296(2)
_exptl_crystal_description     block
_exptl_crystal_colour     yellow
_exptl_crystal_size_max     0.480
_exptl_crystal_size_mid     0.380
_exptl_crystal_size_min     0.280
_exptl_crystal_density_diffrn     1.279
_exptl_crystal_density_meas     ?
_exptl_crystal_density_method     ?
_exptl_crystal_F_000     2784
_exptl_absorpt_coefficient_mu     0.233
_exptl_absorpt_correction_type     multi-scan
_exptl_absorpt_process_details
;
(CrysalisRed; Oxford Diffraction, 2009)
;
_exptl_absorpt_correction_T_min     0.874
_exptl_absorpt_correction_T_max     0.937
_exptl_special_details     ?
_diffrn_ambient_temperature     296(2)
_diffrn_source     'Enhance (Mo) X-ray Source'
_diffrn_radiation_type     MoK\a
_diffrn_radiation_wavelength     0.71073
_diffrn_radiation_monochromator     graphite
_diffrn_measurement_device_type     'Oxford Diffraction Xcalibur CCD'
_diffrn_measurement_method     '\w scans'
_diffrn_detector_area_resol_mean     ?
_diffrn_reflns_number     17985
_diffrn_reflns_av_R_equivalents     0.0302
_diffrn_reflns_av_unetI/netI     0.0491
_diffrn_reflns_theta_min     2.688
_diffrn_reflns_theta_max     25.495
_diffrn_reflns_theta_full     25.242
_diffrn_measured_fraction_theta_max     0.998
_diffrn_measured_fraction_theta_full     0.998
_diffrn_reflns_limit_h_min     -36
_diffrn_reflns_limit_h_max     16
_diffrn_reflns_limit_k_min     -13
_diffrn_reflns_limit_k_max     10
_diffrn_reflns_limit_l_min     -24
_diffrn_reflns_limit_l_max     14
_diffrn_standards_number     0
_diffrn_standards_interval_count     0
_diffrn_standards_interval_time     0
_diffrn_standards_decay_%     0
_refine_special_details     ?
_reflns_number_total     8328
_reflns_number_gt     4822
_reflns_threshold_expression     'I > 2\s(I)'
_refine_ls_structure_factor_coef     Fsqd
_refine_ls_matrix_type     full
_refine_ls_R_factor_all     0.1067
_refine_ls_R_factor_gt     0.0551
_refine_ls_wR_factor_gt     0.1241
_refine_ls_wR_factor_ref     0.1434
_refine_ls_goodness_of_fit_ref     0.946
_refine_ls_restrained_S_all     0.946
_refine_ls_number_reflns     8328
_refine_ls_number_parameters     833
_refine_ls_number_restraints     1
_refine_ls_hydrogen_treatment     constr
_refine_ls_weighting_scheme     calc
_refine_ls_weighting_details
                      'w=1/[\s^2^(Fo^2^)+(0.0848P)^2^] where P=(Fo^2^+2Fc^2^)/3'
_atom_sites_solution_hydrogens     geom
_atom_sites_solution_primary     difmap
_atom_sites_solution_secondary     ?
_refine_ls_shift/su_max     0.000
_refine_ls_shift/su_mean     0.000
_refine_diff_density_max     0.524
_refine_diff_density_min     -0.186
_refine_ls_extinction_method     none
_refine_ls_extinction_coef     .
_refine_ls_abs_structure_details
;
Flack <i>x</i> determined using 1164 quotients
[(<i>I</i>^+^)-(<i>I</i>^-^)]/[(<i>I</i>^+^)+(<i>I</i>^-^)]
(Parsons <i>et al.</i>,  2013)
;
_refine_ls_abs_structure_Flack     0.22(6)
loop_
    _atom_type_symbol
    _atom_type_description
    _atom_type_scat_dispersion_real
    _atom_type_scat_dispersion_imag
    _atom_type_scat_source
    'C' 'C' 0.0033 0.0016
                         'International Tables Vol C Tables 4.2.6.8 and 6.1.1.4'
    'H' 'H' 0.0000 0.0000
                         'International Tables Vol C Tables 4.2.6.8 and 6.1.1.4'
    'Cl' 'Cl' 0.1484 0.1585
                         'International Tables Vol C Tables 4.2.6.8 and 6.1.1.4'
    'N' 'N' 0.0061 0.0033
                         'International Tables Vol C Tables 4.2.6.8 and 6.1.1.4'
    'O' 'O' 0.0106 0.0060
                         'International Tables Vol C Tables 4.2.6.8 and 6.1.1.4'
_computing_data_collection
;
CrysAlis CCD (Oxford Diffraction, 2009)
;
_computing_cell_refinement
;
CrysAlis RED (Oxford Diffraction, 2009)
;
_computing_data_reduction
;
CrysAlis RED (Oxford Diffraction, 2009)
;
_computing_structure_solution
;
SHELXT (Sheldrick, 2015a)
;
_computing_structure_refinement
;
SHELXL2014 (Sheldrick, 2015b)
;
_computing_molecular_graphics
;
PLATON (Spek, 2020)
;
_computing_publication_material
;
SHELXL2014 (Sheldrick, 2015b) and PLATON (Spek, 2020)
;
loop_
    _atom_site_type_symbol
    _atom_site_label
    _atom_site_fract_x
    _atom_site_fract_y
    _atom_site_fract_z
    _atom_site_U_iso_or_equiv
    _atom_site_adp_type
    _atom_site_calc_flag
    _atom_site_occupancy
    _atom_site_disorder_assembly
    _atom_site_disorder_group
    N N11 0.60851(17) 0.2852(4) 0.6321(3) 0.0554(15) Uani d 1 . .
    C C12 0.5808(2) 0.1870(5) 0.6056(4) 0.056(2) Uani d 1 . .
    H H12A 0.5682 0.1417 0.6416 0.068 Uiso calc 1 . .
    H H12B 0.5561 0.2191 0.5802 0.068 Uiso calc 1 . .
    C C13 0.6084(2) 0.1091(6) 0.5639(3) 0.0554(19) Uani d 1 . .
    H H13A 0.5902 0.0428 0.5494 0.067 Uiso calc 1 . .
    H H13B 0.6178 0.1525 0.5252 0.067 Uiso calc 1 . .
    N N14 0.64833(16) 0.0640(4) 0.5981(3) 0.0459(14) Uani d 1 . .
    C C15 0.6758(2) 0.1638(6) 0.6203(4) 0.0590(19) Uani d 1 . .
    H H15A 0.6862 0.2084 0.5827 0.071 Uiso calc 1 . .
    H H15B 0.7019 0.1344 0.6436 0.071 Uiso calc 1 . .
    C C16 0.6492(2) 0.2432(5) 0.6646(3) 0.0583(19) Uani d 1 . .
    H H16A 0.6410 0.2004 0.7040 0.070 Uiso calc 1 . .
    H H16B 0.6675 0.3102 0.6772 0.070 Uiso calc 1 . .
    C C117 0.6019(2) 0.4008(6) 0.6206(3) 0.0529(17) Uani d 1 . .
    O O117 0.62648(18) 0.4766(4) 0.6393(3) 0.0773(18) Uani d 1 . .
    C C111 0.5609(2) 0.4314(5) 0.5810(3) 0.0476(16) Uani d 1 . .
    C C112 0.5649(2) 0.4468(7) 0.5130(4) 0.069(2) Uani d 1 . .
    H H112 0.5928 0.4405 0.4930 0.082 Uiso calc 1 . .
    C C113 0.5280(3) 0.4709(7) 0.4764(4) 0.071(2) Uani d 1 . .
    H H113 0.5303 0.4765 0.4311 0.085 Uiso calc 1 . .
    C C114 0.4866(2) 0.4871(6) 0.5067(4) 0.0528(19) Uani d 1 . .
    Cl Cl14 0.44067(7) 0.5176(2) 0.45801(12) 0.0904(7) Uani d 1 . .
    C C115 0.4828(2) 0.4822(5) 0.5729(4) 0.0481(19) Uani d 1 . .
    H H115 0.4554 0.4975 0.5931 0.058 Uiso calc 1 . .
    C C116 0.5202(2) 0.4541(5) 0.6099(3) 0.0522(18) Uani d 1 . .
    H H116 0.5178 0.4505 0.6553 0.063 Uiso calc 1 . .
    C C141 0.6709(2) -0.0286(5) 0.5655(4) 0.0430(17) Uani d 1 . .
    C C142 0.6498(2) -0.1368(6) 0.5593(4) 0.0547(19) Uani d 1 . .
    C C143 0.6705(2) -0.2321(6) 0.5287(4) 0.067(2) Uani d 1 . .
    H H143 0.6552 -0.3031 0.5232 0.081 Uiso calc 1 . .
    C C144 0.7142(3) -0.2195(7) 0.5063(4) 0.077(2) Uani d 1 . .
    H H144 0.7291 -0.2830 0.4871 0.092 Uiso calc 1 . .
    C C145 0.7351(2) -0.1137(8) 0.5128(4) 0.071(2) Uani d 1 . .
    H H145 0.7641 -0.1045 0.4965 0.085 Uiso calc 1 . .
    C C146 0.7139(2) -0.0171(6) 0.5437(4) 0.054(2) Uani d 1 . .
    H H146 0.7291 0.0539 0.5492 0.065 Uiso calc 1 . .
    O O142 0.60683(14) -0.1474(3) 0.5834(2) 0.0616(13) Uani d 1 . .
    C C147 0.5844(2) -0.2559(6) 0.5776(4) 0.072(2) Uani d 1 . .
    H H17A 0.6016 -0.3164 0.5990 0.108 Uiso calc 1 . .
    H H17B 0.5809 -0.2753 0.5321 0.108 Uiso calc 1 . .
    H H17C 0.5554 -0.2501 0.5978 0.108 Uiso calc 1 . .
    N N21 0.36031(17) 0.3352(4) 0.6249(3) 0.0517(15) Uani d 1 . .
    C C22 0.3338(2) 0.2403(5) 0.5947(3) 0.0533(19) Uani d 1 . .
    H H22A 0.3109 0.2741 0.5666 0.064 Uiso calc 1 . .
    H H22B 0.3190 0.1944 0.6286 0.064 Uiso calc 1 . .
    C C23 0.3638(2) 0.1617(5) 0.5553(3) 0.0516(18) Uani d 1 . .
    H H23A 0.3464 0.0975 0.5367 0.062 Uiso calc 1 . .
    H H23B 0.3770 0.2063 0.5196 0.062 Uiso calc 1 . .
    N N24 0.39956(17) 0.1136(4) 0.5972(3) 0.0491(14) Uani d 1 . .
    C C25 0.4273(2) 0.2089(5) 0.6228(4) 0.0578(19) Uani d 1 . .
    H H25A 0.4409 0.2518 0.5868 0.069 Uiso calc 1 . .
    H H25B 0.4511 0.1765 0.6498 0.069 Uiso calc 1 . .
    C C26 0.3984(2) 0.2924(5) 0.6634(3) 0.0552(19) Uani d 1 . .
    H H26A 0.3875 0.2515 0.7020 0.066 Uiso calc 1 . .
    H H26B 0.4165 0.3589 0.6777 0.066 Uiso calc 1 . .
    C C217 0.3525(2) 0.4513(5) 0.6176(3) 0.0495(18) Uani d 1 . .
    O O217 0.37517(19) 0.5257(4) 0.6404(3) 0.0794(18) Uani d 1 . .
    C C211 0.3121(2) 0.4872(5) 0.5767(3) 0.0415(15) Uani d 1 . .
    C C212 0.3152(2) 0.5063(6) 0.5109(4) 0.0514(19) Uani d 1 . .
    H H212 0.3425 0.4934 0.4898 0.062 Uiso calc 1 . .
    C C213 0.2792(2) 0.5440(7) 0.4754(4) 0.067(2) Uani d 1 . .
    H H213 0.2821 0.5592 0.4308 0.081 Uiso calc 1 . .
    C C214 0.2386(2) 0.5591(6) 0.5065(4) 0.0553(19) Uani d 1 . .
    Cl Cl24 0.19252(7) 0.6062(2) 0.46025(13) 0.1053(8) Uani d 1 . .
    C C215 0.2338(2) 0.5356(6) 0.5718(4) 0.058(2) Uani d 1 . .
    H H215 0.2058 0.5426 0.5917 0.069 Uiso calc 1 . .
    C C216 0.2704(2) 0.5016(5) 0.6078(4) 0.0474(18) Uani d 1 . .
    H H216 0.2676 0.4880 0.6526 0.057 Uiso calc 1 . .
    C C241 0.4218(2) 0.0166(5) 0.5688(4) 0.0412(18) Uani d 1 . .
    C C242 0.3997(2) -0.0895(5) 0.5609(4) 0.0537(19) Uani d 1 . .
    C C243 0.4200(3) -0.1866(6) 0.5307(4) 0.066(2) Uani d 1 . .
    H H243 0.4040 -0.2563 0.5247 0.079 Uiso calc 1 . .
    C C244 0.4635(3) -0.1785(7) 0.5101(4) 0.085(3) Uani d 1 . .
    H H244 0.4772 -0.2433 0.4905 0.102 Uiso calc 1 . .
    C C245 0.4873(2) -0.0742(7) 0.5184(4) 0.078(2) Uani d 1 . .
    H H245 0.5172 -0.0691 0.5054 0.093 Uiso calc 1 . .
    C C246 0.4661(3) 0.0219(6) 0.5462(4) 0.065(2) Uani d 1 . .
    H H246 0.4818 0.0926 0.5501 0.078 Uiso calc 1 . .
    O O242 0.35673(15) -0.0912(3) 0.5854(2) 0.0653(14) Uani d 1 . .
    C C247 0.3316(3) -0.1973(6) 0.5820(5) 0.086(3) Uani d 1 . .
    H H27A 0.3477 -0.2595 0.6037 0.129 Uiso calc 1 . .
    H H27B 0.3269 -0.2183 0.5369 0.129 Uiso calc 1 . .
    H H27C 0.3030 -0.1861 0.6031 0.129 Uiso calc 1 . .
    N N31 0.51402(18) 0.7839(4) 0.7264(3) 0.0543(15) Uani d 1 . .
    C C32 0.5403(2) 0.6882(5) 0.7510(4) 0.0553(19) Uani d 1 . .
    H H32A 0.5660 0.7190 0.7748 0.066 Uiso calc 1 . .
    H H32B 0.5514 0.6411 0.7147 0.066 Uiso calc 1 . .
    C C33 0.51241(19) 0.6115(5) 0.7960(3) 0.0499(18) Uani d 1 . .
    H H33A 0.5301 0.5444 0.8104 0.060 Uiso calc 1 . .
    H H33B 0.5038 0.6566 0.8345 0.060 Uiso calc 1 . .
    N N34 0.47232(17) 0.5698(4) 0.7625(3) 0.0479(14) Uani d 1 . .
    C C35 0.4458(2) 0.6681(5) 0.7395(4) 0.0536(18) Uani d 1 . .
    H H35A 0.4358 0.7147 0.7767 0.064 Uiso calc 1 . .
    H H35B 0.4194 0.6388 0.7168 0.064 Uiso calc 1 . .
    C C36 0.4730(2) 0.7450(5) 0.6937(4) 0.061(2) Uani d 1 . .
    H H36A 0.4805 0.7008 0.6545 0.073 Uiso calc 1 . .
    H H36B 0.4553 0.8132 0.6808 0.073 Uiso calc 1 . .
    C C317 0.5217(2) 0.8983(5) 0.7386(3) 0.0463(16) Uani d 1 . .
    O O317 0.49520(18) 0.9776(4) 0.7174(3) 0.0718(16) Uani d 1 . .
    C C311 0.5620(2) 0.9302(5) 0.7773(3) 0.0469(16) Uani d 1 . .
    C C312 0.5590(2) 0.9389(7) 0.8444(4) 0.068(2) Uani d 1 . .
    H H312 0.5314 0.9256 0.8646 0.082 Uiso calc 1 . .
    C C313 0.5957(2) 0.9669(6) 0.8828(4) 0.064(2) Uani d 1 . .
    H H313 0.5929 0.9738 0.9280 0.077 Uiso calc 1 . .
    C C314 0.6350(2) 0.9836(5) 0.8536(4) 0.0483(18) Uani d 1 . .
    Cl Cl34 0.68265(6) 1.01261(19) 0.90174(13) 0.0937(8) Uani d 1 . .
    C C315 0.6405(2) 0.9784(5) 0.7873(4) 0.058(2) Uani d 1 . .
    H H315 0.6683 0.9928 0.7681 0.069 Uiso calc 1 . .
    C C316 0.6028(2) 0.9503(6) 0.7492(4) 0.0535(19) Uani d 1 . .
    H H316 0.6057 0.9454 0.7039 0.064 Uiso calc 1 . .
    C C341 0.4485(2) 0.4783(6) 0.7950(4) 0.0440(18) Uani d 1 . .
    C C342 0.4697(2) 0.3656(6) 0.8040(3) 0.0525(18) Uani d 1 . .
    C C343 0.4473(3) 0.2761(5) 0.8370(4) 0.063(2) Uani d 1 . .
    H H343 0.4607 0.2024 0.8421 0.076 Uiso calc 1 . .
    C C344 0.4048(3) 0.2968(8) 0.8623(4) 0.079(3) Uani d 1 . .
    H H344 0.3902 0.2374 0.8854 0.094 Uiso calc 1 . .
    C C345 0.3841(3) 0.4037(8) 0.8537(4) 0.076(2) Uani d 1 . .
    H H345 0.3552 0.4159 0.8697 0.091 Uiso calc 1 . .
    C C346 0.4063(2) 0.4928(6) 0.8216(4) 0.056(2) Uani d 1 . .
    H H346 0.3922 0.5658 0.8175 0.068 Uiso calc 1 . .
    O O342 0.51047(15) 0.3541(3) 0.7760(2) 0.0627(13) Uani d 1 . .
    C C347 0.5334(2) 0.2433(5) 0.7824(4) 0.073(2) Uani d 1 . .
    H H37A 0.5616 0.2470 0.7598 0.109 Uiso calc 1 . .
    H H37B 0.5153 0.1815 0.7639 0.109 Uiso calc 1 . .
    H H37C 0.5386 0.2271 0.8280 0.109 Uiso calc 1 . .
    N N41 0.76184(16) 0.8298(4) 0.7384(3) 0.0496(14) Uani d 1 . .
    C C42 0.7884(2) 0.7361(5) 0.7680(4) 0.0513(18) Uani d 1 . .
    H H42A 0.8099 0.7701 0.7984 0.062 Uiso calc 1 . .
    H H42B 0.8050 0.6944 0.7343 0.062 Uiso calc 1 . .
    C C43 0.7579(2) 0.6502(5) 0.8042(3) 0.0493(17) Uani d 1 . .
    H H43A 0.7758 0.5852 0.8211 0.059 Uiso calc 1 . .
    H H43B 0.7442 0.6902 0.8412 0.059 Uiso calc 1 . .
    N N44 0.72332(15) 0.6044(4) 0.7622(3) 0.0421(12) Uani d 1 . .
    C C45 0.69544(19) 0.6998(5) 0.7359(3) 0.0505(17) Uani d 1 . .
    H H45A 0.6804 0.7405 0.7716 0.061 Uiso calc 1 . .
    H H45B 0.6727 0.6672 0.7072 0.061 Uiso calc 1 . .
    C C46 0.7242(2) 0.7854(5) 0.6985(3) 0.0533(17) Uani d 1 . .
    H H46A 0.7360 0.7468 0.6597 0.064 Uiso calc 1 . .
    H H46B 0.7059 0.8516 0.6843 0.064 Uiso calc 1 . .
    C C417 0.7706(2) 0.9443(6) 0.7429(3) 0.0517(17) Uani d 1 . .
    O O417 0.74624(19) 1.0202(4) 0.7176(3) 0.0764(18) Uani d 1 . .
    C C411 0.8114(2) 0.9795(5) 0.7815(3) 0.0437(16) Uani d 1 . .
    C C412 0.8091(3) 1.0004(6) 0.8471(4) 0.065(2) Uani d 1 . .
    H H412 0.7817 0.9911 0.8686 0.078 Uiso calc 1 . .
    C C413 0.8463(3) 1.0350(7) 0.8826(4) 0.074(2) Uani d 1 . .
    H H413 0.8445 1.0484 0.9275 0.088 Uiso calc 1 . .
    C C414 0.8860(2) 1.0489(7) 0.8495(4) 0.061(2) Uani d 1 . .
    Cl Cl44 0.93398(6) 1.0942(2) 0.89333(12) 0.1122(9) Uani d 1 . .
    C C415 0.8895(2) 1.0318(6) 0.7838(4) 0.059(2) Uani d 1 . .
    H H415 0.9167 1.0436 0.7623 0.071 Uiso calc 1 . .
    C C416 0.8525(3) 0.9972(5) 0.7503(4) 0.053(2) Uani d 1 . .
    H H416 0.8546 0.9849 0.7053 0.064 Uiso calc 1 . .
    C C441 0.7014(2) 0.5048(5) 0.7872(4) 0.0427(18) Uani d 1 . .
    C C442 0.7250(2) 0.3989(5) 0.7907(3) 0.0452(16) Uani d 1 . .
    C C443 0.7041(2) 0.3003(6) 0.8165(3) 0.0619(19) Uani d 1 . .
    H H443 0.7202 0.2303 0.8206 0.074 Uiso calc 1 . .
    C C444 0.6596(3) 0.3034(6) 0.8362(4) 0.0650(19) Uani d 1 . .
    H H444 0.6457 0.2360 0.8527 0.078 Uiso calc 1 . .
    C C445 0.6364(2) 0.4066(7) 0.8312(4) 0.069(2) Uani d 1 . .
    H H445 0.6066 0.4094 0.8447 0.082 Uiso calc 1 . .
    C C446 0.6563(2) 0.5062(6) 0.8068(4) 0.057(2) Uani d 1 . .
    H H446 0.6397 0.5755 0.8031 0.069 Uiso calc 1 . .
    O O442 0.76813(15) 0.4015(3) 0.7700(3) 0.0609(13) Uani d 1 . .
    C C447 0.7927(2) 0.2936(6) 0.7641(5) 0.083(3) Uani d 1 . .
    H H47A 0.8213 0.3092 0.7441 0.124 Uiso calc 1 . .
    H H47B 0.7761 0.2391 0.7374 0.124 Uiso calc 1 . .
    H H57C 0.7973 0.2600 0.8068 0.124 Uiso calc 1 . .
loop_
    _atom_site_aniso_label
    _atom_site_aniso_U_11
    _atom_site_aniso_U_22
    _atom_site_aniso_U_33
    _atom_site_aniso_U_12
    _atom_site_aniso_U_13
    _atom_site_aniso_U_23
    N11 0.062(3) 0.037(3) 0.067(4) -0.003(3) -0.022(3) -0.003(3)
    C12 0.048(4) 0.045(4) 0.076(5) -0.003(3) -0.009(4) -0.012(4)
    C13 0.050(4) 0.054(4) 0.062(5) -0.007(3) -0.016(4) -0.001(4)
    N14 0.041(3) 0.045(3) 0.051(4) -0.007(2) -0.015(3) 0.007(3)
    C15 0.053(4) 0.057(4) 0.067(5) -0.003(3) -0.023(4) 0.017(4)
    C16 0.069(5) 0.048(4) 0.058(5) -0.005(3) -0.030(4) 0.005(4)
    C117 0.056(4) 0.053(4) 0.049(4) 0.005(3) -0.008(4) -0.003(4)
    O117 0.080(4) 0.047(3) 0.105(5) -0.020(3) -0.047(4) -0.009(3)
    C111 0.051(4) 0.055(4) 0.038(4) 0.006(3) -0.008(3) -0.009(3)
    C112 0.045(4) 0.119(7) 0.042(5) 0.012(4) 0.003(4) -0.012(5)
    C113 0.065(6) 0.102(6) 0.045(5) 0.019(5) -0.007(5) 0.000(5)
    C114 0.041(4) 0.071(5) 0.047(5) 0.000(3) -0.005(4) 0.001(4)
    Cl14 0.0625(12) 0.1277(18) 0.0809(16) 0.0193(11) -0.0213(12) -0.0112(14)
    C115 0.039(4) 0.050(4) 0.055(6) 0.006(3) 0.001(4) -0.006(4)
    C116 0.064(5) 0.057(4) 0.035(4) -0.002(4) 0.012(4) -0.002(4)
    C141 0.048(4) 0.045(4) 0.036(4) 0.002(3) -0.005(4) 0.008(3)
    C142 0.039(4) 0.061(4) 0.064(5) 0.010(3) 0.006(4) 0.010(4)
    C143 0.073(5) 0.061(4) 0.068(5) 0.006(4) -0.004(4) -0.009(4)
    C144 0.074(5) 0.080(6) 0.077(6) 0.027(5) 0.020(5) 0.007(5)
    C145 0.046(4) 0.106(6) 0.061(5) 0.013(5) 0.012(4) 0.026(5)
    C146 0.041(4) 0.072(5) 0.049(5) 0.000(3) 0.007(4) 0.018(4)
    O142 0.054(3) 0.047(2) 0.084(4) -0.008(2) 0.011(3) 0.001(3)
    C147 0.064(5) 0.056(4) 0.095(7) -0.014(4) -0.002(5) -0.001(4)
    N21 0.057(3) 0.038(3) 0.060(4) -0.005(3) -0.021(3) -0.010(3)
    C22 0.056(4) 0.039(3) 0.065(5) -0.001(3) -0.018(4) 0.003(3)
    C23 0.058(4) 0.040(3) 0.057(5) 0.008(3) -0.024(4) -0.009(3)
    N24 0.055(3) 0.040(3) 0.053(4) 0.002(2) -0.007(3) -0.006(3)
    C25 0.067(5) 0.045(4) 0.061(5) -0.003(3) -0.022(4) -0.001(4)
    C26 0.066(4) 0.043(4) 0.056(5) -0.002(3) -0.030(4) -0.005(3)
    C217 0.066(5) 0.035(4) 0.047(4) -0.003(3) -0.001(4) -0.011(3)
    O217 0.088(4) 0.043(3) 0.107(5) 0.005(3) -0.046(4) -0.016(3)
    C211 0.048(4) 0.038(3) 0.039(4) -0.002(3) -0.011(3) -0.006(3)
    C212 0.041(4) 0.074(5) 0.039(5) 0.000(3) 0.010(4) 0.003(4)
    C213 0.058(5) 0.098(6) 0.046(5) -0.010(4) -0.004(4) 0.007(5)
    C214 0.055(5) 0.056(4) 0.054(5) 0.003(3) -0.011(4) 0.003(4)
    Cl24 0.0828(14) 0.138(2) 0.0947(17) 0.0210(14) -0.0322(13) 0.0055(17)
    C215 0.049(5) 0.067(4) 0.057(6) 0.004(3) 0.002(4) -0.004(4)
    C216 0.052(4) 0.047(4) 0.043(5) 0.005(3) 0.004(4) 0.000(3)
    C241 0.046(4) 0.040(3) 0.038(4) 0.004(3) -0.007(3) 0.008(3)
    C242 0.058(5) 0.044(4) 0.060(5) -0.001(3) -0.009(4) 0.003(4)
    C243 0.070(5) 0.047(4) 0.080(6) 0.010(4) -0.010(5) -0.011(4)
    C244 0.097(7) 0.064(5) 0.093(7) 0.037(5) -0.005(6) -0.006(5)
    C245 0.044(4) 0.092(6) 0.097(7) 0.007(4) 0.000(4) -0.004(5)
    C246 0.062(5) 0.058(4) 0.075(6) 0.010(4) -0.009(5) -0.007(4)
    O242 0.064(3) 0.048(3) 0.084(4) -0.015(2) 0.016(3) 0.006(3)
    C247 0.086(6) 0.051(4) 0.122(8) -0.012(4) -0.005(5) 0.003(5)
    N31 0.057(3) 0.038(3) 0.067(4) -0.004(3) -0.018(3) 0.000(3)
    C32 0.059(4) 0.041(4) 0.066(5) 0.005(3) -0.010(4) 0.006(4)
    C33 0.047(4) 0.036(3) 0.066(5) -0.002(3) -0.016(4) -0.002(3)
    N34 0.051(3) 0.042(3) 0.051(4) 0.006(3) -0.009(3) 0.001(3)
    C35 0.051(4) 0.047(4) 0.063(5) 0.007(3) -0.019(4) -0.013(4)
    C36 0.074(5) 0.045(4) 0.064(5) 0.006(4) -0.018(4) 0.001(4)
    C317 0.052(4) 0.043(4) 0.043(4) 0.011(3) -0.006(3) 0.000(3)
    O317 0.079(4) 0.045(3) 0.091(4) -0.004(3) -0.037(3) -0.003(3)
    C311 0.061(5) 0.037(3) 0.042(4) 0.004(3) 0.007(4) -0.002(3)
    C312 0.048(5) 0.099(6) 0.057(5) -0.015(4) 0.009(4) -0.004(5)
    C313 0.047(4) 0.110(6) 0.036(5) -0.012(4) 0.005(4) 0.008(5)
    C314 0.048(4) 0.049(4) 0.048(5) 0.000(3) -0.012(4) 0.012(3)
    Cl34 0.0615(12) 0.1306(19) 0.0890(18) -0.0178(11) -0.0287(11) 0.0360(15)
    C315 0.053(5) 0.051(4) 0.069(6) 0.002(3) 0.017(4) 0.013(4)
    C316 0.061(5) 0.057(4) 0.042(5) -0.010(4) 0.006(4) 0.002(4)
    C341 0.046(4) 0.051(4) 0.035(4) -0.010(3) -0.009(3) -0.015(3)
    C342 0.068(5) 0.048(4) 0.042(4) -0.002(4) -0.005(4) -0.007(3)
    C343 0.081(5) 0.038(4) 0.070(5) -0.011(4) 0.006(5) 0.003(4)
    C344 0.063(5) 0.102(7) 0.072(6) -0.037(5) -0.004(4) 0.001(5)
    C345 0.063(5) 0.090(6) 0.074(6) -0.010(5) -0.001(5) -0.020(5)
    C346 0.035(4) 0.062(5) 0.072(6) -0.005(3) -0.003(4) -0.015(4)
    O342 0.066(3) 0.049(3) 0.073(3) 0.011(2) 0.007(3) -0.001(3)
    C347 0.069(5) 0.046(4) 0.104(7) 0.014(4) -0.011(4) -0.012(4)
    N41 0.049(3) 0.044(3) 0.057(4) -0.001(2) -0.020(3) 0.005(3)
    C42 0.051(4) 0.042(3) 0.061(5) 0.001(3) -0.017(4) 0.018(3)
    C43 0.058(4) 0.041(3) 0.050(4) 0.003(3) -0.006(4) 0.009(3)
    N44 0.041(3) 0.034(3) 0.051(3) -0.004(2) -0.011(3) 0.006(3)
    C45 0.048(4) 0.042(3) 0.061(5) 0.002(3) -0.013(3) 0.003(3)
    C46 0.062(4) 0.042(3) 0.055(4) -0.004(3) -0.016(4) 0.008(3)
    C417 0.052(4) 0.045(4) 0.058(5) -0.003(3) -0.006(4) 0.002(4)
    O417 0.071(3) 0.047(3) 0.112(5) 0.008(3) -0.041(4) 0.030(3)
    C411 0.045(4) 0.035(3) 0.051(5) 0.006(3) -0.001(4) 0.001(3)
    C412 0.045(5) 0.100(6) 0.049(5) -0.007(4) 0.002(4) -0.002(4)
    C413 0.056(5) 0.131(7) 0.034(5) -0.016(4) 0.002(4) 0.010(5)
    C414 0.047(5) 0.086(5) 0.050(5) -0.008(4) -0.011(4) -0.001(4)
    Cl44 0.0610(13) 0.205(3) 0.0701(15) -0.0411(14) -0.0115(11) -0.0034(18)
    C415 0.049(5) 0.068(4) 0.060(6) -0.016(4) 0.017(4) -0.002(4)
    C416 0.068(5) 0.058(4) 0.034(4) -0.008(4) 0.009(4) -0.007(3)
    C441 0.041(4) 0.042(4) 0.046(5) -0.006(3) -0.002(4) -0.001(3)
    C442 0.049(4) 0.037(3) 0.050(4) -0.002(3) -0.005(3) -0.004(3)
    C443 0.084(5) 0.046(4) 0.056(5) -0.005(4) -0.005(4) 0.006(4)
    C444 0.073(5) 0.064(5) 0.058(5) -0.020(4) -0.001(4) 0.003(4)
    C445 0.052(4) 0.078(5) 0.076(6) -0.015(4) 0.015(4) -0.013(4)
    C446 0.059(5) 0.046(4) 0.066(6) -0.005(3) -0.004(5) -0.001(4)
    O442 0.059(3) 0.038(2) 0.086(4) 0.001(2) 0.003(3) -0.002(3)
    C447 0.076(5) 0.052(4) 0.121(7) 0.026(4) 0.004(5) -0.017(5)
_geom_special_details
;
 All esds (except the esd in the dihedral angle between two l.s. planes)
 are estimated using the full covariance matrix.  The cell esds are taken
 into account individually in the estimation of esds in distances, angles
 and torsion angles; correlations between esds in cell parameters are only
 used when they are defined by crystal symmetry.  An approximate (isotropic)
 treatment of cell esds is used for estimating esds involving l.s. planes.
;
loop_
    _geom_bond_atom_site_label_1
    _geom_bond_atom_site_label_2
    _geom_bond_site_symmetry_2
    _geom_bond_distance
    _geom_bond_publ_flag
    N11 C117 . 1.344(7) ?
    N11 C16 . 1.459(7) ?
    N11 C12 . 1.485(7) ?
    C12 C13 . 1.476(9) ?
    C12 H12A . 0.9700 ?
    C12 H12B . 0.9700 ?
    C13 N14 . 1.471(7) ?
    C13 H13A . 0.9700 ?
    C13 H13B . 0.9700 ?
    N14 C141 . 1.412(8) ?
    N14 C15 . 1.465(7) ?
    C15 C16 . 1.499(9) ?
    C15 H15A . 0.9700 ?
    C15 H15B . 0.9700 ?
    C16 H16A . 0.9700 ?
    C16 H16B . 0.9700 ?
    C117 O117 . 1.191(7) ?
    C117 C111 . 1.503(8) ?
    C111 C116 . 1.371(8) ?
    C111 C112 . 1.404(9) ?
    C112 C113 . 1.355(10) ?
    C112 H112 . 0.9300 ?
    C113 C114 . 1.389(10) ?
    C113 H113 . 0.9300 ?
    C114 C115 . 1.356(10) ?
    C114 Cl14 . 1.726(7) ?
    C115 C116 . 1.382(9) ?
    C115 H115 . 0.9300 ?
    C116 H116 . 0.9300 ?
    C141 C146 . 1.360(9) ?
    C141 C142 . 1.382(9) ?
    C142 O142 . 1.375(7) ?
    C142 C143 . 1.390(9) ?
    C143 C144 . 1.388(9) ?
    C143 H143 . 0.9300 ?
    C144 C145 . 1.356(10) ?
    C144 H144 . 0.9300 ?
    C145 C146 . 1.412(10) ?
    C145 H145 . 0.9300 ?
    C146 H146 . 0.9300 ?
    O142 C147 . 1.403(7) ?
    C147 H17A . 0.9600 ?
    C147 H17B . 0.9600 ?
    C147 H17C . 0.9600 ?
    N21 C217 . 1.342(7) ?
    N21 C26 . 1.462(7) ?
    N21 C22 . 1.469(7) ?
    C22 C23 . 1.495(8) ?
    C22 H22A . 0.9700 ?
    C22 H22B . 0.9700 ?
    C23 N24 . 1.470(7) ?
    C23 H23A . 0.9700 ?
    C23 H23B . 0.9700 ?
    N24 C241 . 1.408(8) ?
    N24 C25 . 1.454(7) ?
    C25 C26 . 1.522(9) ?
    C25 H25A . 0.9700 ?
    C25 H25B . 0.9700 ?
    C26 H26A . 0.9700 ?
    C26 H26B . 0.9700 ?
    C217 O217 . 1.175(7) ?
    C217 C211 . 1.518(9) ?
    C211 C212 . 1.362(9) ?
    C211 C216 . 1.405(8) ?
    C212 C213 . 1.362(9) ?
    C212 H212 . 0.9300 ?
    C213 C214 . 1.377(9) ?
    C213 H213 . 0.9300 ?
    C214 C215 . 1.366(10) ?
    C214 Cl24 . 1.748(7) ?
    C215 C216 . 1.369(9) ?
    C215 H215 . 0.9300 ?
    C216 H216 . 0.9300 ?
    C241 C242 . 1.379(8) ?
    C241 C246 . 1.395(10) ?
    C242 O242 . 1.374(8) ?
    C242 C243 . 1.397(9) ?
    C243 C244 . 1.363(9) ?
    C243 H243 . 0.9300 ?
    C244 C245 . 1.387(10) ?
    C244 H244 . 0.9300 ?
    C245 C246 . 1.380(10) ?
    C245 H245 . 0.9300 ?
    C246 H246 . 0.9300 ?
    O242 C247 . 1.417(7) ?
    C247 H27A . 0.9600 ?
    C247 H27B . 0.9600 ?
    C247 H27C . 0.9600 ?
    N31 C317 . 1.337(7) ?
    N31 C32 . 1.428(7) ?
    N31 C36 . 1.461(8) ?
    C32 C33 . 1.513(8) ?
    C32 H32A . 0.9700 ?
    C32 H32B . 0.9700 ?
    C33 N34 . 1.455(7) ?
    C33 H33A . 0.9700 ?
    C33 H33B . 0.9700 ?
    N34 C341 . 1.420(8) ?
    N34 C35 . 1.442(7) ?
    C35 C36 . 1.512(9) ?
    C35 H35A . 0.9700 ?
    C35 H35B . 0.9700 ?
    C36 H36A . 0.9700 ?
    C36 H36B . 0.9700 ?
    C317 O317 . 1.270(7) ?
    C317 C311 . 1.481(9) ?
    C311 C316 . 1.363(8) ?
    C311 C312 . 1.377(9) ?
    C312 C313 . 1.380(10) ?
    C312 H312 . 0.9300 ?
    C313 C314 . 1.328(9) ?
    C313 H313 . 0.9300 ?
    C314 C315 . 1.363(10) ?
    C314 Cl34 . 1.756(7) ?
    C315 C316 . 1.402(9) ?
    C315 H315 . 0.9300 ?
    C316 H316 . 0.9300 ?
    C341 C346 . 1.379(9) ?
    C341 C342 . 1.436(9) ?
    C342 O342 . 1.347(8) ?
    C342 C343 . 1.388(9) ?
    C343 C344 . 1.385(9) ?
    C343 H343 . 0.9300 ?
    C344 C345 . 1.369(10) ?
    C344 H344 . 0.9300 ?
    C345 C346 . 1.372(10) ?
    C345 H345 . 0.9300 ?
    C346 H346 . 0.9300 ?
    O342 C347 . 1.433(7) ?
    C347 H37A . 0.9600 ?
    C347 H37B . 0.9600 ?
    C347 H37C . 0.9600 ?
    N41 C417 . 1.326(7) ?
    N41 C42 . 1.454(7) ?
    N41 C46 . 1.473(7) ?
    C42 C43 . 1.521(8) ?
    C42 H42A . 0.9700 ?
    C42 H42B . 0.9700 ?
    C43 N44 . 1.437(7) ?
    C43 H43A . 0.9700 ?
    C43 H43B . 0.9700 ?
    N44 C441 . 1.398(7) ?
    N44 C45 . 1.464(7) ?
    C45 C46 . 1.501(8) ?
    C45 H45A . 0.9700 ?
    C45 H45B . 0.9700 ?
    C46 H46A . 0.9700 ?
    C46 H46B . 0.9700 ?
    C417 O417 . 1.236(7) ?
    C417 C411 . 1.503(8) ?
    C411 C412 . 1.361(9) ?
    C411 C416 . 1.395(9) ?
    C412 C413 . 1.381(10) ?
    C412 H412 . 0.9300 ?
    C413 C414 . 1.371(10) ?
    C413 H413 . 0.9300 ?
    C414 C415 . 1.359(10) ?
    C414 Cl44 . 1.760(7) ?
    C415 C416 . 1.354(9) ?
    C415 H415 . 0.9300 ?
    C416 H416 . 0.9300 ?
    C441 C442 . 1.391(8) ?
    C441 C446 . 1.402(9) ?
    C442 O442 . 1.351(7) ?
    C442 C443 . 1.383(8) ?
    C443 C444 . 1.385(8) ?
    C443 H443 . 0.9300 ?
    C444 C445 . 1.360(9) ?
    C444 H444 . 0.9300 ?
    C445 C446 . 1.368(9) ?
    C445 H445 . 0.9300 ?
    C446 H446 . 0.9300 ?
    O442 C447 . 1.429(7) ?
    C447 H47A . 0.9600 ?
    C447 H47B . 0.9600 ?
    C447 H57C . 0.9600 ?
loop_
    _geom_angle_atom_site_label_1
    _geom_angle_atom_site_label_2
    _geom_angle_atom_site_label_3
    _geom_angle_site_symmetry_1
    _geom_angle_site_symmetry_3
    _geom_angle
    _geom_angle_publ_flag
    C117 N11 C16 . . 121.2(5) ?
    C117 N11 C12 . . 125.7(6) ?
    C16 N11 C12 . . 112.4(5) ?
    C13 C12 N11 . . 110.4(5) ?
    C13 C12 H12A . . 109.6 ?
    N11 C12 H12A . . 109.6 ?
    C13 C12 H12B . . 109.6 ?
    N11 C12 H12B . . 109.6 ?
    H12A C12 H12B . . 108.1 ?
    N14 C13 C12 . . 112.5(6) ?
    N14 C13 H13A . . 109.1 ?
    C12 C13 H13A . . 109.1 ?
    N14 C13 H13B . . 109.1 ?
    C12 C13 H13B . . 109.1 ?
    H13A C13 H13B . . 107.8 ?
    C141 N14 C15 . . 116.9(5) ?
    C141 N14 C13 . . 114.7(5) ?
    C15 N14 C13 . . 109.3(5) ?
    N14 C15 C16 . . 110.7(5) ?
    N14 C15 H15A . . 109.5 ?
    C16 C15 H15A . . 109.5 ?
    N14 C15 H15B . . 109.5 ?
    C16 C15 H15B . . 109.5 ?
    H15A C15 H15B . . 108.1 ?
    N11 C16 C15 . . 111.1(5) ?
    N11 C16 H16A . . 109.4 ?
    C15 C16 H16A . . 109.4 ?
    N11 C16 H16B . . 109.4 ?
    C15 C16 H16B . . 109.4 ?
    H16A C16 H16B . . 108.0 ?
    O117 C117 N11 . . 123.7(6) ?
    O117 C117 C111 . . 120.3(6) ?
    N11 C117 C111 . . 116.0(6) ?
    C116 C111 C112 . . 118.4(6) ?
    C116 C111 C117 . . 121.9(6) ?
    C112 C111 C117 . . 119.5(6) ?
    C113 C112 C111 . . 120.1(7) ?
    C113 C112 H112 . . 119.9 ?
    C111 C112 H112 . . 119.9 ?
    C112 C113 C114 . . 119.9(8) ?
    C112 C113 H113 . . 120.0 ?
    C114 C113 H113 . . 120.0 ?
    C115 C114 C113 . . 120.8(8) ?
    C115 C114 Cl14 . . 121.0(6) ?
    C113 C114 Cl14 . . 118.2(7) ?
    C114 C115 C116 . . 119.0(7) ?
    C114 C115 H115 . . 120.5 ?
    C116 C115 H115 . . 120.5 ?
    C111 C116 C115 . . 121.4(7) ?
    C111 C116 H116 . . 119.3 ?
    C115 C116 H116 . . 119.3 ?
    C146 C141 C142 . . 118.8(6) ?
    C146 C141 N14 . . 122.0(6) ?
    C142 C141 N14 . . 119.0(6) ?
    O142 C142 C141 . . 117.9(6) ?
    O142 C142 C143 . . 120.3(6) ?
    C141 C142 C143 . . 121.8(7) ?
    C144 C143 C142 . . 119.0(7) ?
    C144 C143 H143 . . 120.5 ?
    C142 C143 H143 . . 120.5 ?
    C145 C144 C143 . . 119.2(7) ?
    C145 C144 H144 . . 120.4 ?
    C143 C144 H144 . . 120.4 ?
    C144 C145 C146 . . 121.5(7) ?
    C144 C145 H145 . . 119.3 ?
    C146 C145 H145 . . 119.3 ?
    C141 C146 C145 . . 119.6(7) ?
    C141 C146 H146 . . 120.2 ?
    C145 C146 H146 . . 120.2 ?
    C142 O142 C147 . . 119.3(5) ?
    O142 C147 H17A . . 109.5 ?
    O142 C147 H17B . . 109.5 ?
    H17A C147 H17B . . 109.5 ?
    O142 C147 H17C . . 109.5 ?
    H17A C147 H17C . . 109.5 ?
    H17B C147 H17C . . 109.5 ?
    C217 N21 C26 . . 121.3(5) ?
    C217 N21 C22 . . 125.2(6) ?
    C26 N21 C22 . . 113.5(5) ?
    N21 C22 C23 . . 109.9(5) ?
    N21 C22 H22A . . 109.7 ?
    C23 C22 H22A . . 109.7 ?
    N21 C22 H22B . . 109.7 ?
    C23 C22 H22B . . 109.7 ?
    H22A C22 H22B . . 108.2 ?
    N24 C23 C22 . . 109.8(5) ?
    N24 C23 H23A . . 109.7 ?
    C22 C23 H23A . . 109.7 ?
    N24 C23 H23B . . 109.7 ?
    C22 C23 H23B . . 109.7 ?
    H23A C23 H23B . . 108.2 ?
    C241 N24 C25 . . 117.3(5) ?
    C241 N24 C23 . . 112.9(5) ?
    C25 N24 C23 . . 110.2(5) ?
    N24 C25 C26 . . 109.6(5) ?
    N24 C25 H25A . . 109.7 ?
    C26 C25 H25A . . 109.7 ?
    N24 C25 H25B . . 109.7 ?
    C26 C25 H25B . . 109.7 ?
    H25A C25 H25B . . 108.2 ?
    N21 C26 C25 . . 110.6(5) ?
    N21 C26 H26A . . 109.5 ?
    C25 C26 H26A . . 109.5 ?
    N21 C26 H26B . . 109.5 ?
    C25 C26 H26B . . 109.5 ?
    H26A C26 H26B . . 108.1 ?
    O217 C217 N21 . . 123.9(7) ?
    O217 C217 C211 . . 118.7(6) ?
    N21 C217 C211 . . 117.4(6) ?
    C212 C211 C216 . . 119.1(6) ?
    C212 C211 C217 . . 122.1(6) ?
    C216 C211 C217 . . 118.8(6) ?
    C213 C212 C211 . . 121.4(7) ?
    C213 C212 H212 . . 119.3 ?
    C211 C212 H212 . . 119.3 ?
    C212 C213 C214 . . 119.1(7) ?
    C212 C213 H213 . . 120.5 ?
    C214 C213 H213 . . 120.5 ?
    C215 C214 C213 . . 121.1(7) ?
    C215 C214 Cl24 . . 120.3(6) ?
    C213 C214 Cl24 . . 118.6(6) ?
    C214 C215 C216 . . 119.7(7) ?
    C214 C215 H215 . . 120.2 ?
    C216 C215 H215 . . 120.2 ?
    C215 C216 C211 . . 119.6(7) ?
    C215 C216 H216 . . 120.2 ?
    C211 C216 H216 . . 120.2 ?
    C242 C241 C246 . . 116.8(7) ?
    C242 C241 N24 . . 120.1(7) ?
    C246 C241 N24 . . 123.1(6) ?
    O242 C242 C241 . . 114.5(6) ?
    O242 C242 C243 . . 123.5(6) ?
    C241 C242 C243 . . 121.9(7) ?
    C244 C243 C242 . . 119.6(7) ?
    C244 C243 H243 . . 120.2 ?
    C242 C243 H243 . . 120.2 ?
    C243 C244 C245 . . 120.3(7) ?
    C243 C244 H244 . . 119.9 ?
    C245 C244 H244 . . 119.9 ?
    C246 C245 C244 . . 119.1(8) ?
    C246 C245 H245 . . 120.4 ?
    C244 C245 H245 . . 120.4 ?
    C245 C246 C241 . . 122.2(7) ?
    C245 C246 H246 . . 118.9 ?
    C241 C246 H246 . . 118.9 ?
    C242 O242 C247 . . 119.1(5) ?
    O242 C247 H27A . . 109.5 ?
    O242 C247 H27B . . 109.5 ?
    H27A C247 H27B . . 109.5 ?
    O242 C247 H27C . . 109.5 ?
    H27A C247 H27C . . 109.5 ?
    H27B C247 H27C . . 109.5 ?
    C317 N31 C32 . . 125.2(6) ?
    C317 N31 C36 . . 121.3(5) ?
    C32 N31 C36 . . 113.0(5) ?
    N31 C32 C33 . . 110.3(5) ?
    N31 C32 H32A . . 109.6 ?
    C33 C32 H32A . . 109.6 ?
    N31 C32 H32B . . 109.6 ?
    C33 C32 H32B . . 109.6 ?
    H32A C32 H32B . . 108.1 ?
    N34 C33 C32 . . 110.5(5) ?
    N34 C33 H33A . . 109.5 ?
    C32 C33 H33A . . 109.5 ?
    N34 C33 H33B . . 109.5 ?
    C32 C33 H33B . . 109.5 ?
    H33A C33 H33B . . 108.1 ?
    C341 N34 C35 . . 116.2(5) ?
    C341 N34 C33 . . 115.2(5) ?
    C35 N34 C33 . . 110.6(4) ?
    N34 C35 C36 . . 110.6(5) ?
    N34 C35 H35A . . 109.5 ?
    C36 C35 H35A . . 109.5 ?
    N34 C35 H35B . . 109.5 ?
    C36 C35 H35B . . 109.5 ?
    H35A C35 H35B . . 108.1 ?
    N31 C36 C35 . . 109.8(6) ?
    N31 C36 H36A . . 109.7 ?
    C35 C36 H36A . . 109.7 ?
    N31 C36 H36B . . 109.7 ?
    C35 C36 H36B . . 109.7 ?
    H36A C36 H36B . . 108.2 ?
    O317 C317 N31 . . 121.0(6) ?
    O317 C317 C311 . . 120.7(6) ?
    N31 C317 C311 . . 118.3(5) ?
    C316 C311 C312 . . 117.6(7) ?
    C316 C311 C317 . . 122.7(6) ?
    C312 C311 C317 . . 119.7(7) ?
    C311 C312 C313 . . 122.0(7) ?
    C311 C312 H312 . . 119.0 ?
    C313 C312 H312 . . 119.0 ?
    C314 C313 C312 . . 118.4(8) ?
    C314 C313 H313 . . 120.8 ?
    C312 C313 H313 . . 120.8 ?
    C313 C314 C315 . . 123.0(7) ?
    C313 C314 Cl34 . . 119.2(6) ?
    C315 C314 Cl34 . . 117.8(6) ?
    C314 C315 C316 . . 117.6(7) ?
    C314 C315 H315 . . 121.2 ?
    C316 C315 H315 . . 121.2 ?
    C311 C316 C315 . . 121.2(7) ?
    C311 C316 H316 . . 119.4 ?
    C315 C316 H316 . . 119.4 ?
    C346 C341 N34 . . 123.5(6) ?
    C346 C341 C342 . . 117.2(7) ?
    N34 C341 C342 . . 119.2(6) ?
    O342 C342 C343 . . 124.7(6) ?
    O342 C342 C341 . . 115.4(6) ?
    C343 C342 C341 . . 119.9(7) ?
    C344 C343 C342 . . 119.7(7) ?
    C344 C343 H343 . . 120.1 ?
    C342 C343 H343 . . 120.1 ?
    C345 C344 C343 . . 120.9(7) ?
    C345 C344 H344 . . 119.5 ?
    C343 C344 H344 . . 119.5 ?
    C344 C345 C346 . . 119.6(8) ?
    C344 C345 H345 . . 120.2 ?
    C346 C345 H345 . . 120.2 ?
    C345 C346 C341 . . 122.6(7) ?
    C345 C346 H346 . . 118.7 ?
    C341 C346 H346 . . 118.7 ?
    C342 O342 C347 . . 118.3(5) ?
    O342 C347 H37A . . 109.5 ?
    O342 C347 H37B . . 109.5 ?
    H37A C347 H37B . . 109.5 ?
    O342 C347 H37C . . 109.5 ?
    H37A C347 H37C . . 109.5 ?
    H37B C347 H37C . . 109.5 ?
    C417 N41 C42 . . 125.3(5) ?
    C417 N41 C46 . . 121.4(5) ?
    C42 N41 C46 . . 113.3(5) ?
    N41 C42 C43 . . 110.1(5) ?
    N41 C42 H42A . . 109.7 ?
    C43 C42 H42A . . 109.7 ?
    N41 C42 H42B . . 109.7 ?
    C43 C42 H42B . . 109.7 ?
    H42A C42 H42B . . 108.2 ?
    N44 C43 C42 . . 111.7(5) ?
    N44 C43 H43A . . 109.3 ?
    C42 C43 H43A . . 109.3 ?
    N44 C43 H43B . . 109.3 ?
    C42 C43 H43B . . 109.3 ?
    H43A C43 H43B . . 107.9 ?
    C441 N44 C43 . . 114.1(5) ?
    C441 N44 C45 . . 117.7(5) ?
    C43 N44 C45 . . 111.0(4) ?
    N44 C45 C46 . . 109.8(5) ?
    N44 C45 H45A . . 109.7 ?
    C46 C45 H45A . . 109.7 ?
    N44 C45 H45B . . 109.7 ?
    C46 C45 H45B . . 109.7 ?
    H45A C45 H45B . . 108.2 ?
    N41 C46 C45 . . 111.9(5) ?
    N41 C46 H46A . . 109.2 ?
    C45 C46 H46A . . 109.2 ?
    N41 C46 H46B . . 109.2 ?
    C45 C46 H46B . . 109.2 ?
    H46A C46 H46B . . 107.9 ?
    O417 C417 N41 . . 122.4(6) ?
    O417 C417 C411 . . 120.6(6) ?
    N41 C417 C411 . . 117.0(5) ?
    C412 C411 C416 . . 118.0(7) ?
    C412 C411 C417 . . 121.3(7) ?
    C416 C411 C417 . . 120.6(6) ?
    C411 C412 C413 . . 121.6(8) ?
    C411 C412 H412 . . 119.2 ?
    C413 C412 H412 . . 119.2 ?
    C414 C413 C412 . . 117.9(8) ?
    C414 C413 H413 . . 121.1 ?
    C412 C413 H413 . . 121.1 ?
    C415 C414 C413 . . 122.4(8) ?
    C415 C414 Cl44 . . 118.8(6) ?
    C413 C414 Cl44 . . 118.8(7) ?
    C416 C415 C414 . . 118.5(7) ?
    C416 C415 H415 . . 120.7 ?
    C414 C415 H415 . . 120.7 ?
    C415 C416 C411 . . 121.7(7) ?
    C415 C416 H416 . . 119.2 ?
    C411 C416 H416 . . 119.2 ?
    C442 C441 N44 . . 118.6(6) ?
    C442 C441 C446 . . 118.6(6) ?
    N44 C441 C446 . . 122.8(6) ?
    O442 C442 C443 . . 124.4(6) ?
    O442 C442 C441 . . 116.4(6) ?
    C443 C442 C441 . . 119.2(6) ?
    C442 C443 C444 . . 121.4(6) ?
    C442 C443 H443 . . 119.3 ?
    C444 C443 H443 . . 119.3 ?
    C445 C444 C443 . . 119.0(7) ?
    C445 C444 H444 . . 120.5 ?
    C443 C444 H444 . . 120.5 ?
    C444 C445 C446 . . 121.0(7) ?
    C444 C445 H445 . . 119.5 ?
    C446 C445 H445 . . 119.5 ?
    C445 C446 C441 . . 120.7(7) ?
    C445 C446 H446 . . 119.7 ?
    C441 C446 H446 . . 119.7 ?
    C442 O442 C447 . . 119.7(5) ?
    O442 C447 H47A . . 109.5 ?
    O442 C447 H47B . . 109.5 ?
    H47A C447 H47B . . 109.5 ?
    O442 C447 H57C . . 109.5 ?
    H47A C447 H57C . . 109.5 ?
    H47B C447 H57C . . 109.5 ?
loop_
    _geom_torsion_atom_site_label_1
    _geom_torsion_atom_site_label_2
    _geom_torsion_atom_site_label_3
    _geom_torsion_atom_site_label_4
    _geom_torsion_site_symmetry_1
    _geom_torsion_site_symmetry_2
    _geom_torsion_site_symmetry_3
    _geom_torsion_site_symmetry_4
    _geom_torsion
    _geom_torsion_publ_flag
    C117 N11 C12 C13 . . . . 118.3(7) ?
    C16 N11 C12 C13 . . . . -52.6(8) ?
    N11 C12 C13 N14 . . . . 55.1(7) ?
    C12 C13 N14 C141 . . . . 167.9(6) ?
    C12 C13 N14 C15 . . . . -58.5(7) ?
    C141 N14 C15 C16 . . . . -169.4(5) ?
    C13 N14 C15 C16 . . . . 58.1(7) ?
    C117 N11 C16 C15 . . . . -117.6(7) ?
    C12 N11 C16 C15 . . . . 53.7(7) ?
    N14 C15 C16 N11 . . . . -56.7(7) ?
    C16 N11 C117 O117 . . . . -4.9(11) ?
    C12 N11 C117 O117 . . . . -175.0(7) ?
    C16 N11 C117 C111 . . . . 174.2(6) ?
    C12 N11 C117 C111 . . . . 4.1(10) ?
    O117 C117 C111 C116 . . . . -90.4(9) ?
    N11 C117 C111 C116 . . . . 90.5(8) ?
    O117 C117 C111 C112 . . . . 84.4(9) ?
    N11 C117 C111 C112 . . . . -94.7(8) ?
    C116 C111 C112 C113 . . . . -7.1(11) ?
    C117 C111 C112 C113 . . . . 178.0(7) ?
    C111 C112 C113 C114 . . . . 3.7(12) ?
    C112 C113 C114 C115 . . . . 1.7(11) ?
    C112 C113 C114 Cl14 . . . . 180.0(6) ?
    C113 C114 C115 C116 . . . . -3.6(10) ?
    Cl14 C114 C115 C116 . . . . 178.1(5) ?
    C112 C111 C116 C115 . . . . 5.2(10) ?
    C117 C111 C116 C115 . . . . 180.0(6) ?
    C114 C115 C116 C111 . . . . 0.1(10) ?
    C15 N14 C141 C146 . . . . -12.9(9) ?
    C13 N14 C141 C146 . . . . 117.1(7) ?
    C15 N14 C141 C142 . . . . 162.7(6) ?
    C13 N14 C141 C142 . . . . -67.3(8) ?
    C146 C141 C142 O142 . . . . 178.2(6) ?
    N14 C141 C142 O142 . . . . 2.4(10) ?
    C146 C141 C142 C143 . . . . -3.2(11) ?
    N14 C141 C142 C143 . . . . -179.0(6) ?
    O142 C142 C143 C144 . . . . -178.5(6) ?
    C141 C142 C143 C144 . . . . 2.9(11) ?
    C142 C143 C144 C145 . . . . -2.3(11) ?
    C143 C144 C145 C146 . . . . 2.1(12) ?
    C142 C141 C146 C145 . . . . 2.9(11) ?
    N14 C141 C146 C145 . . . . 178.5(6) ?
    C144 C145 C146 C141 . . . . -2.4(12) ?
    C141 C142 O142 C147 . . . . 179.7(6) ?
    C143 C142 O142 C147 . . . . 1.1(10) ?
    C217 N21 C22 C23 . . . . 124.0(7) ?
    C26 N21 C22 C23 . . . . -53.9(7) ?
    N21 C22 C23 N24 . . . . 57.3(7) ?
    C22 C23 N24 C241 . . . . 164.5(5) ?
    C22 C23 N24 C25 . . . . -62.2(7) ?
    C241 N24 C25 C26 . . . . -168.6(5) ?
    C23 N24 C25 C26 . . . . 60.4(7) ?
    C217 N21 C26 C25 . . . . -125.3(6) ?
    C22 N21 C26 C25 . . . . 52.6(7) ?
    N24 C25 C26 N21 . . . . -55.1(7) ?
    C26 N21 C217 O217 . . . . 0.7(11) ?
    C22 N21 C217 O217 . . . . -177.0(7) ?
    C26 N21 C217 C211 . . . . 179.8(6) ?
    C22 N21 C217 C211 . . . . 2.1(10) ?
    O217 C217 C211 C212 . . . . 88.5(9) ?
    N21 C217 C211 C212 . . . . -90.6(8) ?
    O217 C217 C211 C216 . . . . -91.2(8) ?
    N21 C217 C211 C216 . . . . 89.6(7) ?
    C216 C211 C212 C213 . . . . 2.9(9) ?
    C217 C211 C212 C213 . . . . -176.9(6) ?
    C211 C212 C213 C214 . . . . -2.2(11) ?
    C212 C213 C214 C215 . . . . -0.9(11) ?
    C212 C213 C214 Cl24 . . . . -179.5(5) ?
    C213 C214 C215 C216 . . . . 3.0(11) ?
    Cl24 C214 C215 C216 . . . . -178.4(5) ?
    C214 C215 C216 C211 . . . . -2.2(10) ?
    C212 C211 C216 C215 . . . . -0.7(9) ?
    C217 C211 C216 C215 . . . . 179.1(6) ?
    C25 N24 C241 C242 . . . . 161.3(7) ?
    C23 N24 C241 C242 . . . . -68.9(8) ?
    C25 N24 C241 C246 . . . . -19.9(10) ?
    C23 N24 C241 C246 . . . . 109.8(8) ?
    C246 C241 C242 O242 . . . . 178.3(6) ?
    N24 C241 C242 O242 . . . . -2.8(10) ?
    C246 C241 C242 C243 . . . . -1.2(11) ?
    N24 C241 C242 C243 . . . . 177.6(7) ?
    O242 C242 C243 C244 . . . . -177.4(7) ?
    C241 C242 C243 C244 . . . . 2.2(11) ?
    C242 C243 C244 C245 . . . . -0.7(12) ?
    C243 C244 C245 C246 . . . . -1.6(13) ?
    C244 C245 C246 C241 . . . . 2.5(13) ?
    C242 C241 C246 C245 . . . . -1.1(12) ?
    N24 C241 C246 C245 . . . . -180.0(7) ?
    C241 C242 O242 C247 . . . . -177.7(6) ?
    C243 C242 O242 C247 . . . . 1.8(10) ?
    C317 N31 C32 C33 . . . . 116.0(7) ?
    C36 N31 C32 C33 . . . . -55.4(7) ?
    N31 C32 C33 N34 . . . . 56.0(7) ?
    C32 C33 N34 C341 . . . . 167.6(5) ?
    C32 C33 N34 C35 . . . . -58.2(7) ?
    C341 N34 C35 C36 . . . . -167.7(5) ?
    C33 N34 C35 C36 . . . . 58.5(7) ?
    C317 N31 C36 C35 . . . . -116.4(7) ?
    C32 N31 C36 C35 . . . . 55.3(7) ?
    N34 C35 C36 N31 . . . . -55.9(7) ?
    C32 N31 C317 O317 . . . . -176.4(7) ?
    C36 N31 C317 O317 . . . . -5.7(10) ?
    C32 N31 C317 C311 . . . . 3.8(10) ?
    C36 N31 C317 C311 . . . . 174.5(6) ?
    O317 C317 C311 C316 . . . . -91.3(8) ?
    N31 C317 C311 C316 . . . . 88.5(8) ?
    O317 C317 C311 C312 . . . . 89.6(9) ?
    N31 C317 C311 C312 . . . . -90.6(8) ?
    C316 C311 C312 C313 . . . . 0.0(11) ?
    C317 C311 C312 C313 . . . . 179.1(6) ?
    C311 C312 C313 C314 . . . . -1.2(12) ?
    C312 C313 C314 C315 . . . . 2.3(11) ?
    C312 C313 C314 Cl34 . . . . -177.1(6) ?
    C313 C314 C315 C316 . . . . -2.0(10) ?
    Cl34 C314 C315 C316 . . . . 177.4(5) ?
    C312 C311 C316 C315 . . . . 0.3(10) ?
    C317 C311 C316 C315 . . . . -178.8(6) ?
    C314 C315 C316 C311 . . . . 0.7(10) ?
    C35 N34 C341 C346 . . . . -19.2(9) ?
    C33 N34 C341 C346 . . . . 112.5(7) ?
    C35 N34 C341 C342 . . . . 163.9(6) ?
    C33 N34 C341 C342 . . . . -64.4(8) ?
    C346 C341 C342 O342 . . . . 178.5(6) ?
    N34 C341 C342 O342 . . . . -4.4(9) ?
    C346 C341 C342 C343 . . . . 1.4(10) ?
    N34 C341 C342 C343 . . . . 178.5(6) ?
    O342 C342 C343 C344 . . . . -178.1(7) ?
    C341 C342 C343 C344 . . . . -1.3(11) ?
    C342 C343 C344 C345 . . . . 1.7(12) ?
    C343 C344 C345 C346 . . . . -2.1(12) ?
    C344 C345 C346 C341 . . . . 2.3(12) ?
    N34 C341 C346 C345 . . . . -178.9(7) ?
    C342 C341 C346 C345 . . . . -1.9(11) ?
    C343 C342 O342 C347 . . . . -2.4(10) ?
    C341 C342 O342 C347 . . . . -179.4(6) ?
    C417 N41 C42 C43 . . . . 131.7(6) ?
    C46 N41 C42 C43 . . . . -51.3(7) ?
    N41 C42 C43 N44 . . . . 54.9(7) ?
    C42 C43 N44 C441 . . . . 165.0(5) ?
    C42 C43 N44 C45 . . . . -59.2(7) ?
    C441 N44 C45 C46 . . . . -167.6(6) ?
    C43 N44 C45 C46 . . . . 58.4(7) ?
    C417 N41 C46 C45 . . . . -130.4(6) ?
    C42 N41 C46 C45 . . . . 52.5(7) ?
    N44 C45 C46 N41 . . . . -54.3(7) ?
    C42 N41 C417 O417 . . . . -178.7(7) ?
    C46 N41 C417 O417 . . . . 4.6(10) ?
    C42 N41 C417 C411 . . . . 0.4(10) ?
    C46 N41 C417 C411 . . . . -176.4(5) ?
    O417 C417 C411 C412 . . . . 89.6(9) ?
    N41 C417 C411 C412 . . . . -89.4(8) ?
    O417 C417 C411 C416 . . . . -87.2(8) ?
    N41 C417 C411 C416 . . . . 93.7(7) ?
    C416 C411 C412 C413 . . . . -1.7(10) ?
    C417 C411 C412 C413 . . . . -178.7(6) ?
    C411 C412 C413 C414 . . . . 0.6(12) ?
    C412 C413 C414 C415 . . . . 1.1(13) ?
    C412 C413 C414 Cl44 . . . . 179.5(6) ?
    C413 C414 C415 C416 . . . . -1.5(12) ?
    Cl44 C414 C415 C416 . . . . -179.9(5) ?
    C414 C415 C416 C411 . . . . 0.3(11) ?
    C412 C411 C416 C415 . . . . 1.3(10) ?
    C417 C411 C416 C415 . . . . 178.3(6) ?
    C43 N44 C441 C442 . . . . -69.9(8) ?
    C45 N44 C441 C442 . . . . 157.4(6) ?
    C43 N44 C441 C446 . . . . 112.5(8) ?
    C45 N44 C441 C446 . . . . -20.2(10) ?
    N44 C441 C442 O442 . . . . 0.9(10) ?
    C446 C441 C442 O442 . . . . 178.7(6) ?
    N44 C441 C442 C443 . . . . 178.8(6) ?
    C446 C441 C442 C443 . . . . -3.5(11) ?
    O442 C442 C443 C444 . . . . -179.5(6) ?
    C441 C442 C443 C444 . . . . 2.9(10) ?
    C442 C443 C444 C445 . . . . -1.3(11) ?
    C443 C444 C445 C446 . . . . 0.4(11) ?
    C444 C445 C446 C441 . . . . -1.1(12) ?
    C442 C441 C446 C445 . . . . 2.6(12) ?
    N44 C441 C446 C445 . . . . -179.7(7) ?
    C443 C442 O442 C447 . . . . 10.3(10) ?
    C441 C442 O442 C447 . . . . -172.0(7) ?
loop_
    _geom_hbond_atom_site_label_D
    _geom_hbond_atom_site_label_H
    _geom_hbond_atom_site_label_A
    _geom_hbond_site_symmetry_A
    _geom_hbond_distance_DH
    _geom_hbond_distance_HA
    _geom_hbond_distance_DA
    _geom_hbond_angle_DHA
    _geom_hbond_publ_flag
    C15 H15B O417 1_545 0.97 2.39 3.314(9) 160 no
    C35 H35B O217 . 0.97 2.41 3.333(9) 159 no
    C115 H115 O217 . 0.93 2.60 3.522(9) 174 no
    C215 H215 O117 4_465 0.93 2.56 3.482(8) 170 no
    C315 H315 O417 . 0.93 2.56 3.486(9) 177 no
    C415 H415 O317 4_575 0.93 2.52 3.428(8) 165 no
    C213 H213 Cg2 2_664 0.93 2.71 3.604(8) 161 no
    C313 H313 Cg3 2_665 0.93 2.79 3.633(8) 151 no
_shelx_space_group_comment
;
The symmetry employed for this shelxl refinement is uniquely defined
by the following loop, which should always be used as a source of
symmetry information in preference to the above space-group names.
They are only intended as comments.
;
_shelx_estimated_absorpt_T_min     0.896
_shelx_estimated_absorpt_T_max     0.938
_shelx_hkl_file
;
   0   5   0-0.03126 8.58389   2
   0   6   0 7.79980 11.7932   2
   0   7   0 1.94808 12.5499   2
   0   8   0 110.582 12.4386   2
   0   9   0-4.18067 13.8427   2
   0  10   0 7.98550 14.3528   2
   0  11   0-5.56298 12.0163   2
   0  12   0 13.7729 15.8604   2
   0  13   0 4.18755 17.9862   2
   0  14   0 14.0994 16.8608   2
   0  14   0 12.9357 15.0447   1
   0  15   0 5.37289 18.1461   2
   0  15   0-3.12958 14.1367   1
   0  16   0 73.6949 21.7307   2
   0  16   0 57.0686 18.9138   1
   0  17   0 1.65491 19.8938   2
   0  17   0-2.13241 18.5020   1
   0  18   0 37.8072 19.8786   2
   0  19   0 3.55820 22.2098   2
   0  20   0 61.8498 23.2175   2
   0  21   0 12.1329 22.3606   2
   0  22   0 6.16428 25.5743   2
   0  23   0 131.609 30.6034   2
   0  24   0 7634.60 84.2218   2
   0  25   0 244.898 31.6191   2
   0  26   0 152.079 32.4371   2
   0  27   0 7.56165 27.9379   2
   0  28   0 37.9059 27.5464   2
   0  29   0 19.9226 31.5402   2
   0  30   0 45.3988 33.5235   2
   0  31   0-7.76521 30.6616   2
   0  32   0 20.3429 29.4899   2
   0  33   0 10.8551 34.8541   2
   0  34   0 37.6000 36.3113   2
   0  35   0-10.6144 32.0916   2
   0  36   0-3.79575 30.9544   2
   0  37   0-30.8308 38.0419   2
   0   4  -1 2854.54 20.3434   2
   0   4  -1 2804.27 18.9735   1
   0  -4   1 2662.30 18.8517   1
   0   4   1 2703.52 20.4711   2
   0   4   1 2665.71 18.8250   3
   0   5  -1 15.0513 8.79606   2
   0   5   1 1.78859 8.54615   3
   0   5   1-2.43096 7.25544   2
   0   5  -1-0.66163 9.36037   1
   0   6   1 18.6402 9.86662   3
   0   6  -1 20.2847 11.8968   2
   0   6  -1 19.8688 10.8365   1
   0   6   1 21.1363 10.0566   2
   0   7   1 5.69736 11.6425   3
   0   7   1 6.30289 13.2147   2
   0   7  -1 8.84846 12.4958   1
   0   7  -1 14.3596 12.7754   2
   0   8   1 14654.1 64.2950   2
   0   8   1 14609.0 59.1449   3
   0   8  -1 14848.6 63.4013   2
   0   8  -1 14366.2 56.8802   1
   0   9   1-5.09710 13.0516   2
   0   9  -1 5.05328 14.4355   2
   0  10  -1 1.69733 11.4268   1
   0  10   1-2.23817 14.1153   2
   0  10  -1 13.2982 12.0336   2
   0  11  -1 3.35195 12.8940   2
   0  11  -1-6.88312 11.1845   1
   0  11   1-4.43109 11.9674   2
   0  12   1 280.840 18.6483   2
   0  12  -1 229.573 15.7200   1
   0  12  -1 261.450 17.9523   2
   0  13  -1-0.80178 15.5870   1
   0  13   1 20.6045 18.0048   2
   0  13  -1 19.7547 17.5425   2
   0  14  -1 175.919 17.4983   1
   0  14  -1 190.349 20.4937   2
   0  14   1 176.291 20.3519   2
   0  15   1 7.09850 19.6228   2
   0  15  -1 17.5208 15.7130   1
   0  15  -1 8.88592 16.0458   2
   0  16   1 1752.48 37.2951   2
   0  16  -1 1710.98 33.5779   1
   0  16  -1 1670.71 36.0082   2
   0  17  -1 38.5564 16.1340   1
   0  17  -1 50.3144 20.9120   2
   0  17   1 20.2077 22.2990   2
   0  18   1 138.789 23.8294   2
   0  18  -1 108.449 21.2670   2
   0  19   1-3.23398 22.0617   2
   0  19  -1 23.4729 20.7231   2
   0  20  -1 805.274 32.1459   2
   0  20   1 828.202 34.2769   2
   0  21   1 36.8339 25.2228   2
   0  21  -1 29.6314 24.0517   2
   0  22  -1 14.4554 23.8097   2
   0  22   1 38.1094 24.3758   2
   0  23  -1 72.3536 26.6240   2
   0  24  -1 2459.71 54.0364   2
   0  24   1 2344.27 52.4530   2
   0  25  -1 79.5554 27.9772   2
   0  25   1 90.1550 31.0584   2
   0  26  -1 23.8828 29.6542   2
   0  26   1 28.9117 30.8194   2
   0  27   1 3.11643 29.8526   2
   0  27  -1 18.8283 27.9592   2
   0  28   1-3.98359 30.7568   2
   0  28  -1 5.84326 28.1188   2
   0  29   1 5.22275 28.3230   2
   0  29  -1-24.1740 30.6885   2
   0  30   1 31.8206 29.8231   2
   0  30  -1 18.6959 28.3557   2
   0  31  -1 19.6548 31.6451   2
   0  31   1 49.2546 34.5122   2
   0  32   1 99.0634 37.0807   2
   0  32  -1 87.3281 35.7289   2
   0  33  -1 34.6544 29.9179   2
   0  33   1 13.9968 34.8377   2
   0  34  -1-3.18756 32.8152   2
   0  34   1-3.37992 31.2944   2
   0  35  -1 17.0106 37.7680   2
   0  35   1 37.9686 30.7914   2
   0  36   1-13.6982 35.5161   2
   0  37   1-33.7893 37.7503   2
   0  -3   2 3.23815 6.88919   1
   0   4   2 23950.0 61.2343   2
   0   4  -2 24511.0 53.8701   1
   0  -4   2 24055.6 54.8794   1
   0   4   2 23862.0 57.5131   3
   0   5   2 1.00934 8.18101   3
   0  -5   2 3.12765 9.56052   1
   0   5  -2 3.74207 9.56629   1
   0   5   2-6.38358 11.5751   2
   0   6   2 42.9799 10.6828   2
   0   6   2 30.2297 10.1464   3
   0  -6   2 24.7551 10.5831   1
   0   6  -2 32.2517 11.2623   1
   0   7   2 2.48919 11.5927   3
   0   7  -2 4.30672 9.47308   2
   0   7   2-1.96030 12.4144   2
   0   7  -2 5.06848 11.7360   1
   0  -7   2 3.89953 12.1488   1
   0  -8   2 34008.3 90.7900   1
   0   8   2 34460.6 98.7573   2
   0   8  -2 34950.2 96.4147   2
   0   8  -2 34502.8 88.3624   1
   0   8   2 33600.6 92.8165   3
   0   9  -2 5.89283 11.9883   2
   0   9   2 6.24399 14.5823   2
   0   9   2 24.1148 11.9794   3
   0   9  -2 7.07174 10.1065   1
   0  10  -2 16.9780 12.4942   2
   0  10  -2 31.4855 12.7560   1
   0  10   2 9.63418 12.7563   3
   0  10   2 21.0581 15.6805   2
   0  11  -2 8.59670 13.1334   1
   0  11  -2 10.4079 14.3989   2
   0  11   2 8.41690 15.6389   2
   0  12  -2 4973.39 46.4689   2
   0  12   2 4819.70 47.3564   2
   0  12  -2 4787.03 42.7447   1
   0  13   2-8.84943 15.3219   2
   0  13  -2 63.8750 18.3686   2
   0  13  -2 38.6963 16.9624   1
   0  14   2 4.14586 18.9195   2
   0  14  -2 9.01197 16.7111   1
   0  14  -2 17.3102 17.6785   2
   0  15  -2 15.5907 17.6097   1
   0  15   2 5.70650 18.3718   2
   0  15  -2 25.8315 18.7493   2
   0  16   2 3114.52 44.3481   2
   0  16  -2 3410.03 43.1654   1
   0  16  -2 3516.50 47.2880   2
   0  17  -2 60.8569 21.6126   2
   0  17   2 90.8060 22.1499   2
   0  18  -2 26.5809 20.6235   2
   0  18   2 24.3076 21.7750   2
   0  19  -2 10.1297 19.2124   2
   0  19   2 0.12694 22.4006   2
   0  20   2 546.514 30.6729   2
   0  20  -2 557.700 28.3973   2
   0  21  -2 23.2097 24.2876   2
   0  21   2 3.77211 23.6197   2
   0  22  -2-1.42756 22.5965   2
   0  22   2 21.0487 23.9176   2
   0  23  -2-11.9258 26.8631   2
   0  23   2-32.7049 25.7508   2
   0  24   2 124.096 30.8313   2
   0  24  -2 142.977 31.2547   2
   0  25   2-0.92551 28.2266   2
   0  25  -2 9.44198 27.1035   2
   0  26   2 30.7659 29.7389   2
   0  26  -2 63.6249 30.4487   2
   0  27  -2-16.4969 26.5870   2
   0  27   2 0.56896 30.6047   2
   0  28   2 144.773 34.0718   2
   0  28  -2 187.372 33.1812   2
   0  29   2 3.73193 31.9850   2
   0  29  -2 4.36207 28.5645   2
   0  30  -2 20.0174 30.3996   2
   0  30   2 0.35851 32.6007   2
   0  31  -2 2.38556 33.5349   2
   0  31   2 40.1514 33.5493   2
   0  32  -2 584.876 38.9617   2
   0  32   2 530.740 40.8705   2
   0  33   2 35.6650 30.9150   2
   0  34   2-0.16711 29.7696   2
   0  35   2-20.8849 34.6706   2
   0  36   2 8.87939 37.4797   2
   0  37   2-31.4978 38.3374   2
   0   1   3-0.03863 5.54365   0
   0   1   3 6.75704 6.14461   2
   0  -1  -3 3.91151 5.55526   0
   0   2   3 360.404 10.9335   2
   0  -2  -3 385.475 8.78014   0
   0   3   3-8.31498 9.88360   2
   0   3   3 4.40203 6.88082   3
   0   4   3 15868.7 53.9710   2
   0   4   3 16217.7 49.3916   3
   0  -5   3 3.15902 10.4901   1
   0   5   3 18.8735 9.29253   3
   0   5   3-1.29976 13.0474   2
   0   6   3 22.8167 10.7613   2
   0  -6   3 29.5848 11.1825   1
   0   6   3 31.5064 11.1992   3
   0   7   3 3.00975 9.53884   3
   0  -7   3-0.81517 11.8317   1
   0   7   3-4.98233 13.6796   2
   0   7  -3 2.37377 11.1429   1
   0   8   3 5201.93 41.1727   2
   0  -8   3 5128.85 38.1820   1
   0   8  -3 5197.61 36.5431   1
   0   8   3 5251.19 38.7607   3
   0   9   3 3.37446 14.3229   2
   0  -9   3 9.47724 13.7962   1
   0   9   3 1.52630 11.2970   3
   0   9  -3 8.50165 11.3496   1
   0 -10   3 281.024 16.4359   1
   0  10  -3 297.015 16.2068   1
   0  10   3 315.467 16.6398   3
   0  10   3 277.947 15.9116   2
   0  11   3-4.41460 13.1090   3
   0  11  -3 11.0553 14.6074   1
   0  11   3-1.62532 15.9654   2
   0  12  -3 2228.62 30.1066   1
   0  12   3 2248.73 31.8656   3
   0  12   3 2197.07 34.8408   2
   0  13   3-5.81152 17.6203   2
   0  13  -3 6.69103 17.6137   2
   0  13  -3 8.33901 15.9323   1
   0  14  -3 81.6227 16.8997   2
   0  14  -3 64.2386 15.1266   1
   0  14   3 92.5150 20.3509   2
   0  15  -3 6.69476 14.4919   1
   0  15   3-1.18766 19.3008   2
   0  15  -3 48.8439 20.5743   2
   0  16   3 6830.34 65.2852   2
   0  16  -3 7368.19 65.0772   2
   0  16  -3 7124.56 59.2440   1
   0  17  -3 29.0290 21.0891   2
   0  17   3 28.7649 20.4919   2
   0  18   3 14.8865 20.9999   2
   0  18  -3 7.42838 18.2299   2
   0  19  -3 0.60592 19.3819   2
   0  19   3 9.20725 19.2606   2
   0  20   3 415.093 28.0238   2
   0  20  -3 368.301 26.1720   2
   0  21   3 5.25141 24.3796   2
   0  21  -3 16.3395 23.5085   2
   0  22   3-3.88993 26.0609   2
   0  22  -3 18.9051 25.3688   2
   0  23  -3-17.5870 25.4707   2
   0  23   3 3.34550 27.3469   2
   0  24   3 61.2176 28.1544   2
   0  24  -3 94.6420 27.2003   2
   0  25   3-2.81870 26.7879   2
   0  25  -3-6.70790 29.5518   2
   0  26   3 34.4249 26.7643   2
   0  26  -3 27.1265 28.0202   2
   0  27   3 12.2741 27.4326   2
   0  28   3 94.2343 30.0455   2
   0  29   3 23.5316 28.5955   2
   0  30   3 8.96355 28.4281   2
   0  31   3 34.4955 29.7376   2
   0  32   3 799.350 43.6544   2
   0  33   3 18.8734 32.6719   2
   0  34   3 2.54563 34.4324   2
   0  35   3-7.29538 34.1854   2
   0  36   3 58.3789 39.8803   2
   0   0   4 119640. 469.357   0
   0  -1  -4 2.69158 8.38810   0
   0   1   4 0.46925 8.34569   0
   0   2   4 606.594 15.2214   2
   0  -2  -4 596.960 11.9426   0
   0   2   4 630.377 10.9147   3
   0   3   4 7.99068 8.05537   3
   0   3   4 1.38727 12.1883   2
   0   4   4 137592. 674.386   2
   0   4   4 137954. 591.948   3
   0   5   4 2.17033 9.78051   3
   0   5   4 9.41107 13.0445   2
   0  -6   4 200.321 12.6560   1
   0   6   4 192.382 12.9265   3
   0   6   4 158.623 11.7556   2
   0   7   4-1.40508 11.4189   3
   0  -7   4 3.30303 11.6669   1
   0   7   4-0.83486 13.2512   2
   0   8   4 1064.92 19.7010   3
   0   8   4 1118.37 23.1332   2
   0  -8   4 1184.09 20.6029   1
   0   9   4-4.41656 15.3606   2
   0   9   4-4.47082 12.4709   3
   0  -9   4 3.56429 12.7115   1
   0  10  -4 71.4116 13.5889   1
   0 -10   4 74.9860 12.5763   1
   0  10   4 62.4664 15.6917   2
   0  10   4 66.0241 10.7328   3
   0  11   4 0.28533 15.3979   2
   0 -11   4 5.00245 14.5016   1
   0  11   4 3.75317 13.2644   3
   0  11  -4 0.54267 13.1264   1
   0  12   4 638.943 24.3674   2
   0  12   4 613.061 22.1636   3
   0  12  -4 657.528 20.2700   1
   0 -12   4 635.826 22.3528   1
   0  13  -4 2.92317 15.7286   1
   0  13   4-0.12094 15.6745   2
   0  13   4-15.0230 16.7427   3
   0  14   4 65.3235 17.4133   2
   0  14  -4 66.9341 16.6572   1
   0  15   4-10.2088 17.3989   2
   0  15  -4 8.69822 17.5101   1
   0  16   4 3007.84 46.5129   2
   0  16  -4 3027.24 39.7497   1
   0  17   4 9.89775 21.9057   2
   0  18   4-1.21053 18.6211   2
   0  19   4 1.76415 22.1981   2
   0  20   4 96.0326 23.8285   2
   0  21   4 18.3598 24.2451   2
   0  22   4 1.94612 25.9207   2
   0  23   4-22.3069 26.0245   2
   0  24   4-4.29831 25.7544   2
   0  25   4-14.0879 26.6742   2
   0  26   4 10.6998 30.4378   2
   0  27   4-10.9084 31.3258   2
   0  28   4 150.710 35.3687   2
   0  29   4-0.56873 32.8563   2
   0  30   4-8.66858 31.8738   2
   0  31   4 0.84867 32.6757   2
   0  32   4 227.879 37.3520   2
   0  33   4-8.50575 32.0754   2
   0  34   4 20.7752 35.1174   2
   0  35   4-25.4883 34.9480   2
   0  36   4 10.7474 36.7019   2
   0   0   5 16.1772 10.1530   0
   0   1   5 3.56280 9.53059   0
   0   2   5 327.858 14.2554   2
   0  -2  -5 334.318 11.7835   0
   0   2   5 314.086 11.7631   0
   0   2   5 327.061 9.71392   3
   0   3   5 2.06000 8.34022   3
   0   3   5-2.63398 12.8471   2
   0  -3  -5-2.28838 9.19249   0
   0   4   5 19967.8 69.8025   2
   0   4   5 20166.1 59.5892   3
   0   5   5 9.08547 12.2304   2
   0   5   5 3.20028 9.10025   3
   0   6   5 197.580 15.6315   2
   0   6   5 223.326 12.2812   3
   0   7   5 8.60407 14.2494   2
   0   7   5 8.47691 9.88020   3
   0  -7   5 3.26282 11.9586   1
   0  -8   5 2873.33 30.0601   1
   0   8   5 2778.34 30.3670   3
   0   8   5 2822.77 34.7428   2
   0   9   5-13.0925 15.5780   2
   0   9   5-1.37639 12.4361   3
   0  -9   5-1.55658 12.5509   1
   0  10   5 137.968 13.8512   3
   0  10   5 136.688 18.1915   2
   0 -10   5 137.016 14.4619   1
   0 -11   5 3.45724 15.4793   1
   0  11   5-8.22924 17.6017   2
   0  11   5 3.36679 13.4471   3
   0  12   5 1695.67 33.6176   2
   0 -12   5 1653.06 28.8374   1
   0  12   5 1747.73 31.1987   3
   0  13   5-1.66346 18.7926   2
   0  13   5-20.8438 17.4686   3
   0 -13   5-1.43886 16.9527   1
   0 -14   5 28.4591 17.3460   1
   0  14   5 44.4016 16.9762   3
   0  14   5 45.4607 18.5979   2
   0  14  -5 59.7092 16.3676   1
   0  15   5-2.25724 17.9280   2
   0  15  -5 11.5955 17.7022   1
   0  16   5 3152.58 47.5424   2
   0  17   5-4.19595 20.4064   2
   0  18   5-9.53699 22.2736   2
   0  19   5 9.69649 22.4596   2
   0  20   5 4340.24 61.6554   2
   0  21   5 12.5953 24.7685   2
   0  22   5 0.68117 26.3501   2
   0  23   5 22.6904 24.3413   2
   0  24   5 77.6563 27.6853   2
   0  25   5 5.47987 29.2268   2
   0  26   5 16.7399 28.5087   2
   0  27   5-13.1093 28.7884   2
   0  28   5-9.74473 29.7184   2
   0  29   5-12.8819 32.8145   2
   0  30   5 4.68029 34.5136   2
   0  31   5 0.78457 33.7433   2
   0  32   5 131.385 37.6771   2
   0  33   5 2.45974 32.9799   2
   0  34   5-7.21021 33.8777   2
   0  35   5 37.4533 34.6386   2
   0  36   5 183.354 38.2782   2
   0   0   6 26593.1 68.1902   0
   0   1   6-3.16959 10.0463   0
   0   1   6 2.40137 6.85929   3
   0  -2  -6 432.860 12.6622   0
   0   2   6 448.992 11.0000   3
   0   2   6 417.910 15.7248   2
   0   2   6 415.886 12.8302   0
   0   3   6-4.81715 12.7230   2
   0  -3  -6 0.23046 9.95661   0
   0   3   6 3.62521 8.06131   3
   0   4   6 83.1617 9.74385   3
   0   4   6 69.1543 13.5477   2
   0  -4  -6 73.0951 10.5364   0
   0   5   6 8.13614 8.77828   3
   0   5   6-20.8737 14.9892   2
   0   6   6 120.114 11.2192   3
   0   6   6 98.7849 14.8884   2
   0   7   6 4.85898 11.1638   3
   0   7   6 3.89732 13.2985   2
   0  -8   6 2142.74 27.5372   1
   0   8   6 2132.90 31.6734   2
   0   8   6 2180.87 27.5966   3
   0   9   6 2.68478 13.6298   2
   0   9   6 3.54369 12.7555   3
   0  -9   6 0.96808 11.8501   1
   0  10   6 46.7046 11.9866   3
   0  10   6 44.8100 18.8790   2
   0 -10   6 31.2832 14.0424   1
   0 -11   6-0.75793 13.3621   1
   0  11   6-6.16888 19.6187   2
   0  11   6 19.3291 15.5880   3
   0  12   6 5708.10 56.0601   2
   0 -12   6 5992.47 51.4830   1
   0  12   6 5967.37 52.5674   3
   0  13   6 10.2800 18.2987   2
   0 -13   6-4.54102 15.4846   1
   0  13   6-1.05962 15.9551   3
   0  14   6 183.152 17.3586   3
   0  14   6 187.680 22.0428   2
   0 -14   6 182.395 18.9688   1
   0 -15   6-1.21454 16.6877   1
   0  15   6 4.19543 20.5577   2
   0  16   6 43.9346 21.5018   2
   0  17   6-7.55524 21.1820   2
   0  18   6 8.52905 21.9123   2
   0  19   6-1.03127 21.7108   2
   0  20   6 63.6690 23.5820   2
   0  21   6-6.43040 26.7417   2
   0  22   6 44.2845 23.8498   2
   0  23   6-11.1685 28.4425   2
   0  24   6 653.498 36.7268   2
   0  25   6 8.13726 25.9690   2
   0  26   6-13.9100 30.5403   2
   0  27   6-15.1154 31.4753   2
   0  28   6 107.406 28.4489   2
   0  29   6-1.91097 30.8462   2
   0  30   6-0.91861 33.0764   2
   0  31   6-59.0205 36.0897   2
   0  32   6 47.5676 35.8866   2
   0  33   6-0.34553 33.3110   2
   0  34   6-7.17469 30.6854   2
   0  35   6 16.9344 32.0688   2
   0  36   6 30.7156 32.4919   2
   0   0   7 25.9030 10.4248   0
   0   0   7 22.7526 6.34867   3
   0   1   7 5.24590 6.89265   3
   0   1   7 3.48098 10.7243   0
   0   2   7 1013.48 14.6216   3
   0   2   7 965.070 21.3888   2
   0  -2  -7 954.831 17.4232   0
   0   2   7 952.630 17.3759   0
   0   3   7 4.43752 7.81653   3
   0  -3  -7 4.34761 9.67260   0
   0   3   7 3.94125 12.7162   2
   0   4   7 2127.10 29.6810   2
   0   4   7 2134.28 22.6709   3
   0  -4  -7 2182.71 24.3609   0
   0   5   7-0.87919 8.88974   3
   0  -5  -7 0.59566 11.1374   0
   0   5   7-2.90343 15.1498   2
   0  -6  -7 42.1354 12.2414   0
   0   6   7 35.0207 10.1816   3
   0   6   7 20.0162 16.0833   2
   0   7   7-5.74939 10.0151   3
   0   7   7 5.75640 15.0103   2
   0   8   7 107.402 16.4849   2
   0   8   7 99.6074 13.2125   3
   0  -8   7 120.182 14.3743   1
   0   9   7 2.17880 11.9509   3
   0   9   7-9.20323 18.2453   2
   0  -9   7-0.90350 12.4268   1
   0  10   7 26.7127 14.9884   3
   0  10   7 30.0373 16.9997   2
   0 -10   7 32.2194 14.2194   1
   0  11   7 16.5771 14.2792   3
   0 -11   7 8.95422 14.6354   1
   0  11   7 10.9543 17.3871   2
   0 -12   7 32915.6 115.855   1
   0  12   7 32300.2 119.755   3
   0  12   7 31924.1 129.810   2
   0 -13   7 12.2693 17.2426   1
   0  13   7 35.5301 18.2627   3
   0  13   7 13.3162 22.5532   2
   0 -14   7 62.0760 19.0518   1
   0  14   7 64.1035 18.9422   3
   0  14   7 73.9686 18.2114   2
   0  15   7-11.8033 17.9901   3
   0  15   7 5.91902 20.0912   2
   0  16   7 24.8818 21.6954   2
   0  17   7 0.38936 22.0124   2
   0  18   7 35.7480 23.0410   2
   0  19   7-0.38545 23.9101   2
   0  20   7 2364.10 49.3438   2
   0  21   7 9.07868 26.1712   2
   0  22   7-3.53188 27.3020   2
   0  23   7 10.8788 25.1470   2
   0  24   7 104.686 31.5362   2
   0  25   7 13.3318 26.5797   2
   0  26   7-13.4771 28.4206   2
   0  27   7-0.61972 31.6024   2
   0  28   7 318.910 34.1478   2
   0  29   7-12.7691 28.9109   2
   0  30   7 50.4398 35.2309   2
   0  31   7-15.1940 34.6372   2
   0  32   7-9.02241 32.8300   2
   0  33   7-3.61469 29.8039   2
   0  34   7 11.7331 34.5012   2
   0  35   7 15.3698 39.1450   2
   0   0   8 8207.01 45.8215   0
   0   0   8 8382.77 33.8220   3
   0  -1   8-1.51727 5.67320   3
   0   1   8 0.61909 6.43724   3
   0   1   8 4.78920 11.5654   0
   0  -1   8-6.74393 11.4178   0
   0   2   8 82.9679 13.3716   2
   0   2   8 83.9565 8.05091   3
   0   2   8 69.9065 12.4469   0
   0   3   8 8.78431 13.7924   2
   0   3   8-2.16054 8.31215   3
   0  -3  -8 1.17092 10.9933   0
   0  -4  -8 631.168 16.7844   0
   0   4   8 617.776 14.5483   3
   0   4   8 622.986 19.9687   2
   0  -5  -8 4.69875 11.4205   0
   0   5   8-4.65479 16.2155   2
   0   5   8 7.36466 9.75994   3
   0   6   8 425.220 15.2431   3
   0   6   8 352.357 19.9043   2
   0  -6  -8 411.205 16.5067   0
   0   7   8 2.06372 16.9903   2
   0  -7  -8-22.6834 13.4730   0
   0   7   8-3.37990 11.2005   3
   0   8   8 1209.77 22.8133   3
   0   8   8 1137.02 27.1653   2
   0  -9   8-5.11992 14.5000   1
   0   9   8-2.43234 19.1427   2
   0   9   8 0.39284 12.1976   3
   0  10   8 94.9216 18.0110   2
   0 -10   8 101.930 17.5471   1
   0  10   8 112.422 15.6522   3
   0  11   8 2.58416 17.9671   2
   0 -11   8-5.74320 17.4277   1
   0  11   8-0.88506 15.9054   3
   0 -12   8 90.9280 17.9695   1
   0  12   8 120.510 16.5395   3
   0  12   8 86.2679 19.7834   2
   0 -13   8 12.0676 16.4761   1
   0  13   8 8.10596 15.2992   3
   0  13   8-3.56104 21.4463   2
   0  14   8 31.4646 21.2956   2
   0  14   8 49.6286 17.2282   3
   0 -14   8 37.0906 16.2638   1
   0  15   8 2.30603 21.9677   2
   0  15   8-12.6054 17.5722   3
   0  16   8 215.931 23.1642   2
   0  17   8-3.78486 19.6873   2
   0  18   8-15.5365 20.9004   2
   0  19   8-1.49416 23.6978   2
   0  20   8 1499.45 43.1657   2
   0  21   8-6.83610 27.0204   2
   0  22   8-8.60581 23.3855   2
   0  23   8-19.8913 29.4345   2
   0  24   8 239.438 31.5731   2
   0  25   8-0.32752 30.7839   2
   0  26   8 8.66710 27.8869   2
   0  27   8 23.9886 32.2225   2
   0  28   8 272.524 33.4986   2
   0  29   8-3.28975 30.4540   2
   0  30   8-19.7178 33.5961   2
   0  31   8-0.24866 33.9657   2
   0  32   8-17.3608 30.9069   2
   0  33   8 21.2501 35.8876   2
   0  34   8-9.38032 38.7649   2
   0  35   8-9.50244 40.3925   2
   0   0   9 34.1473 6.99540   3
   0   0   9 20.7510 12.0099   0
   0  -1   9 2.06593 11.7815   0
   0   1   9 3.27362 12.2153   0
   0   1   9 2.88650 7.16159   3
   0  -1   9 5.92289 5.78219   3
   0   2   9 523.785 17.1206   0
   0   2   9 469.234 19.1864   2
   0   2   9 514.050 12.8266   3
   0   3   9-28.7714 17.4658   2
   0   3   9 7.80291 8.73809   3
   0  -3  -9-7.83752 12.2846   0
   0   4   9 7247.03 42.6561   3
   0   4   9 7208.73 55.4515   2
   0  -4  -9 7425.54 46.3961   0
   0   5   9 3.85976 10.3242   3
   0  -5  -9 5.78784 13.7957   0
   0   5   9-1.51311 18.5214   2
   0   6   9 45.8322 11.6325   3
   0  -6  -9 47.9894 13.5637   0
   0   6   9 29.8546 19.7496   2
   0  -6   9 25.2558 4.83139   3
   0   7   9-8.64155 19.1516   2
   0  -7  -9 6.69306 13.0478   0
   0   7   9-2.36207 11.7709   3
   0  -8  -9 16.2082 14.9210   0
   0   8   9 7.17000 12.6858   3
   0   8   9 17.6847 17.0891   2
   0   9   9 2.06110 12.8219   3
   0   9   9 5.13165 19.5488   2
   0  10   9 56.5281 21.3580   2
   0  10   9 72.3751 14.9485   3
   0 -10   9 64.4043 16.4994   1
   0  11   9-0.95144 15.3564   3
   0 -11   9 5.41371 16.0277   1
   0  11   9 6.95820 20.9369   2
   0 -12   9 1350.32 28.3768   1
   0  12   9 1316.55 35.4320   2
   0  12   9 1450.38 30.0912   3
   0  13   9-6.71762 15.4903   3
   0  13   9 2.16721 20.6730   2
   0 -13   9 12.3177 17.4457   1
   0  14   9 27.4684 16.0665   3
   0  14   9-1.67560 22.3736   2
   0  15   9-8.23307 16.3279   3
   0  15   9-13.3503 21.9796   2
   0  16   9 183.232 26.1954   2
   0  17   9-11.6454 22.8598   2
   0  18   9 37.3679 25.9212   2
   0  19   9-1.54908 25.9184   2
   0  20   9 502.980 32.9597   2
   0  21   9-1.41694 25.1624   2
   0  22   9 7.99800 25.0588   2
   0  23   9 11.2907 29.9231   2
   0  24   9 94.1892 30.2130   2
   0  25   9-3.73175 29.1413   2
   0  26   9 27.3782 30.3651   2
   0  27   9-4.46026 31.5280   2
   0  28   9 731.725 40.7824   2
   0  29   9 18.4109 34.5588   2
   0  30   9-16.3163 33.0646   2
   0  31   9 2.86691 29.6066   2
   0  32   9 78.0291 38.1622   2
   0  33   9-5.13650 35.8170   2
   0  34   9 27.0068 36.2760   2
   0   0  10 2546.10 30.0797   0
   0   0  10 2488.67 21.4749   3
   0   1  10-2.27099 7.66130   3
   0   1  10-0.48859 13.2986   0
   0  -1  10 8.87179 12.1981   0
   0  -1  10 1.14694 6.20180   3
   0   2  10 5.21552 16.2393   2
   0  -2  10 2.31605 4.98022   3
   0   2  10 4.40672 8.48239   3
   0   2  10 2.63533 13.1853   0
   0  -3  10-1.62058 4.44735   3
   0   3  10 0.00000 13.5402   0
   0   3  10 0.00000 17.9817   2
   0   3  10 0.40084 9.05601   3
   0   4  10 1670.93 32.5887   2
   0   4  10 1672.33 23.0189   3
   0  -4 -10 1730.19 27.2482   0
   0   5  10 9.75893 11.3615   3
   0  -5 -10 1.31599 13.0948   0
   0   5  10 4.42365 19.6215   2
   0  -6 -10 383.001 17.4219   0
   0   6  10 391.839 15.9813   3
   0   6  10 347.197 22.2002   2
   0  -7  10 7.22014 4.64812   3
   0  -7 -10-1.68193 13.6194   0
   0   7  10 2.33964 12.0433   3
   0   7  10-4.38412 19.2579   2
   0   8  10 1608.14 33.9173   2
   0   8  10 1648.91 27.2685   3
   0  -8 -10 1652.41 27.8504   0
   0   9  10 10.1190 20.1900   2
   0   9  10-4.47496 12.9127   3
   0  -9 -10 9.95135 15.1669   0
   0 -10  10 162.552 17.4540   1
   0  10  10 124.204 16.4830   3
   0  10  10 145.942 22.3032   2
   0 -10 -10 150.609 16.2044   0
   0  11  10-8.69629 21.0268   2
   0 -11  10 7.03083 16.7561   1
   0  11  10 6.56758 15.1657   3
   0  12  10 2361.38 43.8521   2
   0  12  10 2345.99 37.1345   3
   0 -12  10 2344.13 36.9458   1
   0  13  10 9.44958 16.1326   3
   0  13  10-3.20230 20.3208   2
   0  14  10 33.7820 16.3286   3
   0  14  10 4.25704 24.4293   2
   0  15  10-4.72795 17.2618   3
   0  15  10-15.6041 22.7141   2
   0  16  10 79.0426 25.9832   2
   0  17  10-16.6553 25.5682   2
   0  18  10 29.2538 26.0125   2
   0  19  10-10.9919 27.7572   2
   0  20  10 215.689 30.0997   2
   0  21  10 9.17753 25.7011   2
   0  22  10 36.9752 25.4819   2
   0  23  10 22.4574 29.5709   2
   0  24  10 628.031 39.6548   2
   0  25  10 4.69581 28.4957   2
   0  26  10 16.7278 34.2324   2
   0  27  10-5.82891 28.4120   2
   0  28  10 182.043 37.7872   2
   0  29  10 12.9071 34.3013   2
   0  30  10 2.68829 30.7596   2
   0  31  10-8.10057 36.0852   2
   0  32  10 112.671 37.7154   2
   0  33  10-18.3330 32.7100   2
   0  34  10 20.3145 38.4901   2
   0   0  11 18.8823 7.13435   3
   0   0  11 13.2441 13.6591   0
   0  -1  11 3.75222 5.15155   3
   0   1  11 9.49140 12.9112   0
   0  -1  11-6.22457 12.2844   0
   0   1  11-0.94666 7.67201   3
   0   2  11 290.129 22.2253   2
   0   2  11 297.998 15.8181   0
   0   2  11 324.926 12.0135   3
   0  -2  11 300.961 16.8690   0
   0   3  11 9.02044 19.5620   2
   0   3  11 11.7480 14.2753   0
   0  -3  11 5.86061 4.57929   3
   0   3  11 16.7179 9.71342   3
   0   4  11 9559.31 70.0166   2
   0   4  11 9726.91 52.9799   3
   0   5  11-1.46684 19.9268   2
   0   5  11 5.80928 11.2229   3
   0  -5 -11-4.21672 14.8755   0
   0   6  11 72.0720 20.5706   2
   0   6  11 87.3999 12.5539   3
   0  -6 -11 82.1126 15.1738   0
   0  -7 -11 14.3625 13.0328   0
   0   7  11 5.22954 12.4024   3
   0   7  11-10.0836 20.9240   2
   0  -8 -11 1154.45 25.0379   0
   0   8  11 1107.22 31.4485   2
   0   8  11 1200.45 24.8442   3
   0   9  11 23.2285 18.7704   2
   0  -9 -11 21.6996 15.7048   0
   0   9  11 13.9981 14.5926   3
   0 -10 -11 145.243 16.3581   0
   0  10  11 155.252 17.0202   3
   0  10  11 139.768 22.1366   2
   0  11  11 5.62771 20.0665   2
   0 -11 -11-4.50121 15.7624   0
   0 -11  11-1.01795 15.4500   1
   0  11  11 11.5358 16.1621   3
   0  12  11 7461.90 63.5511   3
   0  12  11 7132.91 72.2896   2
   0  13  11 20.1862 18.6460   3
   0  13  11 7.15575 24.1729   2
   0  14  11 57.6950 19.7782   3
   0  14  11 44.2359 25.2705   2
   0  15  11-16.7184 23.8299   2
   0  15  11 0.15421 19.8885   3
   0  16  11 69.3376 28.6544   2
   0  17  11-29.6048 29.6377   2
   0  18  11 45.5741 27.3885   2
   0  19  11 5.95550 26.9981   2
   0  20  11 27.2939 29.0296   2
   0  21  11-18.6417 30.5918   2
   0  22  11 19.1364 27.1208   2
   0  23  11 12.8920 26.3115   2
   0  24  11 40.8324 32.4144   2
   0  25  11-5.07808 29.4876   2
   0  26  11-4.29754 31.3042   2
   0  27  11-6.11883 33.6093   2
   0  28  11 97.1508 34.9190   2
   0  29  11 27.7187 33.3222   2
   0  30  11 2.16921 37.3449   2
   0  31  11-22.5957 31.2944   2
   0  32  11 61.3652 38.1324   2
   0  33  11-18.5378 38.9338   2
   0   0  12 43.7653 13.7507   0
   0   0  12 29.7533 6.41926   3
   0  -1  12-1.06662 14.2223   0
   0   1  12 1.36891 13.8943   0
   0   1  12 6.24144 19.1358   2
   0   1  12 0.60750 7.34684   3
   0   2  12 158.274 19.3122   2
   0   2  12 172.659 10.8669   3
   0  -2  12 149.278 16.2980   0
   0   2  12 157.913 16.1301   0
   0   3  12 4.18723 9.62692   3
   0   3  12 11.3132 20.6205   2
   0   3  12-3.18044 13.3732   0
   0   4  12 45.6575 19.1580   2
   0   4  12 55.4210 11.1000   3
   0   5  12 1.93915 11.5435   3
   0  -5 -12-10.2372 14.3908   0
   0   5  12 0.20453 20.9060   2
   0  -6 -12-2.56450 13.1632   0
   0   6  12 3.56875 21.2145   2
   0   6  12-1.92973 11.6696   3
   0   7  12-1.16320 12.7820   3
   0   7  12-12.9235 20.2277   2
   0  -7 -12-11.9446 15.6790   0
   0   8  12 224.276 15.8466   3
   0   8  12 203.122 22.6732   2
   0  -8 -12 202.731 17.5403   0
   0  -9 -12 7.83092 16.1392   0
   0   9  12 7.24034 20.1545   2
   0   9  12 1.86952 14.4293   3
   0 -10 -12 59.8372 17.2967   0
   0  10  12 50.1497 21.9320   2
   0  10  12 53.6310 16.5214   3
   0  11  12-3.72674 24.2036   2
   0  11  12 3.77451 17.8325   3
   0  12  12 877.715 28.0066   3
   0  12  12 833.447 33.6046   2
   0  13  12 59.0764 19.9815   3
   0  13  12 69.3783 25.9139   2
   0  14  12 208.517 27.9204   2
   0  14  12 220.905 22.6538   3
   0  15  12-4.37473 28.7206   2
   0  15  12-10.1355 20.4737   3
   0  16  12 319.333 30.9217   2
   0  17  12-24.1785 26.3891   2
   0  18  12 55.3795 27.3792   2
   0  19  12 19.0651 24.7930   2
   0  20  12 2.01921 26.1622   2
   0  21  12-11.1702 28.2371   2
   0  22  12 9.49408 30.2976   2
   0  23  12-3.10672 29.6757   2
   0  24  12-11.4862 26.2298   2
   0  25  12 2.17900 32.3270   2
   0  26  12-1.09328 31.5181   2
   0  27  12 5.83392 30.1467   2
   0  28  12 11.6997 34.4914   2
   0  29  12-6.60835 33.9572   2
   0  30  12 24.5305 34.2439   2
   0  31  12 29.6598 40.4885   2
   0  32  12 53.4664 33.8129   2
   0  33  12 5.14232 41.1132   2
   0   0  13-5.25520 14.4967   0
   0   1  13 4.10942 13.7711   0
   0  -1  13 7.59642 14.7312   0
   0   1  13 9.60434 19.7023   2
   0   2  13-6.16002 13.7801   0
   0  -2  13-4.69951 14.4588   0
   0   3  13 11.7018 19.9419   2
   0  -3  13-11.3618 15.3115   0
   0   4  13 401.610 15.7346   3
   0   4  13 374.897 23.5349   2
   0   5  13 4.12207 20.4137   2
   0   5  13 7.50173 10.9073   3
   0  -6 -13 71.3409 15.0104   0
   0   6  13 65.9347 22.7703   2
   0   6  13 77.0780 12.8777   3
   0   7  13-7.93422 23.0076   2
   0   7  13-0.05097 12.4743   3
   0  -7 -13-2.41296 15.2682   0
   0  -8 -13 488.696 22.0894   0
   0   8  13 473.781 27.9152   2
   0   8  13 513.245 20.3652   3
   0  -9 -13-9.13581 16.4061   0
   0   9  13 9.34850 14.9171   3
   0   9  13-3.20276 20.1044   2
   0  10  13 245.733 19.1626   3
   0  10  13 238.287 25.3779   2
   0  11  13 15.2392 17.1124   3
   0  11  13-0.63489 25.6534   2
   0  12  13 85.6658 19.9252   3
   0  12  13 87.4866 25.6444   2
   0  13  13 20.2335 28.2455   2
   0  13  13 8.70208 20.8494   3
   0  14  13 130.983 27.7199   2
   0  14  13 138.258 21.7422   3
   0  15  13-8.12727 27.6242   2
   0  16  13 43.7502 31.1573   2
   0  17  13-31.0992 32.2830   2
   0  18  13-2.44475 32.1525   2
   0  19  13-39.8115 31.8186   2
   0  20  13 258.028 35.1926   2
   0  21  13-29.3145 30.1989   2
   0  22  13 14.1191 28.8979   2
   0  23  13-8.40759 26.7500   2
   0  24  13 132.780 34.6215   2
   0  25  13 2.55528 31.2652   2
   0  26  13 11.6517 29.5322   2
   0  27  13 8.81588 35.6264   2
   0  28  13 163.009 33.1638   2
   0  29  13 28.9621 39.7253   2
   0  30  13-7.44564 31.1159   2
   0  31  13-33.6147 39.8348   2
   0  32  13 8.21091 36.6277   2
   0   0  14 46.2603 15.6833   0
   0  -1  14 0.08195 13.6490   0
   0   1  14 5.03699 19.1196   2
   0   1  14 4.31054 15.4557   0
   0  -2  14 52.3029 16.2690   0
   0   2  14 72.0254 21.6090   2
   0   2  14 62.7943 14.7719   0
   0  -3  14-8.71919 15.2080   0
   0   3  14 9.86830 21.2680   2
   0   4  14 243.233 25.4133   2
   0  -4  14 265.363 19.2607   0
   0   5  14 5.63997 22.2069   2
   0   6  14 70.0931 21.8338   2
   0   7  14 8.44766 14.1084   3
   0   7  14-9.89190 21.6252   2
   0   8  14 1713.25 31.4499   3
   0   8  14 1596.31 40.7096   2
   0   9  14 10.2157 26.7197   2
   0   9  14 4.12341 16.4380   3
   0  10  14 208.352 27.2700   2
   0  10  14 217.889 19.9800   3
   0  11  14 52.4932 28.0584   2
   0  11  14 15.5279 18.6013   3
   0  12  14 317.393 23.5294   3
   0  12  14 338.680 30.2417   2
   0  13  14 2.28308 20.4664   3
   0  13  14 19.4003 28.9054   2
   0  14  14 72.6873 28.2587   2
   0  14  14 39.4015 20.6725   3
   0  15  14 6.63279 27.2807   2
   0  16  14 59.0738 31.0343   2
   0  17  14-32.8159 31.6061   2
   0  18  14 20.6139 33.1895   2
   0  19  14-27.7375 33.7020   2
   0  20  14 758.294 41.9994   2
   0  21  14 4.65035 29.4479   2
   0  22  14 59.1127 28.2022   2
   0  23  14 6.13650 31.2224   2
   0  24  14 183.833 37.2733   2
   0  25  14 8.29696 29.2493   2
   0  26  14 40.3321 35.3158   2
   0  27  14-11.2248 33.9453   2
   0  28  14 374.078 41.9081   2
   0  29  14 20.2393 37.9841   2
   0  30  14 18.4189 37.6184   2
   0  31  14-42.2917 36.4320   2
   0   0  15 18.1133 22.0264   2
   0   1  15 2.78507 13.2788   0
   0   1  15 9.61353 20.3047   2
   0   2  15 61.4502 22.3744   2
   0   3  15-4.90147 23.3825   2
   0   4  15 4.18171 25.0641   2
   0   5  15-4.48469 24.3090   2
   0   6  15 76.2313 23.8524   2
   0   7  15-3.01956 24.8032   2
   0   8  15 365.053 31.7545   2
   0   9  15 18.4402 24.3626   2
   0  10  15 41.1947 28.6622   2
   0  11  15 17.9347 25.3075   2
   0  11  15 21.8633 18.4907   3
   0  12  15 2174.84 51.6986   2
   0  12  15 2209.44 41.0638   3
   0  13  15 23.9660 29.4936   2
   0  13  15 16.9606 20.5807   3
   0  14  15 34.4774 27.5960   2
   0  15  15 21.7332 29.5983   2
   0  16  15 1923.48 52.9842   2
   0  17  15 18.0142 33.6966   2
   0  18  15 33.0856 33.8264   2
   0  19  15-25.4808 32.9968   2
   0  20  15-29.9556 33.2329   2
   0  21  15 25.7820 28.7503   2
   0  22  15-5.42565 28.2597   2
   0  23  15 11.4187 33.2103   2
   0  24  15 211.502 37.4974   2
   0  25  15 4.35660 29.7979   2
   0  26  15 7.02642 36.2814   2
   0  27  15-42.1999 33.7887   2
   0  28  15 251.359 42.1139   2
   0  29  15-22.0374 36.5611   2
   0  30  15 1.39949 39.3091   2
   0   0  16 999.572 35.2276   2
   0   1  16 12.4922 22.9972   2
   0   2  16 2.27857 25.1007   2
   0   3  16-1.70335 26.0174   2
   0   4  16 13.5276 23.9548   2
   0   5  16-4.93573 27.0795   2
   0   6  16 234.724 29.4387   2
   0   7  16 0.04917 26.4157   2
   0   8  16 1650.75 46.1132   2
   0   9  16-4.47147 28.9537   2
   0  10  16 41.1976 28.7209   2
   0  11  16 7.36077 29.7595   2
   0  12  16 27.7681 27.3866   2
   0  13  16 26.1695 28.1643   2
   0  14  16 53.0881 31.9897   2
   0  15  16 12.9527 34.2546   2
   0  16  16 944.358 44.9990   2
   0  17  16 40.2530 35.2415   2
   0  18  16 30.6810 35.6658   2
   0  19  16-38.6954 36.0025   2
   0  20  16-8.30003 35.6959   2
   0  21  16-17.3784 31.9291   2
   0  22  16 35.8855 29.6638   2
   0  23  16 5.88176 33.7023   2
   0  24  16 58.2457 35.4411   2
   0  25  16-3.05394 29.0141   2
   0  26  16-5.95208 38.7329   2
   0  27  16-14.5426 33.0072   2
   0  28  16 19.1104 37.7931   2
   0  29  16 1.40351 39.4146   2
   0   0  17 68.0990 26.9878   2
   0   1  17 8.58567 23.5726   2
   0   2  17 27.5855 27.0936   2
   0   3  17 5.86603 24.5169   2
   0   4  17 85.4223 29.9943   2
   0   5  17-0.95939 26.1211   2
   0   6  17 54.7771 30.3091   2
   0   7  17-20.0828 26.7716   2
   0   8  17 1274.74 44.7293   2
   0   9  17-23.6845 31.3679   2
   0  10  17 3.15028 26.8705   2
   0  11  17-1.17411 29.8916   2
   0  12  17 30.2168 31.3627   2
   0  13  17 7.34141 31.8277   2
   0  14  17 134.289 33.1288   2
   0  15  17 2.39737 29.7559   2
   0  16  17 468.637 36.8695   2
   0  17  17 10.3014 28.8937   2
   0  18  17-4.45218 30.6282   2
   0  19  17-27.7717 34.1657   2
   0  20  17 13.3117 36.1696   2
   0  21  17-34.4491 37.0246   2
   0  22  17 49.8007 31.4398   2
   0  23  17 15.4166 30.7891   2
   0  24  17 32.7734 37.2931   2
   0  25  17 8.17699 35.3928   2
   0  26  17 17.1904 38.5064   2
   0  27  17-38.8029 38.7291   2
   0  28  17 29.9078 36.4551   2
   0   0  18 2498.36 51.5397   2
   0   1  18 16.5154 25.7334   2
   0  -1  18 71.3178 27.8905   2
   0   2  18 48.5864 30.0669   2
   0   3  18-15.1154 27.8747   2
   0   4  18-5.60189 28.0793   2
   0   5  18-29.9171 31.5296   2
   0   6  18-16.2145 27.7778   2
   0   7  18-17.6465 29.6654   2
   0   8  18 504.039 37.9699   2
   0   9  18-14.0037 30.9872   2
   0  10  18 11.1733 27.2654   2
   0  11  18-20.9356 27.8037   2
   0  12  18 0.19274 31.0337   2
   0  13  18-20.7799 31.7419   2
   0  14  18 202.185 36.5322   2
   0  15  18 49.6809 35.1998   2
   0  16  18 1157.06 49.9866   2
   0  17  18 22.3854 36.1751   2
   0  18  18-15.2993 34.1269   2
   0  19  18-17.7976 32.6169   2
   0  20  18 74.3580 32.4573   2
   0  21  18 2.52134 35.0757   2
   0  22  18-13.3807 37.0218   2
   0  23  18-3.73377 31.6892   2
   0  24  18 550.719 43.8415   2
   0  25  18 42.9777 38.7523   2
   0  26  18-15.3575 33.8150   2
   0  27  18 20.3709 42.3324   2
   0   0  19 58.1065 27.0791   2
   0  -1  19 33.3695 29.3430   2
   0   1  19 12.2887 26.6620   2
   0   2  19-6.92770 29.8155   2
   0  -2  19 43.8182 28.6791   2
   0   3  19 7.76343 30.2271   2
   0   4  19 10.1721 28.7777   2
   0   5  19-1.39008 26.8086   2
   0   6  19-9.04020 30.1153   2
   0   7  19-40.4374 32.0748   2
   0   8  19 25.6116 31.8239   2
   0   9  19-10.0513 30.3188   2
   0  10  19 49.4480 28.7803   2
   0  11  19 9.56629 28.0874   2
   0  12  19 281.256 34.8660   2
   0  13  19 5.99699 31.6465   2
   0  14  19 30.3103 31.9027   2
   0  15  19-18.1090 31.7342   2
   0  16  19 61.0576 31.3232   2
   0  17  19 18.2595 29.8377   2
   0  18  19 8.82697 32.3141   2
   0  19  19-9.65171 35.7029   2
   0  20  19 57.7101 38.2475   2
   0  21  19-36.1018 36.9754   2
   0  22  19-38.6180 32.5328   2
   0  23  19 43.3457 39.6931   2
   0  24  19 165.607 40.8630   2
   0  25  19-10.7926 35.8964   2
   0   0  20 197.385 29.3989   2
   0  -1  20 40.6774 25.8739   2
   0   1  20 7.14129 26.7851   2
   0   2  20 35.2388 30.3256   2
   0  -2  20 53.5441 26.4720   2
   0   3  20 1.38112 31.6122   2
   0   4  20 18.0486 31.6372   2
   0   5  20 3.76949 31.6806   2
   0   6  20-13.5221 29.9946   2
   0   7  20 14.3022 29.4406   2
   0   8  20-7.44088 29.1471   2
   0   9  20 3.22709 29.1754   2
   0  10  20 95.2072 32.6095   2
   0  11  20-0.21155 31.5196   2
   0  12  20 105.680 32.7502   2
   0  13  20 22.3793 30.8517   2
   0  14  20 23.4042 29.1658   2
   0  15  20-9.25415 29.4504   2
   0  16  20 25.3072 31.7351   2
   0  17  20 50.1922 36.2339   2
   0  18  20 15.8811 38.8691   2
   0  19  20-40.4733 37.4853   2
   0  20  20 5.14783 33.6362   2
   0  21  20-2.31441 36.3711   2
   0  22  20 6.83514 42.2233   2
   0  23  20 57.5350 35.4761   2
   0  24  20 32.7648 39.3137   2
   0   0  21 14.9206 30.1950   2
   0  -1  21-2.46341 29.2364   2
   0   1  21-5.72842 30.6544   2
   0   2  21 13.5982 30.9385   2
   0  -2  21 10.4685 29.3563   2
   0  -3  21 31.8268 29.6153   2
   0   3  21-5.59826 31.3871   2
   0   4  21 177.828 34.3291   2
   0   5  21 6.37983 32.9711   2
   0   6  21-22.3107 33.3435   2
   0   7  21-18.7683 34.9650   2
   0   8  21 96.8320 34.6474   2
   0   9  21-3.28395 36.2648   2
   0  10  21 70.9761 37.4314   2
   0  11  21 1.56967 34.3533   2
   0  12  21 45.8803 34.8578   2
   0  13  21 6.95402 33.4159   2
   0  14  21 61.0305 31.8106   2
   0  15  21 11.0938 30.5520   2
   0  16  21 314.347 41.0512   2
   0  17  21-8.37400 38.3643   2
   0  18  21 71.3225 39.5116   2
   0  19  21-56.5846 33.3143   2
   0  20  21 25.4987 37.7937   2
   0  21  21-34.7520 42.1283   2
   0  22  21 24.9490 37.6458   2
   0   0  22 212.965 36.3575   2
   0  -1  22 11.2607 33.0891   2
   0   1  22-1.46466 33.1993   2
   0  -2  22 37.4404 32.5971   2
   0   2  22-5.54363 32.9262   2
   0   3  22-18.1564 32.1471   2
   0  -3  22 19.2101 31.2775   2
   0  -4  22 47.4797 28.1211   2
   0   4  22 14.6836 31.2489   2
   0   5  22-10.1513 30.6907   2
   0   6  22-7.01064 30.2585   2
   0   7  22-39.2273 30.4161   2
   0   8  22-8.56229 30.8931   2
   0   9  22-10.4764 31.6504   2
   0  10  22 56.3447 33.1936   2
   0  11  22 9.85976 35.5246   2
   0  12  22 65.6901 37.1277   2
   0  13  22-5.20078 35.4371   2
   0  14  22 8.73067 32.8537   2
   0  15  22 4.97622 30.5502   2
   0  16  22 33.8596 37.2683   2
   0  17  22-9.36284 39.5972   2
   0  18  22 29.3672 36.8092   2
   0  19  22-29.9004 32.5868   2
   0  20  22-80.6304 43.2174   2
   0   0  23-27.6884 34.6696   2
   0   1  23-23.7347 34.5682   2
   0  -1  23 14.9459 32.9492   2
   0   2  23 45.7593 34.5104   2
   0  -2  23 40.6957 30.1029   2
   0  -3  23 19.5074 31.0558   2
   0   3  23-16.8274 31.7322   2
   0   4  23 27.5599 30.7291   2
   0  -4  23 80.8827 33.6199   2
   0  -5  23 65.6556 31.8500   2
   0   5  23-1.41100 31.3378   2
   0   6  23 3.58194 34.6491   2
   0   7  23-36.7357 36.2243   2
   0   8  23 240.400 41.2282   2
   0   9  23-18.1577 35.6663   2
   0  10  23 6.32879 34.0477   2
   0  11  23-18.0669 32.3361   2
   0  12  23 61.3344 35.8266   2
   0  13  23 13.6752 37.9480   2
   0  14  23 22.6982 39.6307   2
   0  15  23-5.42511 34.1944   2
   0  16  23 10.7736 36.5093   2
   0  17  23 14.2809 41.9265   2
   0  18  23 22.1132 40.9293   2
   0   0  24 1.65141 32.2575   2
   0   1  24 14.4545 35.5031   2
   0  -1  24-25.1983 29.5383   2
   0  -2  24 20.5811 35.1760   2
   0   2  24-5.28330 35.7287   2
   0  -3  24 31.0601 34.6801   2
   0   3  24-7.49575 31.8227   2
   0   4  24 5.22368 31.3321   2
   0  -4  24 52.9842 31.2651   2
   0  -5  24 40.5066 33.8366   2
   0   5  24-19.1627 36.5166   2
   0   6  24-35.0775 38.5647   2
   0  -6  24 4.22426 32.5427   2
   0   7  24-30.1462 37.3241   2
   0   8  24 28.9965 32.6189   2
   0   9  24 18.3786 32.5681   2
   0  10  24 22.3481 38.1289   2
   0  11  24-13.5664 40.3768   2
   0  12  24 11.0507 34.5770   2
   0  13  24 33.2756 32.5905   2
   0  14  24 19.4525 38.7477   2
   0  15  24-28.3379 40.2062   2
   0  16  24-20.1616 33.0157   2
   0   0  25-12.7669 33.0561   2
   0   1  25-14.5945 37.9739   2
   0  -1  25 21.7466 38.9140   2
   0   2  25-17.6859 39.9179   2
   0  -2  25 8.85188 36.7562   2
   0  -3  25-23.5548 31.2727   2
   0   3  25-11.0312 36.4309   2
   0   4  25 22.6679 36.4090   2
   0  -4  25 48.9630 37.7745   2
   0   5  25 6.24831 40.2694   2
   0  -5  25 35.5138 31.7493   2
   0   6  25-46.6421 41.6414   2
   0  -6  25 50.6357 37.1658   2
   0  -7  25 0.29918 31.6706   2
   0   7  25-47.8545 35.3641   2
   0   8  25 13.7139 36.1622   2
   0   9  25 35.9773 39.5278   2
   0  10  25-8.43342 36.0490   2
   0  11  25-2.52651 32.6867   2
   0  12  25 32.9933 36.6786   2
   0  13  25-11.0548 31.9012   2
   0   0  26 50.7480 32.8755   2
   0  -1  26-15.3019 32.6183   2
   0   1  26 18.2483 29.8030   2
   0  -2  26 7.06488 26.8122   2
   0   2  26-2.57246 34.8501   2
   0  -3  26 27.6957 33.3664   2
   0   3  26-5.44230 31.2320   2
   0  -4  26 35.3508 27.6643   2
   0   4  26 15.6565 31.4359   2
   0  -5  26 23.2062 32.0175   2
   0   5  26-50.0446 35.2007   2
   0  -6  26 1.84460 26.5512   2
   0   6  26-30.6041 33.3991   2
   0   7  26 12.6873 33.6468   2
   0  -7  26 3.25543 31.9683   2
   0   8  26 23.4884 34.5458   2
   0  -8  26 35.3090 26.9526   2
  -1  -3   0 950.052 10.9268   1
   1   4   0 27550.2 61.3136   2
  -1  -4   0 27793.8 222.866   1
   1   4   0 26620.5 214.814   1
   1   4   0 27202.8 229.034   3
   1   5   0 387.912 10.9695   3
   1   5   0 336.989 12.4628   2
   1   5   0 335.092 10.9473   1
  -1   5   0 324.026 11.3420   2
  -1  -5   0 361.062 12.0035   1
   1   6   0 120.401 10.6242   3
  -1  -6   0 107.511 11.5021   1
   1   6   0 121.754 13.3006   2
   1   6   0 127.411 11.7414   1
  -1   6   0 114.567 12.7359   2
  -1   7   0 4367.57 34.0760   2
   1   7   0 4415.19 30.5380   3
   1   7   0 4128.95 30.2034   1
   1   8   0 1.83889 8.52034   3
   1   8   0 9.65595 11.5578   1
  -1   8   0 8.56314 11.3604   2
   1   8   0 8.81629 13.4313   2
  -1   9   0 159.095 15.0147   2
   1   9   0 157.431 12.0963   1
   1   9   0 177.195 12.9095   3
   1   9   0 147.510 15.5000   2
   1  10   0 32.9666 14.5442   2
  -1  10   0 30.6877 12.3408   2
   1  10   0 31.9224 9.80111   3
   1  10   0 41.6589 12.9703   1
   1  11   0 4.87733 9.62160   3
   1  11   0 14.8871 15.7930   2
   1  11   0 13.6440 13.8789   1
  -1  11   0-0.29688 13.2256   2
  -1  12   0 8344.18 59.0703   2
   1  12   0 8278.77 59.4567   2
   1  12   0 8313.76 53.5003   3
   1  12   0 8114.31 53.5644   1
   1  13   0 195.229 15.9879   3
   1  13   0 131.114 17.9369   1
  -1  13   0 212.515 19.5941   2
   1  13   0 157.254 17.8238   2
   1  14   0 152.375 17.5492   1
   1  14   0 134.758 19.8467   2
  -1  14   0 130.071 19.0121   2
   1  14   0 156.975 13.9558   3
  -1  15   0 7.15373 18.3442   2
   1  15   0 21.9748 16.7897   1
   1  15   0 16.0067 15.1454   3
   1  15   0 1.16666 18.3348   2
  -1  16   0 13.4920 19.7088   2
   1  16   0 14.9565 20.2040   2
   1  16   0 36.5719 13.7330   1
   1  16   0 45.8627 15.7646   3
   1  17   0 349.491 24.2725   2
  -1  17   0 375.591 23.4236   2
   1  17   0 336.229 21.4368   1
   1  18   0 28.6887 20.0212   2
  -1  18   0 25.7768 19.1869   2
  -1  19   0 33.2543 20.5194   2
   1  19   0 15.5922 20.8220   2
   1  20   0 142.060 24.2750   2
  -1  20   0 160.257 25.6540   2
   1  21   0 38.4869 23.4774   2
  -1  21   0 45.4663 25.0578   2
   1  22   0 28.6028 25.5651   2
  -1  22   0 34.7772 25.9071   2
  -1  23   0 94.2689 26.5490   2
   1  23   0 115.045 25.5762   2
  -1  24   0 39.1494 27.1375   2
   1  24   0 89.5600 30.1705   2
  -1  25   0 180.309 31.3839   2
   1  25   0 211.157 29.9900   2
  -1  26   0 29.9980 29.8628   2
   1  26   0 27.5528 26.6123   2
   1  27   0 45.1662 31.1952   2
  -1  27   0 37.4216 31.2560   2
   1  28   0 1587.16 48.6493   2
  -1  28   0 1635.03 49.2091   2
  -1  29   0 48.1798 27.6704   2
   1  29   0 56.3612 31.4912   2
  -1  30   0 82.8896 32.5815   2
   1  30   0 71.2384 33.8818   2
  -1  31   0 37.9420 33.5165   2
   1  31   0 23.0082 29.2279   2
   1  32   0 19.4356 31.5768   2
  -1  32   0 32.6251 33.4238   2
  -1  33   0 4.88083 30.2445   2
   1  33   0-1.41831 34.4657   2
  -1  34   0-26.2967 28.2837   2
   1  34   0 17.4680 32.4336   2
   1  35   0 34.6699 30.8963   2
  -1  35   0-0.25528 33.9147   2
   1  36   0-33.9096 36.9561   2
  -1  36   0 13.8060 37.9697   2
  -1  37   0 9.71135 36.5800   2
   1   3   1 4414.20 23.4398   3
   1   3   1 4132.34 18.9008   1
   1   4   1 5527.72 28.3930   2
  -1   4   1 5523.37 29.1645   2
  -1  -4   1 5379.97 27.1203   1
   1   4   1 5371.15 28.1817   3
   1   4   1 5295.68 24.6142   1
   1   5  -1 3924.35 23.6842   3
  -1  -5   1 3618.22 25.5437   1
   1   5   1 3774.50 27.5326   2
   1   5   1 4016.65 27.3919   3
  -1   5  -1 3686.67 25.9552   2
  -1   5   1 3828.12 27.8776   2
   1   5   1 3786.41 24.6358   1
   1   6   1 67.8025 11.1017   1
   1   6   1 49.8448 12.6886   2
   1   6  -1 43.5283 9.14307   3
  -1   6   1 35.0045 12.3730   2
   1   6  -1 69.6582 12.8152   2
   1   6  -1 79.6807 12.0148   1
  -1  -6   1 35.2446 11.9827   1
  -1   6  -1 46.6583 9.91141   2
   1   6   1 47.9063 11.1777   3
   1   7  -1 575.778 16.2855   2
  -1   7  -1 552.308 14.9467   2
   1   7   1 615.405 17.4035   2
  -1  -7   1 662.580 17.2431   1
   1   7  -1 558.923 14.1974   1
   1   7  -1 617.883 13.1206   3
   1   7   1 613.222 14.9415   1
  -1   7   1 567.098 16.4518   2
   1   7   1 666.465 16.1701   3
   1   8   1 304.018 15.3493   2
   1   8   1 285.508 13.0989   1
   1   8  -1 247.119 10.7788   3
  -1   8   1 262.426 14.9192   2
   1   8   1 254.769 13.9238   3
   1   8  -1 245.173 12.0498   1
  -1  -8   1 249.001 14.0408   1
  -1   8  -1 274.788 14.5414   2
   1   8  -1 268.957 15.2712   2
   1   9  -1 326.141 13.6832   3
   1   9   1 310.992 14.6402   1
  -1  -9   1 332.388 16.7745   1
   1   9   1 354.438 15.1608   3
   1   9  -1 336.573 17.2455   2
  -1   9  -1 309.360 16.3385   2
   1   9   1 314.665 15.5724   2
   1   9  -1 326.514 15.4607   1
  -1   9   1 308.631 16.4613   2
  -1  10  -1 17.8653 11.6032   2
   1  10  -1 18.9491 13.1302   2
   1  10   1 28.1499 11.9425   3
  -1  10   1 34.4731 14.3546   2
   1  10   1 13.6307 11.6727   2
   1  10   1 37.7174 13.1074   1
   1  10  -1 32.7669 11.0037   3
   1  10  -1 26.3530 12.7916   1
   1  11   1 196.177 13.8017   3
   1  11  -1 190.683 13.9179   1
  -1  11   1 203.550 17.3073   2
   1  11  -1 220.210 17.5016   2
   1  11  -1 221.254 14.0861   3
   1  11   1 221.108 14.8656   1
  -1  11  -1 235.627 18.3660   2
   1  11   1 223.827 17.4202   2
  -1  12  -1 5427.62 48.0023   2
   1  12   1 5277.62 49.1103   2
   1  12  -1 5222.58 43.9819   1
  -1  12   1 5384.66 49.0854   2
   1  12   1 5188.77 43.7442   1
   1  12  -1 5193.74 47.4870   2
   1  12   1 5336.10 44.2279   3
   1  12  -1 5384.88 42.7146   3
   1  13  -1 116.678 14.9758   1
   1  13   1 161.615 17.0152   1
  -1  13  -1 167.873 19.7299   2
   1  13  -1 144.853 17.4956   2
   1  13  -1 177.485 15.7997   3
  -1  13   1 153.762 19.5026   2
   1  13   1 162.454 19.4238   2
   1  13   1 161.366 16.1178   3
   1  14  -1 39.2541 13.4996   3
   1  14   1 49.3644 17.7310   2
  -1  14   1 33.0996 18.8162   2
   1  14   1 34.7101 14.3791   3
   1  14  -1 39.4627 14.0580   1
   1  14  -1 43.2100 17.3864   2
  -1  14  -1 37.4706 16.4115   2
   1  14   1 51.2807 15.0807   1
  -1  15  -1 1570.84 34.1823   2
   1  15  -1 1452.66 29.1416   1
   1  15   1 1449.95 29.6993   1
  -1  15   1 1449.50 32.0205   2
   1  15   1 1562.07 30.4173   3
   1  15  -1 1430.01 31.7921   2
   1  15   1 1443.77 33.1408   2
   1  16   1 432.927 21.5790   1
   1  16  -1 462.478 21.0895   1
   1  16   1 424.865 19.6627   3
   1  16   1 460.457 26.4855   2
  -1  16  -1 464.358 24.9404   2
   1  16  -1 424.616 23.7865   2
  -1  16   1 482.678 25.7222   2
  -1  17  -1 157.425 20.5650   1
   1  17  -1 179.598 16.3533   1
  -1  17  -1 189.142 21.7476   2
   1  17  -1 180.264 21.4908   2
  -1  17   1 175.624 23.2310   2
   1  17   1 214.928 23.2865   2
   1  17   1 170.910 19.6671   1
   1  17   1 195.005 19.6128   3
   1  18   1 19.0125 18.4398   2
  -1  18   1 15.9917 22.0033   2
  -1  18  -1 33.8104 21.7968   2
   1  18  -1 45.2697 21.4255   2
  -1  19   1 132.060 23.3590   2
  -1  19  -1 124.740 21.6241   2
   1  19  -1 104.789 22.3377   2
   1  19   1 106.702 22.5072   2
   1  20   1 3596.77 54.8656   2
  -1  20  -1 3689.80 54.5011   2
   1  20  -1 3379.95 52.3910   2
  -1  20   1 3600.89 54.6032   2
  -1  21  -1 204.685 26.4877   2
  -1  21   1 159.081 26.8808   2
   1  21   1 211.384 27.3257   2
   1  21  -1 223.876 27.9620   2
  -1  22  -1 73.7770 23.4281   2
  -1  22   1 61.3089 25.3078   2
   1  22  -1 85.1938 23.8962   2
   1  22   1 77.7400 24.1060   2
  -1  23   1 357.096 31.9790   2
   1  23   1 323.786 30.8871   2
   1  23  -1 320.698 31.1756   2
  -1  23  -1 380.772 31.9433   2
   1  24   1 187.057 32.1852   2
   1  24  -1 177.184 30.4442   2
  -1  24  -1 181.327 30.2630   2
  -1  24   1 180.923 31.5215   2
  -1  25  -1 24.8809 26.4537   2
   1  25   1 39.9276 26.9242   2
   1  25  -1 22.9834 29.1584   2
  -1  25   1 47.9775 30.7483   2
  -1  26  -1 34.9711 30.0378   2
   1  26   1 27.7272 25.3557   2
  -1  26   1 21.7858 31.5016   2
   1  26  -1 47.1638 28.0346   2
   1  27  -1 24.9407 29.9802   2
  -1  27   1 7.27504 31.8229   2
  -1  27  -1 10.4727 29.5205   2
   1  27   1 17.8110 30.1185   2
  -1  28   1 190.443 35.3883   2
   1  28   1 190.137 35.5554   2
  -1  28  -1 185.750 30.6072   2
   1  28  -1 206.655 30.7206   2
  -1  29   1 122.998 33.3182   2
   1  29   1 109.343 30.5345   2
  -1  29  -1 148.607 32.5350   2
   1  29  -1 145.817 33.9592   2
  -1  30  -1-0.06914 32.5180   2
   1  30  -1 14.0404 27.0177   2
  -1  30   1 2.13809 29.4477   2
   1  30   1 12.8210 27.5161   2
   1  31  -1 108.491 34.7951   2
  -1  31  -1 96.1445 30.1577   2
  -1  31   1 74.7874 30.4981   2
   1  31   1 45.9552 33.3853   2
   1  32  -1 219.625 35.8924   2
  -1  32   1 253.052 34.0796   2
  -1  32  -1 170.467 32.7677   2
   1  32   1 218.992 36.9120   2
  -1  33  -1 68.1502 36.0263   2
   1  33   1 25.8951 31.8224   2
  -1  33   1 28.7037 34.7163   2
   1  33  -1 25.9871 32.1316   2
  -1  34   1 23.1755 34.6958   2
   1  34   1 17.4162 27.8943   2
  -1  34  -1 52.7111 34.5422   2
  -1  35   1 26.5298 36.5294   2
   1  35   1 18.1352 35.6051   2
  -1  35  -1 2.53516 29.2317   2
  -1  36  -1-5.37899 34.7011   2
  -1  36   1-23.9850 36.4083   2
   1  36   1 16.0090 37.0079   2
   1  37   1 13.4861 36.4240   2
  -1  37  -1 34.0005 37.2951   2
  -1  37   1-8.05379 36.1688   2
  -1   0   2 113.656 7.61782   0
   1  -1  -2 1861.90 15.5529   0
  -1   1   2 1924.83 15.7116   0
   1  -2  -2 59.5382 8.56018   0
   1   2   2 80.3485 7.79763   3
  -1   2  -2 60.4958 5.34976   1
  -1   2   2 66.1000 7.43252   2
  -1   3   2 432.135 11.0266   2
   1   3   2 483.827 11.0477   3
  -1   3  -2 435.753 9.03778   1
  -1   4   2 3067.50 24.1503   2
  -1   4  -2 3154.22 20.5306   1
   1   4   2 3007.51 22.9225   2
   1   4   2 2938.25 22.9793   3
   1   5  -2 4152.76 22.5470   3
  -1   5  -2 3782.20 26.1769   2
   1   5   2 4004.47 29.0781   2
   1   5   2 4001.53 27.8217   3
  -1   5   2 3984.78 30.2372   2
  -1   5  -2 3884.26 25.6391   1
   1   6   2 233.754 13.0111   3
   1   6   2 177.672 12.5925   2
   1   6  -2 224.182 9.10642   3
  -1   6  -2 200.512 12.2989   1
  -1   6   2 198.692 14.5529   2
  -1   6  -2 219.338 12.2924   2
  -1  -6   2 189.658 12.2383   1
   1   7   2 157.717 13.7563   2
   1   7  -2 173.198 9.91236   3
  -1   7  -2 141.587 11.3533   1
  -1  -7   2 170.369 14.1734   1
  -1   7  -2 161.073 12.7192   2
   1   7   2 177.703 13.6442   3
  -1   7   2 142.865 13.9109   2
   1   8   2 1119.56 19.9616   3
   1   8  -2 1066.74 18.3168   1
  -1   8  -2 1144.71 20.5790   2
  -1   8   2 1185.80 22.6664   2
   1   8   2 1221.15 22.9038   2
  -1   8  -2 1053.21 18.7001   1
   1   8  -2 1083.20 16.4717   3
  -1  -8   2 1102.15 20.6487   1
   1   9   2 1003.95 22.0140   2
  -1   9  -2 993.486 19.8425   1
   1   9  -2 1081.56 17.9471   3
  -1  -9   2 1106.25 22.5458   1
   1   9  -2 995.836 18.8447   1
  -1   9  -2 1053.45 21.7685   2
   1   9   2 1032.33 20.7763   3
  -1   9   2 1050.19 22.9054   2
  -1 -10   2 57.3151 14.8077   1
   1  10  -2 64.6106 13.5778   1
  -1  10  -2 39.8613 12.3918   2
   1  10   2 59.4165 14.0498   2
  -1  10  -2 46.8831 13.2816   1
  -1  10   2 50.1034 15.6861   2
   1  10   2 65.0614 10.7720   3
   1  10  -2 58.7522 9.99680   3
  -1 -11   2 204.942 16.8657   1
   1  11   2 237.391 15.2672   3
  -1  11  -2 188.524 15.8597   2
   1  11  -2 198.080 15.1606   1
  -1  11   2 210.311 18.1523   2
   1  11  -2 182.348 14.3568   2
   1  11   2 203.117 16.7409   2
  -1  11  -2 206.796 15.7205   1
   1  11  -2 216.318 13.0667   3
  -1  12   2 710.815 22.8845   2
   1  12  -2 664.956 20.6856   1
  -1 -12   2 650.987 19.8043   1
   1  12   2 656.693 19.8986   3
  -1  12  -2 698.640 22.5141   2
  -1  12  -2 668.470 19.7521   1
   1  12  -2 645.943 21.8309   2
   1  12   2 666.999 23.7463   2
   1  12  -2 657.002 17.6611   3
   1  13  -2 500.000 22.4897   2
  -1  13  -2 441.328 20.4973   1
  -1  13   2 475.190 23.0517   2
   1  13  -2 438.320 19.5304   1
   1  13   2 482.962 18.0660   3
   1  13   2 459.853 22.1229   2
  -1  13  -2 475.572 21.7409   2
   1  14  -2 94.5530 18.7409   2
   1  14  -2 105.493 17.4603   1
  -1  14   2 100.228 20.9194   2
  -1  14  -2 83.8285 14.0219   1
   1  14   2 99.3695 18.3188   2
  -1  14  -2 85.5824 17.9870   2
   1  14   2 112.970 17.4232   3
   1  15   2 626.088 23.1972   3
   1  15   2 569.763 24.1798   2
  -1  15   2 592.452 26.7698   2
   1  15  -2 584.167 24.0442   2
  -1  15  -2 624.717 24.4791   1
  -1  15  -2 629.051 24.8574   2
   1  15  -2 621.244 21.1154   1
   1  16  -2 9085.68 71.7582   2
   1  16   2 9137.13 73.1148   2
  -1  16  -2 9336.39 72.0570   2
   1  16   2 9612.47 68.0080   1
  -1  16   2 9339.21 74.7794   2
   1  16  -2 9188.48 66.5154   1
  -1  16  -2 9019.00 65.2639   1
   1  16   2 9776.47 70.2124   3
   1  17   2 312.631 20.5513   3
   1  17   2 395.120 22.7170   1
   1  17   2 390.234 24.4050   2
  -1  17   2 315.337 23.4287   2
   1  17  -2 462.716 25.6028   2
  -1  17  -2 476.471 26.3079   2
   1  18  -2 37.3535 19.8491   2
   1  18   2 36.5701 18.5754   3
  -1  18   2 30.4055 22.3659   2
   1  18   2 29.7422 18.8976   2
  -1  18  -2 31.4543 18.0930   2
  -1  19   2 63.0790 22.1840   2
  -1  19  -2 67.2024 21.8352   2
   1  19  -2 65.5894 21.5483   2
   1  19   2 50.2525 20.1393   2
   1  20  -2 881.114 32.2584   2
  -1  20  -2 913.186 32.8812   2
  -1  20   2 846.552 32.5929   2
   1  20   2 913.920 33.1438   2
  -1  21   2 11.3938 23.0704   2
   1  21  -2 32.0330 23.4056   2
   1  21   2 34.8036 23.9172   2
  -1  21  -2 27.5799 22.5097   2
   1  22  -2 90.1269 26.1197   2
   1  22   2 72.5373 25.1522   2
  -1  22   2 49.0599 26.7781   2
  -1  22  -2 94.9213 25.9520   2
   1  23  -2 87.4695 27.0725   2
  -1  23  -2 97.6841 26.5493   2
   1  23   2 91.8493 28.6805   2
  -1  23   2 98.1459 30.1817   2
  -1  24  -2 1323.03 42.9773   2
   1  24  -2 1280.66 41.8219   2
   1  24   2 1324.04 44.8163   2
  -1  24   2 1318.21 45.8039   2
  -1  25   2 76.9652 31.6596   2
   1  25  -2 147.988 31.3653   2
  -1  25  -2 88.6656 29.6518   2
   1  25   2 101.182 30.2385   2
  -1  26   2 21.2172 30.8678   2
   1  26  -2 9.42579 26.9297   2
  -1  26  -2 2.59018 28.1836   2
   1  26   2 10.1115 26.0093   2
  -1  27  -2 50.7364 30.1014   2
  -1  27   2 32.9988 30.8072   2
   1  27  -2 27.0307 29.8671   2
   1  27   2 19.3382 26.7520   2
  -1  28   2 53.8728 32.8842   2
   1  28  -2 82.5215 31.6382   2
  -1  28  -2 61.2748 27.3870   2
   1  28   2 54.4968 30.8043   2
  -1  29  -2 12.1983 32.2165   2
  -1  29   2 24.7746 32.4096   2
   1  29   2-1.09607 30.7538   2
  -1  30  -2 22.1002 29.2815   2
  -1  30   2 23.7645 33.4826   2
   1  30   2 20.1036 33.8803   2
   1  31   2 79.6140 32.5223   2
  -1  31  -2 78.0804 32.7176   2
  -1  31   2 86.0366 36.9026   2
   1  32   2 95.2553 31.5578   2
  -1  32  -2 134.884 35.4031   2
  -1  32   2 124.546 37.4053   2
   1  33   2 67.5567 30.3045   2
  -1  33  -2 90.1868 30.3650   2
  -1  33   2 64.9991 36.3999   2
  -1  34   2 51.7269 38.9128   2
  -1  34  -2 47.2654 33.9807   2
   1  34   2 2.99337 32.4892   2
   1  35   2-18.8412 36.4311   2
  -1  35   2 5.06243 35.9477   2
   1  36   2 36.8394 37.7444   2
  -1  36   2 24.8754 36.3392   2
  -1  37   2-9.93024 32.8632   2
   1  37   2-6.80092 34.9357   2
   1   0   3 11.6005 7.38093   3
  -1   0   3 31.2372 11.1897   0
   1  -1  -3 4460.58 25.8424   0
   1   1   3 4252.98 23.4791   3
  -1   1   3 4169.25 25.0524   0
   1  -2   3 317.711 7.94118   1
   1   2   3 365.463 9.96442   3
  -1   2   3 287.888 12.9642   0
  -1   2   3 380.340 12.7881   2
   1  -2  -3 360.929 10.5640   0
   1  -3   3 1194.30 14.4215   1
   1   3   3 1314.99 16.5255   3
   1  -3  -3 1298.60 17.1559   0
  -1   3   3 1333.45 19.1498   2
   1   3   3 1217.34 15.8108   2
   1   4   3 53493.2 378.663   2
  -1   4   3 54646.5 411.135   2
   1   4   3 52960.5 382.068   3
  -1   4  -3 56646.1 323.096   1
   1  -4   3 54982.7 331.816   1
   1   5   3 3687.77 28.8504   3
  -1   5   3 3605.99 30.8992   2
  -1   5  -3 3552.29 24.7271   1
   1   5   3 3614.31 29.3793   2
   1  -5   3 3389.93 25.3178   1
  -1   6  -3 109.238 10.8252   1
   1   6   3 140.697 12.4592   3
   1   6  -3 141.253 7.75757   3
  -1   6   3 131.389 14.6897   2
   1   6   3 117.686 12.3353   2
   1   7  -3 10.8998 7.28905   3
   1   7   3 26.8552 12.7668   2
   1   7   3 12.1270 11.8751   3
  -1  -7   3 16.7897 12.5562   1
  -1   7  -3 16.8879 10.5488   1
  -1   7   3 25.3629 13.7874   2
   1   8   3 404.548 17.0442   2
  -1  -8   3 407.655 16.0187   1
  -1   8  -3 395.445 14.6602   1
   1   8   3 391.181 16.2126   3
  -1   8   3 391.558 18.2070   2
   1   8  -3 407.864 11.6688   3
   1   9   3 188.880 14.0215   3
  -1   9  -3 172.542 14.2198   1
   1   9   3 165.255 13.8939   2
  -1   9  -3 198.861 14.4686   2
   1   9  -3 201.717 10.4255   3
  -1   9   3 167.653 14.4132   2
  -1  -9   3 175.429 15.1090   1
  -1  10  -3 26.7576 11.9510   2
  -1  10   3 33.5335 15.2569   2
  -1  10  -3 27.2029 11.8543   1
   1  10   3 27.5401 14.1021   2
  -1 -10   3 25.1457 14.9942   1
   1  10   3 24.2239 12.4987   3
  -1 -11   3 472.840 18.9999   1
  -1  11   3 439.801 19.1228   2
   1  11   3 493.550 17.2675   3
  -1  11  -3 484.750 17.7588   1
   1  11  -3 470.198 18.6296   1
   1  11   3 469.602 19.6082   2
  -1  11  -3 489.667 18.5334   2
  -1  12   3 6845.27 57.2910   2
  -1  12  -3 6724.81 49.5047   1
   1  12   3 6744.78 51.9296   3
   1  12   3 6745.91 55.7869   2
   1  12  -3 6751.77 49.7211   1
  -1 -12   3 6752.49 51.6240   1
  -1  12  -3 6623.34 52.3166   2
   1  13  -3 1540.79 28.7490   1
   1  13   3 1493.46 28.9100   3
  -1 -13   3 1469.14 29.2521   1
  -1  13  -3 1503.99 28.5159   1
   1  13   3 1453.48 31.6217   2
  -1  13   3 1496.71 32.2411   2
  -1  13  -3 1455.35 28.7394   2
   1  14  -3 129.999 17.5515   1
   1  14   3 96.5184 17.9248   2
   1  14   3 110.030 17.8965   3
  -1  14  -3 113.131 15.9491   1
  -1  14   3 101.228 20.1629   2
  -1  14  -3 112.689 17.6203   2
  -1 -14   3 83.8763 16.9540   1
  -1  15  -3 71.2550 19.1882   2
  -1  15  -3 75.3404 14.8826   1
   1  15   3 72.1248 14.8325   3
   1  15   3 39.7400 20.4659   2
  -1  15   3 47.2497 20.8153   2
   1  15  -3 42.1905 14.5269   1
   1  16   3 781.950 26.3127   3
   1  16   3 760.107 27.8744   2
  -1  16  -3 728.587 27.9560   2
  -1  16   3 756.409 30.0782   2
  -1  16  -3 720.484 25.2258   1
   1  16  -3 715.030 25.4788   1
   1  17   3 26.3511 16.7546   3
  -1  17   3 42.5085 19.9753   2
  -1  17  -3 40.8751 20.6950   2
   1  17   3 30.8421 18.4931   2
  -1  18  -3 6.58286 20.0247   2
   1  18   3 6.53217 17.8914   3
  -1  18   3-7.83642 21.9895   2
   1  18   3-6.74459 19.2007   2
   1  19   3 83.6070 21.0108   3
  -1  19   3 76.7882 20.9243   2
   1  19   3 105.977 23.0758   2
  -1  19  -3 90.1838 22.2850   2
   1  20   3 769.968 32.7545   2
  -1  20  -3 769.884 30.2338   2
  -1  20   3 766.374 33.7157   2
  -1  21   3 3.21586 23.8509   2
   1  21   3 13.9135 25.2400   2
  -1  21  -3 8.08363 21.4374   2
  -1  22  -3-7.44681 25.2102   2
   1  22   3-7.91801 26.1483   2
  -1  22   3 7.99417 23.4441   2
  -1  23   3-18.7479 30.0567   2
  -1  23  -3 13.0580 25.0693   2
   1  23   3 14.4610 28.6470   2
   1  24   3 772.325 39.6122   2
  -1  24   3 889.702 42.4819   2
  -1  24  -3 853.060 37.1825   2
  -1  25   3 172.287 31.6431   2
   1  25   3 210.696 32.6240   2
  -1  25  -3 190.857 31.4930   2
   1  26   3-7.49169 30.0001   2
  -1  26  -3-4.41419 25.2336   2
  -1  26   3 8.16343 26.7230   2
  -1  27   3 82.0581 28.5098   2
   1  27   3 58.4188 31.8498   2
  -1  27  -3 41.0327 29.8293   2
  -1  28   3 1351.57 47.0578   2
   1  28   3 1301.87 48.0051   2
  -1  28  -3 1277.13 44.1974   2
  -1  29   3 119.489 31.7256   2
  -1  29  -3 143.200 33.0119   2
   1  29   3 125.094 31.3756   2
   1  30   3 30.2977 27.1959   2
  -1  30   3 15.1944 32.5425   2
   1  31   3 43.6042 28.4993   2
  -1  31   3 17.4325 33.8516   2
   1  32   3 71.9636 30.7850   2
  -1  32   3 68.3077 35.0010   2
   1  33   3 29.2728 33.4166   2
  -1  33   3 42.8297 35.8310   2
  -1  34   3 27.8708 36.1492   2
   1  34   3-5.56826 34.4747   2
   1  35   3 40.4579 36.7414   2
  -1  35   3-5.96483 35.8191   2
   1  36   3 3.72834 38.4514   2
  -1  36   3 59.6598 38.7144   2
   1   0   4 5304.96 27.0223   3
   1   0   4 5169.71 20.2282   0
  -1   0   4 5435.79 31.4357   0
   1  -1  -4 2274.36 22.2134   0
   1   1   4 2139.48 18.6572   3
   1   1   4 2077.71 18.6603   2
  -1  -1  -4 2105.04 13.8292   0
   1   1   4 2088.86 13.9194   0
   1  -1   4 2064.85 17.7411   3
  -1   1   4 2179.23 22.1915   0
  -1   2   4 334.377 14.2504   2
   1   2   4 330.686 12.5013   2
   1   2   4 365.532 11.5138   3
  -1  -2  -4 323.945 8.03982   0
  -1   2   4 330.002 14.6090   0
   1  -2  -4 331.842 12.3803   0
   1  -3   4 3682.13 22.3646   1
  -1   3   4 3973.61 31.7691   2
   1  -3  -4 3927.52 28.6070   0
   1   3   4 3934.84 26.9677   3
   1   3   4 3926.12 27.5882   2
   1  -4   4 19442.9 52.1769   1
  -1   4   4 20046.7 68.0705   2
   1   4   4 19645.1 61.4801   3
   1   4   4 19870.5 61.6233   2
  -1   5   4 885.327 19.4109   2
   1   5   4 861.544 16.1084   3
   1  -5   4 931.593 16.6292   1
   1   5   4 734.506 17.7562   2
  -1   6  -4 214.958 11.1168   1
   1   6   4 228.781 12.5661   3
   1  -6   4 234.062 12.6497   1
   1   6   4 219.549 14.5360   2
  -1   6   4 245.656 16.1160   2
  -1   7   4 1033.37 22.6684   2
   1   7   4 1000.73 20.9458   2
  -1   7  -4 992.609 17.3447   1
   1   7   4 1087.15 20.5127   3
   1  -7   4 995.956 18.6234   1
   1   8   4 27687.4 88.8555   3
  -1  -8   4 27669.9 86.1724   1
  -1   8   4 28348.8 97.3097   2
  -1   8  -4 28904.2 81.2538   1
   1   8   4 28289.2 92.8559   2
   1  -8   4 28366.6 84.0799   1
  -1  -9   4 105.324 12.9910   1
   1   9   4 91.0275 15.0019   2
  -1   9  -4 106.369 12.0126   1
  -1   9   4 117.993 17.9643   2
   1   9   4 98.5714 13.8715   3
  -1 -10   4 6.14216 13.4486   1
   1  10   4 13.9788 12.1976   3
  -1  10  -4 18.2888 12.1868   1
  -1  10   4 7.12406 15.2900   2
   1  10   4 17.7411 12.8943   2
   1  11   4 396.580 16.1994   3
   1  11   4 367.946 20.8554   2
  -1 -11   4 374.808 17.7028   1
  -1  11  -4 369.473 16.2840   1
  -1  11   4 369.652 19.5363   2
  -1  12   4 2478.02 38.2679   2
   1  12   4 2368.00 36.6266   2
  -1 -12   4 2359.61 33.8429   1
   1  12   4 2330.94 32.7297   3
  -1  12  -4 2486.17 32.5056   1
   1  13   4 65.6478 20.0223   2
  -1  13   4 77.5832 17.2116   2
  -1 -13   4 45.6564 17.2449   1
  -1  13  -4 82.4332 14.6128   1
   1  13   4 69.0848 16.4812   3
   1  14   4 29.1038 17.7773   3
   1  14   4 47.1954 20.3073   2
  -1  14   4 44.9036 20.0955   2
  -1 -14   4 8.89235 17.8872   1
  -1  14  -4 34.7190 15.5388   1
  -1  15  -4 358.306 20.7069   1
   1  15   4 330.071 21.6287   2
  -1  15   4 327.319 25.4988   2
   1  15   4 319.411 18.8631   3
  -1 -15   4 311.210 23.2553   1
   1  16   4 404.805 22.9072   3
  -1  16  -4 439.109 21.7906   1
   1  16   4 469.907 25.9647   2
  -1  16   4 469.791 27.2096   2
   1  17   4 110.583 17.3638   3
  -1  17   4 104.111 22.8880   2
   1  17   4 118.262 19.1365   2
  -1  18   4 4.24259 20.0199   2
   1  18   4 22.3363 21.6183   2
   1  19   4 323.872 26.3204   2
   1  19   4 321.688 24.2704   3
  -1  19   4 341.400 27.6801   2
   1  20   4 185.491 22.0554   3
   1  20   4 200.996 23.8104   2
  -1  20   4 185.192 25.8335   2
  -1  21   4 21.9855 25.4387   2
   1  21   4-2.62029 23.4629   2
  -1  22   4 30.8439 24.0827   2
   1  22   4 37.4867 26.7456   2
  -1  23   4 20.6516 27.7271   2
   1  23   4 16.2457 29.3303   2
  -1  24   4 492.192 34.2847   2
   1  24   4 433.010 34.9330   2
  -1  25   4-1.78411 25.8603   2
   1  25   4-0.77423 28.5817   2
  -1  26   4 12.6074 28.2402   2
   1  26   4-14.9830 28.4483   2
  -1  27   4-3.40302 32.5957   2
   1  27   4 33.2103 29.0711   2
  -1  28   4 93.4343 35.0185   2
   1  28   4 85.0514 31.2792   2
  -1  29   4 19.8962 31.6979   2
   1  29   4 27.1600 29.2554   2
   1  30   4 15.1214 29.8470   2
  -1  30   4-8.74276 29.5826   2
  -1  31   4 9.93997 29.1361   2
   1  31   4 48.4357 32.9266   2
   1  32   4 168.734 35.6597   2
  -1  32   4 137.353 33.0035   2
   1  33   4 23.0681 34.4739   2
  -1  33   4 29.2321 33.1973   2
  -1  34   4 8.62331 33.3708   2
   1  34   4 12.8671 35.6019   2
  -1  35   4 35.6628 36.9627   2
   1  35   4 47.1028 39.0394   2
  -1  36   4 107.911 40.2914   2
   1  36   4 151.768 41.5237   2
   1   0   5 12.7080 8.75160   0
   1   0   5 57.5623 9.10276   3
   1   1   5 24867.1 62.1226   3
   1  -1   5 24739.3 58.3276   3
  -1   1   5 24334.6 69.4605   0
   1   1   5 24108.3 63.2092   2
   1   1   5 24690.5 199.844   0
  -1  -2  -5 460.387 11.5069   0
  -1   2   5 389.709 17.9850   0
  -1   2   5 678.864 18.7244   2
   1   2   5 554.627 15.8729   2
   1   2   5 581.060 13.6590   3
   1  -2   5 420.753 13.3532   3
   1  -2  -5 502.431 15.3950   0
   1  -3  -5 5081.78 33.8573   0
   1   3   5 5201.34 34.2772   2
  -1   3   5 5229.95 38.3839   2
  -1  -3  -5 5107.71 25.8923   0
   1   3   5 5231.05 32.3602   3
   1  -4   5 9218.65 37.9144   1
   1   4   5 9073.89 45.9558   2
   1   4   5 9211.44 44.7298   3
   1  -4  -5 9140.12 44.8421   0
  -1   4   5 9140.70 50.6367   2
   1   5   5 3214.31 29.0048   3
  -1   5   5 3255.57 33.5674   2
   1   5   5 3076.50 29.8985   2
   1  -5   5 3138.08 25.4866   1
  -1   6   5 79.6605 13.1598   2
   1   6   5 62.6712 12.6353   2
   1   6   5 84.6303 10.7463   3
   1  -6   5 80.8595 10.9076   1
  -1   7   5 1229.39 25.1768   2
   1  -7   5 1288.33 20.5814   1
   1   7   5 1305.66 24.1016   2
   1   7   5 1323.79 22.2542   3
   1  -8   5 2253.42 26.8736   1
  -1   8   5 2151.93 30.2639   2
   1   8   5 2168.34 28.1203   3
   1   8   5 2204.32 30.7122   2
   1   9   5 228.709 16.8050   2
   1  -9   5 240.035 15.0897   1
  -1  -9   5 237.727 15.2220   1
  -1   9  -5 265.050 13.4422   1
  -1   9   5 225.254 17.9101   2
   1   9   5 223.827 14.0600   3
   1  10   5 21.7202 14.9437   2
  -1  10  -5 21.7051 12.4820   1
   1 -10   5 12.3379 13.5618   1
  -1  10   5 16.3339 16.9333   2
  -1 -10   5 23.7016 15.0828   1
   1  10   5 28.5387 13.1220   3
  -1  11   5 909.427 27.8740   2
  -1 -11   5 963.745 25.2061   1
   1  11   5 954.871 23.5918   3
   1  11   5 893.863 25.9321   2
  -1  11  -5 911.265 21.2217   1
   1  12   5 11859.2 75.3479   2
  -1 -12   5 12008.0 70.3483   1
  -1  12  -5 12271.5 65.6135   1
   1  12   5 11764.8 70.5316   3
  -1  12   5 12306.4 78.7278   2
  -1  13  -5 322.165 19.3036   1
  -1 -13   5 267.559 18.2703   1
   1  13   5 310.801 18.7135   3
  -1  13   5 308.402 20.5985   2
   1  13   5 300.848 20.8538   2
   1  14   5 15.7493 16.5290   3
  -1 -14   5 7.46452 17.5710   1
  -1  14   5 7.27715 20.1380   2
  -1  14  -5 12.9463 15.7570   1
   1  14   5 14.3458 17.3773   2
   1  15   5 238.719 20.9230   2
  -1  15  -5 271.010 19.5251   1
   1  15   5 275.271 20.4691   3
  -1 -15   5 270.158 22.3097   1
  -1  15   5 242.856 23.5029   2
  -1  16   5 14.8815 19.6312   2
   1  16   5 23.6873 16.8415   3
   1  16   5 16.0224 19.3596   2
  -1  16  -5 36.7633 13.8714   1
   1  17   5 526.186 24.3530   3
  -1  17   5 476.535 27.3782   2
   1  17   5 550.397 28.2235   2
  -1  18   5 49.1724 23.9057   2
   1  18   5 47.0779 19.1091   2
   1  18   5 23.4832 19.3172   3
  -1  19   5 108.208 26.6339   2
   1  19   5 99.9482 20.3144   3
   1  19   5 102.544 24.8549   2
   1  20   5-1.21089 20.1100   3
  -1  20   5 5.43856 22.1534   2
   1  20   5 19.9379 21.3673   2
  -1  21   5 319.323 30.0098   2
   1  21   5 274.947 27.0957   2
  -1  22   5 7.83462 26.3277   2
   1  22   5 39.3427 26.9488   2
   1  23   5 0.21863 27.6731   2
  -1  23   5 36.8546 28.7416   2
   1  24   5 529.599 34.2742   2
  -1  24   5 526.941 33.0571   2
  -1  25   5 17.7506 30.9159   2
   1  25   5 18.1742 27.8596   2
   1  26   5 31.3895 30.8625   2
  -1  26   5 18.2533 30.4770   2
  -1  27   5-1.19353 27.6979   2
   1  27   5 4.34888 31.0122   2
  -1  28   5 69.2002 32.5619   2
   1  28   5 28.4579 33.1962   2
   1  29   5 8.28967 32.2175   2
  -1  29   5 1.96028 33.8958   2
   1  30   5-5.55714 33.5051   2
  -1  30   5-27.5347 33.8861   2
  -1  31   5 22.3723 31.3410   2
   1  31   5-5.55012 32.4013   2
   1  32   5 6.49238 34.0107   2
  -1  32   5-7.57847 30.1833   2
   1  33   5 70.9223 35.9145   2
  -1  33   5 76.8987 33.5595   2
  -1  34   5 13.9312 36.0910   2
   1  34   5 0.61076 35.4775   2
   1  35   5 47.5839 37.0971   2
  -1  35   5 78.4590 39.6050   2
  -1  36   5 175.391 43.4468   2
   1  36   5 167.095 41.9098   2
  -1   0   6 123189. 656.186   0
   1   0   6 123851. 507.722   0
   1   0   6 123035. 555.017   3
   1   1   6 3132.91 27.2974   2
   1   1   6 3391.11 26.0302   3
  -1   1   6 3052.28 28.7766   0
   1   1   6 3082.32 22.6834   0
   1  -1   6 3205.74 23.5274   3
  -1   2   6 165.163 15.5044   2
  -1  -2  -6 71.9280 9.22657   0
   1   2   6 77.3692 12.5672   2
   1  -2   6 52.5039 9.52317   3
  -1   2   6 25.1519 14.1853   0
   1  -2  -6 113.184 13.6219   0
   1   2   6 90.8162 10.6401   3
   1  -3  -6 736.560 16.6566   0
   1   3   6 765.372 18.2237   2
  -1  -3  -6 779.171 13.2180   0
  -1   3   6 746.547 18.5764   0
   1   3   6 827.508 16.3580   3
  -1   3   6 801.229 21.3262   2
   1  -3   6 800.973 13.4550   3
   1   4   6 19717.8 71.4855   2
   1  -4  -6 20117.9 69.5603   0
  -1  -4  -6 20098.4 56.0337   0
   1   4   6 19906.0 67.2537   3
  -1   4   6 19626.7 77.6381   2
   1   5   6 1204.08 20.3271   3
   1  -5   6 1189.35 17.3534   1
  -1   5   6 1216.39 24.7198   2
   1   5   6 1142.96 21.5222   2
   1  -5  -6 1250.75 21.5823   0
   1   6   6 28.7170 12.5167   2
   1  -6   6 53.8169 10.6043   1
  -1   6   6 30.3400 16.4499   2
   1   6   6 45.7603 10.9917   3
   1   7   6 66.8368 12.0695   3
   1  -7   6 70.1427 12.1427   1
   1   7   6 77.1685 15.6741   2
  -1   7   6 68.8131 14.1007   2
   1  -8   6 539.993 16.8763   1
  -1   8   6 552.101 21.3080   2
   1   8   6 536.856 17.0014   3
   1   8   6 552.613 20.3954   2
   1  -9   6 160.980 14.3484   1
   1   9   6 160.998 15.9668   2
   1   9   6 180.442 15.3207   3
  -1  -9   6 164.629 13.6187   1
  -1   9   6 140.654 16.0472   2
   1 -10   6 46.9951 14.6682   1
   1  10   6 46.3366 17.7665   2
  -1  10   6 36.0651 19.5914   2
  -1 -10   6 51.8740 16.1762   1
   1  10   6 55.1036 13.4364   3
   1  11   6 2521.85 37.6631   2
   1 -11   6 2509.56 33.3660   1
   1  11   6 2615.88 34.4543   3
  -1 -11   6 2816.30 37.0588   1
  -1  11   6 2531.93 40.0753   2
   1 -12   6 3568.94 40.2319   1
   1  12   6 3402.35 44.3080   2
  -1  12   6 3376.30 46.1797   2
   1  12   6 3437.13 41.0003   3
  -1 -12   6 3613.64 42.5106   1
  -1 -13   6 408.821 19.6374   1
  -1  13  -6 490.095 20.1889   1
  -1  13   6 389.721 26.3657   2
   1  13   6 450.307 22.3973   3
   1  13   6 407.104 22.1714   2
  -1  14  -6 394.298 19.7825   1
  -1 -14   6 318.412 22.5626   1
   1  14   6 353.443 20.8814   3
   1  14   6 338.702 23.3111   2
  -1  14   6 313.202 22.6302   2
   1  15   6 125.421 17.6923   3
   1  15   6 134.281 21.1990   2
  -1  15   6 135.586 22.2445   2
  -1  15  -6 124.933 16.3562   1
  -1  16   6 34.8595 21.7468   2
   1  16   6 25.2125 20.5964   2
   1  16   6 29.3070 18.0519   3
   1  17   6 30.8164 18.9756   2
  -1  17   6 28.3876 22.0423   2
   1  17   6 17.2386 18.2840   3
  -1  18   6 9.30010 23.1554   2
   1  18   6 15.7201 16.7361   3
   1  18   6 8.56080 20.2137   2
   1  19   6 112.138 22.1364   3
  -1  19   6 114.523 25.4751   2
   1  19   6 99.6184 24.3454   2
   1  20   6 27.6595 22.0875   3
  -1  20   6 46.1044 24.8023   2
   1  20   6 43.5074 21.9122   2
   1  21   6-2.70301 19.5769   3
   1  21   6-0.76773 24.6777   2
  -1  21   6-7.34352 23.4788   2
  -1  22   6-12.7838 29.5657   2
   1  22   6 3.15090 26.2291   2
  -1  23   6 82.3743 26.9713   2
   1  23   6 78.7351 25.2941   2
  -1  24   6 379.539 36.3255   2
   1  24   6 372.861 33.5690   2
   1  25   6-0.79643 28.8828   2
  -1  25   6-4.06300 27.1579   2
   1  26   6 48.6235 28.6010   2
  -1  26   6 24.1448 32.0672   2
   1  27   6 77.5850 29.0263   2
  -1  27   6 71.7685 33.3789   2
  -1  28   6 440.271 35.1078   2
   1  28   6 381.296 37.5602   2
  -1  29   6-6.77667 33.8103   2
   1  29   6 10.6689 32.4509   2
   1  30   6 5.97631 35.0001   2
  -1  30   6-25.9259 35.2905   2
  -1  31   6-1.68442 34.2697   2
   1  31   6 6.92524 34.1509   2
   1  32   6 157.086 37.9216   2
  -1  32   6 168.705 33.7724   2
  -1  33   6 25.4314 34.7248   2
   1  33   6 55.2053 33.6425   2
  -1  34   6-29.1676 38.2981   2
   1  34   6-10.3367 33.6869   2
   1  35   6 24.9864 35.6202   2
  -1  35   6 13.6926 40.7083   2
   1  36   6 26.7305 32.3988   2
  -1  36   6 62.5098 39.2033   2
  -1   0   7 7.96681 11.5849   0
   1   0   7 3.59606 7.71031   3
   1   0   7 6.03072 9.40416   0
   1  -1   7 1664.18 18.0012   3
  -1   1   7 1717.36 23.9660   0
   1   1   7 1789.35 20.1998   3
   1   1   7 1687.13 18.6363   0
   1   1   7 1693.48 23.1569   2
   1  -2   7 267.118 9.64949   3
  -1   2   7 276.370 14.6966   0
   1   2   7 267.068 11.5004   3
  -1   2   7 257.435 15.2325   2
   1  -2  -7 256.372 14.1516   0
   1   2   7 282.583 15.2365   2
   1  -3  -7 435.011 16.5744   0
   1   3   7 407.157 16.9310   2
  -1   3   7 443.645 19.3165   2
   1  -3   7 413.958 10.6116   3
  -1  -3  -7 456.147 12.0420   0
   1   3   7 441.957 13.3834   3
  -1   3   7 419.795 15.3504   0
  -1  -4  -7 313.406 11.3259   0
  -1   4   7 308.216 18.9949   2
   1  -4  -7 311.213 15.5159   0
   1   4   7 309.984 15.6685   2
   1   4   7 333.904 13.4224   3
  -1  -5  -7 136.965 10.7543   0
   1   5   7 115.591 11.8282   3
   1  -5  -7 107.300 14.1543   0
   1   5   7 122.588 15.9504   2
  -1   5   7 118.962 18.0156   2
  -1   6   7 17.2815 13.7762   2
   1  -6  -7 25.3092 13.3281   0
   1   6   7 33.2520 14.1812   2
   1  -6   7 23.7601 10.2490   1
   1   6   7 29.0337 11.3345   3
   1  -7   7 403.417 15.3794   1
  -1   7   7 393.194 20.7491   2
   1   7   7 393.457 15.9887   3
   1   7   7 376.163 19.5857   2
   1  -7  -7 392.367 17.9932   0
   1   8   7 655.147 19.2699   3
   1  -8   7 649.603 18.0625   1
   1   8   7 641.968 22.7892   2
  -1   8   7 710.217 23.7625   2
   1  -9   7 50.3492 13.5378   1
   1   9   7 55.8920 16.7571   2
  -1   9   7 73.0119 16.6668   2
   1   9   7 61.4513 14.5824   3
  -1 -10   7 145.371 16.2469   1
   1  10   7 136.718 20.0278   2
  -1  10   7 149.585 21.6375   2
   1  10   7 152.817 16.1504   3
   1 -10   7 140.932 15.3671   1
   1 -11   7 1855.24 31.0115   1
  -1  11   7 1823.08 37.1013   2
   1  11   7 1900.20 31.7034   3
  -1 -11   7 1792.90 30.4333   1
   1  11   7 1872.70 35.1004   2
   1 -12   7 1073.74 25.2960   1
  -1 -12   7 1076.40 26.7401   1
  -1  12   7 1184.38 33.7614   2
   1  12   7 1212.44 28.7790   3
   1  12   7 1153.75 29.8892   2
  -1 -13   7 74.6384 19.4094   1
   1 -13   7 88.8025 16.0363   1
   1  13   7 91.4575 18.2395   3
  -1  13   7 70.5126 22.2239   2
   1  13   7 88.7606 20.6372   2
   1  14   7-0.21629 18.5248   2
   1  14   7 3.63326 14.6438   3
  -1  14   7-7.21770 19.2341   2
   1  15   7 102.274 19.1876   2
   1  15   7 104.062 19.4488   3
  -1  15   7 99.1010 23.0629   2
  -1  16   7 107.462 23.2970   2
   1  16   7 97.7538 19.6625   2
   1  16   7 103.901 17.7384   3
  -1  17   7 53.1821 22.5662   2
   1  17   7 41.7969 19.2766   3
   1  17   7 42.0053 19.3098   2
   1  18   7 55.7447 22.5337   2
   1  18   7 77.1315 20.4982   3
  -1  18   7 52.6752 23.8072   2
  -1  19   7 144.621 26.0275   2
   1  19   7 170.442 27.4371   2
   1  19   7 163.054 21.1923   3
   1  20   7 498.682 29.9031   2
  -1  20   7 535.664 33.3624   2
   1  20   7 566.693 29.2464   3
   1  21   7 8.03252 26.5286   2
  -1  21   7-22.0029 26.2050   2
   1  21   7-4.67956 23.9550   3
  -1  22   7-2.38054 25.1098   2
   1  22   7 31.5586 25.7416   2
   1  23   7 38.1706 28.8200   2
  -1  23   7 8.19315 29.8128   2
  -1  24   7 61.5611 30.7519   2
   1  24   7 33.6784 26.9713   2
  -1  25   7 65.5580 32.5216   2
   1  25   7 72.5515 29.8906   2
  -1  26   7 5.23612 30.5697   2
   1  26   7 30.3818 29.7603   2
  -1  27   7 25.0748 33.3561   2
   1  27   7-3.55572 28.7368   2
   1  28   7 17.3056 29.1455   2
  -1  28   7-1.15846 28.4350   2
   1  29   7 27.7277 32.5329   2
  -1  29   7-34.3649 32.9651   2
   1  30   7-27.0769 35.0959   2
  -1  30   7-11.9396 35.1727   2
   1  31   7 50.2124 35.5495   2
  -1  31   7 19.6119 33.6434   2
   1  32   7 47.1217 33.7316   2
  -1  32   7 29.3885 32.0339   2
   1  33   7 5.78735 32.3755   2
  -1  33   7 33.1735 38.4248   2
   1  34   7-23.2965 30.6563   2
  -1  34   7-3.48326 38.8481   2
   1  35   7-12.3633 33.6634   2
  -1  35   7-15.9877 38.8157   2
   1   0   8 1193.60 17.6860   0
  -1   0   8 1219.94 22.8778   0
   1   0   8 1331.40 18.1387   3
   1  -1   8 442.376 11.4550   3
  -1  -1   8 403.130 16.4788   0
  -1   1   8 426.281 17.4014   0
   1  -1   8 418.136 13.2372   0
   1   1   8 409.479 12.9376   0
   1   1   8 417.797 12.6142   3
   1   1   8 419.346 16.7946   2
   1   2   8 48.4658 10.8906   0
   1  -2   8 40.8983 9.00732   3
   1   2   8 61.3304 9.67284   3
  -1   2   8 74.4620 14.1408   2
   1   2   8 61.5724 15.0517   2
  -1   2   8 39.3939 13.0312   0
   1   3   8 2089.59 29.2550   2
  -1   3   8 2124.52 28.6346   0
  -1  -3  -8 2055.66 22.5837   0
  -1   3   8 2129.52 31.7206   2
   1   3   8 2192.41 24.5303   3
   1  -3  -8 2154.54 28.1778   0
   1  -3   8 2077.72 20.6589   3
  -1   4   8 1023.14 25.8789   2
   1  -4   8 978.145 14.8953   3
  -1  -4  -8 975.511 16.9286   0
   1   4   8 988.460 18.6700   3
   1   4   8 973.228 22.8512   2
   1  -4  -8 969.744 20.7838   0
  -1   5   8 1621.15 30.4272   2
   1  -5  -8 1755.89 27.2743   0
   1   5   8 1669.76 28.2123   2
   1   5   8 1737.50 24.7731   3
  -1  -5  -8 1729.58 21.7546   0
  -1  -6  -8 74.8186 11.7553   0
   1  -6  -8 76.3018 15.9711   0
   1   6   8 107.949 17.3461   2
   1   6   8 113.475 13.2842   3
  -1   6   8 61.1417 17.7700   2
  -1   7   8 272.195 21.3159   2
   1   7   8 254.248 14.5548   3
   1  -7  -8 271.508 18.2004   0
   1   7   8 272.378 19.8392   2
   1  -7   8 236.416 14.7121   1
   1  -8  -8 11776.9 65.2029   0
   1   8   8 11248.2 69.9802   2
   1  -8   8 11365.4 58.7918   1
   1   8   8 11508.3 64.9584   3
  -1   8   8 11202.5 72.7540   2
  -1   9   8 44.7397 20.9025   2
   1   9   8 49.8118 14.0788   3
   1   9   8 44.1910 18.3360   2
   1  -9   8 56.5037 14.3981   1
   1 -10   8 80.2941 14.7086   1
   1  10   8 66.6801 14.3372   3
  -1  10   8 80.3125 21.0573   2
   1  10   8 98.6999 18.0156   2
   1  11   8 274.658 21.3278   2
   1 -11   8 308.663 19.2150   1
  -1 -11   8 280.319 19.5474   1
   1  11   8 304.470 18.7296   3
  -1  11   8 304.154 22.7496   2
   1  12   8 163.917 18.5655   3
   1 -12   8 157.081 16.6720   1
  -1  12   8 150.578 21.6967   2
  -1 -12   8 148.069 18.9664   1
   1  12   8 155.725 20.8812   2
  -1  13   8 264.995 25.3281   2
   1  13   8 288.418 20.3646   3
   1 -13   8 319.814 20.3060   1
   1  13   8 287.598 24.3916   2
  -1 -13   8 284.626 20.8109   1
   1  14   8 59.5604 19.8144   2
   1  14   8 45.5366 15.9516   3
   1 -14   8 32.4380 17.9679   1
  -1  14   8 47.9127 22.2007   2
   1  15   8 118.691 20.0422   2
   1  15   8 126.868 19.7470   3
  -1  15   8 89.0071 23.6411   2
   1  16   8 753.430 26.5742   3
   1  16   8 731.746 29.4952   2
  -1  16   8 702.737 30.6680   2
  -1  17   8 14.6733 22.3207   2
   1  17   8 4.73824 18.1046   3
   1  17   8 7.82651 19.7815   2
   1  18   8 0.23415 20.6564   2
  -1  18   8 2.74623 24.4505   2
   1  18   8-3.23099 19.7857   3
  -1  19   8 301.446 28.2940   2
   1  19   8 274.434 26.7368   2
   1  19   8 328.662 25.0810   3
  -1  20   8 381.427 29.6670   2
   1  20   8 371.300 31.5438   2
   1  20   8 384.867 25.9216   3
   1  21   8 56.0129 27.1494   2
   1  21   8 26.6850 23.0941   3
  -1  21   8 49.8897 25.2734   2
   1  22   8 17.2240 26.2595   2
  -1  22   8-2.57329 28.0276   2
  -1  23   8-15.4778 29.1702   2
   1  23   8 3.40653 28.2735   2
   1  24   8 501.798 36.7618   2
  -1  24   8 549.311 35.9387   2
  -1  25   8-1.79848 31.2310   2
   1  25   8 20.2134 27.6408   2
  -1  26   8 19.3377 29.5328   2
   1  26   8 34.0938 30.7958   2
   1  27   8-9.60265 28.1688   2
  -1  27   8 34.2719 33.1488   2
  -1  28   8 214.965 32.5550   2
   1  28   8 227.311 31.3062   2
  -1  29   8-1.23835 34.0235   2
   1  29   8-4.79038 33.4388   2
   1  30   8 13.6754 32.3901   2
  -1  30   8-21.1960 33.1361   2
  -1  31   8 42.5063 28.9473   2
   1  31   8 50.6692 32.9620   2
  -1  32   8 148.084 39.2209   2
   1  32   8 144.048 32.3219   2
  -1  33   8-22.3694 37.7565   2
   1  33   8 32.6174 34.8311   2
   1  34   8-4.93562 37.4356   2
  -1  34   8 60.8388 35.9810   2
   1  35   8 27.2658 41.2927   2
  -1  35   8-13.0969 32.6308   2
   1   0   9 0.74111 7.92106   3
   1   0   9-9.29178 9.91571   0
  -1   0   9-11.1962 14.7002   0
  -1  -1   9 157.170 16.4608   0
   1   1   9 186.566 15.8381   2
   1  -1   9 175.972 9.70181   3
   1   1   9 182.471 11.8754   0
  -1   1   9 244.737 16.9259   0
   1  -1   9 190.263 11.9743   0
   1   1   9 195.680 10.7930   3
   1   2   9 15.1303 9.45536   3
   1  -2   9 10.4486 8.04594   3
   1   2   9 13.0672 14.9854   2
  -1   2   9 12.8158 14.1474   0
   1   2   9 6.92434 10.1313   0
  -1   2   9 21.4123 16.2463   2
   1   3   9 714.082 22.2803   2
  -1   3   9 718.615 25.4280   2
  -1   3   9 712.239 19.9165   0
   1   3   9 711.740 17.0941   3
   1  -3  -9 714.589 21.4202   0
   1  -3   9 671.821 14.2749   3
   1   4   9 52.4714 11.4403   3
   1  -4   9 59.8357 8.67075   3
  -1  -4  -9 49.8049 12.1770   0
   1  -4  -9 43.1439 13.6533   0
  -1   4   9 58.6778 20.5410   2
   1   4   9 60.9437 18.5193   2
   1  -5  -9 3897.03 38.7010   0
  -1   5   9 3943.71 45.6380   2
  -1  -5  -9 3844.54 32.5398   0
   1  -5   9 3837.75 28.0502   3
   1   5   9 3799.43 42.2806   2
   1   5   9 3926.46 36.3873   3
  -1   6   9 141.930 21.8709   2
   1   6   9 123.293 19.0856   2
  -1  -6  -9 149.144 13.6506   0
   1  -6  -9 137.670 15.1754   0
   1   6   9 188.666 14.3200   3
  -1  -7  -9 587.313 17.5680   0
   1   7   9 614.577 19.4031   3
   1   7   9 605.166 22.5160   2
  -1   7   9 585.178 27.6116   2
   1  -7  -9 648.366 22.6996   0
   1   8   9 132.865 14.8964   3
   1   8   9 136.089 19.4619   2
   1  -8   9 143.320 15.0135   1
  -1   8   9 135.092 19.8937   2
   1  -8  -9 141.354 17.5433   0
   1  -9  -9 1370.57 28.1155   0
   1   9   9 1312.51 26.9625   3
   1  -9   9 1391.76 25.9235   1
   1   9   9 1302.91 30.4654   2
  -1   9   9 1267.00 33.4356   2
   1  10   9 93.7919 16.1109   3
  -1  10   9 99.2773 22.2537   2
   1  10   9 82.9595 20.4336   2
   1 -10   9 108.514 15.6229   1
   1  11   9 17.6328 13.7334   3
  -1  11   9 28.6036 21.0351   2
   1 -11   9 19.7002 13.8496   1
   1  11   9 27.5517 20.5007   2
  -1 -11   9 45.4455 14.2730   1
  -1 -12   9 302.276 19.0561   1
  -1  12   9 326.670 26.0824   2
   1  12   9 325.114 19.6898   3
   1 -12   9 305.982 19.7934   1
   1  12   9 311.266 22.5999   2
   1 -13   9 859.478 25.4189   1
  -1  13   9 855.963 32.6437   2
   1  13   9 910.558 31.2045   2
   1  13   9 869.987 26.6715   3
   1  14   9 36.9231 20.7497   2
  -1  14   9 23.5266 21.1628   2
   1 -14   9 53.1033 17.1057   1
   1  14   9 39.2497 16.0232   3
   1  15   9 23.8931 21.3269   2
   1  15   9 6.82198 18.1998   3
  -1  15   9 3.62911 25.0425   2
  -1  16   9 688.502 32.9263   2
   1  16   9 766.918 31.2972   2
   1  16   9 761.714 27.2204   3
  -1  17   9 40.6558 23.5585   2
   1  17   9 80.3416 24.9478   2
   1  17   9 100.484 20.5016   3
   1  18   9 1.60441 22.1590   3
  -1  18   9 25.4839 22.7723   2
   1  18   9 29.0761 24.6737   2
  -1  19   9 77.6451 24.9628   2
   1  19   9 56.1890 26.3683   2
   1  19   9 33.5077 21.6075   3
   1  20   9-8.16728 25.1906   2
  -1  20   9-0.27476 23.6992   2
   1  20   9 1.03246 20.3074   3
  -1  21   9 57.0647 29.0876   2
   1  21   9 19.2208 22.2897   3
   1  21   9 21.0341 24.0101   2
   1  22   9 9.16401 29.0459   2
  -1  22   9-19.2919 29.5937   2
  -1  23   9 10.4445 30.7042   2
   1  23   9-7.79531 27.2671   2
   1  24   9 174.207 34.0306   2
  -1  24   9 156.244 29.5723   2
  -1  25   9 28.1032 32.9216   2
   1  25   9 14.2584 26.8006   2
   1  26   9 39.4518 32.6453   2
  -1  26   9 28.3037 30.7443   2
  -1  27   9 7.42965 32.3070   2
   1  27   9-5.62683 26.2362   2
   1  28   9 103.455 32.7712   2
  -1  28   9 107.407 32.5867   2
   1  29   9 56.9468 33.6140   2
  -1  29   9 30.4645 35.1633   2
  -1  30   9 12.6334 29.8815   2
   1  30   9-22.2010 30.5095   2
   1  31   9 9.54056 27.7003   2
  -1  31   9 46.5089 34.7546   2
  -1  32   9 57.0558 37.5895   2
   1  32   9 23.7426 36.1593   2
  -1  33   9 5.70769 32.3930   2
   1  33   9 21.3509 39.0512   2
  -1  34   9 4.01964 38.2257   2
   1  34   9 15.5757 35.5474   2
   1  35   9-17.7438 33.0572   2
   1   0  10 40.1713 11.6377   0
   1   0  10 32.9870 9.19398   3
  -1   0  10 15.7079 15.2086   0
   1   1  10 37.9762 9.16181   3
   1  -1  10 47.4390 11.5445   0
   1   1  10 50.2954 11.4608   0
  -1   1  10 32.0932 14.2107   0
   1  -1  10 45.2931 9.14421   3
  -1  -1  10 50.7698 14.5155   0
   1   1  10 40.3723 17.0370   2
   1  -2  10 55.3713 8.95492   3
  -1   2  10 45.2837 15.8138   0
   1   2  10 53.8796 10.2464   3
   1   2  10 57.0020 11.7614   0
   1   2  10 47.8125 16.9290   2
  -1   2  10 72.5746 20.0666   2
  -1   3  10 760.829 20.8088   0
   1   3  10 788.283 25.0853   2
   1  -3  10 744.496 14.3372   3
   1   3  10 804.813 18.2299   3
  -1   3  10 796.320 27.6159   2
  -1  -4 -10 15296.3 63.9442   0
   1   4  10 15171.3 80.5664   2
   1  -4 -10 15167.5 74.0169   0
  -1   4  10 14960.7 84.5971   2
   1   4  10 15021.2 68.0763   3
   1  -4  10 15439.3 55.5496   3
   1  -5 -10 478.191 19.0801   0
  -1  -5 -10 462.723 16.3565   0
   1  -5  10 435.398 13.3010   3
  -1   5  10 495.050 24.2483   2
   1   5  10 486.926 17.3563   3
   1   5  10 451.973 23.6508   2
   1   6  10 34.8926 12.4672   3
  -1  -6 -10 22.4527 12.8171   0
  -1   6  10 16.9337 21.8149   2
   1  -6 -10 15.1624 16.3928   0
   1  -6  10 21.4430 9.39710   3
   1   6  10 16.9345 20.3234   2
   1  -7 -10 1152.88 24.6213   0
   1   7  10 1211.64 25.1161   3
  -1   7  10 1167.80 32.7106   2
   1   7  10 1151.93 29.6834   2
  -1  -7 -10 1183.72 22.4884   0
  -1  -8 -10 927.110 20.8271   0
  -1   8  10 926.675 30.8734   2
   1   8  10 934.899 28.3011   2
   1  -8 -10 917.264 23.0565   0
   1   8  10 882.220 23.0090   3
   1  -8  10 939.804 22.0120   1
   1  -9 -10 960.215 23.8695   0
   1   9  10 1038.28 29.3354   2
   1  -9  10 1048.40 23.8187   1
  -1  -9 -10 1017.40 22.4876   0
   1   9  10 1019.59 24.6517   3
  -1   9  10 980.633 29.9333   2
   1 -10  10 114.449 15.6735   1
   1  10  10 117.181 20.2295   2
   1 -10 -10 143.067 18.6060   0
  -1  10  10 98.6860 20.7603   2
   1  10  10 122.213 16.0858   3
   1 -11 -10 184.229 16.2482   0
  -1  11  10 191.815 21.8979   2
   1  11  10 168.750 18.1515   3
   1  11  10 199.113 21.8182   2
   1 -11  10 196.307 17.0548   1
   1  12  10 19.1952 15.5149   3
   1  12  10 28.9683 21.2933   2
  -1  12  10 25.8752 22.9042   2
   1 -12  10 18.2345 17.4537   1
   1  13  10 56.1830 17.8693   3
  -1  13  10 70.7550 24.0753   2
   1  13  10 49.0838 22.5561   2
   1 -13  10 39.8561 17.4444   1
   1  14  10-5.85981 21.9268   2
   1  14  10-0.71397 17.1071   3
  -1  14  10-7.99884 21.9497   2
   1  15  10 45.8905 23.3428   2
   1  15  10 62.6040 19.5878   3
  -1  15  10 42.2454 26.0667   2
   1  16  10 985.651 35.0477   2
  -1  16  10 969.132 37.2276   2
   1  16  10 1004.77 30.3699   3
   1  17  10 395.522 29.8541   2
   1  17  10 370.563 25.7608   3
  -1  17  10 333.809 29.3273   2
  -1  18  10-8.49368 24.7080   2
   1  18  10 20.7550 22.7782   3
   1  18  10 21.8343 25.6003   2
   1  19  10 18.0197 24.7328   2
  -1  19  10 39.5227 25.7585   2
   1  19  10 17.5368 21.0687   3
  -1  20  10 353.850 31.2460   2
   1  20  10 337.281 29.5371   2
   1  20  10 311.288 26.4856   3
  -1  21  10 70.6762 26.9021   2
   1  21  10 57.3616 27.2532   2
   1  21  10 45.2776 23.7648   3
  -1  22  10 11.2213 29.1127   2
   1  22  10 20.5188 29.4655   2
   1  23  10 22.3703 29.3927   2
  -1  23  10 4.22545 31.5320   2
  -1  24  10 50.0384 29.7068   2
   1  24  10 73.3180 29.8863   2
   1  25  10 58.4598 31.6733   2
  -1  25  10 63.5725 28.8095   2
  -1  26  10 10.7881 33.4116   2
   1  26  10 2.30083 31.0459   2
  -1  27  10 18.8395 28.1939   2
   1  27  10 5.75445 28.7213   2
  -1  28  10 97.4409 38.8232   2
   1  28  10 37.6874 35.0197   2
  -1  29  10 24.4790 27.3977   2
   1  29  10 62.6166 30.7982   2
   1  30  10-14.0682 31.6281   2
  -1  30  10-0.17089 34.8846   2
   1  31  10-30.9575 36.7369   2
  -1  31  10-10.6563 34.6117   2
  -1  32  10 138.117 34.5162   2
   1  32  10 117.600 37.4222   2
   1  33  10-14.2035 31.5317   2
  -1  33  10 39.9729 39.4171   2
  -1  34  10 50.7518 38.8387   2
   1  34  10 34.6644 36.9796   2
  -1   0  11-2.09547 13.4055   0
   1   0  11-1.15151 11.4607   0
   1   0  11-7.04366 8.65000   3
  -1  -1  11-8.67830 15.2721   0
   1   1  11 1.48728 11.6860   0
   1   1  11-5.57397 15.6175   2
   1  -1  11-0.63348 8.13365   3
   1  -1  11-5.11823 12.1399   0
   1   1  11-8.45526 9.13135   3
  -1   1  11-1.90913 12.9422   0
   1   2  11 28.8268 17.0541   2
  -1  -2  11 21.1842 15.4793   0
   1  -2  11 37.7084 12.2166   0
  -1   2  11 30.4074 17.4305   2
   1  -2  11 31.8238 8.85368   3
   1   2  11 30.0056 10.9909   3
  -1   2  11 33.9158 14.3057   0
   1   2  11 30.6406 11.7352   0
  -1   3  11 895.219 29.5300   2
   1   3  11 933.350 19.7085   3
   1   3  11 867.194 26.2117   2
  -1   3  11 920.775 23.7247   0
   1  -3  11 884.006 16.0042   3
  -1   4  11 1169.53 31.3594   2
   1   4  11 1175.67 28.8830   2
   1  -4  11 1194.50 17.5232   3
   1   4  11 1247.81 22.7800   3
  -1   5  11 120.897 23.2214   2
   1   5  11 116.058 20.4247   2
  -1  -5 -11 111.080 14.0093   0
   1  -5 -11 90.5498 14.6516   0
   1   5  11 113.931 13.7491   3
   1  -5  11 115.336 9.89626   3
   1   6  11 193.982 15.3949   3
   1  -6  11 154.740 10.1756   3
   1   6  11 161.747 21.3408   2
  -1  -6 -11 168.876 14.5587   0
   1  -6 -11 172.138 18.4462   0
  -1   6  11 161.857 21.4738   2
   1  -7  11 162.885 9.72484   3
  -1   7  11 200.612 24.1580   2
  -1  -7 -11 197.739 14.8986   0
   1   7  11 207.668 21.6312   2
   1  -7 -11 188.359 18.5330   0
   1   7  11 223.059 16.0910   3
  -1   8  11 13.3545 22.8151   2
  -1  -8 -11 51.6594 14.0402   0
   1  -8 -11 21.9814 16.6919   0
   1   8  11 43.0926 14.3378   3
   1   8  11 20.0986 18.2996   2
  -1   9  11 229.442 24.7936   2
  -1  -9 -11 203.671 15.7662   0
   1   9  11 210.072 23.0331   2
   1   9  11 229.141 17.0555   3
   1  -9  11 204.426 17.5849   1
   1  -9 -11 213.079 19.5584   0
  -1 -10 -11 223.859 16.0395   0
  -1  10  11 266.019 26.2226   2
   1  10  11 241.224 18.6165   3
   1 -10  11 227.847 18.5558   1
   1  10  11 220.389 23.5831   2
   1 -10 -11 220.005 16.8050   0
  -1 -11 -11 483.531 19.8257   0
   1  11  11 473.570 21.5249   3
   1 -11  11 449.601 20.8459   1
   1  11  11 486.935 26.6167   2
  -1  11  11 535.562 29.9442   2
   1  12  11 140.209 22.9957   2
   1  12  11 162.074 19.6635   3
   1 -12  11 172.615 18.9004   1
  -1  12  11 153.319 24.8214   2
   1  13  11 159.773 26.3746   2
   1  13  11 209.670 19.7732   3
  -1  13  11 164.961 26.6493   2
   1  14  11 13.7287 19.1584   3
  -1  14  11 24.4398 26.0746   2
   1  14  11 0.75552 22.3169   2
   1  15  11 51.2984 25.7393   2
  -1  15  11 37.7391 27.2196   2
   1  15  11 13.3341 17.9641   3
   1  16  11 435.413 26.0801   3
   1  16  11 421.145 31.8720   2
  -1  16  11 395.191 31.0116   2
   1  17  11 36.5629 26.0297   2
   1  17  11 21.0802 21.9711   3
  -1  17  11 15.5231 28.6757   2
  -1  18  11-25.1197 30.7050   2
   1  18  11-2.86027 26.3293   2
   1  18  11 2.76202 22.1469   3
   1  19  11 150.881 30.0865   2
   1  19  11 123.863 23.7091   3
  -1  19  11 107.405 31.6192   2
  -1  20  11 1967.19 51.5255   2
   1  20  11 1861.15 49.2643   2
   1  20  11 1942.61 45.0928   3
  -1  21  11 6.78344 28.4503   2
   1  21  11 2.13137 25.2185   3
   1  21  11 6.53425 25.8477   2
  -1  22  11 18.8307 25.8663   2
   1  22  11 0.63262 29.9674   2
  -1  23  11 27.7865 29.1883   2
   1  23  11-13.5044 30.0627   2
   1  24  11 128.186 29.4809   2
  -1  24  11 140.874 34.1513   2
   1  25  11 13.1403 32.2299   2
  -1  25  11-9.87853 30.2595   2
  -1  26  11 10.0110 30.2957   2
   1  26  11 20.3817 28.9102   2
   1  27  11 46.6321 33.6216   2
  -1  27  11 48.6503 35.5343   2
  -1  28  11 140.512 32.8337   2
   1  28  11 190.048 32.4753   2
   1  29  11 37.9180 34.2816   2
  -1  29  11 37.5968 35.8126   2
   1  30  11 16.2744 35.4177   2
  -1  30  11 22.7346 32.3297   2
  -1  31  11 20.2516 36.7164   2
   1  31  11-5.06179 31.8607   2
   1  32  11 195.122 39.6808   2
  -1  32  11 237.731 44.5238   2
  -1  33  11 1.35973 33.7085   2
   1  33  11-17.1697 40.2610   2
   1   0  12 562.040 17.8476   0
  -1   0  12 567.021 20.5686   0
   1   0  12 569.643 14.9346   3
  -1  -1  12 124.853 16.9153   0
   1  -1  12 121.327 9.75724   3
   1  -1  12 110.386 13.6180   0
  -1   1  12 127.431 14.6640   0
   1   1  12 122.230 13.4259   0
   1   1  12 140.659 11.5374   3
   1   1  12 129.410 19.4470   2
  -1  -2  12-4.49262 15.9446   0
   1  -2  12 12.1867 12.8456   0
   1   2  12 12.9809 12.2213   0
   1  -2  12 10.3210 8.42135   3
   1   2  12 16.6066 18.1028   2
  -1   2  12 26.0940 21.0399   2
  -1   2  12 14.7943 14.7084   0
   1   2  12 10.3382 9.73785   3
  -1   3  12 14.1423 20.0726   2
   1   3  12 8.69104 10.7027   3
   1   3  12 15.6783 17.7905   2
  -1   3  12 11.1816 16.1939   0
   1  -3  12 3.26036 7.23631   3
   1   4  12 1072.95 30.1971   2
  -1   4  12 1087.94 31.7422   2
   1   4  12 1115.65 22.1297   3
   1   5  12 587.383 18.6790   3
  -1   5  12 605.601 29.2818   2
   1   5  12 542.945 25.3225   2
   1  -5 -12 606.414 22.7674   0
   1   6  12 47.4851 13.0974   3
   1  -6 -12 25.6227 17.0954   0
   1   6  12 25.6738 20.2899   2
  -1  -6 -12 24.2179 13.4988   0
  -1   6  12 12.1115 23.4258   2
   1   7  12 376.964 18.0770   3
  -1   7  12 331.364 26.6395   2
   1  -7 -12 371.431 20.8304   0
  -1  -7 -12 356.094 17.1877   0
   1   7  12 366.791 24.3159   2
   1  -8 -12 296.185 21.4074   0
  -1   8  12 258.950 25.8549   2
   1   8  12 342.491 24.3286   2
  -1  -8 -12 283.664 17.6943   0
   1   8  12 309.722 17.4213   3
  -1  -9 -12 1370.38 26.3201   0
   1  -9  12 1341.44 27.8525   1
   1   9  12 1411.85 29.2496   3
   1   9  12 1331.30 34.4917   2
  -1   9  12 1351.79 38.1549   2
   1  10  12 66.6830 22.0959   2
  -1 -10 -12 61.2723 15.5599   0
   1 -10  12 61.4085 17.2647   1
   1  10  12 60.0809 16.8073   3
  -1  10  12 100.100 25.8454   2
   1  11  12 520.607 29.8834   2
   1 -11  12 607.443 24.5368   1
  -1  11  12 586.424 31.5311   2
   1  11  12 532.937 23.4745   3
  -1 -11 -12 532.282 22.2169   0
   1  12  12 606.613 30.6254   2
  -1  12  12 553.971 30.1976   2
  -1 -12 -12 578.411 22.0928   0
   1  12  12 585.796 25.6773   3
   1  13  12 417.229 24.6259   3
   1  13  12 401.395 30.1204   2
  -1  13  12 421.127 32.2484   2
  -1  14  12 12.4440 25.2072   2
   1  14  12 7.63460 24.6658   2
   1  14  12 31.3526 18.1295   3
   1  15  12 484.492 26.7590   3
  -1  15  12 448.116 34.0822   2
   1  15  12 441.547 33.3087   2
   1  16  12-12.3187 28.0557   2
   1  16  12 0.00000 21.3020   3
  -1  16  12 17.7268 30.4425   2
  -1  17  12 378.084 34.8409   2
   1  17  12 329.503 33.4847   2
   1  17  12 410.832 26.2469   3
   1  18  12 77.1195 27.8714   2
   1  18  12 96.3769 22.5075   3
  -1  18  12 58.1036 30.9060   2
   1  19  12 128.694 30.4523   2
  -1  19  12 123.937 31.2001   2
   1  19  12 138.250 25.8198   3
   1  20  12 68.8323 25.1171   3
  -1  20  12 111.043 30.3664   2
   1  20  12 68.1685 30.9854   2
   1  21  12-2.14224 25.8251   3
   1  21  12-6.92400 29.2161   2
  -1  21  12 20.8010 30.2062   2
  -1  22  12 11.4014 30.2351   2
   1  22  12-3.60893 26.8873   2
   1  23  12-20.6085 28.9944   2
  -1  23  12 14.4938 30.8081   2
  -1  24  12 133.742 29.4704   2
   1  24  12 175.039 33.8242   2
   1  25  12 19.5620 26.6079   2
  -1  25  12 4.84221 33.0641   2
   1  26  12-4.25014 33.2582   2
  -1  26  12-23.6302 34.3844   2
   1  27  12 53.8202 29.8553   2
  -1  27  12 61.5975 29.9344   2
  -1  28  12 52.3750 37.2376   2
   1  28  12 66.0537 35.7244   2
   1  29  12 19.8984 30.9838   2
  -1  29  12-46.0315 31.6420   2
  -1  30  12-9.32481 38.0203   2
   1  30  12-7.63004 35.2014   2
  -1  31  12 31.7266 33.8498   2
   1  31  12 32.5591 37.3560   2
   1  32  12 19.2210 32.0806   2
  -1  32  12 57.4219 40.3117   2
   1  33  12 36.8684 37.7612   2
  -1   0  13-8.96408 17.1998   0
   1   0  13-2.53542 13.3456   0
   1   1  13 786.494 26.8934   2
  -1  -1  13 802.319 24.3649   0
   1   1  13 837.004 18.3713   3
  -1   1  13 812.325 23.7763   0
   1  -1  13 822.468 21.1991   0
   1   1  13 813.222 21.2852   0
   1  -2  13 67.1936 14.1949   0
  -1   2  13 86.4141 18.0181   0
   1   2  13 97.1654 12.2240   3
  -1   2  13 93.4948 21.3115   2
  -1  -2  13 85.1341 18.4044   0
   1   2  13 95.2167 14.6465   0
   1   2  13 111.136 20.6617   2
  -1   3  13 103.571 16.7046   0
   1  -3  13 85.2041 14.1557   0
  -1  -3  13 86.8244 15.6738   0
   1   3  13 101.825 20.2330   2
  -1   3  13 115.739 22.6412   2
   1   3  13 115.586 12.1154   3
  -1   4  13 588.980 29.1575   2
   1   4  13 611.731 27.2966   2
   1   4  13 583.588 18.4780   3
   1   5  13 8.48653 20.0430   2
   1   5  13 22.1295 12.1478   3
  -1   5  13 18.7594 23.8117   2
  -1   6  13 121.204 25.9092   2
   1   6  13 125.601 14.4036   3
   1   6  13 110.486 20.6464   2
  -1  -6 -13 89.2282 15.2513   0
   1   7  13 181.830 23.2155   2
   1   7  13 208.088 16.2530   3
  -1   7  13 174.361 26.5196   2
  -1  -7 -13 211.532 16.3214   0
   1   8  13 23.4590 15.3594   3
   1   8  13 7.26918 20.4387   2
  -1  -8 -13 15.4338 14.8620   0
  -1   8  13 24.1014 24.1119   2
  -1   9  13 60.5964 23.5657   2
   1   9  13 43.1280 21.2797   2
   1   9  13 59.3074 16.5650   3
  -1  -9 -13 41.3042 15.3173   0
   1  10  13 62.6758 25.0949   2
  -1  10  13 97.9297 26.1954   2
  -1 -10 -13 58.7983 16.0835   0
   1 -10  13 48.0051 18.3782   1
   1  10  13 61.0447 17.6343   3
   1  11  13 367.242 23.4822   3
  -1  11  13 420.029 32.5222   2
  -1 -11 -13 341.238 21.0437   0
   1  11  13 377.643 29.9167   2
  -1  12  13 7865.41 81.2903   2
   1  12  13 7627.07 78.0561   2
   1  12  13 7793.69 69.0353   3
   1  13  13 121.451 22.4153   3
   1  13  13 99.8957 29.4728   2
  -1  13  13 132.619 31.3453   2
   1  14  13 13.5929 20.7058   3
   1  14  13 19.9556 27.7967   2
  -1  14  13 14.2664 29.3187   2
   1  15  13 279.513 29.2420   2
   1  15  13 318.543 24.5278   3
  -1  15  13 285.547 31.5560   2
   1  16  13 57.0913 28.6499   2
   1  16  13 105.118 23.5778   3
  -1  16  13 79.1970 31.6369   2
   1  17  13 13.8511 24.2851   3
  -1  17  13 54.7709 32.7609   2
   1  17  13-6.52770 30.2127   2
   1  18  13 30.3476 29.5209   2
   1  18  13 31.2342 25.5198   3
  -1  18  13 15.4897 33.4295   2
  -1  19  13 57.4182 35.0089   2
   1  19  13 74.4584 25.6685   3
   1  19  13 93.0021 29.6336   2
  -1  20  13 348.632 38.2678   2
   1  20  13 470.989 30.4277   3
   1  20  13 494.006 34.4409   2
   1  21  13-2.64784 21.5512   3
  -1  21  13 48.9625 31.5061   2
   1  21  13 8.85953 28.1329   2
  -1  22  13 14.2559 29.9857   2
   1  22  13 15.4970 31.1362   2
   1  23  13 7.03219 29.9615   2
  -1  23  13 3.72499 26.9385   2
  -1  24  13 17.3475 33.1090   2
   1  24  13 31.9580 27.3979   2
  -1  25  13 21.1313 33.7967   2
   1  25  13 5.08994 33.2186   2
   1  26  13 30.4331 28.6365   2
  -1  26  13 6.27277 28.8998   2
  -1  27  13 26.7041 35.1381   2
   1  27  13 7.48291 35.0715   2
   1  28  13 95.7263 33.3833   2
  -1  28  13 114.616 35.9044   2
   1  29  13-29.4712 37.3007   2
  -1  29  13-0.09126 35.7830   2
   1  30  13-9.26918 30.9690   2
  -1  30  13-12.4838 33.3804   2
  -1  31  13-30.7030 40.0925   2
   1  31  13 11.5652 37.8642   2
  -1  32  13 77.3787 35.0874   2
   1  32  13 27.1267 40.4695   2
   1   0  14 213.219 20.8337   2
   1   0  14 209.927 15.9942   0
  -1   1  14 112.315 21.2556   2
   1   1  14 119.132 20.8472   2
   1  -1  14 101.031 15.0691   0
   1   1  14 104.345 14.1740   0
   1   2  14 6.97736 19.4791   2
  -1   2  14 9.86939 20.9039   2
   1  -2  14 10.4020 14.0404   0
  -1   3  14 65.8474 23.4313   2
   1   3  14 70.6579 22.7024   2
   1  -3  14 78.2390 14.5221   0
   1  -4  14 39.1342 13.9123   0
  -1   4  14 52.9706 25.1040   2
   1   4  14 46.5740 22.7046   2
  -1   5  14 18.1534 25.2520   2
   1   5  14 35.2113 13.8320   3
   1   5  14 11.0408 21.8877   2
   1   6  14 12.2346 13.6442   3
  -1   6  14-6.54307 25.0312   2
   1   6  14 5.83890 22.4487   2
   1   7  14 220.827 17.5751   3
   1   7  14 192.334 25.8133   2
  -1  -7 -14 190.694 17.7103   0
  -1   7  14 207.986 26.3983   2
  -1  -8 -14 2398.52 35.1576   0
   1   8  14 2430.15 36.5005   3
   1   8  14 2404.47 46.2768   2
  -1   8  14 2456.37 48.5874   2
   1   9  14 260.842 25.8700   2
   1   9  14 287.371 20.0850   3
  -1   9  14 314.268 31.4413   2
   1  10  14-0.13658 24.8370   2
   1  10  14 6.44731 17.5758   3
  -1  10  14-13.4925 24.2119   2
   1  11  14 453.117 24.7835   3
  -1  11  14 481.184 34.7899   2
   1  11  14 479.467 32.5014   2
   1  12  14 53.3139 27.0276   2
   1  12  14 54.3986 19.7642   3
  -1  12  14 61.2007 27.9414   2
  -1  13  14 1978.48 50.8295   2
   1  13  14 1998.58 40.1674   3
   1  13  14 1880.17 48.2020   2
   1  14  14 112.990 23.8827   3
  -1  14  14 93.4902 31.0156   2
   1  14  14 117.820 31.6246   2
   1  15  14 206.553 32.5860   2
  -1  15  14 179.988 30.5462   2
   1  15  14 199.448 25.1534   3
   1  16  14 1005.33 34.2421   3
   1  16  14 1033.53 40.5165   2
  -1  16  14 981.386 43.0156   2
   1  17  14 231.443 24.4328   3
  -1  17  14 282.944 36.4481   2
   1  17  14 201.264 31.2455   2
  -1  18  14 43.4676 34.0910   2
   1  18  14 53.7298 28.3868   2
   1  18  14 31.6247 23.2159   3
   1  19  14 30.7066 27.9974   2
   1  19  14 4.93241 23.7354   3
  -1  19  14-2.72758 33.7988   2
   1  20  14 9.23033 26.0860   3
   1  20  14 13.0688 28.4284   2
  -1  20  14-14.4935 35.5667   2
  -1  21  14-40.2829 31.5821   2
   1  21  14-8.71694 31.2444   2
   1  22  14 14.0887 29.8443   2
  -1  22  14 10.3272 28.5232   2
  -1  23  14-5.56124 30.9240   2
   1  23  14 39.2653 27.3851   2
  -1  24  14-5.12684 35.6293   2
   1  24  14 8.74683 32.8614   2
   1  25  14 30.1636 30.6098   2
  -1  25  14-0.65348 32.6346   2
   1  26  14 17.1236 32.1399   2
  -1  26  14 20.6621 33.3317   2
  -1  27  14 19.6200 36.8774   2
   1  27  14 7.66417 35.4438   2
  -1  28  14-19.9971 32.4748   2
   1  28  14-4.99879 30.2693   2
   1  29  14 35.5300 39.2937   2
  -1  29  14-20.7963 36.9001   2
  -1  30  14 4.39688 33.1064   2
   1  30  14 23.1705 36.2509   2
   1  31  14 24.1312 37.6938   2
  -1  31  14 106.072 41.4369   2
   1   0  15 15.7483 19.8115   2
   1   1  15 19.0357 20.0273   2
  -1   1  15 14.7007 21.8405   2
  -1   2  15 10.2187 25.0127   2
   1   2  15-6.52512 20.3152   2
  -1   3  15 83.6936 26.6137   2
   1   3  15 83.2572 22.3686   2
  -1   4  15 1313.67 38.1366   2
   1   4  15 1368.31 37.5331   2
   1   5  15 30.9281 24.7200   2
  -1   5  15 34.8312 26.4428   2
  -1   6  15 16.5059 28.4581   2
   1   6  15 16.8631 25.4145   2
   1   7  15 278.382 28.2079   2
  -1   7  15 281.560 28.5745   2
  -1   8  15 800.549 37.9403   2
   1   8  15 880.613 34.3170   2
   1   9  15 32.9970 27.1630   2
  -1   9  15 30.9482 28.1895   2
   1   9  15 56.3511 18.4071   3
  -1  10  15 23.0331 28.3941   2
   1  10  15 3.21736 24.2218   2
   1  10  15 28.0655 18.3320   3
   1  11  15 68.2215 28.8233   2
   1  11  15 52.5915 19.8080   3
  -1  11  15 74.1050 27.0124   2
   1  12  15 2035.53 40.4103   3
  -1  12  15 1964.90 51.6215   2
   1  12  15 1900.01 47.4675   2
   1  13  15 34.0844 20.6272   3
  -1  13  15 39.6424 29.6812   2
   1  13  15 28.9336 30.0869   2
   1  14  15 48.8489 23.4906   3
  -1  14  15 50.3931 29.6369   2
   1  14  15 71.2460 31.6314   2
   1  15  15 189.401 25.7373   3
  -1  15  15 174.094 33.4004   2
   1  15  15 167.571 32.1106   2
   1  16  15 84.8421 30.2841   2
  -1  16  15 84.2203 34.1932   2
   1  16  15 134.309 26.1263   3
   1  17  15-7.14487 27.4404   2
   1  17  15 11.2713 23.8551   3
  -1  17  15 23.9667 33.6969   2
  -1  18  15 12.9955 33.8686   2
   1  18  15 49.4778 24.6960   3
   1  18  15 27.6387 29.3760   2
   1  19  15 73.7877 24.2144   3
   1  19  15 40.5748 31.9507   2
  -1  19  15 79.6666 35.9110   2
  -1  20  15 12.6953 34.1076   2
   1  20  15 44.4091 31.7230   2
   1  21  15 28.4429 31.9909   2
  -1  21  15-2.00764 33.1637   2
   1  22  15-24.8591 29.3673   2
  -1  22  15 16.2278 28.6311   2
   1  23  15 23.8268 29.3685   2
  -1  23  15 8.72902 32.9164   2
  -1  24  15 48.3526 36.7248   2
   1  24  15 21.6461 34.1570   2
   1  25  15-12.5782 28.8388   2
  -1  25  15-6.03211 31.7419   2
   1  26  15-9.14789 34.8210   2
  -1  26  15 6.15998 35.4202   2
  -1  27  15 36.2330 38.4681   2
   1  27  15 11.2620 35.7105   2
   1  28  15 69.5976 38.2498   2
  -1  28  15 92.9383 34.0425   2
  -1  29  15 59.3262 40.4013   2
   1  29  15 0.19140 37.7962   2
   1  30  15 37.1510 40.2013   2
  -1  30  15 0.10119 32.5756   2
   1   0  16 373.398 26.5042   2
  -1   0  16 374.223 30.2185   2
   1  -1  16 208.732 25.1013   2
  -1   1  16 186.276 26.3649   2
   1   1  16 201.749 25.4693   2
  -1   2  16 48.1951 27.6713   2
   1   2  16 30.0871 25.5115   2
  -1   3  16 112.448 25.5503   2
   1   3  16 107.810 26.2981   2
  -1   4  16 17.7006 28.0259   2
   1   4  16-7.12026 23.3455   2
   1   5  16 9.67506 24.5665   2
  -1   5  16 2.30385 25.2618   2
   1   6  16 47.1255 26.2268   2
  -1   6  16 45.8442 29.1942   2
   1   7  16 47.5598 24.4034   2
  -1   7  16 48.5749 27.4755   2
   1   8  16 28.0733 26.9436   2
  -1   8  16 2.30522 30.0265   2
  -1   9  16 91.2876 27.2506   2
   1   9  16 98.1471 27.4352   2
  -1  10  16 1.48845 31.0367   2
   1  10  16-1.04384 29.4663   2
  -1  11  16 103.032 31.5064   2
   1  11  16 110.882 27.8243   2
  -1  12  16 124.325 28.8248   2
   1  12  16 150.844 30.4274   2
  -1  13  16 65.1037 31.3506   2
   1  13  16 90.5564 23.2631   3
   1  13  16 35.9191 29.8757   2
   1  14  16 12.4102 29.3750   2
   1  14  16 16.4614 22.8897   3
  -1  14  16 48.4704 33.0113   2
   1  15  16 105.383 25.7476   3
   1  15  16 126.725 29.9290   2
  -1  15  16 144.502 34.7647   2
   1  16  16 326.615 33.5238   2
   1  16  16 317.910 29.1519   3
  -1  16  16 271.422 37.6099   2
  -1  17  16 240.581 37.5887   2
   1  17  16 261.678 32.7526   2
   1  17  16 281.362 29.5574   3
  -1  18  16 29.8057 35.6528   2
   1  18  16 55.6483 29.7286   2
   1  18  16 36.8840 26.7315   3
  -1  19  16 47.0301 35.4227   2
   1  19  16 52.8030 31.3119   2
   1  19  16 39.5092 26.0348   3
  -1  20  16 12.7409 35.9666   2
   1  20  16 26.5692 33.3250   2
   1  21  16 163.032 35.0759   2
  -1  21  16 92.7567 36.6973   2
   1  22  16 31.8238 30.9476   2
  -1  22  16-13.4003 30.7599   2
  -1  23  16 10.7615 30.6254   2
   1  23  16 13.2677 30.1715   2
   1  24  16 57.1910 34.1937   2
  -1  24  16 35.6969 36.4700   2
   1  25  16 46.2947 31.4578   2
  -1  25  16 87.5035 36.7734   2
  -1  26  16-11.7209 32.5041   2
   1  26  16-1.60888 35.2221   2
  -1  27  16 76.2231 42.3439   2
   1  27  16 22.3581 35.7614   2
   1  28  16 16.9788 34.6300   2
  -1  28  16 52.8447 34.5388   2
  -1  29  16 96.4900 44.5181   2
   1  29  16 100.462 41.5239   2
   1   0  17 18.2601 22.2624   2
  -1   0  17 47.0933 28.0902   2
   1  -1  17 97.2549 25.5812   2
  -1   1  17 83.0592 26.3021   2
   1   1  17 74.1112 25.5932   2
  -1   2  17 92.5635 28.9451   2
   1   2  17 82.1969 27.2313   2
  -1   3  17 47.7278 29.0383   2
   1   3  17 56.3336 25.8065   2
  -1   4  17 398.772 32.5683   2
   1   4  17 393.464 32.3045   2
   1   5  17 71.2359 25.7000   2
  -1   5  17 48.7006 31.3040   2
   1   6  17-11.2548 28.4265   2
  -1   6  17-1.71046 26.9312   2
  -1   7  17 111.424 31.6783   2
   1   7  17 116.741 27.7317   2
[truncated: 2,167,610 more chars]
