# Supplementary material for: Six 1-halobenzoyl-4-(2-meth­oxy­phen­yl)piperazines having Z′ values of one, two or four; disorder, pseudosymmetry, twinning and supra­molecular assembly in one, two or three dimensions
Source: Acta Crystallogr E Crystallogr Commun. 2021 Jan 1;77(Pt 1):5–13. doi: 10.1107/S2056989020015649 (PMC7784055; doi:10.1107/S2056989020015649)
Supplement: Supplementary file 2 [file e-77-00005-Isup2.hkl]

data_I                                                                          
_shelx_title '  ha2cg'                                                          
_shelx_refln_list_code          4                                               
_shelx_F_calc_maximum      139.15                                               
_exptl_crystal_F_000       664.00                                               
_reflns_d_resolution_high  0.7967                                               
                                                                                
loop_                                                                           
 _space_group_symop_operation_xyz                                               
 'x, y, z'                                                                      
 '-x+1/2, -y, z+1/2'                                                            
 'x+1/2, -y+1/2, -z'                                                            
 '-x, y+1/2, -z+1/2'                                                            
                                                                                
_cell_length_a     7.3286                                                       
_cell_length_b    11.3388                                                       
_cell_length_c    20.3040                                                       
_cell_angle_alpha  90.000                                                       
_cell_angle_beta   90.000                                                       
_cell_angle_gamma  90.000                                                       
                                                                                
_shelx_F_squared_multiplier     1.000                                           
                                                                                
loop_                                                                           
 _refln_index_h                                                                 
 _refln_index_k                                                                 
 _refln_index_l                                                                 
 _refln_F_squared_calc                                                          
 _refln_F_squared_meas                                                          
 _refln_F_squared_sigma                                                         
 _refln_observed_status                                                         
   2   0   0        739.58        852.69         9.77 o                         
   4   0   0         91.53         95.23        13.57 o                         
   6   0   0        630.43        609.36        17.24 o                         
   8   0   0          0.13         21.74        12.99 o                         
   1   1   0       5194.84       4667.70        15.41 o                         
   2   1   0        237.31        197.39         9.29 o                         
   3   1   0       1876.62       1786.11        44.35 o                         
   4   1   0        210.93        206.44        14.84 o                         
   5   1   0          1.11          2.96         6.52 o                         
   6   1   0          1.02          8.75         7.93 o                         
   7   1   0        370.95        381.89        11.85 o                         
   8   1   0          2.11         15.81         8.92 o                         
   9   1   0          3.02         81.17        49.67 o                         
   0   2   0       7281.77       8339.53        20.48 o                         
   1   2   0        527.90        559.77        22.53 o                         
   2   2   0        141.48        171.52        15.52 o                         
   3   2   0          0.38         12.59         5.20 o                         
   4   2   0        220.88        218.84        11.86 o                         
   5   2   0        192.82        179.72         7.91 o                         
   6   2   0          4.01          7.40         7.58 o                         
   7   2   0         23.74         23.03         8.61 o                         
   8   2   0          9.06         14.04         9.79 o                         
   9   2   0          0.94         20.97        11.59 o                         
   1   3   0          0.78          0.29         2.42 o                         
   2   3   0        448.79        433.03         7.16 o                         
   3   3   0        528.20        534.29         5.79 o                         
   4   3   0          0.10          4.46         3.67 o                         
   5   3   0        250.43        244.17         6.79 o                         
   6   3   0        158.08        187.41         9.20 o                         
   7   3   0         37.23         47.95         8.65 o                         
   8   3   0          1.47          4.57         9.41 o                         
   0   4   0       4079.12       4318.79        21.16 o                         
   1   4   0       1871.08       1988.64        43.27 o                         
   2   4   0        292.49        315.97         4.35 o                         
   3   4   0         66.55         66.99         3.82 o                         
   4   4   0         52.20         51.56         6.07 o                         
   5   4   0         72.16         87.38         5.33 o                         
   6   4   0          3.05          7.17         7.54 o                         
   7   4   0        110.49        101.30        14.51 o                         
   8   4   0          0.22         -9.49        14.67 o                         
   1   5   0        134.87        149.10         4.11 o                         
   2   5   0        303.11        315.43         5.01 o                         
   3   5   0        182.80        187.06         4.59 o                         
   4   5   0          2.05          2.53         4.26 o                         
   5   5   0        334.98        364.52        10.60 o                         
   6   5   0        288.27        330.04        17.27 o                         
   7   5   0         11.86         28.14        14.08 o                         
   8   5   0          1.58         -3.42        13.78 o                         
   0   6   0          4.20          1.76         3.10 o                         
   1   6   0         46.02         80.37        11.80 o                         
   2   6   0        187.25        179.98         6.88 o                         
   3   6   0         90.48        102.13         9.28 o                         
   4   6   0         16.86         21.93        16.42 o                         
   5   6   0          1.15         35.70         7.80 o                         
   6   6   0        160.40        139.85        13.99 o                         
   7   6   0          1.81          3.04        13.49 o                         
   8   6   0          5.58          5.28        13.98 o                         
   1   7   0        252.44        280.31        12.40 o                         
   2   7   0         41.08         45.01         5.90 o                         
   3   7   0          6.27          7.58         5.50 o                         
   4   7   0         71.08         73.49         7.04 o                         
   5   7   0         37.69         81.86         8.37 o                         
   6   7   0         26.77         27.53         7.55 o                         
   7   7   0          2.80         23.48        13.63 o                         
   8   7   0          1.68         -2.29        14.13 o                         
   0   8   0         27.60         19.75         7.58 o                         
   1   8   0         20.56         21.75         5.61 o                         
   2   8   0         21.51         26.17         6.00 o                         
   3   8   0         32.42         48.35         6.48 o                         
   4   8   0         75.54         70.70         7.38 o                         
   5   8   0          0.18         -0.80         9.88 o                         
   6   8   0          6.51          5.09         7.99 o                         
   7   8   0         19.29         17.77        13.19 o                         
   1   9   0        361.41        377.71        19.57 o                         
   2   9   0         30.53         31.04         6.39 o                         
   3   9   0         47.19         59.99        10.95 o                         
   4   9   0          8.57          3.73        10.66 o                         
   5   9   0        106.20        106.22        12.34 o                         
   6   9   0          5.74          8.28         8.14 o                         
   7   9   0          0.08         -2.37        12.49 o                         
   0  10   0         68.22         71.95        10.55 o                         
   1  10   0        169.40        173.44         8.45 o                         
   2  10   0         31.73         29.01        10.59 o                         
   3  10   0         34.34         22.42        10.32 o                         
   4  10   0          1.67         -6.95        10.49 o                         
   5  10   0         26.12         25.10        10.61 o                         
   6  10   0          1.34          8.70        10.49 o                         
   1  11   0          2.02          0.93         7.13 o                         
   2  11   0        238.36        283.49        14.99 o                         
   3  11   0          1.52         -4.03        10.69 o                         
   4  11   0         44.01         60.44        12.01 o                         
   5  11   0         60.51         38.97        11.89 o                         
   0  12   0          8.27          9.33         9.41 o                         
   1  12   0         85.66         74.91        13.90 o                         
   2  12   0         33.99         25.98        11.53 o                         
   3  12   0         51.38         34.75        11.92 o                         
   4  12   0         10.21         17.00        12.14 o                         
   1  13   0         15.76         13.40        11.53 o                         
   2  13   0          2.06          1.69        11.49 o                         
   3  13   0          4.97          2.20        11.87 o                         
   0  14   0          0.06        -10.80        10.80 o                         
   1  14   0          2.27         -3.63        12.15 o                         
   1   0   1         90.67         78.14        21.30 o                         
   2   0   1       2895.83       2703.30        15.76 o                         
   3   0   1        107.66         91.49         8.92 o                         
   4   0   1        659.61        676.24        45.11 o                         
   5   0   1        229.71        248.43         8.58 o                         
   6   0   1         26.35         54.99        19.49 o                         
   7   0   1         37.62         33.69         8.83 o                         
   8   0   1         21.83         17.85         9.46 o                         
   9   0   1          7.06         16.49         9.81 o                         
  -9   1   1          8.55         14.97        11.45 o                         
  -8   1   1         66.68         87.09        10.09 o                         
  -7   1   1        113.69        150.16        14.50 o                         
  -6   1   1         52.49         61.20        12.01 o                         
  -5   1   1         62.57         62.83         6.89 o                         
  -4   1   1        102.40        105.87         9.50 o                         
  -3   1   1         49.09         69.72         9.10 o                         
  -2   1   1        480.81        450.10        13.31 o                         
  -1   1   1       3503.88       3136.37        20.49 o                         
   1   1   1       3508.15       3198.83        13.23 o                         
   2   1   1        480.88        445.63         7.31 o                         
   3   1   1         49.22         53.30         8.90 o                         
   4   1   1        102.22         92.28        12.97 o                         
   5   1   1         62.53         65.60         6.99 o                         
   6   1   1         52.50         50.22         8.23 o                         
   7   1   1        113.60        136.19        24.33 o                         
   8   1   1         66.76         66.54         9.96 o                         
   9   1   1          8.57         23.93         9.85 o                         
  -9   2   1          3.91         -2.35        10.01 o                         
  -8   2   1         21.57         23.75         9.39 o                         
  -7   2   1         12.68         16.12         8.60 o                         
  -6   2   1         95.73        108.41        13.55 o                         
  -5   2   1         32.73         46.60         6.93 o                         
  -4   2   1        107.58        108.67        10.68 o                         
  -3   2   1        555.13        547.54        14.19 o                         
  -2   2   1       1237.56       1156.93         6.69 o                         
  -1   2   1       1640.06       1646.24        33.89 o                         
   0   2   1       3910.63       4172.68        21.05 o                         
   1   2   1       1642.42       1651.04        25.20 o                         
   2   2   1       1236.03       1151.61        13.86 o                         
   3   2   1        555.55        542.33         5.62 o                         
   4   2   1        107.61        109.89         5.56 o                         
   5   2   1         32.64         42.83         6.83 o                         
   6   2   1         95.92        110.93         8.79 o                         
   7   2   1         12.69          9.82         8.59 o                         
   8   2   1         21.60         13.08         9.08 o                         
   9   2   1          3.93        -10.45        11.10 o                         
  -8   3   1          7.52         14.40        11.27 o                         
  -7   3   1         67.69         61.30         9.24 o                         
  -6   3   1        295.15        297.50         9.95 o                         
  -5   3   1         30.68         38.02         4.73 o                         
  -4   3   1         21.16         19.01         4.03 o                         
  -3   3   1         22.61         25.40         3.58 o                         
  -2   3   1        168.54        187.05         4.67 o                         
  -1   3   1        274.91        289.16         3.67 o                         
   0   3   1       6769.59       7185.58        43.62 o                         
   1   3   1        274.01        273.02         8.54 o                         
   2   3   1        168.17        166.07         4.97 o                         
   3   3   1         22.57         19.55         3.47 o                         
   4   3   1         21.05         22.08         3.95 o                         
   5   3   1         30.60         30.37         6.64 o                         
   6   3   1        294.91        291.71        20.88 o                         
   7   3   1         67.73         69.52         9.00 o                         
   8   3   1          7.51         15.28         9.27 o                         
  -8   4   1          1.83         -8.91        14.17 o                         
  -7   4   1         16.57          8.07         8.02 o                         
  -6   4   1         65.35         61.67         8.03 o                         
  -5   4   1        178.81        181.96         6.05 o                         
  -4   4   1        371.39        371.95         9.71 o                         
  -3   4   1        328.33        334.55         4.60 o                         
  -2   4   1        549.32        558.33         8.69 o                         
  -1   4   1       1638.39       1731.75        43.81 o                         
   0   4   1       4013.16       4252.43        20.35 o                         
   1   4   1       1638.56       1688.43        15.90 o                         
   2   4   1        549.89        559.94         7.29 o                         
   3   4   1        328.11        305.02         8.87 o                         
   4   4   1        372.30        377.17         6.09 o                         
   5   4   1        178.89        172.23         9.09 o                         
   6   4   1         65.10         78.61        11.84 o                         
   7   4   1         16.53         25.03        13.87 o                         
   8   4   1          1.81          1.66        12.43 o                         
  -8   5   1          5.59         27.95        14.75 o                         
  -7   5   1         51.49         67.30        14.28 o                         
  -6   5   1        413.00        409.61        17.72 o                         
  -5   5   1        106.62        138.97        18.53 o                         
  -4   5   1         74.56         69.06         4.37 o                         
  -3   5   1        678.23        710.44         6.54 o                         
  -2   5   1        443.36        483.58         5.81 o                         
  -1   5   1        623.40        711.12        25.68 o                         
   0   5   1       1299.19       1256.76        94.65 o                         
   1   5   1        624.86        691.88        17.51 o                         
   2   5   1        443.32        480.05        13.78 o                         
   3   5   1        677.85        691.87        16.06 o                         
   4   5   1         74.42         72.66         6.13 o                         
   5   5   1        106.55        110.56        11.99 o                         
   6   5   1        413.13        425.05        17.53 o                         
   7   5   1         51.53         53.98        14.27 o                         
   8   5   1          5.59          5.48        14.53 o                         
  -8   6   1          9.81         10.71        15.10 o                         
  -7   6   1         18.97         22.40        14.09 o                         
  -6   6   1         12.56         40.30        12.68 o                         
  -5   6   1        330.17        376.49        10.13 o                         
  -4   6   1        286.57        303.31         8.64 o                         
  -3   6   1         64.18         77.70         6.14 o                         
  -2   6   1        106.86        108.99         4.33 o                         
  -1   6   1       1068.49       1142.80        35.49 o                         
   0   6   1        420.84        404.54        17.89 o                         
   1   6   1       1068.55       1110.98        19.66 o                         
   2   6   1        106.93         99.73         4.09 o                         
   3   6   1         64.42         80.74         6.16 o                         
   4   6   1        286.86        290.75         8.66 o                         
   5   6   1        330.45        344.65        10.17 o                         
   6   6   1         12.65         30.21        12.27 o                         
   7   6   1         18.93         21.63        12.06 o                         
   8   6   1          9.79         17.08        14.52 o                         
  -8   7   1          3.35         -2.44        14.16 o                         
  -7   7   1         35.94         32.65        14.30 o                         
  -6   7   1         23.51         31.09         8.11 o                         
  -5   7   1        344.86        372.20        10.26 o                         
  -4   7   1        123.12        118.16         7.52 o                         
  -3   7   1         39.71         39.20         6.23 o                         
  -2   7   1        153.22        165.25         4.97 o                         
  -1   7   1        462.97        469.89        18.41 o                         
   0   7   1        213.59        203.13         6.62 o                         
   1   7   1        462.13        472.29        16.09 o                         
   2   7   1        153.21        154.03        13.66 o                         
   3   7   1         39.75         49.55         9.17 o                         
   4   7   1        123.26        116.54        11.69 o                         
   5   7   1        344.82        352.21        10.51 o                         
   6   7   1         23.52         18.05         7.56 o                         
   7   7   1         35.98         18.82        13.83 o                         
   8   7   1          3.35          8.28        15.26 o                         
  -7   8   1          9.24         -8.51         8.51 o                         
  -6   8   1          4.79         -1.33         7.55 o                         
  -5   8   1         13.75         10.42         7.01 o                         
  -4   8   1         12.77          8.58         6.84 o                         
  -3   8   1        159.96        158.32         7.13 o                         
  -2   8   1        421.90        439.74        24.34 o                         
  -1   8   1         62.42         68.64         9.08 o                         
   0   8   1         98.29         89.94         6.07 o                         
   1   8   1         62.60         64.40         5.90 o                         
   2   8   1        421.63        423.44         8.67 o                         
   3   8   1        159.97        141.12        12.80 o                         
   4   8   1         12.92          8.06         6.95 o                         
   5   8   1         13.77         15.60         7.28 o                         
   6   8   1          4.82         -2.79        13.43 o                         
   7   8   1          9.23         23.14        13.31 o                         
  -7   9   1          0.39         17.55        14.36 o                         
  -6   9   1          5.18         11.01         7.87 o                         
  -5   9   1         30.05         56.96        11.44 o                         
  -4   9   1         13.50         -1.05        10.60 o                         
  -3   9   1         97.88        114.18        11.70 o                         
  -2   9   1        134.33        136.34         7.58 o                         
  -1   9   1         19.49         25.69         6.61 o                         
   0   9   1         23.23         18.90         6.07 o                         
   1   9   1         19.41         24.18         6.42 o                         
   2   9   1        134.48        133.08         8.10 o                         
   3   9   1         97.76         88.45        11.63 o                         
   4   9   1         13.47          3.34        10.66 o                         
   5   9   1         29.94         45.71        11.58 o                         
   6   9   1          5.16          1.44        11.74 o                         
   7   9   1          0.39          2.67        14.01 o                         
  -6  10   1          6.44          9.33        10.42 o                         
  -5  10   1         24.26         33.84        11.09 o                         
  -4  10   1         10.89          5.15        10.67 o                         
  -3  10   1         42.17         38.28        10.57 o                         
  -2  10   1         36.89         29.55        10.34 o                         
  -1  10   1         27.15         23.34         7.23 o                         
   0  10   1        283.83        297.03         9.42 o                         
   1  10   1         27.06         18.97         7.11 o                         
   2  10   1         37.05         27.18        10.27 o                         
   3  10   1         42.23         40.79        11.55 o                         
   4  10   1         10.83          9.51        10.65 o                         
   5  10   1         24.17         44.10        11.15 o                         
   6  10   1          6.44         14.04        10.71 o                         
  -5  11   1          5.76         23.94        11.62 o                         
  -4  11   1         10.92         -1.01        10.74 o                         
  -3  11   1         69.40         84.94        12.24 o                         
  -2  11   1        347.18        388.36        15.84 o                         
  -1  11   1         76.48         83.14         8.23 o                         
   0  11   1          2.35          5.42         6.75 o                         
   1  11   1         76.43         85.17         8.05 o                         
   2  11   1        347.38        373.86        16.47 o                         
   3  11   1         69.36         70.63        12.26 o                         
   4  11   1         10.97          1.96        11.38 o                         
   5  11   1          5.80         13.72        11.78 o                         
  -4  12   1         11.97          8.83        10.97 o                         
  -3  12   1          6.51          8.80        10.73 o                         
  -2  12   1          2.74          2.12        10.89 o                         
  -1  12   1         37.39         34.92         7.84 o                         
   0  12   1          0.88          3.85         6.97 o                         
   1  12   1         37.42         48.71         8.45 o                         
   2  12   1          2.74         -5.99        11.31 o                         
   3  12   1          6.48         -0.11        11.63 o                         
   4  12   1         11.95          5.42        12.34 o                         
  -3  13   1          1.11          2.91        11.34 o                         
  -2  13   1          3.44          1.34        11.54 o                         
  -1  13   1         23.38          8.29        10.97 o                         
   0  13   1          7.89          8.89         7.31 o                         
   1  13   1         23.42         29.24        12.10 o                         
   2  13   1          3.43          5.64        11.88 o                         
   3  13   1          1.12         14.50        11.77 o                         
  -1  14   1          3.08         24.96        12.00 o                         
   0  14   1          3.34          6.97        12.77 o                         
   1  14   1          3.10          0.75        11.83 o                         
   1   0   2       1711.76       1652.83        24.48 o                         
   2   0   2       1712.30       1678.58         9.36 o                         
   3   0   2        561.28        528.66        15.20 o                         
   4   0   2          1.11          9.21         6.10 o                         
   5   0   2         61.86         53.55         6.97 o                         
   6   0   2         35.50         35.03         8.07 o                         
   7   0   2          6.22         11.00         8.84 o                         
   8   0   2         12.86         10.62         9.41 o                         
   9   0   2          1.68          7.07         9.62 o                         
  -9   1   2          0.44         -2.37        10.42 o                         
  -8   1   2          2.00          7.96         9.08 o                         
  -7   1   2         27.42         33.73         8.73 o                         
  -6   1   2        100.62         98.02         8.66 o                         
  -5   1   2         51.58         39.59         6.78 o                         
  -4   1   2        309.61        349.59        13.61 o                         
  -3   1   2         10.21         13.01         3.12 o                         
  -2   1   2        184.91        172.98         4.70 o                         
  -1   1   2       2153.22       2019.29        64.30 o                         
   1   1   2       2149.96       2064.39        19.17 o                         
   2   1   2        184.89        172.79         4.14 o                         
   3   1   2         10.14          7.98         3.03 o                         
   4   1   2        309.69        346.13        25.60 o                         
   5   1   2         51.21         51.31         7.06 o                         
   6   1   2        100.52         91.83         8.64 o                         
   7   1   2         27.37         31.94         9.23 o                         
   8   1   2          2.01         19.43         9.09 o                         
   9   1   2          0.43          0.15         9.66 o                         
  -9   2   2          0.64         -6.18        10.43 o                         
  -8   2   2         12.91         16.96        11.06 o                         
  -7   2   2         14.40         18.94         9.72 o                         
  -6   2   2         19.10         17.09         8.01 o                         
  -5   2   2        155.04        159.10        10.52 o                         
  -4   2   2        402.97        389.43        10.55 o                         
  -3   2   2        812.59        760.09        20.81 o                         
  -2   2   2        516.94        524.02         5.36 o                         
  -1   2   2       5160.64       5115.26        12.78 o                         
   0   2   2       3977.22       4206.67        53.09 o                         
   1   2   2       5161.44       5057.65        34.47 o                         
   2   2   2        517.61        509.20         4.37 o                         
   3   2   2        812.93        765.04        10.30 o                         
   4   2   2        403.32        410.25         5.92 o                         
   5   2   2        154.83        150.47         7.65 o                         
   6   2   2         19.19         25.80         7.96 o                         
   7   2   2         14.37         20.55         8.66 o                         
   8   2   2         12.94         15.04         9.17 o                         
   9   2   2          0.64         14.33        10.37 o                         
  -8   3   2          6.28         16.78         8.89 o                         
  -7   3   2          0.55          5.79         8.53 o                         
  -6   3   2         16.68         32.30         8.06 o                         
  -5   3   2        245.35        246.55        10.73 o                         
  -4   3   2        284.65        291.09         5.68 o                         
  -3   3   2         93.86         94.88         4.03 o                         
  -2   3   2        101.95         98.49         2.74 o                         
  -1   3   2       2774.73       2837.51        79.92 o                         
   0   3   2       9105.31       9795.12        79.84 o                         
   1   3   2       2771.80       2802.64        34.12 o                         
   2   3   2        102.08         92.53         3.68 o                         
   3   3   2         93.84        101.88         4.86 o                         
   4   3   2        284.62        294.52         5.61 o                         
   5   3   2        244.88        247.91         6.76 o                         
   6   3   2         16.67         39.04         8.17 o                         
   7   3   2          0.55          6.42         8.47 o                         
   8   3   2          6.30         13.86         9.04 o                         
  -8   4   2          1.49          5.29        13.66 o                         
  -7   4   2          7.47          4.75         8.28 o                         
  -6   4   2         82.51         92.22        10.81 o                         
  -5   4   2        260.30        265.22         8.92 o                         
  -4   4   2          7.34         15.06         4.11 o                         
  -3   4   2          3.62          7.64         3.54 o                         
  -2   4   2       1129.25       1172.08        10.39 o                         
  -1   4   2       1548.15       1601.55        52.20 o                         
   0   4   2        903.44        883.89         7.74 o                         
   1   4   2       1548.25       1567.73        26.19 o                         
   2   4   2       1128.58       1138.73        14.39 o                         
   3   4   2          3.64         11.05         4.10 o                         
   4   4   2          7.32          3.68         3.91 o                         
   5   4   2        260.28        244.39         6.51 o                         
   6   4   2         82.51         83.06        13.92 o                         
   7   4   2          7.51          9.18        14.05 o                         
   8   4   2          1.50          9.85        13.21 o                         
  -8   5   2          6.68          7.82        14.46 o                         
  -7   5   2         41.08         45.14        14.87 o                         
  -6   5   2          6.28         31.91        12.63 o                         
  -5   5   2        323.75        316.81        18.88 o                         
  -4   5   2         10.22         11.78         4.21 o                         
  -3   5   2        693.06        710.94         6.88 o                         
  -2   5   2       1447.21       1592.88        19.03 o                         
  -1   5   2        570.31        570.55         7.87 o                         
   0   5   2          3.36          1.13         4.25 o                         
   1   5   2        570.19        561.25        10.54 o                         
   2   5   2       1446.54       1560.72        41.67 o                         
   3   5   2        692.70        703.41         9.58 o                         
   4   5   2         10.19          6.37         5.46 o                         
   5   5   2        323.44        322.06         9.61 o                         
   6   5   2          6.26         26.21        13.18 o                         
   7   5   2         41.09         50.88        14.22 o                         
   8   5   2          6.70          1.12        13.53 o                         
  -8   6   2          2.72         -2.22        14.34 o                         
  -7   6   2          7.63         14.94        14.20 o                         
  -6   6   2        160.01        161.18        17.17 o                         
  -5   6   2        345.36        379.63        17.51 o                         
  -4   6   2        349.88        366.13         9.89 o                         
  -3   6   2        190.45        203.60         7.21 o                         
  -2   6   2        132.66        141.39         4.61 o                         
  -1   6   2          1.08          1.50         3.54 o                         
   0   6   2        540.33        550.21        11.76 o                         
   1   6   2          1.07          1.35         3.32 o                         
   2   6   2        132.15        131.20         4.29 o                         
   3   6   2        190.67        201.62         9.94 o                         
   4   6   2        349.77        340.97        11.22 o                         
   5   6   2        345.22        364.96        10.51 o                         
   6   6   2        159.90        149.93        14.20 o                         
   7   6   2          7.60         -0.58        12.89 o                         
   8   6   2          2.73        -10.71        14.38 o                         
  -7   7   2          0.22         14.09        13.72 o                         
  -6   7   2         15.86         10.04         7.46 o                         
  -5   7   2        147.18        170.67        24.37 o                         
  -4   7   2         29.65         33.82         6.69 o                         
  -3   7   2        292.96        310.84         8.15 o                         
  -2   7   2          2.24          3.93         3.99 o                         
  -1   7   2        144.11        136.15         7.78 o                         
   0   7   2        749.06        728.75        16.86 o                         
   1   7   2        144.01        131.67         6.11 o                         
   2   7   2          2.18          1.48         3.74 o                         
   3   7   2        292.43        298.28        20.33 o                         
   4   7   2         29.70         26.69         7.04 o                         
   5   7   2        147.48        161.00        21.72 o                         
   6   7   2         15.86          8.73         7.99 o                         
   7   7   2          0.22          6.23        12.83 o                         
  -7   8   2         10.46          1.45        13.47 o                         
  -6   8   2         57.74         63.86         8.13 o                         
  -5   8   2         18.27         15.51         7.07 o                         
  -4   8   2         83.57         83.29         7.56 o                         
  -3   8   2         69.52         64.04         6.70 o                         
  -2   8   2         50.24         41.58         4.73 o                         
  -1   8   2        228.99        232.55         7.80 o                         
   0   8   2         35.93         36.20         5.90 o                         
   1   8   2        229.11        228.91        10.74 o                         
   2   8   2         50.13         46.44         5.88 o                         
   3   8   2         69.41         57.62        11.22 o                         
   4   8   2         83.55         79.08         8.14 o                         
   5   8   2         18.33         18.43         7.16 o                         
   6   8   2         57.71         63.50        15.21 o                         
   7   8   2         10.46         34.80        13.97 o                         
  -7   9   2         19.33         26.86        13.19 o                         
  -6   9   2          4.52         12.20         7.83 o                         
  -5   9   2         92.91        110.88        14.75 o                         
  -4   9   2         19.90         17.18         7.02 o                         
  -3   9   2         84.53        100.18        11.26 o                         
  -2   9   2         14.10         11.22         6.51 o                         
  -1   9   2        192.73        172.01         8.12 o                         
   0   9   2          8.44          3.11         6.36 o                         
   1   9   2        192.85        187.74        17.43 o                         
   2   9   2         14.08          6.64         5.76 o                         
   3   9   2         84.56         94.91        12.37 o                         
   4   9   2         19.88         13.06        11.24 o                         
   5   9   2         92.89         79.14        12.11 o                         
   6   9   2          4.52         -4.37        10.99 o                         
   7   9   2         19.33         21.73        11.53 o                         
  -6  10   2          3.35          1.34        10.31 o                         
  -5  10   2          3.40         10.46        10.46 o                         
  -4  10   2         28.18         44.70        11.13 o                         
  -3  10   2         24.91         23.48        10.13 o                         
  -2  10   2         15.97          7.29         9.82 o                         
  -1  10   2         93.47        104.94         7.97 o                         
   0  10   2        163.05        174.43         8.59 o                         
   1  10   2         93.38        108.68         8.67 o                         
   2  10   2         15.97         12.22        10.34 o                         
   3  10   2         24.85         17.13        11.24 o                         
   4  10   2         28.26         47.21        11.97 o                         
   5  10   2          3.41         15.06        10.51 o                         
   6  10   2          3.36          2.95        11.92 o                         
  -5  11   2          6.78         11.37        11.27 o                         
  -4  11   2         18.41          6.49        10.37 o                         
  -3  11   2         44.89         42.80        11.10 o                         
  -2  11   2        128.21        182.92        12.86 o                         
  -1  11   2         99.76        107.47         9.43 o                         
   0  11   2         20.23         18.63         7.18 o                         
   1  11   2         99.81        101.41         8.29 o                         
   2  11   2        128.23        140.85        14.33 o                         
   3  11   2         45.02         43.05        12.41 o                         
   4  11   2         18.38         13.37        11.72 o                         
   5  11   2          6.75         -6.63        11.29 o                         
  -4  12   2          0.29         -2.98        10.67 o                         
  -3  12   2         12.04         14.55        10.76 o                         
  -2  12   2         32.05         36.27        11.46 o                         
  -1  12   2         28.90         32.57         9.36 o                         
   0  12   2          6.39          7.86         6.88 o                         
   1  12   2         28.88         24.41         7.48 o                         
   2  12   2         32.17         24.14        11.72 o                         
   3  12   2         12.02         32.95        12.54 o                         
   4  12   2          0.30          5.38        12.06 o                         
  -3  13   2          5.13          4.74        11.38 o                         
  -2  13   2         17.91          7.00        10.64 o                         
  -1  13   2         24.13         14.72        10.16 o                         
   0  13   2          1.83         -0.04         6.79 o                         
   1  13   2         24.13         31.52        11.55 o                         
   2  13   2         17.89         28.36        12.81 o                         
   3  13   2          5.15         33.25        11.67 o                         
  -1  14   2          7.08          5.57        11.31 o                         
   0  14   2          5.91          9.13         8.25 o                         
   1  14   2          7.12         16.20        12.66 o                         
   1   0   3       1745.67       1690.63        31.43 o                         
   2   0   3        803.47        788.21         5.73 o                         
   3   0   3        407.46        407.72         4.51 o                         
   4   0   3       1035.58       1059.36        43.06 o                         
   5   0   3          4.48          6.43         6.50 o                         
   6   0   3         50.80         46.33         8.47 o                         
   7   0   3          0.26         -3.09         8.49 o                         
   8   0   3         20.86         12.69         9.68 o                         
   9   0   3          0.01         25.58        16.40 o                         
  -9   1   3          3.64         -5.62         9.61 o                         
  -8   1   3         18.25         20.24         9.49 o                         
  -7   1   3         69.61         54.85         9.58 o                         
  -6   1   3         93.62         98.97         8.67 o                         
  -5   1   3          9.27          1.05         6.43 o                         
  -4   1   3        305.32        296.48        12.21 o                         
  -3   1   3        830.72        793.56        32.64 o                         
  -2   1   3        237.83        238.43         5.22 o                         
  -1   1   3       6170.87       5982.04        17.47 o                         
   0   1   3       4425.04       4359.55        26.46 o                         
   1   1   3       6169.23       5960.82        19.97 o                         
   2   1   3        238.09        226.52         5.24 o                         
   3   1   3        829.42        816.23         7.39 o                         
   4   1   3        305.74        294.00        17.52 o                         
   5   1   3          9.21          6.02         7.46 o                         
   6   1   3         93.68         84.10         8.36 o                         
   7   1   3         69.59         63.34        10.37 o                         
   8   1   3         18.20         18.85         9.23 o                         
   9   1   3          3.66         -7.11         8.93 o                         
  -9   2   3          0.80          2.22        10.08 o                         
  -8   2   3          4.27          1.58         9.36 o                         
  -7   2   3         81.07         62.10         9.11 o                         
  -6   2   3        131.00        136.66        31.43 o                         
  -5   2   3         21.13         17.08         6.44 o                         
  -4   2   3         51.89         53.35         4.13 o                         
  -3   2   3        525.60        519.55        15.30 o                         
  -2   2   3       1216.22       1180.06         7.00 o                         
  -1   2   3         89.55         85.70         3.50 o                         
   0   2   3       4349.87       4583.67        83.50 o                         
   1   2   3         89.14         92.85         2.63 o                         
   2   2   3       1218.14       1171.58        17.39 o                         
   3   2   3        524.26        534.41         7.93 o                         
   4   2   3         51.99         47.11         4.87 o                         
   5   2   3         21.07         15.38         6.41 o                         
   6   2   3        130.98        130.29         8.97 o                         
   7   2   3         81.16         75.40         9.44 o                         
   8   2   3          4.29         -5.28         8.77 o                         
   9   2   3          0.80         -0.06        12.59 o                         
  -8   3   3          7.73          8.20         9.43 o                         
  -7   3   3         82.12         81.66         9.23 o                         
  -6   3   3        246.26        268.18        25.11 o                         
  -5   3   3         42.79         49.54         6.73 o                         
  -4   3   3        103.12        105.62         4.66 o                         
  -3   3   3         24.18         25.22         3.67 o                         
  -2   3   3        322.60        322.46         6.04 o                         
  -1   3   3        790.58        794.89        22.97 o                         
   0   3   3       5158.42       5357.62        54.33 o                         
   1   3   3        792.84        794.71         8.91 o                         
   2   3   3        322.25        306.75        12.03 o                         
   3   3   3         24.09         23.81         2.62 o                         
   4   3   3        103.01        106.48         4.77 o                         
   5   3   3         42.92         33.61         7.21 o                         
   6   3   3        246.59        258.32        10.04 o                         
   7   3   3         82.12         99.80         9.22 o                         
   8   3   3          7.71          2.76        13.36 o                         
  -8   4   3          1.98         -7.34        14.39 o                         
  -7   4   3         49.58         41.82         8.84 o                         
  -6   4   3        130.31        137.01        18.86 o                         
  -5   4   3        441.02        431.14        11.90 o                         
  -4   4   3          3.07          2.12         3.94 o                         
  -3   4   3        184.47        186.80         6.12 o                         
  -2   4   3         76.56         82.63         3.78 o                         
  -1   4   3       1550.83       1614.28        77.85 o                         
   0   4   3          0.32          2.20         2.55 o                         
   1   4   3       1549.70       1594.64        33.18 o                         
   2   4   3         77.02         74.76         2.03 o                         
   3   4   3        184.65        175.13         9.29 o                         
   4   4   3          3.11          2.95         3.98 o                         
   5   4   3        441.15        431.01         7.65 o                         
   6   4   3        130.21        121.24        13.99 o                         
   7   4   3         49.56         42.34        13.54 o                         
   8   4   3          1.97          5.81        13.47 o                         
  -8   5   3          2.54          9.71        15.79 o                         
  -7   5   3         29.75         28.98        13.27 o                         
  -6   5   3        242.01        284.67        15.69 o                         
  -5   5   3         20.20         36.51         8.82 o                         
  -4   5   3         45.34         40.08         5.88 o                         
  -3   5   3         82.79         76.50         4.01 o                         
  -2   5   3       1556.22       1649.61         9.58 o                         
  -1   5   3        609.44        609.53         7.91 o                         
   0   5   3       1507.51       1660.05        16.47 o                         
   1   5   3        608.12        624.30        10.98 o                         
   2   5   3       1555.29       1603.53        34.86 o                         
   3   5   3         82.76         75.92         6.00 o                         
   4   5   3         45.29         49.42         6.31 o                         
   5   5   3         20.21         17.28         7.37 o                         
   6   5   3        242.13        248.14        15.56 o                         
   7   5   3         29.82         19.79        13.06 o                         
   8   5   3          2.54         -9.89        14.96 o                         
  -8   6   3          4.03         14.97        14.44 o                         
  -7   6   3         18.31         11.82        13.23 o                         
  -6   6   3        106.51        115.89         8.23 o                         
  -5   6   3        159.46        176.59        14.54 o                         
  -4   6   3         87.50         85.65        11.19 o                         
  -3   6   3        112.22        119.25         6.49 o                         
  -2   6   3        201.86        199.74         5.06 o                         
  -1   6   3        431.54        462.95         7.86 o                         
   0   6   3        262.95        249.57         7.68 o                         
   1   6   3        431.27        443.60         4.09 o                         
   2   6   3        202.07        195.37         6.83 o                         
   3   6   3        111.90        118.27         6.53 o                         
   4   6   3         87.55         90.25         7.20 o                         
   5   6   3        159.49        150.24         9.17 o                         
   6   6   3        106.55        104.95        13.53 o                         
   7   6   3         18.34         15.81        13.53 o                         
   8   6   3          4.02          5.55        13.59 o                         
  -7   7   3          1.36          3.01        13.62 o                         
  -6   7   3         33.73         40.27        10.76 o                         
  -5   7   3        213.53        220.02         8.95 o                         
  -4   7   3         34.84         29.47         6.94 o                         
  -3   7   3        367.88        397.66        24.07 o                         
  -2   7   3         61.80        103.74        22.37 o                         
  -1   7   3        163.11        165.94         4.81 o                         
   0   7   3         11.82          8.38         5.55 o                         
   1   7   3        162.81        166.12         6.72 o                         
   2   7   3         61.94         61.60         4.23 o                         
   3   7   3        368.13        361.77        26.83 o                         
   4   7   3         34.78         19.48         6.99 o                         
   5   7   3        213.59        213.96         9.92 o                         
   6   7   3         33.70         39.77         8.42 o                         
   7   7   3          1.37         -9.19        13.54 o                         
  -7   8   3          2.77         21.18        13.66 o                         
  -6   8   3         33.85         65.35        29.76 o                         
  -5   8   3         14.18          7.50         7.11 o                         
  -4   8   3        239.74        222.10        11.20 o                         
  -3   8   3        128.08        138.86        11.88 o                         
  -2   8   3        130.48        127.33         5.16 o                         
  -1   8   3        233.47        226.67         7.73 o                         
   0   8   3        161.35        168.98         7.22 o                         
   1   8   3        233.34        225.60         7.46 o                         
   2   8   3        130.59        134.59         6.62 o                         
   3   8   3        128.21        136.43        12.24 o                         
   4   8   3        239.60        222.39         8.76 o                         
   5   8   3         14.20         14.62         7.81 o                         
   6   8   3         33.87         52.40        11.94 o                         
   7   8   3          2.78          5.33        12.97 o                         
  -7   9   3          0.50         13.67        14.01 o                         
  -6   9   3         21.83         33.50         8.48 o                         
  -5   9   3         15.47         10.58         6.94 o                         
  -4   9   3         96.00         93.19         7.76 o                         
  -3   9   3         37.99         37.79         9.84 o                         
  -2   9   3         87.13         84.03         6.86 o                         
  -1   9   3        622.65        610.13        14.97 o                         
   0   9   3        519.70        545.69        15.43 o                         
   1   9   3        622.37        614.53        27.14 o                         
   2   9   3         87.14        104.40        11.90 o                         
   3   9   3         38.14         36.67        11.34 o                         
   4   9   3         95.99         87.86        12.75 o                         
   5   9   3         15.51         16.35        11.41 o                         
   6   9   3         21.87         27.30        11.70 o                         
  -6  10   3         11.37         12.94        10.31 o                         
  -5  10   3         12.05          7.57        10.47 o                         
  -4  10   3          9.66         -3.18        10.21 o                         
  -3  10   3         29.83         25.39        10.13 o                         
  -2  10   3         20.05         30.06         9.86 o                         
  -1  10   3        281.21        279.04         9.46 o                         
   0  10   3          0.50         -2.36         7.03 o                         
   1  10   3        281.19        287.23         9.54 o                         
   2  10   3         20.17         10.62        10.75 o                         
   3  10   3         29.84         15.46        11.54 o                         
   4  10   3          9.69         -5.31        12.03 o                         
   5  10   3         12.09         14.08        11.34 o                         
   6  10   3         11.39         -8.21        12.32 o                         
  -5  11   3         13.33          7.61        10.89 o                         
  -4  11   3          8.15         20.49        11.08 o                         
  -3  11   3         28.52         30.05        10.61 o                         
  -2  11   3        110.95        130.98        12.04 o                         
  -1  11   3          6.96          3.62         6.94 o                         
   0  11   3          7.30          2.68         9.94 o                         
   1  11   3          6.93          1.53         7.25 o                         
   2  11   3        110.72         84.95        13.88 o                         
   3  11   3         28.48         27.66        12.87 o                         
   4  11   3          8.20         14.26        12.24 o                         
   5  11   3         13.34          9.89        12.43 o                         
  -4  12   3          5.95         -4.52        10.88 o                         
  -3  12   3         10.90         19.54        10.76 o                         
  -2  12   3          1.28        -11.30        11.30 o                         
  -1  12   3         18.67         19.22         7.51 o                         
   0  12   3          6.80          3.93         7.03 o                         
   1  12   3         18.62          9.10         7.08 o                         
   2  12   3          1.27         -6.29        11.50 o                         
   3  12   3         10.92         17.60        12.56 o                         
   4  12   3          5.91         11.83        12.24 o                         
  -3  13   3          2.14         -7.14        11.70 o                         
  -2  13   3          6.07         -2.92        10.68 o                         
  -1  13   3         56.53         58.67         9.29 o                         
   0  13   3          2.17          5.97         7.26 o                         
   1  13   3         56.53         44.89        11.73 o                         
   2  13   3          6.05          0.99        12.34 o                         
   3  13   3          2.15        -11.33        11.33 o                         
  -1  14   3          6.07          5.62        11.10 o                         
   0  14   3          2.97          3.17         7.87 o                         
   1  14   3          6.05         22.25        13.52 o                         
   0   0   4      15304.73      14037.78        92.27 o                         
   1   0   4      19361.73      18930.46        83.54 o                         
   2   0   4        138.90        146.39         3.52 o                         
   3   0   4         68.42         65.51         5.98 o                         
   4   0   4         22.62         16.80         3.28 o                         
   5   0   4         48.24         46.41         7.17 o                         
   6   0   4        116.37        129.14         8.86 o                         
   7   0   4          0.00         -6.06         8.33 o                         
   8   0   4          6.29          2.75         9.57 o                         
   9   0   4          8.42         77.34        56.45 o                         
  -9   1   4          3.64         -2.01        10.14 o                         
  -8   1   4         14.84         26.73         9.65 o                         
  -7   1   4         53.35         50.11         9.10 o                         
  -6   1   4          8.07         12.04         9.83 o                         
  -5   1   4          4.80          4.47         6.78 o                         
  -4   1   4         53.71         50.79         4.07 o                         
  -3   1   4        253.53        229.79         6.45 o                         
  -2   1   4       2637.68       2533.83        13.73 o                         
  -1   1   4       3041.24       2918.99        13.18 o                         
   0   1   4        570.17        523.84         4.27 o                         
   1   1   4       3042.41       2966.63        19.34 o                         
   2   1   4       2635.55       2484.66        10.66 o                         
   3   1   4        252.90        225.67         4.45 o                         
   4   1   4         53.57         59.33         3.84 o                         
   5   1   4          4.77          8.04         6.58 o                         
   6   1   4          8.04         10.55         7.87 o                         
   7   1   4         53.38         45.63         8.90 o                         
   8   1   4         14.86          9.92        12.78 o                         
   9   1   4          3.65         17.44        10.28 o                         
  -8   2   4         25.28         25.48        12.17 o                         
  -7   2   4         10.77         22.32         8.29 o                         
  -6   2   4        260.04        259.32        19.93 o                         
  -5   2   4        121.87        117.64         9.65 o                         
  -4   2   4        123.13        111.77         4.63 o                         
  -3   2   4        543.36        549.90        18.42 o                         
  -2   2   4        129.25        120.88         7.23 o                         
  -1   2   4        705.54        711.31         8.08 o                         
   0   2   4       1086.05       1056.52        21.75 o                         
   1   2   4        706.59        690.44         3.58 o                         
   2   2   4        129.11        125.32         2.24 o                         
   3   2   4        542.99        564.55         4.77 o                         
   4   2   4        123.27        123.80         4.45 o                         
   5   2   4        121.78        123.02         7.39 o                         
   6   2   4        260.37        257.08        14.27 o                         
   7   2   4         10.79         15.45         8.80 o                         
   8   2   4         25.27         35.69         9.46 o                         
  -8   3   4          7.91          5.29        11.37 o                         
  -7   3   4         13.04         12.85         8.39 o                         
  -6   3   4        141.07        151.42         9.12 o                         
  -5   3   4         39.11         40.51         4.88 o                         
  -4   3   4        145.67        139.23        11.44 o                         
  -3   3   4        192.97        189.60         4.80 o                         
  -2   3   4        385.87        368.37         6.43 o                         
  -1   3   4        345.71        327.98        18.65 o                         
   0   3   4        499.41        468.16        15.58 o                         
   1   3   4        346.38        331.39         4.21 o                         
   2   3   4        383.73        362.25         9.96 o                         
   3   3   4        192.88        184.59         9.10 o                         
   4   3   4        145.49        143.49         3.81 o                         
   5   3   4         39.06         29.80         4.97 o                         
   6   3   4        141.08        148.38         8.93 o                         
   7   3   4         13.07         10.92         8.03 o                         
   8   3   4          7.91         -6.06        13.44 o                         
  -8   4   4          3.72         -4.07         9.18 o                         
  -7   4   4         35.53         27.43         8.23 o                         
  -6   4   4        314.94        303.13        41.58 o                         
  -5   4   4          4.67          8.40         4.89 o                         
  -4   4   4         45.53         41.31         4.42 o                         
  -3   4   4        192.44        195.55        13.40 o                         
  -2   4   4       1215.43       1289.68        24.94 o                         
  -1   4   4        498.35        510.75        13.66 o                         
   0   4   4        828.38        835.23        15.08 o                         
   1   4   4        497.91        532.66         5.49 o                         
   2   4   4       1215.54       1254.13        19.26 o                         
   3   4   4        192.05        180.77         8.44 o                         
   4   4   4         45.55         38.46         4.48 o                         
   5   4   4          4.71         -0.73         5.16 o                         
   6   4   4        315.12        294.78        15.86 o                         
   7   4   4         35.46         36.76        13.10 o                         
   8   4   4          3.71         -5.16        13.30 o                         
  -8   5   4          8.18         20.41        15.56 o                         
  -7   5   4         34.30         24.59        13.41 o                         
  -6   5   4         76.10         73.91         7.83 o                         
  -5   5   4        232.88        227.42         8.04 o                         
  -4   5   4         79.10         74.02         6.49 o                         
  -3   5   4        193.66        199.67         7.08 o                         
  -2   5   4        157.48        163.58         4.77 o                         
  -1   5   4        365.11        371.34         6.98 o                         
   0   5   4        618.55        631.13         5.64 o                         
   1   5   4        365.10        375.02         3.27 o                         
   2   5   4        157.32        154.87         3.51 o                         
   3   5   4        193.69        195.02         7.18 o                         
   4   5   4         79.10         71.98         6.57 o                         
   5   5   4        233.27        217.25         8.96 o                         
   6   5   4         76.05         68.80        13.65 o                         
   7   5   4         34.24         11.68        13.73 o                         
   8   5   4          8.22         25.70        13.97 o                         
  -8   6   4          2.49          0.21        15.71 o                         
  -7   6   4         29.90         32.32        13.90 o                         
  -6   6   4          3.78         -0.78         6.97 o                         
  -5   6   4        246.31        236.04        19.81 o                         
  -4   6   4         67.76         72.57         6.99 o                         
  -3   6   4        142.83        144.93         6.88 o                         
  -2   6   4        236.68        254.81        12.67 o                         
  -1   6   4        273.82        276.95        16.39 o                         
   0   6   4         16.83         15.26         3.11 o                         
   1   6   4        274.05        267.39         3.58 o                         
   2   6   4        236.40        237.79        10.29 o                         
   3   6   4        143.03        151.34        12.49 o                         
   4   6   4         67.75         64.14         7.28 o                         
   5   6   4        246.30        220.30         9.40 o                         
   6   6   4          3.77          9.93        11.86 o                         
   7   6   4         29.97         20.75        13.15 o                         
   8   6   4          2.49         13.87        14.46 o                         
  -7   7   4         50.02         48.24        13.42 o                         
  -6   7   4          4.27          8.96         7.31 o                         
  -5   7   4         10.84         17.92         7.56 o                         
  -4   7   4        168.98        171.40         8.22 o                         
  -3   7   4        158.29        162.87        16.89 o                         
  -2   7   4         50.76         53.79         4.56 o                         
  -1   7   4        204.71        208.83         7.04 o                         
   0   7   4       1281.30       1312.46        12.65 o                         
   1   7   4        204.69        219.22         8.87 o                         
   2   7   4         50.65         48.45         5.48 o                         
   3   7   4        158.51        153.79         9.79 o                         
   4   7   4        168.89        177.88         8.45 o                         
   5   7   4         10.83          5.58         8.01 o                         
   6   7   4          4.25         -5.92         8.04 o                         
   7   7   4         49.99         42.59        13.70 o                         
  -7   8   4          5.83          8.51        13.31 o                         
  -6   8   4         23.64          8.45         7.65 o                         
  -5   8   4         27.67         25.56         7.15 o                         
  -4   8   4         19.46         15.75         7.00 o                         
  -3   8   4         98.08         91.67         7.02 o                         
  -2   8   4         24.15         19.37         4.77 o                         
  -1   8   4         55.30         65.00         6.59 o                         
   0   8   4          5.98          9.37         5.75 o                         
   1   8   4         55.35         58.44         6.90 o                         
   2   8   4         24.14         20.25         5.73 o                         
   3   8   4         98.23         77.16        12.61 o                         
   4   8   4         19.45         18.26        10.36 o                         
   5   8   4         27.54         27.92         7.99 o                         
   6   8   4         23.59         12.93         8.12 o                         
   7   8   4          5.83          7.80        12.72 o                         
  -6   9   4          7.17         -3.30         7.61 o                         
  -5   9   4         14.98         13.05         7.15 o                         
  -4   9   4         31.87         24.54         7.04 o                         
  -3   9   4          3.91          8.88         9.61 o                         
  -2   9   4         62.75         59.90         7.07 o                         
  -1   9   4        101.64        111.94         7.59 o                         
   0   9   4        474.45        473.82        10.39 o                         
   1   9   4        101.49         96.77         7.41 o                         
   2   9   4         62.55         58.69        12.26 o                         
   3   9   4          3.91          0.42        11.27 o                         
   4   9   4         31.91         33.65        11.86 o                         
   5   9   4         14.97         24.03        11.45 o                         
   6   9   4          7.20          8.05        12.18 o                         
  -6  10   4          3.83         26.50        10.53 o                         
  -5  10   4         19.92          6.28        10.42 o                         
  -4  10   4          9.19          1.12        10.23 o                         
  -3  10   4         66.16         52.95        10.41 o                         
  -2  10   4         54.70         54.15        10.08 o                         
  -1  10   4        330.60        375.10        11.78 o                         
   0  10   4          5.43          3.30         6.70 o                         
   1  10   4        330.09        365.43        22.88 o                         
   2  10   4         54.69         57.05        11.91 o                         
   3  10   4         65.98         74.29        12.39 o                         
   4  10   4          9.20         12.02        12.74 o                         
   5  10   4         19.95         14.68        12.01 o                         
   6  10   4          3.84          0.26        13.02 o                         
  -5  11   4          3.96         12.04        10.94 o                         
  -4  11   4          0.73        -10.19        10.19 o                         
  -3  11   4         21.48         29.17        10.70 o                         
  -2  11   4         38.28         37.32        10.48 o                         
  -1  11   4         56.57         51.48         7.50 o                         
   0  11   4         18.58         27.57         7.16 o                         
   1  11   4         56.64         51.58        11.42 o                         
   2  11   4         38.29         22.45        12.16 o                         
   3  11   4         21.52         17.81        12.43 o                         
   4  11   4          0.74         -1.96        12.35 o                         
   5  11   4          3.98          9.60        12.49 o                         
  -4  12   4         12.43         15.14        11.02 o                         
  -3  12   4         14.82          8.87        10.13 o                         
  -2  12   4         40.88         26.19        11.42 o                         
  -1  12   4          4.77          3.88         7.10 o                         
   0  12   4          2.54          3.95         7.30 o                         
   1  12   4          4.76         14.57         7.21 o                         
   2  12   4         40.76         23.99        12.13 o                         
   3  12   4         14.87         11.54        11.75 o                         
   4  12   4         12.47         13.62        12.35 o                         
  -3  13   4          2.20          6.16        11.68 o                         
  -2  13   4          6.29         18.04        10.46 o                         
  -1  13   4         39.95         39.69         8.19 o                         
   0  13   4          0.18         -1.48         7.15 o                         
   1  13   4         39.90         41.96        11.83 o                         
   2  13   4          6.29          7.21        13.00 o                         
   3  13   4          2.21          6.49        12.39 o                         
   0  14   4         12.46         -0.67         7.13 o                         
   1   0   5       1575.97       1459.77        29.50 o                         
   2   0   5        136.59        133.23         4.25 o                         
   3   0   5         11.81          7.38         5.08 o                         
   4   0   5        594.42        645.34        21.17 o                         
   5   0   5        409.27        442.60         9.95 o                         
   6   0   5          2.17          9.90         7.67 o                         
   7   0   5        109.82         89.22         9.55 o                         
   8   0   5          0.95          3.87         9.55 o                         
   9   0   5          4.51         -3.64         9.94 o                         
  -8   1   5         16.84         10.35        14.34 o                         
  -7   1   5          1.02          5.50         8.66 o                         
  -6   1   5        226.34        213.01         9.68 o                         
  -5   1   5        159.32        163.60        11.98 o                         
  -4   1   5         95.15        108.90         9.61 o                         
  -3   1   5        986.90       1028.00        33.16 o                         
  -2   1   5        146.54        150.73        11.00 o                         
  -1   1   5       4306.09       4241.40        43.24 o                         
   0   1   5      12704.08      12047.51        34.45 o                         
   1   1   5       4307.60       4248.02        10.72 o                         
   2   1   5        146.36        147.91         2.61 o                         
   3   1   5        987.59       1036.28        23.88 o                         
   4   1   5         95.44        103.06         4.31 o                         
   5   1   5        159.52        154.41         8.00 o                         
   6   1   5        226.30        217.67        17.76 o                         
   7   1   5          1.02         -2.56         8.51 o                         
   8   1   5         16.85         17.03         9.43 o                         
  -8   2   5          2.00         10.34         9.38 o                         
  -7   2   5         56.97         48.10         8.82 o                         
  -6   2   5          6.80          9.39         8.04 o                         
  -5   2   5         97.79         88.18         7.33 o                         
  -4   2   5        458.57        467.90        23.81 o                         
  -3   2   5       1932.94       1990.49        76.24 o                         
  -2   2   5       1249.30       1319.93        12.02 o                         
  -1   2   5       2249.28       2172.08        12.87 o                         
   0   2   5         78.16         80.92         3.64 o                         
   1   2   5       2247.37       2205.18         9.21 o                         
   2   2   5       1250.09       1264.38         7.25 o                         
   3   2   5       1933.92       1954.40        14.98 o                         
   4   2   5        458.56        474.14         6.54 o                         
   5   2   5         97.88        108.52         9.61 o                         
   6   2   5          6.79          3.32         7.95 o                         
   7   2   5         57.01         53.57         9.01 o                         
   8   2   5          2.02         13.33         9.47 o                         
  -8   3   5          7.54         12.12         9.11 o                         
  -7   3   5          1.89          4.95         8.13 o                         
  -6   3   5         51.60         49.88         8.25 o                         
  -5   3   5        426.25        367.90        18.88 o                         
  -4   3   5         74.11         76.89         4.74 o                         
  -3   3   5        146.23        126.88        12.45 o                         
  -2   3   5        680.90        711.72        10.03 o                         
  -1   3   5        387.28        375.93        20.55 o                         
   0   3   5         20.96         22.97         2.58 o                         
   1   3   5        386.53        383.57         4.85 o                         
   2   3   5        681.04        663.06        12.76 o                         
   3   3   5        146.38        139.68         3.41 o                         
   4   3   5         74.27         74.34         3.43 o                         
   5   3   5        426.09        383.70        17.76 o                         
   6   3   5         51.68         46.87         8.30 o                         
   7   3   5          1.88          4.53        12.57 o                         
   8   3   5          7.50          9.38        13.78 o                         
  -8   4   5          0.94          9.83         8.78 o                         
  -7   4   5         22.27         27.01         8.34 o                         
  -6   4   5        275.67        266.47        21.85 o                         
  -5   4   5        286.28        253.70        17.86 o                         
  -4   4   5         27.07         18.20         7.13 o                         
  -3   4   5        105.63        110.91         6.20 o                         
  -2   4   5       1478.40       1502.21        64.53 o                         
  -1   4   5         22.48         19.18         3.32 o                         
   0   4   5          3.18          8.76         3.00 o                         
   1   4   5         22.36         20.01         2.09 o                         
   2   4   5       1476.59       1523.66        24.65 o                         
   3   4   5        105.36        105.76         4.78 o                         
   4   4   5         26.98         21.15         4.22 o                         
   5   4   5        286.26        281.29        13.85 o                         
   6   4   5        275.55        241.11        15.71 o                         
   7   4   5         22.24         19.61        12.77 o                         
   8   4   5          0.95          5.34        13.38 o                         
  -8   5   5          7.36          4.93        15.41 o                         
  -7   5   5         16.16         10.05        13.77 o                         
  -6   5   5          0.06          3.50         7.16 o                         
  -5   5   5         48.60         33.21         6.96 o                         
  -4   5   5         13.19         17.06         6.09 o                         
  -3   5   5         58.11         53.01         6.12 o                         
  -2   5   5        688.05        729.05         8.85 o                         
  -1   5   5        523.65        544.05         9.53 o                         
   0   5   5         82.79         87.07         3.74 o                         
   1   5   5        524.35        545.61         5.93 o                         
   2   5   5        689.13        707.35        12.62 o                         
   3   5   5         58.23         51.45         5.95 o                         
   4   5   5         13.15         11.47         6.28 o                         
   5   5   5         48.59         37.51         7.53 o                         
   6   5   5          0.06          5.66        11.95 o                         
   7   5   5         16.18         24.77        13.24 o                         
   8   5   5          7.34          3.79        14.28 o                         
  -8   6   5         30.90         34.16        16.37 o                         
  -7   6   5         20.91         24.04        13.70 o                         
  -6   6   5          7.14          4.62         7.18 o                         
  -5   6   5          9.62          3.78         6.70 o                         
  -4   6   5         23.39         21.42         6.33 o                         
  -3   6   5         64.71         63.57         4.56 o                         
  -2   6   5         26.74         22.65         4.21 o                         
  -1   6   5        163.06        164.49         6.26 o                         
   0   6   5        707.31        750.22         8.48 o                         
   1   6   5        162.16        150.46         9.40 o                         
   2   6   5         26.76         20.08         3.68 o                         
   3   6   5         64.74         58.60         6.38 o                         
   4   6   5         23.28         21.19         6.77 o                         
   5   6   5          9.68         -7.48         7.48 o                         
   6   6   5          7.12         13.03        12.37 o                         
   7   6   5         20.90         21.85        12.65 o                         
   8   6   5         30.91         36.39        13.88 o                         
  -7   7   5         12.91         21.51        13.01 o                         
  -6   7   5         34.93         34.91         7.94 o                         
  -5   7   5         34.43         38.32         7.53 o                         
  -4   7   5         95.24        104.69         7.60 o                         
  -3   7   5        354.26        329.25         8.75 o                         
  -2   7   5         62.91         54.17         4.76 o                         
  -1   7   5         15.71         16.12         5.77 o                         
   0   7   5          1.17         -1.54         5.53 o                         
   1   7   5         15.68         17.88         3.32 o                         
   2   7   5         62.58         67.58         5.50 o                         
   3   7   5        354.07        345.50        15.37 o                         
   4   7   5         95.15         86.24         8.53 o                         
   5   7   5         34.50         19.21         7.69 o                         
   6   7   5         35.11         32.67        12.58 o                         
   7   7   5         12.92         20.05        12.69 o                         
  -7   8   5          3.68         29.10        13.40 o                         
  -6   8   5          0.37          3.40         7.54 o                         
  -5   8   5         12.06         11.19         7.21 o                         
  -4   8   5         30.10         30.91         7.24 o                         
  -3   8   5        139.07        125.47         9.07 o                         
  -2   8   5        117.74        104.19         5.51 o                         
  -1   8   5         17.85         19.56         6.26 o                         
   0   8   5        147.66        153.75         7.18 o                         
   1   8   5         18.03         15.28         5.74 o                         
   2   8   5        117.69        121.95         9.66 o                         
   3   8   5        139.24        149.92        13.06 o                         
   4   8   5         30.15         34.09        11.83 o                         
   5   8   5         12.11          9.05         8.12 o                         
   6   8   5          0.37          4.28         8.02 o                         
   7   8   5          3.67          9.49        13.06 o                         
  -6   9   5          5.04          4.90         7.63 o                         
  -5   9   5          7.63          1.16         6.91 o                         
  -4   9   5         23.79         25.05         6.98 o                         
  -3   9   5         22.96         20.81         6.47 o                         
  -2   9   5         27.19         16.51         6.82 o                         
  -1   9   5        121.12        131.14         7.86 o                         
   0   9   5          4.72         11.73         7.21 o                         
   1   9   5        121.06        133.40         7.98 o                         
   2   9   5         27.05         20.48        11.61 o                         
   3   9   5         23.04         24.30        11.61 o                         
   4   9   5         23.67         33.13        11.34 o                         
   5   9   5          7.66          5.68        11.46 o                         
   6   9   5          5.03         16.37        12.61 o                         
  -6  10   5          2.31        -11.15        11.15 o                         
  -5  10   5         10.00        -10.50        10.50 o                         
  -4  10   5         32.89         24.27        10.64 o                         
  -3  10   5          2.99          2.54        10.50 o                         
  -2  10   5         17.67         21.93         7.29 o                         
  -1  10   5        287.30        278.19         9.70 o                         
   0  10   5          1.93          5.38         6.80 o                         
   1  10   5        287.32        294.81         9.52 o                         
   2  10   5         17.69         14.88        12.28 o                         
   3  10   5          3.04          4.15        11.45 o                         
   4  10   5         32.86         39.94        14.35 o                         
   5  10   5          9.97          8.72        12.75 o                         
   6  10   5          2.32         -1.50        12.45 o                         
  -5  11   5          2.00        -10.76        10.76 o                         
  -4  11   5         13.21         10.90        10.99 o                         
  -3  11   5         48.18         25.81        10.97 o                         
  -2  11   5         25.76         21.89        10.19 o                         
  -1  11   5         36.29         36.09         7.35 o                         
   0  11   5          0.53         -6.88         6.88 o                         
   1  11   5         36.22         25.74         7.79 o                         
   2  11   5         25.68         31.87        11.82 o                         
   3  11   5         48.22         30.94        12.62 o                         
   4  11   5         13.24         -0.36        12.27 o                         
   5  11   5          2.01         -5.78        12.75 o                         
  -4  12   5          3.21          0.81        11.33 o                         
  -3  12   5          2.47          7.31        10.77 o                         
  -2  12   5         69.40         79.15        12.01 o                         
  -1  12   5        102.71        101.72        16.47 o                         
   0  12   5         36.90         42.34         8.76 o                         
   1  12   5        102.70        127.06         9.09 o                         
   2  12   5         69.30         67.52        13.98 o                         
   3  12   5          2.47         -9.51        12.06 o                         
   4  12   5          3.21          8.10        13.86 o                         
  -3  13   5          1.63         -0.46        11.74 o                         
  -2  13   5         31.76         56.34        11.20 o                         
  -1  13   5          4.09         -0.37         7.70 o                         
   0  13   5          0.02          6.10         7.78 o                         
   1  13   5          4.10          1.91        10.56 o                         
   2  13   5         31.70         56.63        12.87 o                         
   3  13   5          1.64          6.47        13.89 o                         
   0   0   6        166.48        156.78         5.38 o                         
   1   0   6        302.16        284.99         4.40 o                         
   2   0   6        112.95        110.53         3.44 o                         
   3   0   6        160.38        160.12         4.74 o                         
   4   0   6         79.10         70.69         6.77 o                         
   5   0   6         11.74          8.68         6.90 o                         
   6   0   6          1.88         -0.50         7.77 o                         
   7   0   6          0.35          7.38         8.28 o                         
   8   0   6         25.09         20.87         9.31 o                         
  -8   1   6          3.92         14.95         9.50 o                         
  -7   1   6         16.13         21.66         8.65 o                         
  -6   1   6         43.79         45.63         8.66 o                         
  -5   1   6         18.79         13.09         7.00 o                         
  -4   1   6         19.25         22.14         6.06 o                         
  -3   1   6       1070.92       1142.87        21.06 o                         
  -2   1   6        565.47        553.25         8.42 o                         
  -1   1   6       3533.07       3456.51        11.33 o                         
   0   1   6      10511.57      10094.76        17.41 o                         
   1   1   6       3533.05       3465.32        14.75 o                         
   2   1   6        565.00        555.64         4.31 o                         
   3   1   6       1070.53       1138.04        11.80 o                         
   4   1   6         19.09         17.42         3.76 o                         
   5   1   6         18.82         18.16         6.86 o                         
   6   1   6         43.88         42.86         8.15 o                         
   7   1   6         16.10          5.68         9.91 o                         
   8   1   6          3.91         11.21         9.19 o                         
  -8   2   6         14.22         25.56         9.51 o                         
  -7   2   6         89.51        107.45        25.88 o                         
  -6   2   6         72.91         70.66         8.80 o                         
  -5   2   6        222.61        214.53        16.08 o                         
  -4   2   6        209.68        191.91         7.93 o                         
  -3   2   6        643.64        684.27         9.42 o                         
  -2   2   6        699.47        713.38         9.84 o                         
  -1   2   6        354.53        338.10         7.02 o                         
   0   2   6        254.60        260.72         4.17 o                         
   1   2   6        354.61        347.69         3.85 o                         
   2   2   6        698.72        720.35         4.69 o                         
   3   2   6        642.90        673.06         7.08 o                         
   4   2   6        209.52        198.63         4.29 o                         
   5   2   6        222.55        223.94         8.51 o                         
   6   2   6         72.82         68.54         8.38 o                         
   7   2   6         89.59         88.73         9.33 o                         
   8   2   6         14.21         24.45         9.78 o                         
  -8   3   6          6.42          5.18         9.08 o                         
  -7   3   6          0.06         -3.38         7.88 o                         
  -6   3   6         84.18        101.33        14.63 o                         
  -5   3   6          9.87         12.65         5.13 o                         
  -4   3   6        170.37        153.18        11.10 o                         
  -3   3   6         75.67         74.20         5.72 o                         
  -2   3   6       1290.78       1347.38        13.15 o                         
  -1   3   6        375.35        395.14         7.36 o                         
   0   3   6       2319.70       2322.80        73.21 o                         
   1   3   6        375.12        383.14         3.94 o                         
   2   3   6       1290.47       1332.97        15.20 o                         
   3   3   6         75.74         73.32         2.60 o                         
   4   3   6        170.64        158.70         4.08 o                         
   5   3   6          9.90          8.25         6.62 o                         
   6   3   6         84.16         92.93         8.57 o                         
   7   3   6          0.07         -2.16        14.46 o                         
   8   3   6          6.39         16.82        13.83 o                         
  -8   4   6          7.85         12.24         9.21 o                         
  -7   4   6          7.74          6.32         7.98 o                         
  -6   4   6        107.54        107.42         8.92 o                         
  -5   4   6        173.44        157.20         7.02 o                         
  -4   4   6         19.03         11.92         5.92 o                         
  -3   4   6        933.60        964.29        28.37 o                         
  -2   4   6        326.81        334.92         6.51 o                         
  -1   4   6        609.99        633.84        57.01 o                         
   0   4   6       1663.22       1651.48        29.31 o                         
   1   4   6        610.18        636.80         4.27 o                         
   2   4   6        327.19        319.02         6.04 o                         
   3   4   6        932.64        973.63        16.45 o                         
   4   4   6         19.15         21.65         6.04 o                         
   5   4   6        173.63        163.47         8.06 o                         
   6   4   6        107.56        112.46        13.95 o                         
   7   4   6          7.67         -1.62        12.55 o                         
   8   4   6          7.84         13.47        14.22 o                         
  -8   5   6          2.94          9.71        15.14 o                         
  -7   5   6         27.89         19.82         8.47 o                         
  -6   5   6          6.72          3.85        12.52 o                         
  -5   5   6         24.87         23.94         6.94 o                         
  -4   5   6        169.98        163.99        14.46 o                         
  -3   5   6        425.92        435.32         8.80 o                         
  -2   5   6        219.15        210.67         6.48 o                         
  -1   5   6        207.10        212.79         9.19 o                         
   0   5   6        253.21        249.63         6.52 o                         
   1   5   6        207.00        211.63         4.44 o                         
   2   5   6        218.99        229.62         3.73 o                         
   3   5   6        426.10        426.35        11.85 o                         
   4   5   6        170.00        177.21        18.45 o                         
   5   5   6         24.95         20.68         7.25 o                         
   6   5   6          6.76          4.64        11.40 o                         
   7   5   6         27.88         21.39        12.39 o                         
   8   5   6          2.95          3.27        12.87 o                         
  -8   6   6          5.55         31.22        15.84 o                         
  -7   6   6          7.99         14.92        13.18 o                         
  -6   6   6         72.27         64.28         7.92 o                         
  -5   6   6         12.56         10.05         6.90 o                         
  -4   6   6         68.93         67.24         7.00 o                         
  -3   6   6          6.31          5.38         5.85 o                         
  -2   6   6         69.08         75.58         5.99 o                         
  -1   6   6         19.35         17.44         3.80 o                         
   0   6   6          3.15          2.30         3.55 o                         
   1   6   6         19.27         23.86         3.25 o                         
   2   6   6         69.03         66.30         3.07 o                         
   3   6   6          6.26          5.39         5.78 o                         
   4   6   6         68.67         59.32         7.52 o                         
   5   6   6         12.49          7.19         7.56 o                         
   6   6   6         72.28         67.84        12.49 o                         
   7   6   6          8.00         19.27        13.64 o                         
   8   6   6          5.54         -3.01        15.09 o                         
  -7   7   6          0.11         -6.79        12.95 o                         
  -6   7   6          2.42          7.12         7.03 o                         
  -5   7   6         26.84         29.24         8.72 o                         
  -4   7   6        194.12        196.36        10.54 o                         
  -3   7   6         51.38         49.91         6.84 o                         
  -2   7   6         25.21         24.04         6.11 o                         
  -1   7   6         38.79         46.03         6.11 o                         
   0   7   6        564.88        539.42        14.15 o                         
   1   7   6         38.83         36.33         3.66 o                         
   2   7   6         25.19         29.59         5.58 o                         
   3   7   6         51.32         46.74         6.54 o                         
   4   7   6        194.48        200.40        14.26 o                         
   5   7   6         26.80         24.35         7.90 o                         
   6   7   6          2.43          2.81        10.79 o                         
   7   7   6          0.11          5.80        12.40 o                         
  -7   8   6          0.85          0.80        12.13 o                         
  -6   8   6         10.63         14.21        11.80 o                         
  -5   8   6         45.39         37.92         7.67 o                         
  -4   8   6        167.28        150.51         8.44 o                         
  -3   8   6        154.62        149.42         7.95 o                         
  -2   8   6        250.17        234.27         6.52 o                         
  -1   8   6         79.23         75.85         7.08 o                         
   0   8   6        132.08        139.06         7.24 o                         
   1   8   6         79.08         79.59         6.62 o                         
   2   8   6        250.12        261.11         8.05 o                         
   3   8   6        154.53        148.53        13.85 o                         
   4   8   6        167.22        168.81        13.58 o                         
   5   8   6         45.33         38.71        12.51 o                         
   6   8   6         10.69         17.43         8.06 o                         
   7   8   6          0.85          1.10        12.97 o                         
  -6   9   6         16.49         16.70         7.74 o                         
  -5   9   6          6.82          2.06         7.55 o                         
  -4   9   6         16.46         20.87         7.12 o                         
  -3   9   6         13.30         15.47         8.15 o                         
  -2   9   6         31.15         24.41         6.73 o                         
  -1   9   6        208.43        196.88         8.57 o                         
   0   9   6        476.91        508.75        13.98 o                         
   1   9   6        208.20        193.06         8.24 o                         
   2   9   6         31.14         31.21        11.79 o                         
   3   9   6         13.39         24.44        11.80 o                         
   4   9   6         16.49         22.64        12.09 o                         
   5   9   6          6.81          9.08        11.93 o                         
   6   9   6         16.53          6.47        12.21 o                         
  -6  10   6          0.07         -1.04         7.51 o                         
  -5  10   6         27.35         30.97         7.61 o                         
  -4  10   6         12.12          7.68        10.88 o                         
  -3  10   6         33.84         27.18        10.30 o                         
  -2  10   6        113.57        117.51         8.05 o                         
  -1  10   6          9.92         15.61         7.24 o                         
   0  10   6         34.28         41.22         7.45 o                         
   1  10   6          9.92          8.16         7.10 o                         
   2  10   6        113.44         99.69        13.38 o                         
   3  10   6         33.93         30.75        11.76 o                         
   4  10   6         12.09         24.45        14.45 o                         
   5  10   6         27.32         25.33        12.26 o                         
   6  10   6          0.07         -0.17        12.64 o                         
  -5  11   6          7.56          5.07        10.96 o                         
  -4  11   6         10.23         -7.65        10.71 o                         
  -3  11   6         20.18         11.50        10.58 o                         
  -2  11   6         53.64         54.94        11.02 o                         
  -1  11   6         11.40         10.47         7.18 o                         
   0  11   6         28.86         27.32        10.40 o                         
   1  11   6         11.41          9.76         7.37 o                         
   2  11   6         53.87         57.34        12.87 o                         
   3  11   6         20.19         24.29        12.33 o                         
   4  11   6         10.22          1.23        12.05 o                         
   5  11   6          7.54         -0.10        12.38 o                         
  -4  12   6         17.78         -2.21        11.40 o                         
  -3  12   6         35.71         35.88        11.36 o                         
  -2  12   6         24.00         17.27        10.73 o                         
  -1  12   6         14.85          9.56         7.94 o                         
   0  12   6         62.15         58.34         8.35 o                         
   1  12   6         14.80         17.16         7.59 o                         
   2  12   6         23.96         23.90        13.57 o                         
   3  12   6         35.83         36.85        13.26 o                         
   4  12   6         17.77          3.83        12.62 o                         
  -2  13   6         20.52         17.89        11.05 o                         
  -1  13   6          1.66          8.10         8.11 o                         
   0  13   6          3.21          0.67         8.69 o                         
   1  13   6          1.67         24.17        11.64 o                         
   2  13   6         20.56         18.53        12.79 o                         
   1   0   7        543.68        523.10         5.54 o                         
   2   0   7         21.39         18.85         3.78 o                         
   3   0   7       1012.78       1023.50        25.33 o                         
   4   0   7          2.40          2.62         6.03 o                         
   5   0   7          4.45          0.32         7.12 o                         
   6   0   7          0.08          0.66         7.84 o                         
   7   0   7          2.26          4.93         8.47 o                         
   8   0   7          4.31         20.19         9.35 o                         
  -8   1   7          3.83         10.80         9.58 o                         
  -7   1   7          1.63          4.41         8.18 o                         
  -6   1   7         23.97         19.06         8.23 o                         
  -5   1   7         46.60         52.26        10.31 o                         
  -4   1   7         88.98         91.74         7.21 o                         
  -3   1   7       1209.46       1276.29        14.23 o                         
  -2   1   7        229.90        226.45         6.83 o                         
  -1   1   7         44.78         47.29         7.68 o                         
   0   1   7       1080.99       1044.39        15.96 o                         
   1   1   7         44.80         42.46         3.42 o                         
   2   1   7        229.80        222.88         4.09 o                         
   3   1   7       1208.95       1240.57        14.70 o                         
   4   1   7         88.53         88.30         6.66 o                         
   5   1   7         46.65         39.50         7.35 o                         
   6   1   7         24.00         22.45         7.96 o                         
   7   1   7          1.64         -8.02         8.58 o                         
   8   1   7          3.83          7.22         9.48 o                         
  -8   2   7          3.78         10.12         9.50 o                         
  -7   2   7         10.50          2.24         8.13 o                         
  -6   2   7        115.30        109.79         9.12 o                         
  -5   2   7         63.72         57.23         7.23 o                         
  -4   2   7        215.67        218.37         7.76 o                         
  -3   2   7        149.08        151.58         5.95 o                         
  -2   2   7        566.87        564.47         9.60 o                         
  -1   2   7        551.12        545.33        12.39 o                         
   0   2   7         72.78         64.18         3.55 o                         
   1   2   7        550.76        547.86         4.78 o                         
   2   2   7        566.64        543.15         4.59 o                         
   3   2   7        149.03        150.31         3.50 o                         
   4   2   7        215.92        209.48         4.50 o                         
   5   2   7         63.61         60.81         5.05 o                         
   6   2   7        115.25        120.13         8.89 o                         
   7   2   7         10.46         13.85         8.60 o                         
   8   2   7          3.78          6.29         8.86 o                         
  -8   3   7          2.69         -8.94         9.11 o                         
  -7   3   7         18.08          3.64         8.45 o                         
  -6   3   7         40.73         34.07         8.22 o                         
  -5   3   7        337.44        314.50        34.49 o                         
  -4   3   7        124.90        120.45        10.04 o                         
  -3   3   7        135.25        138.83        10.33 o                         
  -2   3   7        517.80        508.28         9.61 o                         
  -1   3   7        611.40        631.07         9.32 o                         
   0   3   7          6.07          5.97         2.95 o                         
   1   3   7        611.56        618.29         5.04 o                         
   2   3   7        518.81        513.35         4.94 o                         
   3   3   7        135.29        137.90         3.02 o                         
   4   3   7        124.94        122.63         4.11 o                         
   5   3   7        337.90        329.84        12.92 o                         
   6   3   7         40.55         41.54         7.89 o                         
   7   3   7         18.08         19.02        13.00 o                         
   8   3   7          2.70         18.30        13.74 o                         
  -8   4   7          6.32          6.78         8.58 o                         
  -7   4   7          4.42         15.59         8.06 o                         
  -6   4   7        177.15        183.51         9.38 o                         
  -5   4   7          5.34          0.07         6.10 o                         
  -4   4   7        124.82        123.16        14.16 o                         
  -3   4   7         51.24         47.45         6.17 o                         
  -2   4   7        196.24        197.05         8.00 o                         
  -1   4   7        375.42        350.58        26.61 o                         
   0   4   7         80.55         80.31         3.82 o                         
   1   4   7        376.37        369.51         4.32 o                         
   2   4   7        195.97        202.60         4.15 o                         
   3   4   7         51.58         47.43         3.30 o                         
   4   4   7        124.83        120.73         5.84 o                         
   5   4   7          5.36          6.39         6.78 o                         
   6   4   7        177.19        176.36        14.05 o                         
   7   4   7          4.39          4.91        12.12 o                         
   8   4   7          6.32         -1.64        13.51 o                         
  -7   5   7         24.65         24.54        13.69 o                         
  -6   5   7          3.16          4.51        12.84 o                         
  -5   5   7         17.86         19.01         6.70 o                         
  -4   5   7         32.51         27.50         6.56 o                         
  -3   5   7         66.47         66.10         6.62 o                         
  -2   5   7         56.89         56.44         5.40 o                         
  -1   5   7         80.84         81.54         4.32 o                         
   0   5   7          2.11          1.12         2.91 o                         
   1   5   7         80.71         86.14         3.18 o                         
   2   5   7         56.76         61.34         3.18 o                         
   3   5   7         66.58         67.99         4.05 o                         
   4   5   7         32.50         24.21         6.48 o                         
   5   5   7         17.83         12.65         7.25 o                         
   6   5   7          3.14          2.22        12.07 o                         
   7   5   7         24.64         11.73        11.89 o                         
   8   5   7          0.72         -2.50        14.23 o                         
  -7   6   7          2.34         -0.70        12.90 o                         
  -6   6   7          6.95         16.94         7.59 o                         
  -5   6   7         73.86         66.22         7.55 o                         
  -4   6   7         22.79         18.55         7.09 o                         
  -3   6   7        100.95         99.13         7.24 o                         
  -2   6   7         56.45         59.90         5.96 o                         
  -1   6   7        227.05        213.06         8.60 o                         
   0   6   7         90.33         99.67         4.29 o                         
   1   6   7        227.42        212.14         4.66 o                         
   2   6   7         56.20         55.83         3.29 o                         
   3   6   7        100.96        100.78         7.05 o                         
   4   6   7         22.92         21.90         7.05 o                         
   5   6   7         73.74         70.23         8.03 o                         
   6   6   7          6.93          1.82        11.53 o                         
   7   6   7          2.35          2.95        12.61 o                         
  -7   7   7         11.68          7.08        12.98 o                         
  -6   7   7         43.92         42.86        12.97 o                         
  -5   7   7         15.12         15.97         8.31 o                         
  -4   7   7        389.66        392.85        22.47 o                         
  -3   7   7         24.69         11.76         6.40 o                         
  -2   7   7         19.01         23.56         6.44 o                         
  -1   7   7         36.12         33.72         4.27 o                         
   0   7   7        204.75        206.59         5.12 o                         
   1   7   7         36.15         36.73         3.81 o                         
   2   7   7         19.09         23.00         6.73 o                         
   3   7   7         24.54         26.74        10.75 o                         
   4   7   7        390.23        398.40        51.75 o                         
   5   7   7         15.14         16.09         7.46 o                         
   6   7   7         43.95         35.02        11.57 o                         
   7   7   7         11.63         21.80        12.97 o                         
  -7   8   7        103.29        139.23        16.01 o                         
  -6   8   7          5.99          9.82        18.33 o                         
  -5   8   7          9.37         13.11         7.23 o                         
  -4   8   7         10.25         15.76         7.02 o                         
  -3   8   7        184.47        157.44         8.18 o                         
  -2   8   7          5.29          1.73         6.46 o                         
  -1   8   7        173.12        165.28         7.73 o                         
   0   8   7        225.14        232.89         5.72 o                         
   1   8   7        172.78        167.48         9.66 o                         
   2   8   7          5.28          8.17         6.05 o                         
   3   8   7        184.31        173.35        13.62 o                         
   4   8   7         10.25         27.79        11.87 o                         
   5   8   7          9.30          2.97        11.57 o                         
   6   8   7          6.00          9.96        12.33 o                         
   7   8   7        103.24        100.63        13.54 o                         
  -6   9   7          3.21         10.93         7.85 o                         
  -5   9   7          7.51         13.99         7.37 o                         
  -4   9   7          8.05         20.39         7.25 o                         
  -3   9   7         30.21         26.96         6.98 o                         
  -2   9   7         31.20         25.00         5.40 o                         
  -1   9   7          1.03          4.26         7.04 o                         
   0   9   7       1121.05       1126.67        14.71 o                         
   1   9   7          1.03         -0.41         6.73 o                         
   2   9   7         31.31         35.22        12.33 o                         
   3   9   7         30.27         45.86        12.11 o                         
   4   9   7          8.10         26.98        12.83 o                         
   5   9   7          7.47         -0.57        12.02 o                         
   6   9   7          3.25         19.13        12.03 o                         
  -6  10   7          1.81         -5.21        13.54 o                         
  -5  10   7          0.64          0.07         7.42 o                         
  -4  10   7         12.99         24.77        11.07 o                         
  -3  10   7         20.50         25.27        10.71 o                         
  -2  10   7         40.77         39.31         7.69 o                         
  -1  10   7         83.10         77.40         7.96 o                         
   0  10   7          8.49          7.15         7.31 o                         
   1  10   7         83.34         71.91         7.44 o                         
   2  10   7         40.77         49.40        13.12 o                         
   3  10   7         20.41         20.97        12.17 o                         
   4  10   7         12.93         34.64        12.99 o                         
   6  10   7          1.83          2.45        12.03 o                         
  -4  11   7          1.55          9.49        10.93 o                         
  -3  11   7          5.28         10.26        10.13 o                         
  -2  11   7         15.82          6.36        10.89 o                         
  -1  11   7         22.40         15.53         7.72 o                         
   0  11   7          0.00          0.20         7.41 o                         
   1  11   7         22.40         28.91         7.54 o                         
   2  11   7         15.82         23.81        12.15 o                         
   3  11   7          5.25         10.51        11.98 o                         
   4  11   7          1.56         12.36        12.63 o                         
   5  11   7         19.59         25.98        13.77 o                         
  -4  12   7          2.97        -10.68        11.97 o                         
  -3  12   7         19.58         25.02        11.34 o                         
  -2  12   7         14.82          1.59        11.31 o                         
  -1  12   7          0.82         -0.19         7.84 o                         
   0  12   7          0.25         -7.25         7.25 o                         
   1  12   7          0.84          5.54        12.67 o                         
   2  12   7         14.82         18.26        12.84 o                         
   3  12   7         19.57         26.80        13.46 o                         
   4  12   7          2.98         12.33        13.08 o                         
  -2  13   7          5.21         13.52        11.37 o                         
  -1  13   7          5.33         -4.03         8.07 o                         
   0  13   7          8.91          3.58         8.93 o                         
   2  13   7          5.22          3.90        13.45 o                         
   0   0   8       1155.35       1105.95        10.57 o                         
   1   0   8         24.52         35.30         6.42 o                         
   2   0   8          0.50         -2.24         3.96 o                         
   3   0   8        287.58        289.78         4.66 o                         
   4   0   8        147.55        153.27         9.36 o                         
   5   0   8        129.60        138.78         9.93 o                         
   6   0   8          9.60          3.30         7.99 o                         
   7   0   8         29.98         27.58         8.71 o                         
   8   0   8          1.99          4.12        12.77 o                         
  -8   1   8          0.48          0.75        14.41 o                         
  -7   1   8          4.25          7.51         8.39 o                         
  -6   1   8          1.12          0.04         7.82 o                         
  -5   1   8         65.65         68.61         7.86 o                         
  -4   1   8         31.70         30.60         6.48 o                         
  -3   1   8        276.12        267.89         8.23 o                         
  -2   1   8        886.51        899.66         7.84 o                         
  -1   1   8        441.98        432.41         7.05 o                         
   0   1   8          0.39         -1.65         3.42 o                         
   1   1   8        441.93        435.24         8.92 o                         
   2   1   8        886.42        905.29         7.48 o                         
   3   1   8        276.26        281.37         4.46 o                         
   4   1   8         31.80         26.91         4.63 o                         
   5   1   8         65.67         62.02         7.53 o                         
   6   1   8          1.11          1.45         7.73 o                         
   7   1   8          4.22         17.14         8.16 o                         
   8   1   8          0.47          1.63         9.35 o                         
  -8   2   8          4.23          6.93         9.04 o                         
  -7   2   8         54.03         52.52         8.89 o                         
  -6   2   8         25.06         16.81         8.18 o                         
  -5   2   8         76.78         68.28         9.44 o                         
  -4   2   8         29.07         33.51        10.34 o                         
  -3   2   8        237.06        243.27         8.51 o                         
  -2   2   8        457.82        462.97         9.24 o                         
  -1   2   8        614.05        626.79         8.86 o                         
   0   2   8         26.29         21.70         3.59 o                         
   1   2   8        612.73        603.06         5.99 o                         
   2   2   8        457.97        474.37         5.13 o                         
   3   2   8        237.16        236.54         3.67 o                         
   4   2   8         28.97         26.41         3.70 o                         
   5   2   8         76.72         84.03         5.49 o                         
   6   2   8         24.98         11.20         7.49 o                         
   7   2   8         54.02         53.15         8.97 o                         
   8   2   8          4.23         13.86        14.14 o                         
  -8   3   8          2.72          7.67         8.83 o                         
  -7   3   8          7.58         10.07         8.91 o                         
  -6   3   8         39.91         43.42        10.10 o                         
  -5   3   8        433.47        408.37        37.03 o                         
  -4   3   8        281.53        284.32        13.76 o                         
  -3   3   8        124.11        113.43         8.08 o                         
  -2   3   8       1047.28       1121.13        13.30 o                         
  -1   3   8       1143.59       1186.85        10.28 o                         
   0   3   8        191.98        196.44         6.57 o                         
   1   3   8       1143.75       1159.94         9.05 o                         
   2   3   8       1048.61       1090.79        12.20 o                         
   3   3   8        124.12        119.83         3.13 o                         
   4   3   8        281.37        270.03         5.00 o                         
   5   3   8        433.32        444.03        14.27 o                         
   6   3   8         39.94         37.04        12.38 o                         
   7   3   8          7.55          2.43        12.96 o                         
   8   3   8          2.71         -0.53        13.56 o                         
  -8   4   8          1.74         -0.71        12.88 o                         
  -7   4   8         18.10         23.69        13.37 o                         
  -6   4   8         83.78         94.13        14.75 o                         
  -5   4   8         28.36         25.79         6.86 o                         
  -4   4   8         43.39         35.91         6.82 o                         
  -2   4   8         80.80         80.01         7.15 o                         
  -1   4   8       1211.87       1284.59        12.99 o                         
   0   4   8         40.70         35.23         3.42 o                         
   1   4   8       1210.35       1249.70         7.08 o                         
   2   4   8         80.77         81.19         3.07 o                         
   3   4   8        341.09        351.05         5.55 o                         
   4   4   8         43.36         51.56         4.49 o                         
   5   4   8         28.33         24.31         7.29 o                         
   6   4   8         83.66         92.26        13.03 o                         
   7   4   8         18.07         17.41        12.99 o                         
   8   4   8          1.74          2.72        14.17 o                         
  -8   5   8          0.50         19.53        14.77 o                         
  -7   5   8         18.91         30.36        14.22 o                         
  -6   5   8         19.46         21.60        13.48 o                         
  -5   5   8          6.32          1.34         6.39 o                         
  -4   5   8        144.18        136.17         7.97 o                         
  -3   5   8         30.43         33.48         6.08 o                         
  -2   5   8        127.08        125.00         6.15 o                         
  -1   5   8        236.72        233.46        22.71 o                         
   0   5   8         24.25         19.14         3.34 o                         
   1   5   8        236.77        238.84         4.14 o                         
   2   5   8        127.06        125.38         4.31 o                         
   3   5   8         30.44         28.10         3.99 o                         
   4   5   8        144.04        152.15         8.39 o                         
   5   5   8          6.32          7.09         7.07 o                         
   6   5   8         19.43         31.95        12.56 o                         
   7   5   8         18.83         18.82        13.05 o                         
   8   5   8          0.50          5.40        13.23 o                         
  -7   6   8         15.56         16.68        13.41 o                         
  -6   6   8          5.23          6.77         7.29 o                         
  -5   6   8          5.68          2.49         7.23 o                         
  -4   6   8         19.63         13.59         6.95 o                         
  -3   6   8         14.01         15.08         6.50 o                         
  -2   6   8        120.59        118.55         6.76 o                         
  -1   6   8         23.56         20.05         4.23 o                         
   0   6   8          0.11          0.19         2.89 o                         
   1   6   8         23.54         22.12         3.92 o                         
   2   6   8        120.61        119.12         3.90 o                         
   3   6   8         13.86         18.37         6.54 o                         
   4   6   8         19.62         10.77         6.98 o                         
   5   6   8          5.65          8.83         7.36 o                         
   6   6   8          5.21         10.85        11.61 o                         
   7   6   8         15.55         16.60        13.48 o                         
  -7   7   8          5.56         -0.83        12.45 o                         
  -6   7   8         10.08          8.09        12.49 o                         
  -5   7   8         36.39         27.97         7.43 o                         
  -4   7   8         69.43         49.60         7.68 o                         
  -3   7   8          1.85          1.84         6.62 o                         
  -2   7   8        161.36        199.26        23.15 o                         
  -1   7   8         16.01         15.48         4.42 o                         
   0   7   8          1.70          0.10         3.00 o                         
   1   7   8         15.97         12.25         4.51 o                         
   2   7   8        161.81        160.30        13.82 o                         
   3   7   8          1.85        -11.19        11.19 o                         
   4   7   8         69.42         65.28        14.52 o                         
   5   7   8         36.37         37.02         8.01 o                         
   6   7   8         10.07          6.56        14.05 o                         
   7   7   8          5.55          6.69        13.43 o                         
  -7   8   8          9.90          9.19        13.96 o                         
  -6   8   8          3.17         -3.35         7.59 o                         
  -5   8   8         11.91          5.25         7.29 o                         
  -4   8   8        201.83        188.15         8.98 o                         
  -3   8   8         60.39         56.21         7.18 o                         
  -2   8   8         37.75         26.27         7.18 o                         
  -1   8   8         28.56         26.75         8.01 o                         
   0   8   8        559.52        524.72        12.24 o                         
   1   8   8         28.51         29.54         6.82 o                         
   2   8   8         37.82         32.76         6.30 o                         
   3   8   8         60.22         70.25        13.24 o                         
   4   8   8        201.88        202.14        14.71 o                         
   5   8   8         11.95          6.49        12.93 o                         
   6   8   8          3.19         -8.08        12.91 o                         
   7   8   8          9.87         -2.97        10.99 o                         
  -6   9   8          4.15         -0.94         7.89 o                         
  -5   9   8         13.30          8.51         7.18 o                         
  -4   9   8         92.19        104.77         9.95 o                         
  -3   9   8          6.43         -1.59         6.70 o                         
  -2   9   8         19.07         13.11         5.24 o                         
  -1   9   8        132.27        122.21         8.40 o                         
   0   9   8         58.64         68.31         8.31 o                         
   1   9   8        132.27        129.61         8.28 o                         
   2   9   8         19.10          6.51        12.22 o                         
   3   9   8          6.46         10.09        11.79 o                         
   4   9   8         92.32         94.67        13.74 o                         
   5   9   8         13.30         23.57        12.52 o                         
   6   9   8          4.16          2.70        12.83 o                         
  -5  10   8         18.18         20.96         7.71 o                         
  -4  10   8         55.61         60.99         7.59 o                         
  -3  10   8          2.09          7.52        10.39 o                         
  -2  10   8         56.97         53.26         8.28 o                         
  -1  10   8         34.76         31.44         7.58 o                         
   0  10   8         20.93         34.36        12.98 o                         
   1  10   8         34.64         26.33         7.21 o                         
   2  10   8         56.92         59.11        13.46 o                         
   3  10   8          2.10        -11.39        12.37 o                         
   4  10   8         55.70         55.01        14.11 o                         
   5  10   8         18.19         39.56        13.41 o                         
  -5  11   8          0.16          3.58        11.55 o                         
  -4  11   8         19.49         25.47        11.14 o                         
  -3  11   8         30.23         34.38        11.17 o                         
  -2  11   8          3.52         13.83        10.77 o                         
  -1  11   8         20.53         17.70         9.53 o                         
   0  11   8         40.58         32.57         7.96 o                         
   1  11   8         20.48         16.25         7.67 o                         
   2  11   8          3.52         21.23        12.91 o                         
   3  11   8         30.30         31.56        13.66 o                         
   4  11   8         19.53         23.46        14.16 o                         
   5  11   8          0.16         22.06        14.54 o                         
  -3  12   8          8.70         19.81        11.62 o                         
  -2  12   8         16.96         19.42        11.55 o                         
  -1  12   8         29.00         25.62         8.08 o                         
   0  12   8          4.51          2.89         7.93 o                         
   1  12   8         29.00         36.45        13.92 o                         
   2  12   8         16.96         24.88        13.84 o                         
   3  12   8          8.67          5.28        12.99 o                         
  -2  13   8         33.66         62.15        12.76 o                         
  -1  13   8         48.48         38.37        20.36 o                         
   0  13   8         20.70          6.13        15.50 o                         
   1  13   8         48.42         71.78        14.72 o                         
   2  13   8         33.62         60.01        15.16 o                         
   1   0   9        228.52        235.85         5.14 o                         
   2   0   9        135.15        137.10         6.79 o                         
   3   0   9         11.26         10.54         4.54 o                         
   4   0   9        110.29        120.90         4.61 o                         
   5   0   9        100.36         97.41         8.16 o                         
   6   0   9         22.37         23.95         8.54 o                         
   7   0   9         26.39         26.53         8.45 o                         
   8   0   9         11.33          0.41         9.39 o                         
  -8   1   9          3.57         10.98         9.05 o                         
  -7   1   9          7.43          9.43         8.39 o                         
  -6   1   9          6.88          8.12         8.07 o                         
  -5   1   9          3.69          5.91         7.88 o                         
  -4   1   9        146.53        162.93        11.97 o                         
  -3   1   9        124.73        117.38         5.50 o                         
  -2   1   9        396.66        378.99         6.45 o                         
  -1   1   9        897.65        853.54        13.87 o                         
   0   1   9        109.10         99.56         4.34 o                         
   1   1   9        898.15        873.35         7.43 o                         
   2   1   9        397.27        381.90         8.20 o                         
   3   1   9        125.09        121.26         4.95 o                         
   4   1   9        146.63        146.53         4.52 o                         
   5   1   9          3.67          5.51         5.30 o                         
   6   1   9          6.86          9.44         5.85 o                         
   7   1   9          7.46          7.79         8.33 o                         
   8   1   9          3.58          8.11         9.68 o                         
  -8   2   9          3.21          8.22         9.09 o                         
  -7   2   9          4.21          6.15         8.49 o                         
  -6   2   9         71.05         63.51         8.53 o                         
  -5   2   9         59.30         70.44        12.58 o                         
  -4   2   9         10.61          7.81        10.67 o                         
  -3   2   9        575.36        573.79        10.83 o                         
  -2   2   9       1032.58       1034.38        18.38 o                         
  -1   2   9       1781.95       1814.48        15.08 o                         
   0   2   9         30.02         23.66         3.88 o                         
   1   2   9       1780.71       1779.32         9.68 o                         
   2   2   9       1033.24       1042.69        14.72 o                         
   3   2   9        575.15        574.51         5.47 o                         
   4   2   9         10.63         11.23         3.47 o                         
   5   2   9         59.25         50.83         5.56 o                         
   6   2   9         71.17         60.66         6.12 o                         
   7   2   9          4.22          1.36         8.27 o                         
   8   2   9          3.23          7.66        12.04 o                         
  -8   3   9         10.89         13.93        14.04 o                         
  -7   3   9          3.95          2.90         8.50 o                         
  -6   3   9        240.32        282.31        17.24 o                         
  -5   3   9         39.26         44.75        14.01 o                         
  -4   3   9        264.48        268.87        13.99 o                         
  -3   3   9        116.41        121.01         8.27 o                         
  -2   3   9        118.95        120.85         7.28 o                         
  -1   3   9        150.18        146.45         5.06 o                         
   0   3   9        671.90        713.14         6.92 o                         
   1   3   9        150.39        141.92        13.95 o                         
   2   3   9        118.83        123.26         3.93 o                         
   3   3   9        116.79        121.56         3.31 o                         
   4   3   9        264.46        247.17         6.21 o                         
   5   3   9         39.27         44.55         5.39 o                         
   6   3   9        240.44        228.54        14.88 o                         
   7   3   9          3.96          1.00        12.69 o                         
   8   3   9         10.88          4.99        12.58 o                         
  -8   4   9          4.02         -6.92        14.86 o                         
  -7   4   9         29.77         31.54        13.87 o                         
  -6   4   9         62.69         67.09        14.12 o                         
  -5   4   9        149.63        128.91        24.05 o                         
  -4   4   9         89.78         82.26        14.86 o                         
  -3   4   9         83.66         74.44         8.35 o                         
  -2   4   9        280.34        297.28         9.07 o                         
  -1   4   9        465.48        473.61        10.77 o                         
   0   4   9        190.94        196.20         5.19 o                         
   1   4   9        464.85        458.09         5.19 o                         
   2   4   9        280.27        285.65         5.39 o                         
   3   4   9         83.58         73.85         4.66 o                         
   4   4   9         89.92         94.20         5.20 o                         
   5   4   9        149.67        131.09         8.45 o                         
   6   4   9         62.75         63.07        12.82 o                         
   7   4   9         29.85         28.55        12.61 o                         
   8   4   9          4.00         13.86        14.04 o                         
  -7   5   9          6.73          9.01        13.80 o                         
  -6   5   9         23.54         13.89         7.41 o                         
  -5   5   9         50.42         36.33         7.46 o                         
  -4   5   9         17.46         13.50         6.59 o                         
  -3   5   9          1.96         -3.20         8.54 o                         
  -2   5   9        183.02        175.49         8.12 o                         
  -1   5   9        320.75        339.10         6.66 o                         
   0   5   9         70.83         65.76         3.78 o                         
   1   5   9        320.78        323.53         4.82 o                         
   2   5   9        183.01        183.36         6.62 o                         
   3   5   9          1.96         -0.13         4.09 o                         
   4   5   9         17.53         12.13         6.97 o                         
   5   5   9         50.41         40.69         7.45 o                         
   6   5   9         23.62         29.49        12.44 o                         
   7   5   9          6.71          5.89        12.65 o                         
  -7   6   9          8.56         13.37        13.86 o                         
  -6   6   9         35.79         35.66         7.79 o                         
  -5   6   9         36.20         33.37         7.29 o                         
  -4   6   9         16.81         18.27         7.00 o                         
  -3   6   9        187.29        177.04        11.79 o                         
  -2   6   9         99.67         96.65         6.20 o                         
  -1   6   9        500.25        502.82        19.02 o                         
   0   6   9        155.64        147.88         3.93 o                         
   1   6   9        499.98        500.64        14.90 o                         
   2   6   9         99.84        103.21         4.50 o                         
   3   6   9        187.18        193.76        13.98 o                         
   4   6   9         16.78         19.19         7.16 o                         
   5   6   9         36.20         39.09         7.83 o                         
   6   6   9         35.84         26.35        12.02 o                         
   7   6   9          8.56         -6.60        13.08 o                         
  -7   7   9         37.06         38.40        14.72 o                         
  -6   7   9          8.55         -5.34         9.02 o                         
  -5   7   9         29.43         34.75         7.61 o                         
  -4   7   9        181.14        179.89         8.22 o                         
  -3   7   9         39.98         27.80         7.20 o                         
  -2   7   9          9.36          7.93         6.50 o                         
  -1   7   9        236.98        223.43         7.51 o                         
   0   7   9         17.78         16.59         4.50 o                         
   1   7   9        237.00        231.83         5.53 o                         
   2   7   9          9.44         13.38         6.37 o                         
   3   7   9         39.88         35.14        11.74 o                         
   4   7   9        181.24        214.41        14.77 o                         
   5   7   9         29.52         29.24         8.10 o                         
   6   7   9          8.54          2.73        12.11 o                         
   7   7   9         37.06         49.30        14.38 o                         
  -6   8   9         19.89         20.72         7.90 o                         
  -5   8   9          4.26         14.04        13.77 o                         
  -4   8   9         11.54         19.85         7.45 o                         
  -3   8   9          1.36          7.38         7.09 o                         
  -2   8   9         14.79          8.25         6.95 o                         
  -1   8   9         12.49          9.55         4.78 o                         
   0   8   9       1073.80       1052.05        25.08 o                         
   1   8   9         12.48          7.77         7.15 o                         
   2   8   9         14.80         18.93         6.69 o                         
   3   8   9          1.37          5.51        12.64 o                         
   4   8   9         11.54         23.79        13.06 o                         
   5   8   9          4.25         19.41        12.97 o                         
   6   8   9         19.90         19.08        12.03 o                         
  -6   9   9          0.13         10.99         7.66 o                         
  -5   9   9          0.43          4.68         7.44 o                         
  -4   9   9         58.20         66.45        11.47 o                         
  -3   9   9         45.79         44.00         7.36 o                         
  -2   9   9          6.66         -1.79         7.00 o                         
  -1   9   9         58.74         57.24         8.07 o                         
   0   9   9         52.11         47.81         7.90 o                         
   1   9   9         58.72         54.16        12.68 o                         
   2   9   9          6.74         -1.22        12.53 o                         
   3   9   9         45.65         61.64        14.04 o                         
   4   9   9         58.22         69.46        13.90 o                         
   5   9   9          0.43         -3.89        12.46 o                         
   6   9   9          0.13         -3.39        12.74 o                         
  -5  10   9          8.00         -0.24         7.44 o                         
  -4  10   9          0.22          5.46         7.08 o                         
  -3  10   9          8.43         -3.62        10.47 o                         
  -2  10   9          1.92          6.73         7.46 o                         
  -1  10   9          8.20          8.94         7.79 o                         
   0  10   9        151.34        152.67        21.20 o                         
   1  10   9          8.15         10.71         7.10 o                         
   2  10   9          1.90          5.14        13.37 o                         
   3  10   9          8.38         -8.63        13.21 o                         
   4  10   9          0.22          1.36        13.20 o                         
   5  10   9          7.97         15.47        13.48 o                         
  -4  11   9          4.06         15.74        11.32 o                         
  -3  11   9          2.81         13.32        10.47 o                         
  -2  11   9          5.17         17.67        11.21 o                         
  -1  11   9          8.24         12.37         7.71 o                         
   0  11   9         12.12         19.14         7.78 o                         
   1  11   9          8.21          4.82         7.51 o                         
   2  11   9          5.20          9.00        12.76 o                         
   3  11   9          2.81          9.72        14.18 o                         
   4  11   9          4.06          4.09        13.94 o                         
  -3  12   9          2.07         10.05        11.74 o                         
  -2  12   9         34.52         36.70        11.64 o                         
  -1  12   9          9.16          4.69         8.64 o                         
   0  12   9          0.02         -1.36         8.15 o                         
   1  12   9          9.15         18.64        13.12 o                         
   2  12   9         34.49         26.34        13.51 o                         
   3  12   9          2.08        -14.48        14.48 o                         
  -1  13   9          3.92         -1.89         8.51 o                         
   0  13   9          1.04         -4.62         8.18 o                         
   1  13   9          3.91         -9.00        13.03 o                         
   0   0  10        458.33        473.70         8.99 o                         
   1   0  10        997.18        938.02        19.21 o                         
   2   0  10         11.85         11.53         4.53 o                         
   3   0  10        571.77        578.51         8.32 o                         
   4   0  10         11.00         11.90         4.53 o                         
   5   0  10          4.55          4.79         5.53 o                         
   6   0  10         34.09         32.57         6.12 o                         
   7   0  10          0.06          3.84         8.38 o                         
   8   0  10          1.44         -4.94         9.41 o                         
  -8   1  10          6.95         13.07         9.57 o                         
  -7   1  10         10.54          2.44         8.63 o                         
  -6   1  10         41.79         40.29         8.67 o                         
  -5   1  10          3.43          3.38        11.13 o                         
  -4   1  10         98.37        100.75         5.50 o                         
  -3   1  10         51.16         55.13         6.84 o                         
  -2   1  10        959.27       1014.57        26.77 o                         
  -1   1  10       1444.22       1444.32        19.06 o                         
   0   1  10         14.53         17.15         4.25 o                         
   1   1  10       1443.52       1441.92        14.94 o                         
   2   1  10        959.68       1004.00         8.61 o                         
   3   1  10         51.23         47.78         4.61 o                         
   4   1  10         98.33        103.86         4.51 o                         
   5   1  10          3.44         -2.22         5.43 o                         
   6   1  10         41.90         38.08         6.07 o                         
   7   1  10         10.55         11.54         8.30 o                         
   8   1  10          6.96          6.09         9.32 o                         
  -8   2  10         11.62         11.22         9.28 o                         
  -7   2  10         12.62         20.44         8.78 o                         
  -6   2  10         18.37         10.97        12.84 o                         
  -5   2  10        344.99        362.07        16.32 o                         
  -4   2  10         98.15         92.03         9.71 o                         
  -3   2  10        391.87        411.03         7.57 o                         
  -2   2  10        717.92        712.97         8.10 o                         
  -1   2  10         32.70         31.19         4.73 o                         
   0   2  10        110.23        112.78         4.80 o                         
   1   2  10         32.78         32.11         4.22 o                         
   2   2  10        717.02        716.69         7.28 o                         
   3   2  10        391.11        397.03         6.37 o                         
   4   2  10         98.21         90.30         4.18 o                         
   5   2  10        344.65        354.10         7.40 o                         
   6   2  10         18.43          8.91         4.57 o                         
   7   2  10         12.71         10.37        12.82 o                         
   8   2  10         11.62         13.52        14.20 o                         
  -8   3  10          2.92          0.64        13.20 o                         
  -7   3  10          6.64         14.90        13.89 o                         
  -6   3  10         16.46         18.66        12.61 o                         
  -5   3  10        138.72        146.75        17.24 o                         
  -4   3  10         81.16         84.69        12.38 o                         
  -3   3  10        408.64        426.55        11.10 o                         
  -2   3  10        213.48        216.44         6.00 o                         
  -1   3  10        163.18        153.96         7.09 o                         
   0   3  10         44.92         48.13         4.39 o                         
   1   3  10        162.88        147.78         5.85 o                         
   2   3  10        213.45        217.23         5.18 o                         
   3   3  10        408.61        422.66         5.57 o                         
   4   3  10         81.27         85.30         8.94 o                         
   5   3  10        138.58        136.65        12.34 o                         
   6   3  10         16.52         12.10        11.75 o                         
   7   3  10          6.64         10.65        12.61 o                         
   8   3  10          2.92         12.25        14.65 o                         
  -7   4  10          4.02          1.66        12.73 o                         
  -6   4  10          7.79         11.98        12.58 o                         
  -5   4  10         23.92         16.00         7.05 o                         
  -4   4  10         53.93         58.40        12.05 o                         
  -3   4  10         33.58         29.45         8.00 o                         
  -2   4  10        292.66        317.19         9.85 o                         
  -1   4  10          3.81          2.44         4.45 o                         
   0   4  10         83.42         86.96         5.36 o                         
   1   4  10          3.82          3.03         3.40 o                         
   2   4  10        292.19        291.78         8.87 o                         
   3   4  10         33.54         30.98         4.49 o                         
   4   4  10         53.94         51.85         5.17 o                         
   5   4  10         24.00         30.16         7.27 o                         
   6   4  10          7.78          9.03        11.67 o                         
   7   4  10          4.00         10.84        11.85 o                         
   8   4  10          0.99          8.99        14.60 o                         
  -7   5  10          7.54         12.30        13.40 o                         
  -6   5  10          5.16          7.95         7.24 o                         
  -5   5  10          3.16          3.08         7.03 o                         
  -4   5  10         53.85         71.53        18.85 o                         
  -3   5  10         33.35         31.38         6.33 o                         
  -2   5  10         42.76         48.77         7.28 o                         
  -1   5  10          3.03          4.26         4.24 o                         
   0   5  10        454.92        434.66         7.54 o                         
   1   5  10          2.99          2.70         3.33 o                         
   2   5  10         42.83         46.18         5.30 o                         
   3   5  10         33.24         32.49         4.62 o                         
   4   5  10         53.93         50.85         7.58 o                         
   5   5  10          3.13         10.70         7.64 o                         
   6   5  10          5.22          8.57        12.12 o                         
   7   5  10          7.52         13.62        12.01 o                         
  -7   6  10          1.84         -1.82        13.30 o                         
  -6   6  10          0.53         -3.16         7.33 o                         
  -5   6  10         12.85          8.15         7.22 o                         
  -4   6  10         21.19         16.90         7.53 o                         
  -3   6  10          8.11          9.11         9.33 o                         
  -2   6  10         44.14         41.66         6.08 o                         
  -1   6  10         54.03         53.84         4.84 o                         
   0   6  10          2.93          3.49         3.67 o                         
   1   6  10         54.01         46.27         5.20 o                         
   2   6  10         44.09         42.14         5.18 o                         
   3   6  10          8.14          3.07         6.85 o                         
   4   6  10         21.15         23.26         7.68 o                         
   5   6  10         12.85         15.52         7.47 o                         
   6   6  10          0.54         -7.76        11.54 o                         
   7   6  10          1.84          1.14        13.24 o                         
  -7   7  10          3.58          3.19        13.64 o                         
  -6   7  10          4.04         10.54         7.38 o                         
  -5   7  10          0.84         -4.92         7.59 o                         
  -4   7  10         75.78         76.09         8.29 o                         
  -3   7  10          0.55         -0.81        10.23 o                         
  -2   7  10         69.96         65.50         6.45 o                         
  -1   7  10         17.10         14.50         3.83 o                         
   0   7  10        224.48        214.87         6.01 o                         
   1   7  10         17.12         16.49         4.44 o                         
   2   7  10         69.80         62.84         7.01 o                         
   3   7  10          0.54         -6.92        11.75 o                         
   4   7  10         75.72         70.59        12.61 o                         
   5   7  10          0.85         -1.77        11.34 o                         
   6   7  10          4.06          4.14        12.13 o                         
   7   7  10          3.57         15.95        13.25 o                         
  -6   8  10          4.03          4.43         7.85 o                         
  -5   8  10          7.12         18.01         7.57 o                         
  -4   8  10         33.82         30.17        11.62 o                         
  -3   8  10        299.28        272.17        11.24 o                         
  -2   8  10          9.09          7.64         7.17 o                         
  -1   8  10         57.17         55.19         7.76 o                         
   0   8  10          1.32          6.44         4.82 o                         
   1   8  10         57.06         53.09         7.70 o                         
   2   8  10          9.08          2.68        12.06 o                         
   3   8  10        299.56        283.42        16.08 o                         
   4   8  10         33.81         37.27        12.52 o                         
   5   8  10          7.19          6.87        12.23 o                         
  -6   9  10          2.68         15.14         7.97 o                         
  -5   9  10          7.70          3.33        18.37 o                         
  -4   9  10         41.37         32.93         8.72 o                         
  -3   9  10         12.74         10.74         7.13 o                         
  -2   9  10         24.20         18.52         7.53 o                         
  -1   9  10        118.03        125.43         8.90 o                         
   0   9  10         21.37         20.43         7.74 o                         
   1   9  10        117.92        113.89         8.52 o                         
   2   9  10         24.20         30.74        12.86 o                         
   3   9  10         12.72          9.88        12.66 o                         
   4   9  10         41.40         43.95        13.78 o                         
   5   9  10          7.70         -7.89        12.85 o                         
   6   9  10          2.68          9.19        12.77 o                         
  -5  10  10          0.92         10.11         7.69 o                         
  -4  10  10         38.79         35.71         8.12 o                         
  -3  10  10          9.88          2.69         7.03 o                         
  -2  10  10         59.05         54.28         8.43 o                         
  -1  10  10          8.22         20.59         8.18 o                         
   0  10  10         10.26          6.18         7.79 o                         
   1  10  10          8.24         -2.52         7.54 o                         
   2  10  10         58.89         68.37        13.82 o                         
   3  10  10          9.91          3.17        13.31 o                         
   4  10  10         38.85         38.32        14.84 o                         
   5  10  10          0.93         -5.61        12.34 o                         
  -4  11  10          1.90          1.80        11.24 o                         
  -3  11  10          7.95         17.74        11.11 o                         
  -2  11  10         11.84         -1.83        10.86 o                         
  -1  11  10         29.61         24.79         8.38 o                         
   0  11  10          4.48          0.04         8.07 o                         
   1  11  10         29.54         22.16         7.81 o                         
   2  11  10         11.87         -2.94        13.06 o                         
   3  11  10          7.93         12.01        13.64 o                         
   4  11  10          1.90          1.80        14.15 o                         
  -3  12  10          5.43          5.65        12.49 o                         
  -2  12  10          1.37         33.76        10.91 o                         
  -1  12  10          8.48          4.16        12.32 o                         
   0  12  10         11.89          9.42         8.15 o                         
   1  12  10          8.51         -0.69        13.31 o                         
   2  12  10          1.38         -4.04        13.96 o                         
   3  12  10          5.45         22.95        14.17 o                         
  -1  13  10          0.85         -3.91         8.48 o                         
   0  13  10          0.00          8.36         8.61 o                         
   1  13  10          0.84         -9.68        13.79 o                         
   1   0  11        113.11        122.76         5.20 o                         
   2   0  11        129.21        136.27         5.48 o                         
   3   0  11        523.41        528.71         7.73 o                         
   4   0  11        233.94        225.63         7.52 o                         
   5   0  11         28.55         22.60         6.94 o                         
   6   0  11         40.29         34.35         6.39 o                         
   7   0  11          5.27          9.89         6.20 o                         
   8   0  11          1.94          9.38        18.47 o                         
  -8   1  11          0.50          0.41         6.60 o                         
  -7   1  11         23.95         29.04         9.02 o                         
  -6   1  11         22.47         37.99        12.52 o                         
  -5   1  11        220.11        234.36         9.07 o                         
  -4   1  11         90.16        102.14         6.62 o                         
  -3   1  11         48.41         53.94         5.43 o                         
  -2   1  11         18.75         18.10         4.97 o                         
  -1   1  11        178.72        180.35        10.72 o                         
   0   1  11        157.55        150.84         5.95 o                         
   1   1  11        178.72        168.42         7.79 o                         
   2   1  11         18.71         25.46         4.61 o                         
   3   1  11         48.58         54.14         5.10 o                         
   4   1  11         90.29         92.41         4.98 o                         
   5   1  11        219.99        227.46         7.11 o                         
   6   1  11         22.52         25.78         5.95 o                         
   7   1  11         23.94         18.76         8.61 o                         
   8   1  11          0.49          5.95         9.43 o                         
  -8   2  11          9.17         15.98        15.92 o                         
  -7   2  11         11.74         21.03        13.58 o                         
  -6   2  11          1.35          5.77        12.06 o                         
  -5   2  11         26.09         33.53        12.41 o                         
  -4   2  11        298.87        301.17         7.02 o                         
  -3   2  11         14.74         18.30         5.65 o                         
  -2   2  11         33.14         33.61         5.14 o                         
  -1   2  11        440.68        436.29         6.97 o                         
   0   2  11        181.43        184.57         6.45 o                         
   1   2  11        440.59        440.18         6.49 o                         
   2   2  11         33.16         30.41         4.42 o                         
   3   2  11         14.69         16.86         8.61 o                         
   4   2  11        299.25        284.13         5.26 o                         
   5   2  11         26.04         25.34         5.60 o                         
   6   2  11          1.33         -3.11         5.58 o                         
   7   2  11         11.74          4.71        11.80 o                         
   8   2  11          9.14         -0.09        13.20 o                         
  -8   3  11          0.60        -14.37        14.37 o                         
  -7   3  11         11.77          9.96        13.83 o                         
  -6   3  11         47.32         42.86        13.03 o                         
  -5   3  11         45.41         45.41        13.04 o                         
  -4   3  11        134.05        127.51         7.65 o                         
  -3   3  11          4.08          4.51         5.48 o                         
  -2   3  11        707.67        719.95         9.97 o                         
  -1   3  11         21.45         17.48         4.72 o                         
   0   3  11        120.19        122.86         4.94 o                         
   1   3  11         21.40         19.06         4.22 o                         
   2   3  11        707.55        712.80         7.64 o                         
   3   3  11          4.05         11.80         4.21 o                         
   4   3  11        134.01        131.36         5.67 o                         
   5   3  11         45.30         47.47         6.84 o                         
   6   3  11         47.39         43.36        12.39 o                         
   7   3  11         11.71         30.58        12.65 o                         
   8   3  11          0.61          2.48        13.05 o                         
  -7   4  11          0.57        -13.77        13.77 o                         
  -6   4  11         21.14         15.25        12.42 o                         
  -5   4  11         52.74         39.76        10.45 o                         
  -4   4  11         44.49         28.94        11.71 o                         
  -3   4  11         45.68         48.85         8.28 o                         
  -2   4  11         15.38         11.93         5.63 o                         
  -1   4  11         37.81         34.32         4.78 o                         
   0   4  11          0.42          5.80         4.28 o                         
   1   4  11         37.95         33.33         4.37 o                         
   2   4  11         15.35         14.52         3.76 o                         
   3   4  11         45.59         46.17         5.68 o                         
   4   4  11         44.66         35.80         5.08 o                         
   5   4  11         52.75         45.61         7.81 o                         
   6   4  11         21.18         15.39        12.53 o                         
   7   4  11          0.58          0.71        12.00 o                         
  -7   5  11          6.28         15.22        15.21 o                         
  -6   5  11          0.91         12.64        12.28 o                         
  -5   5  11          3.74          1.84         7.39 o                         
  -4   5  11         11.98          5.95         7.34 o                         
  -3   5  11        285.11        299.38        11.39 o                         
  -2   5  11         51.24         48.30         5.38 o                         
  -1   5  11         44.83         42.44         4.71 o                         
   0   5  11        124.45        134.63         7.05 o                         
   1   5  11         44.84         41.03         3.90 o                         
   2   5  11         51.01         54.11         5.28 o                         
   3   5  11        285.12        261.08         7.26 o                         
   4   5  11         11.90          6.95         7.27 o                         
   5   5  11          3.74          8.76        10.66 o                         
   6   5  11          0.90          6.00        11.81 o                         
   7   5  11          6.26          6.62        13.53 o                         
  -7   6  11          3.56          9.35        13.59 o                         
  -6   6  11          1.46         -1.99         7.35 o                         
  -5   6  11         10.60          5.17         7.51 o                         
  -4   6  11         46.06         45.20         7.93 o                         
  -3   6  11        191.62        187.91         7.92 o                         
  -2   6  11        146.92        148.61         7.04 o                         
  -1   6  11        112.62        103.82         5.34 o                         
   0   6  11          0.75          1.63         3.89 o                         
   1   6  11        112.60        105.11         6.31 o                         
   2   6  11        147.32        141.50         6.34 o                         
   3   6  11        191.68        189.45        13.86 o                         
   4   6  11         46.03         42.54         7.51 o                         
   5   6  11         10.64          7.05         9.29 o                         
   6   6  11          1.49         17.17        12.08 o                         
   7   6  11          3.53         11.53        12.93 o                         
  -6   7  11          2.20          2.22         7.58 o                         
  -5   7  11         19.56         17.96         7.60 o                         
  -4   7  11         21.48         26.16        14.32 o                         
  -3   7  11         23.77         27.60        10.80 o                         
  -2   7  11         68.91         69.17         6.81 o                         
  -1   7  11         73.45         67.33         4.99 o                         
   0   7  11        104.52        101.50         5.49 o                         
   1   7  11         73.19         68.31         8.85 o                         
   2   7  11         68.79         70.09         7.52 o                         
   3   7  11         23.79         17.43        12.54 o                         
   4   7  11         21.43         21.23        12.71 o                         
   5   7  11         19.46         11.86        11.88 o                         
   6   7  11          2.18         -6.50        12.52 o                         
  -6   8  11         21.28         26.88         8.38 o                         
  -5   8  11         54.83         55.42         8.16 o                         
  -4   8  11         43.37         57.41         8.21 o                         
  -3   8  11         30.98         39.98        11.41 o                         
  -2   8  11         41.18         39.62        10.92 o                         
  -1   8  11         76.66         69.19         5.65 o                         
   0   8  11         66.58         74.84         5.48 o                         
   1   8  11         76.73         76.62         8.27 o                         
   2   8  11         41.12         38.23        12.94 o                         
   3   8  11         30.90         26.98        13.09 o                         
   4   8  11         43.39         63.94        13.45 o                         
   5   8  11         54.88         40.60        13.82 o                         
  -5   9  11          0.80          6.26         7.59 o                         
  -4   9  11          9.92          8.13         7.81 o                         
  -3   9  11         43.46         20.69        14.40 o                         
  -2   9  11         28.78         19.72        11.34 o                         
  -1   9  11         68.40         63.00         5.70 o                         
   0   9  11          0.64         -2.02         4.91 o                         
   1   9  11         68.33         59.52         8.54 o                         
   2   9  11         28.74         24.66        12.71 o                         
   3   9  11         43.51         26.52        13.26 o                         
   4   9  11          9.93         -0.96        13.25 o                         
   5   9  11          0.79          6.06        13.30 o                         
  -5  10  11          6.72         18.25         8.65 o                         
  -4  10  11          5.06         13.14        18.46 o                         
  -3  10  11          4.49         -2.53         6.97 o                         
  -2  10  11         12.72         11.94        11.40 o                         
  -1  10  11         17.43         12.36         7.89 o                         
   0  10  11        141.85        132.43        11.60 o                         
   1  10  11         17.43         20.28         8.26 o                         
   2  10  11         12.78         10.30        13.29 o                         
   3  10  11          4.48          4.61        12.67 o                         
   4  10  11          5.07         10.43        14.16 o                         
   5  10  11          6.70         18.10        14.06 o                         
  -4  11  11          2.28          5.33        11.69 o                         
  -3  11  11         18.88          7.21        11.42 o                         
  -2  11  11         13.63         22.66        11.30 o                         
  -1  11  11         12.61         18.06        10.51 o                         
   0  11  11         53.50         55.66         8.83 o                         
   1  11  11         12.59         12.63        10.67 o                         
   2  11  11         13.64         10.21        14.07 o                         
   3  11  11         18.87         25.75        14.73 o                         
   4  11  11          2.29         14.31        14.26 o                         
  -2  12  11          5.35         11.50         9.44 o                         
  -1  12  11         44.12         44.62         8.76 o                         
   0  12  11          6.29          1.67         8.27 o                         
   1  12  11         44.16         33.98        14.64 o                         
   2  12  11          5.34          5.97        15.04 o                         
   0   0  12         83.42         62.98         7.02 o                         
   1   0  12         29.84         31.09         4.64 o                         
   2   0  12          3.66          7.73         4.98 o                         
   3   0  12         49.47         42.81         5.58 o                         
   4   0  12        122.39        124.36         5.78 o                         
   5   0  12          0.18          2.46         6.91 o                         
   6   0  12         19.68         18.64         7.78 o                         
   7   0  12          6.53         17.27        12.90 o                         
   8   0  12          0.04          5.22        17.75 o                         
  -8   1  12         16.66         22.53         8.31 o                         
  -7   1  12          3.90          7.34         7.26 o                         
  -6   1  12          6.91          5.94         7.40 o                         
  -5   1  12         59.35         48.20         9.06 o                         
  -4   1  12        298.46        320.68        10.07 o                         
  -3   1  12        139.15        144.71         6.21 o                         
  -2   1  12        237.13        234.76        11.06 o                         
  -1   1  12         65.02         69.69         5.16 o                         
   0   1  12          3.85          0.46         4.55 o                         
   1   1  12         64.95         65.68         7.25 o                         
   2   1  12        237.03        253.79         8.85 o                         
   3   1  12        139.01        142.17         5.90 o                         
   4   1  12        298.19        305.95         8.79 o                         
   5   1  12         59.22         61.61        10.77 o                         
   6   1  12          6.88         10.84         5.85 o                         
   7   1  12          3.87          6.36         6.38 o                         
  -8   2  12         17.16         25.56        21.29 o                         
  -7   2  12         12.31          6.67        13.00 o                         
  -6   2  12         17.96         18.56        12.83 o                         
  -5   2  12         85.67         89.15         8.38 o                         
  -4   2  12         48.91         61.18         7.44 o                         
  -3   2  12         51.28         57.80         6.14 o                         
  -2   2  12        102.32         95.81         5.75 o                         
  -1   2  12         38.12         41.34         5.03 o                         
   0   2  12        178.70        175.78         5.57 o                         
   1   2  12         38.20         35.97         4.73 o                         
   2   2  12        102.38         97.22         6.91 o                         
   3   2  12         51.31         55.08         5.23 o                         
   4   2  12         49.15         57.43         4.93 o                         
   5   2  12         85.68         85.84         6.24 o                         
   6   2  12         17.93         14.53        11.23 o                         
   7   2  12         12.29         13.00        13.37 o                         
  -7   3  12         13.47         14.69        14.45 o                         
  -6   3  12         34.54         50.38        14.16 o                         
  -5   3  12         18.07         10.62        12.65 o                         
  -4   3  12         31.20         24.04         5.75 o                         
  -3   3  12         99.08        107.43         6.56 o                         
  -2   3  12        637.58        664.18        17.27 o                         
  -1   3  12         49.60         51.63         5.32 o                         
   0   3  12        207.51        203.20         5.73 o                         
   1   3  12         49.58         48.49         5.13 o                         
   2   3  12        637.10        650.84         7.83 o                         
   3   3  12         98.87        103.05         5.43 o                         
   4   3  12         31.29         26.67         7.98 o                         
   5   3  12         18.05          7.85         6.70 o                         
   6   3  12         34.62         28.18        12.55 o                         
   7   3  12         13.49         21.37        13.72 o                         
  -7   4  12          7.75         15.57        13.92 o                         
  -6   4  12         13.02         18.60        13.68 o                         
  -5   4  12         31.40         17.80         7.78 o                         
  -4   4  12         58.49         43.05         7.33 o                         
  -3   4  12        232.77        238.43         8.22 o                         
  -2   4  12         65.99         60.82         5.80 o                         
  -1   4  12        396.28        394.12         7.14 o                         
   0   4  12         23.77         23.54         4.54 o                         
   1   4  12        396.20        387.35         6.49 o                         
   2   4  12         66.12         73.24         7.14 o                         
   3   4  12        233.10        222.36         8.94 o                         
   4   4  12         58.69         48.65         7.92 o                         
   5   4  12         31.47         20.46        11.24 o                         
   6   4  12         13.04         15.32        12.67 o                         
   7   4  12          7.75          2.21        13.12 o                         
  -7   5  12          9.14         16.98        14.16 o                         
  -6   5  12          9.52          6.35        13.83 o                         
  -5   5  12          1.31          3.42         7.83 o                         
  -4   5  12          8.52          7.35         7.54 o                         
  -3   5  12         76.99         83.16         9.15 o                         
  -2   5  12        100.19         97.82         9.82 o                         
  -1   5  12         84.41         84.38         5.32 o                         
   0   5  12        162.61        164.13         5.69 o                         
   1   5  12         84.33         75.00         4.69 o                         
   2   5  12        100.25         95.53         6.24 o                         
   3   5  12         76.76         79.59         6.52 o                         
   4   5  12          8.48         16.09        10.86 o                         
   5   5  12          1.32         17.74         6.98 o                         
   6   5  12          9.56         21.97        12.29 o                         
   7   5  12          9.15          0.26        12.38 o                         
  -7   6  12          2.20          7.69        14.19 o                         
  -6   6  12          6.04         -2.18         7.12 o                         
  -5   6  12          5.56          9.07         7.46 o                         
  -4   6  12         24.48         24.85         7.93 o                         
  -3   6  12         14.98          5.16         6.43 o                         
  -2   6  12        143.08        147.35         6.36 o                         
  -1   6  12          0.46          7.05         4.70 o                         
   0   6  12        379.66        356.20        11.03 o                         
   1   6  12          0.44          4.95         5.64 o                         
   2   6  12        142.87        147.24         6.83 o                         
   3   6  12         14.98         21.94        11.75 o                         
   4   6  12         24.54         22.91        16.24 o                         
   5   6  12          5.56         11.04         8.50 o                         
   6   6  12          6.03          6.16        12.11 o                         
   7   6  12          2.20          3.75        13.11 o                         
  -6   7  12          1.69         -0.06         8.05 o                         
  -5   7  12         14.91         12.55         7.72 o                         
  -4   7  12         30.67         18.79         8.23 o                         
  -3   7  12         78.33         65.22        11.84 o                         
  -2   7  12        116.20        114.82         5.56 o                         
  -1   7  12         78.65         73.67         4.96 o                         
   0   7  12          3.89          1.57         4.85 o                         
   1   7  12         78.58         64.13         5.32 o                         
   2   7  12        116.03        115.99         8.33 o                         
   3   7  12         78.36         53.45        13.42 o                         
   4   7  12         30.68         35.63        13.24 o                         
   5   7  12         14.89          6.54        12.09 o                         
  -6   8  12          9.95          0.66        12.92 o                         
  -5   8  12          1.23          1.64         7.91 o                         
  -4   8  12         48.51         35.97         7.83 o                         
  -3   8  12         52.79         32.87        11.80 o                         
  -2   8  12         34.22         29.67         4.98 o                         
  -1   8  12         42.21         33.83         5.44 o                         
   0   8  12        385.24        404.04        13.11 o                         
   1   8  12         42.20         35.81         7.69 o                         
   2   8  12         34.23         37.99        12.99 o                         
   3   8  12         52.87         44.81        14.06 o                         
   4   8  12         48.57         55.09        14.37 o                         
  -5   9  12          4.01          7.83         8.22 o                         
  -4   9  12          5.38         -2.05         7.82 o                         
  -3   9  12         23.65         18.71         7.48 o                         
  -2   9  12          5.23          2.25        10.60 o                         
  -1   9  12         12.71         13.06         5.24 o                         
   0   9  12         28.11         21.44         5.22 o                         
   1   9  12         12.75          7.83         8.15 o                         
   2   9  12          5.22         -2.51        13.66 o                         
   3   9  12         23.61         38.80        13.94 o                         
   4   9  12          5.40          1.19        13.13 o                         
   5   9  12          4.02         12.65        14.67 o                         
  -4  10  12          2.08         -7.69         7.69 o                         
  -3  10  12          8.16          6.30         7.04 o                         
  -2  10  12          8.36         12.22        10.88 o                         
  -1  10  12         13.96         20.89         8.30 o                         
   0  10  12          2.58        -10.31        18.09 o                         
   1  10  12         13.97         24.69         8.40 o                         
   2  10  12          8.37         19.79        14.02 o                         
   3  10  12          8.18          2.04        14.53 o                         
   4  10  12          2.09          9.89        14.97 o                         
  -3  11  12         18.32         25.82        11.80 o                         
  -2  11  12         14.99         12.65        11.19 o                         
  -1  11  12         13.12         23.71         8.59 o                         
   0  11  12          1.24          3.60         8.65 o                         
   1  11  12         13.10         15.13         8.08 o                         
   2  11  12         15.03         24.51        14.95 o                         
   3  11  12         18.34         15.67        14.84 o                         
  -2  12  12         19.46         12.27        12.51 o                         
  -1  12  12         11.91          8.99         8.50 o                         
   0  12  12         20.51         13.12         9.30 o                         
   1  12  12         11.91         20.82        15.69 o                         
   2  12  12         19.49         13.77        15.15 o                         
   1   0  13          0.39          4.00         4.89 o                         
   2   0  13         44.80         43.48         6.54 o                         
   3   0  13        418.50        423.24        16.40 o                         
   4   0  13        295.51        298.15         6.91 o                         
   5   0  13          0.16         -4.04         7.01 o                         
   6   0  13         10.43          3.64         7.45 o                         
   7   0  13         13.68          9.41         7.68 o                         
  -7   1  13         16.07         19.46        15.75 o                         
  -6   1  13          8.15          3.52         7.62 o                         
  -5   1  13         14.29         12.28         7.48 o                         
  -4   1  13         36.51         40.06         6.55 o                         
  -3   1  13        603.37        607.92         9.22 o                         
  -2   1  13         34.38         27.09         5.57 o                         
  -1   1  13          6.01          8.06         4.97 o                         
   0   1  13        292.02        293.44         6.50 o                         
   1   1  13          6.07          5.66         4.97 o                         
   2   1  13         34.24         35.86         5.20 o                         
   3   1  13        603.34        610.32         8.88 o                         
   4   1  13         36.57         40.80         5.28 o                         
   5   1  13         14.28          8.86         6.84 o                         
   6   1  13          8.17          3.36         6.74 o                         
   7   1  13         16.05         11.24         7.41 o                         
  -7   2  13          4.25          9.88         7.79 o                         
  -6   2  13         14.16         16.25         7.92 o                         
  -5   2  13        176.94        176.02         9.37 o                         
  -4   2  13        186.61        190.02         7.72 o                         
  -3   2  13         31.72         25.44         6.10 o                         
  -2   2  13         35.35         37.98         5.58 o                         
  -1   2  13        119.51        118.64         5.90 o                         
   0   2  13        156.91        173.60         6.02 o                         
   1   2  13        119.26        115.49         5.47 o                         
   2   2  13         35.25         32.05         5.07 o                         
   3   2  13         31.81         23.38         5.43 o                         
   4   2  13        186.30        190.74         5.94 o                         
   5   2  13        177.10        186.91         8.18 o                         
   6   2  13         14.20         12.51         8.97 o                         
   7   2  13          4.27         11.45        12.82 o                         
  -7   3  13          2.30          1.32         7.80 o                         
  -6   3  13         24.87         26.36         8.10 o                         
  -5   3  13         13.56         18.76        14.55 o                         
  -4   3  13         28.13         22.48         6.80 o                         
  -3   3  13         95.85         95.54         6.95 o                         
  -2   3  13        209.75        216.83         6.91 o                         
  -1   3  13         26.47         26.91         5.22 o                         
   0   3  13         63.28         70.38         5.24 o                         
   1   3  13         26.47         17.78         7.13 o                         
   2   3  13        209.51        190.60         6.02 o                         
   3   3  13         95.91         95.25         5.74 o                         
   4   3  13         28.08         30.51         8.41 o                         
   5   3  13         13.54          6.72         8.64 o                         
   6   3  13         24.91         28.98        12.79 o                         
   7   3  13          2.31         -8.64        12.56 o                         
  -7   4  13         12.42         14.41        14.54 o                         
  -6   4  13          8.44          8.19        13.03 o                         
  -5   4  13         67.63         67.87        13.39 o                         
  -4   4  13         14.68          8.73         6.41 o                         
  -3   4  13         41.00         39.38         6.36 o                         
  -2   4  13         27.32         19.96         5.58 o                         
  -1   4  13         70.61         68.63         5.51 o                         
   0   4  13          0.09         -0.79         4.62 o                         
   1   4  13         70.57         77.26         5.21 o                         
   2   4  13         27.39         27.42         4.66 o                         
   3   4  13         41.01         33.17         7.72 o                         
   4   4  13         14.66         12.25         8.02 o                         
   6   4  13          8.40          8.26        12.33 o                         
   7   4  13         12.40         -3.42        13.02 o                         
  -7   5  13          5.65         24.60        13.49 o                         
  -6   5  13         18.75         12.40         7.25 o                         
  -5   5  13         24.47         22.47         7.99 o                         
  -4   5  13         39.07         53.29        12.73 o                         
  -3   5  13         53.56         52.03         6.48 o                         
  -2   5  13          5.39          4.53         5.46 o                         
  -1   5  13         13.86         24.82         5.20 o                         
   0   5  13        224.66        212.48         6.17 o                         
   1   5  13         13.75         17.15         4.75 o                         
   2   5  13          5.44         14.91         6.76 o                         
   3   5  13         53.39         60.33         8.77 o                         
   4   5  13         38.97         25.99        11.90 o                         
   6   5  13         18.77          9.61        12.54 o                         
   7   5  13          5.65          5.92        12.20 o                         
  -6   6  13          3.87          7.15         8.57 o                         
  -5   6  13          0.14         -0.80         7.61 o                         
  -4   6  13         10.48         11.36        14.66 o                         
  -3   6  13         30.42         31.66         5.67 o                         
  -2   6  13         67.05         64.54         5.92 o                         
  -1   6  13        109.16        112.19         5.88 o                         
   0   6  13        205.45        200.57         6.19 o                         
   1   6  13        109.24        104.49         7.88 o                         
   2   6  13         67.00         52.67         8.53 o                         
   3   6  13         30.41         25.35        11.41 o                         
   4   6  13         10.41          8.87        11.07 o                         
   5   6  13          0.14         -5.10         7.82 o                         
   6   6  13          3.86         -9.77        10.30 o                         
  -6   7  13          0.55         16.74         8.16 o                         
  -5   7  13          2.83          1.24         7.96 o                         
  -4   7  13         16.89         18.14         8.05 o                         
  -3   7  13         17.19         10.70         5.41 o                         
  -2   7  13         44.04         43.67         5.30 o                         
  -1   7  13        159.69        157.69         9.67 o                         
   0   7  13          0.08         -2.07         6.42 o                         
   1   7  13        159.68        143.44         7.30 o                         
   2   7  13         44.10         48.58         6.46 o                         
   3   7  13         17.12         -4.15        13.13 o                         
   4   7  13         16.90         12.89        13.19 o                         
   5   7  13          2.86        -11.36        11.36 o                         
  -5   8  13          5.79         12.32         7.59 o                         
  -4   8  13         13.61         17.68         8.12 o                         
  -3   8  13         21.76         21.08        11.29 o                         
  -2   8  13          9.63          3.28         5.77 o                         
  -1   8  13        101.81         87.47         6.93 o                         
   0   8  13        125.80        113.62         6.17 o                         
   1   8  13        101.95         95.86         8.11 o                         
   2   8  13          9.67         13.88        12.78 o                         
   3   8  13         21.87         18.61        13.29 o                         
   4   8  13         13.68         -3.56        13.75 o                         
   5   8  13          5.80         -3.40        13.65 o                         
  -5   9  13         12.11         26.27         8.45 o                         
  -4   9  13         16.89         11.44         8.01 o                         
  -3   9  13          9.97         13.52        11.48 o                         
  -2   9  13         24.31         20.77        11.93 o                         
  -1   9  13         28.37         31.91         6.24 o                         
   0   9  13          9.42         15.37         6.58 o                         
   1   9  13         28.28         10.60         8.41 o                         
   2   9  13         24.23         35.39        14.37 o                         
   3   9  13          9.98          5.66        13.77 o                         
   4   9  13         16.95         16.93        14.21 o                         
   5   9  13         12.11         12.16        14.27 o                         
  -4  10  13          0.93          4.97         7.75 o                         
  -3  10  13          2.83          5.47         7.84 o                         
  -2  10  13         52.51         52.37        12.39 o                         
  -1  10  13         17.36          5.53        11.35 o                         
   0  10  13         55.29         46.76        10.27 o                         
   1  10  13         17.34         15.80         8.38 o                         
   2  10  13         52.55         48.38        14.91 o                         
   3  10  13          2.83         15.48        13.90 o                         
   4  10  13          0.92         -7.82        15.30 o                         
  -3  11  13          1.54         -5.40        12.30 o                         
  -2  11  13         11.30          4.32        12.03 o                         
  -1  11  13         17.77         25.87        11.91 o                         
   0  11  13          0.10          6.48         8.69 o                         
   1  11  13         17.77         28.89        15.05 o                         
   2  11  13         11.29        -10.48        15.01 o                         
   3  11  13          1.54         10.59        13.96 o                         
  -1  12  13          4.08         11.89         9.29 o                         
   0  12  13          0.07          8.94         9.14 o                         
   1  12  13          4.09         15.03        14.84 o                         
   0   0  14        348.98        355.35        10.26 o                         
   1   0  14          4.00          2.23         5.23 o                         
   2   0  14        171.42        196.49         7.74 o                         
   3   0  14         24.36         27.14         6.01 o                         
   4   0  14         77.99         73.25         6.92 o                         
   5   0  14         25.38         12.83         5.60 o                         
   6   0  14          2.49          1.07         7.00 o                         
   7   0  14          3.80         -7.84         8.85 o                         
  -7   1  14         11.61         14.30         7.91 o                         
  -6   1  14          0.11          1.82         7.34 o                         
  -5   1  14         10.01          7.69         5.81 o                         
  -4   1  14         79.65         75.03         6.98 o                         
  -3   1  14        375.01        404.19         8.49 o                         
  -2   1  14        172.39        173.31         6.74 o                         
  -1   1  14         23.55         24.65         5.36 o                         
   0   1  14         76.08         85.70         5.90 o                         
   1   1  14         23.58         25.41         6.94 o                         
   2   1  14        172.40        170.88        10.08 o                         
   3   1  14        375.38        394.49        18.26 o                         
   4   1  14         79.73         78.97         5.64 o                         
   5   1  14         10.11          9.86         6.76 o                         
   6   1  14          0.10         -1.58         6.85 o                         
   7   1  14         11.62         19.60         7.84 o                         
  -7   2  14          3.65          2.74         8.23 o                         
  -6   2  14          6.87          5.96         7.66 o                         
  -5   2  14         29.69         21.31         8.11 o                         
  -4   2  14        165.65        180.94         7.82 o                         
  -3   2  14        104.71        107.52         8.19 o                         
  -2   2  14         29.50         30.24         6.05 o                         
  -1   2  14          1.82          4.95         5.21 o                         
   0   2  14         29.79         35.39         8.70 o                         
   1   2  14          1.83          7.24         4.97 o                         
   2   2  14         29.62         25.91         5.33 o                         
   3   2  14        104.81        111.08         9.73 o                         
   4   2  14        165.57        196.78         8.01 o                         
   5   2  14         29.61         27.31         8.82 o                         
   6   2  14          6.84          3.71         9.47 o                         
  -7   3  14          1.04         -4.57         8.60 o                         
  -6   3  14          4.43          2.44         7.73 o                         
  -5   3  14         43.10         40.93         9.16 o                         
  -4   3  14         22.63         17.09         6.67 o                         
  -3   3  14        134.29        148.52         7.35 o                         
  -2   3  14         88.71         87.12         7.56 o                         
  -1   3  14         12.95          7.03         5.58 o                         
   0   3  14          7.12          1.42         5.02 o                         
   1   3  14         12.80          6.10         4.98 o                         
   2   3  14         88.47         88.22         5.71 o                         
   3   3  14        134.31        140.80         6.44 o                         
   4   3  14         22.60         18.91         8.88 o                         
   5   3  14         43.25         40.84         9.20 o                         
  -7   4  14         14.90         14.94         8.67 o                         
  -6   4  14          9.76         17.97         7.80 o                         
  -5   4  14         25.66         18.16         8.11 o                         
  -4   4  14          0.47         -4.58         6.75 o                         
  -3   4  14        220.38        209.74         9.84 o                         
  -2   4  14         58.88         55.71         6.94 o                         
  -1   4  14        181.34        187.99         6.77 o                         
   0   4  14          4.18          2.08         4.93 o                         
   1   4  14        181.06        183.65         6.16 o                         
   2   4  14         59.07         58.55         5.37 o                         
   3   4  14        220.55        198.30         9.95 o                         
   4   4  14          0.47          3.39         8.07 o                         
   7   4  14         14.89         16.19        13.29 o                         
  -6   5  14         14.02          8.42        13.96 o                         
  -5   5  14          6.76          4.76         6.34 o                         
  -4   5  14        107.08         93.11         7.21 o                         
  -3   5  14         18.89         18.07         5.99 o                         
  -2   5  14        304.12        305.03         7.87 o                         
  -1   5  14         13.38         13.04         5.60 o                         
   0   5  14          3.79          2.55         7.67 o                         
   1   5  14         13.43         16.89         5.00 o                         
   2   5  14        304.16        307.28         9.95 o                         
   3   5  14         18.94         12.28         7.72 o                         
  -6   6  14          2.61          3.02        10.17 o                         
  -5   6  14          1.59         -1.37         7.93 o                         
  -4   6  14          2.87          2.31         6.01 o                         
  -3   6  14         91.99         93.33         7.12 o                         
  -2   6  14         81.21         75.71         6.41 o                         
  -1   6  14         60.03         62.20         5.83 o                         
   0   6  14          4.36          1.91         5.03 o                         
   1   6  14         60.05         61.79         8.14 o                         
   2   6  14         81.32         67.03         7.76 o                         
   3   6  14         92.05         85.26        13.02 o                         
   4   6  14          2.87          9.08        12.39 o                         
  -6   7  14          0.56         10.73         8.15 o                         
  -5   7  14         30.56         23.04        10.04 o                         
  -4   7  14         34.49         34.66         7.57 o                         
  -3   7  14          9.99         10.71         5.41 o                         
  -2   7  14          0.46          2.54         5.02 o                         
  -1   7  14        204.60        200.08         8.73 o                         
   0   7  14         42.11         33.29         7.30 o                         
   1   7  14        204.61        183.78         9.02 o                         
   2   7  14          0.46         -4.38         6.26 o                         
   3   7  14          9.95         -9.16        13.48 o                         
   4   7  14         34.52         48.78        12.07 o                         
  -5   8  14         13.08         14.74         8.63 o                         
  -4   8  14          0.44         -4.09         7.76 o                         
  -3   8  14         16.10         11.36         7.14 o                         
  -2   8  14         43.71         41.18         7.12 o                         
  -1   8  14         31.19         33.02         6.83 o                         
   0   8  14         14.94         10.76         5.95 o                         
   1   8  14         31.19         31.61         5.60 o                         
   2   8  14         43.80         54.63        14.02 o                         
   3   8  14         16.08         13.93        13.50 o                         
   4   8  14          0.45          5.35        12.62 o                         
   5   8  14         13.12         45.94        13.03 o                         
  -5   9  14          1.03         -1.89         8.55 o                         
  -4   9  14          8.29          2.27         7.87 o                         
  -3   9  14          0.69         -2.01         6.99 o                         
  -2   9  14         41.17         40.38         7.10 o                         
  -1   9  14         31.83         26.46         6.54 o                         
   0   9  14         37.30         39.04         5.64 o                         
   1   9  14         31.77         32.19        15.36 o                         
   2   9  14         41.13         74.04        15.03 o                         
   3   9  14          0.69          2.26        13.38 o                         
   4   9  14          8.31         12.32        14.04 o                         
   5   9  14          1.02         23.15        14.69 o                         
  -4  10  14          3.18         -3.74         8.39 o                         
  -3  10  14         16.99         17.05         7.80 o                         
  -2  10  14          3.64         -9.38        12.26 o                         
  -1  10  14         33.74         34.68        11.02 o                         
   0  10  14          0.10          4.07        10.86 o                         
   1  10  14         33.66         31.81         8.80 o                         
   2  10  14          3.63         -0.35        14.50 o                         
   3  10  14         16.98          6.16        14.20 o                         
   4  10  14          3.20         18.84        14.78 o                         
  -2  11  14          5.83          1.18        11.58 o                         
  -1  11  14         30.76         28.21        12.35 o                         
   0  11  14         10.61         12.52        18.54 o                         
   1  11  14         30.81         36.21        15.13 o                         
   2  11  14          5.82         26.91        14.02 o                         
   1   0  15         68.68         69.14         6.03 o                         
   2   0  15        157.57        166.99         8.33 o                         
   3   0  15          0.19          4.48         6.06 o                         
   4   0  15        400.64        444.46         9.45 o                         
   5   0  15         19.07         17.38         5.75 o                         
   6   0  15         18.47         38.25         7.63 o                         
   7   0  15         47.86         66.38        10.80 o                         
  -7   1  15         11.62          2.84         7.86 o                         
  -6   1  15          2.13          3.49         7.25 o                         
  -5   1  15         42.80         33.18         5.93 o                         
  -4   1  15         35.06         34.10         6.79 o                         
  -3   1  15         97.01        107.84         7.01 o                         
  -2   1  15         66.25         67.13         6.40 o                         
  -1   1  15         24.99         26.72         5.74 o                         
   0   1  15          8.74          8.83         5.61 o                         
   1   1  15         25.03         24.93         5.68 o                         
   2   1  15         66.23         69.83         5.58 o                         
   3   1  15         97.22         89.74         6.73 o                         
   4   1  15         34.98         43.10         7.34 o                         
   5   1  15         42.79         39.79         7.36 o                         
   6   1  15          2.14         14.85        18.54 o                         
   7   1  15         11.60         25.12        10.45 o                         
  -7   2  15          4.48         22.23        13.54 o                         
  -6   2  15          2.81         -4.06         7.78 o                         
  -5   2  15         28.20         33.93         6.08 o                         
  -4   2  15        176.34        181.39         7.99 o                         
  -3   2  15        396.07        406.88         9.05 o                         
  -2   2  15         32.79         26.12         6.15 o                         
  -1   2  15          8.66         12.99         5.45 o                         
   0   2  15        160.54        172.45         6.67 o                         
   1   2  15          8.66          3.75         5.37 o                         
   2   2  15         32.62         37.90         5.89 o                         
   3   2  15        396.13        405.80         8.41 o                         
   4   2  15        176.22        181.31         7.96 o                         
   5   2  15         28.13         33.56         9.07 o                         
   6   2  15          2.79          4.25         9.16 o                         
  -7   3  15          9.45         11.27         8.46 o                         
  -6   3  15          2.92          0.44         8.07 o                         
  -5   3  15          5.71         -0.54         7.97 o                         
  -4   3  15         95.94         98.08         9.99 o                         
  -3   3  15        131.37        145.03         7.41 o                         
  -2   3  15        151.60        159.45         7.11 o                         
  -1   3  15         58.40         67.22         5.97 o                         
   0   3  15          9.45          5.28         5.40 o                         
   1   3  15         58.29         55.37         5.59 o                         
   2   3  15        151.73        158.45        24.41 o                         
   3   3  15        131.33        141.73         9.95 o                         
   4   3  15         95.82         83.24         9.16 o                         
   5   3  15          5.72         16.06         8.72 o                         
  -6   4  15         12.76         17.34         8.57 o                         
  -5   4  15          0.50          4.75         7.99 o                         
  -4   4  15         17.21         17.51         6.85 o                         
  -3   4  15         52.36         54.49         6.89 o                         
  -2   4  15          8.20          8.28         8.79 o                         
  -1   4  15         10.47          0.29         5.61 o                         
   0   4  15          0.66          1.39         5.24 o                         
   1   4  15         10.49          6.99         5.11 o                         
   2   4  15          8.15          0.81         5.28 o                         
   3   4  15         52.50         55.88         8.79 o                         
   4   4  15         17.14         11.73         8.07 o                         
  -6   5  15          1.12          1.04         6.05 o                         
  -5   5  15         17.53         14.48         6.36 o                         
  -4   5  15          1.22          5.84         6.69 o                         
  -3   5  15         52.53         48.47         6.49 o                         
  -2   5  15        200.02        203.26         7.44 o                         
  -1   5  15         71.58         62.78         6.01 o                         
   0   5  15         77.28         81.13         5.82 o                         
   1   5  15         71.73         67.98         5.61 o                         
   2   5  15        200.08        205.38         9.49 o                         
   3   5  15         52.51         45.60         8.03 o                         
  -6   6  15         13.39          4.65         6.65 o                         
  -5   6  15          9.24         18.65         9.36 o                         
  -4   6  15          3.77          6.06         7.46 o                         
  -3   6  15          9.81          3.98         6.24 o                         
  -2   6  15        174.39        179.52         8.15 o                         
  -1   6  15         21.77         19.41         5.77 o                         
   0   6  15        157.02        149.10         6.28 o                         
   1   6  15         21.78         16.18         7.76 o                         
   2   6  15        174.24        186.89         9.52 o                         
   3   6  15          9.79         14.36         7.51 o                         
  -5   7  15          0.59          5.58         6.64 o                         
  -4   7  15          5.26          5.83         6.12 o                         
  -3   7  15         18.33          9.43         5.89 o                         
  -2   7  15          4.43         -3.11         5.73 o                         
  -1   7  15         67.12         55.95         5.87 o                         
   0   7  15         11.69          2.61         7.52 o                         
   1   7  15         67.16         51.61         8.22 o                         
   2   7  15          4.42          7.32         7.43 o                         
   4   7  15          5.25         -1.25        13.37 o                         
  -5   8  15          2.36          4.61         6.29 o                         
  -4   8  15          2.26          3.14         6.21 o                         
  -3   8  15         44.90         43.71         8.82 o                         
  -2   8  15         26.94         18.22         5.73 o                         
  -1   8  15          6.19         -1.21         6.42 o                         
   0   8  15          0.48         -0.98         6.06 o                         
   1   8  15          6.20          1.72         5.79 o                         
   2   8  15         26.96         34.01        14.20 o                         
   3   8  15         44.90         30.43        14.33 o                         
   4   8  15          2.27          3.14        13.63 o                         
   5   8  15          2.37        -13.44        13.44 o                         
  -4   9  15          1.33          0.62         8.92 o                         
  -3   9  15         28.19         24.58         7.31 o                         
  -2   9  15          4.00          2.69         6.84 o                         
  -1   9  15          8.58          7.85        16.66 o                         
   0   9  15          1.61          1.02         5.88 o                         
   1   9  15          8.61         14.94         9.65 o                         
   2   9  15          4.04        -10.29        13.55 o                         
   3   9  15         28.22         12.01        14.02 o                         
  -3  10  15          3.69        -10.26        11.74 o                         
  -2  10  15         30.00         37.68        13.42 o                         
  -1  10  15          5.01         16.91         7.79 o                         
   0  10  15          0.02          2.27        10.57 o                         
   1  10  15          5.02         12.91        15.18 o                         
   2  10  15         30.05         27.32        15.59 o                         
   3  10  15          3.72         31.53        15.57 o                         
  -2  11  15         20.23         25.68        12.55 o                         
  -1  11  15          3.50         -1.28        12.03 o                         
   0  11  15         15.35          6.27        12.15 o                         
   1  11  15          3.50         16.88        14.84 o                         
   0   0  16          0.16         -5.25         8.30 o                         
   1   0  16         69.88         74.98         6.39 o                         
   2   0  16         57.70         65.50         6.51 o                         
   3   0  16         35.66         39.36         6.61 o                         
   4   0  16        162.27        161.33         7.81 o                         
   5   0  16         10.09          8.34         7.70 o                         
   6   0  16          1.37          5.02         7.78 o                         
   7   0  16         16.03         -4.13         8.18 o                         
  -7   1  16          8.09         12.28         9.91 o                         
  -6   1  16          8.28          2.68         7.93 o                         
  -5   1  16         13.47         27.18         6.03 o                         
  -4   1  16         79.56         95.19         7.42 o                         
  -3   1  16         29.20         29.52         6.80 o                         
  -2   1  16          6.85         13.10         7.63 o                         
  -1   1  16         20.94         27.81         7.04 o                         
   0   1  16          0.58         -1.58         5.64 o                         
   1   1  16         20.94         21.84         5.83 o                         
   2   1  16          6.86          3.95         5.67 o                         
   3   1  16         29.13         33.00         8.44 o                         
   4   1  16         79.50         88.66         6.80 o                         
   5   1  16         13.50         17.00         7.12 o                         
   6   1  16          8.26          9.13        21.70 o                         
   7   1  16          8.12         -0.27        10.59 o                         
  -7   2  16          1.83          4.17         8.37 o                         
  -6   2  16          4.17         12.00        10.71 o                         
  -5   2  16          2.20          5.20         5.98 o                         
  -4   2  16          5.81          4.85         6.54 o                         
  -3   2  16         19.41         18.77         6.33 o                         
  -2   2  16         68.04         62.78         9.88 o                         
  -1   2  16         82.91         80.17         6.29 o                         
   0   2  16          8.46         14.60         5.76 o                         
   1   2  16         82.81         77.53         6.21 o                         
   2   2  16         68.12         61.61         6.22 o                         
   3   2  16         19.46         17.91         6.27 o                         
   4   2  16          5.79          5.83         9.16 o                         
   5   2  16          2.20          6.70         9.46 o                         
   6   2  16          4.14         -0.56         9.80 o                         
  -6   3  16          3.61         -7.34         8.48 o                         
  -5   3  16          3.03          6.67         6.02 o                         
  -4   3  16          0.60          0.59         6.38 o                         
  -3   3  16         71.43         82.64         7.09 o                         
  -2   3  16        122.47        112.27         7.17 o                         
  -1   3  16         20.28         27.39         5.91 o                         
   0   3  16         18.67         15.99         5.67 o                         
   1   3  16         20.25         26.89         5.83 o                         
   2   3  16        122.28        115.99         6.54 o                         
   3   3  16         71.51         63.63         9.42 o                         
   4   3  16          0.60         -0.33         9.13 o                         
   5   3  16          3.01         -1.43         8.33 o                         
  -6   4  16          1.41          1.92        12.88 o                         
  -5   4  16         26.41         24.37         8.38 o                         
  -4   4  16         13.04          9.32         6.89 o                         
  -3   4  16        161.98        163.24         7.99 o                         
  -2   4  16          7.75          9.26         5.98 o                         
  -1   4  16         17.40         15.57         5.93 o                         
   0   4  16         43.16         49.74         6.00 o                         
   1   4  16         17.38         21.34         8.34 o                         
   2   4  16          7.75          2.73         5.41 o                         
   3   4  16        161.98        145.73         9.78 o                         
   4   4  16         13.10         17.39         8.76 o                         
  -6   5  16          0.38          3.38         6.73 o                         
  -5   5  16          1.01          3.43         6.50 o                         
  -4   5  16         30.02         26.18         9.26 o                         
  -3   5  16         22.57         17.92         6.50 o                         
  -2   5  16        184.43        200.12         7.26 o                         
  -1   5  16         41.64         36.83         6.30 o                         
   0   5  16          7.83          4.37         7.57 o                         
   1   5  16         41.65         41.14         5.69 o                         
   2   5  16        184.46        187.27         9.74 o                         
   3   5  16         22.67         21.97         8.08 o                         
  -6   6  16          2.33          3.24        11.93 o                         
  -5   6  16          3.45         -0.99         8.35 o                         
  -4   6  16         16.77         10.86         5.96 o                         
  -3   6  16         14.82         10.38         8.10 o                         
  -2   6  16        101.48        103.76         7.17 o                         
  -1   6  16          3.91          4.18         5.67 o                         
   0   6  16         18.83         12.97         5.64 o                         
   1   6  16          3.92          2.07         7.75 o                         
   2   6  16        101.38        118.67         9.22 o                         
   3   6  16         14.81         15.17         7.81 o                         
  -5   7  16          8.01          0.03         6.77 o                         
  -4   7  16          2.35          1.32         7.31 o                         
  -3   7  16         95.32         77.01         6.79 o                         
  -2   7  16          9.77          9.87         6.04 o                         
  -1   7  16         22.11         26.58         5.73 o                         
   0   7  16         27.96         13.92         7.84 o                         
   1   7  16         22.02         18.91         7.67 o                         
   2   7  16          9.79         35.34         8.05 o                         
  -4   8  16          0.29          1.94         6.27 o                         
  -3   8  16         15.49         18.51         5.67 o                         
  -2   8  16         15.19         19.39         5.29 o                         
  -1   8  16         37.82         33.66         7.12 o                         
   0   8  16          9.35          3.74         6.19 o                         
   1   8  16         37.83         38.18         6.31 o                         
  -4   9  16          5.11          2.27         6.41 o                         
  -3   9  16         32.01         38.80        11.18 o                         
  -2   9  16          9.85         13.86         7.00 o                         
  -1   9  16          7.31         11.52         6.66 o                         
   0   9  16          0.40         -2.07         6.31 o                         
   1   9  16          7.32          4.66        10.99 o                         
   3   9  16         32.01         54.13        15.74 o                         
   4   9  16          5.11         20.59        13.98 o                         
  -2  10  16         10.16         17.11        12.88 o                         
  -1  10  16          7.42         -4.91        10.40 o                         
   0  10  16          5.38         -1.35        12.09 o                         
   1  10  16          7.42         -5.67        11.02 o                         
   2  10  16         10.16         17.68        15.14 o                         
   0  11  16         10.20          9.35        11.63 o                         
   1   0  17         52.48         52.87         6.33 o                         
   2   0  17        194.50        218.09         7.82 o                         
   3   0  17          0.12         -3.45        10.36 o                         
   4   0  17        213.46        202.24         8.12 o                         
   5   0  17         15.43          8.96         5.62 o                         
   6   0  17          8.53         11.94         7.62 o                         
  -6   1  17          5.68          5.57         8.90 o                         
  -5   1  17          3.49          8.46         6.07 o                         
  -4   1  17         11.72         17.30         7.02 o                         
  -3   1  17        305.57        311.54        19.06 o                         
  -2   1  17         51.57         53.79        11.48 o                         
  -1   1  17         20.31         24.07         6.10 o                         
   0   1  17          0.79          7.21         5.88 o                         
   1   1  17         20.21         24.61         6.15 o                         
   2   1  17         51.50         49.51         6.49 o                         
   3   1  17        305.65        320.41        12.00 o                         
   4   1  17         11.74         19.39         6.44 o                         
   5   1  17          3.48          9.84         7.55 o                         
   6   1  17          5.66          7.09         9.52 o                         
  -6   2  17          3.43          7.35         8.14 o                         
  -5   2  17          3.54          0.85         6.06 o                         
  -4   2  17         45.88         49.12         7.46 o                         
  -3   2  17         10.28         11.05         6.64 o                         
  -2   2  17         24.54         29.49         6.96 o                         
  -1   2  17         48.94         46.50         7.01 o                         
   0   2  17          5.85          9.51         6.05 o                         
   1   2  17         48.80         44.05         6.25 o                         
   2   2  17         24.60         20.05         6.23 o                         
   3   2  17         10.33          9.98         6.13 o                         
   4   2  17         46.02         49.81         9.45 o                         
   5   2  17          3.56         -3.67         9.13 o                         
   6   2  17          3.44          8.98        10.92 o                         
  -6   3  17          4.19          4.67         8.47 o                         
  -5   3  17          2.31          7.20         6.87 o                         
  -4   3  17          2.79          5.10         6.88 o                         
  -3   3  17          3.00          3.48         6.42 o                         
  -2   3  17        136.80        129.58         7.36 o                         
  -1   3  17         30.54         27.70         6.22 o                         
   0   3  17         24.38         31.62         6.22 o                         
   1   3  17         30.48         32.15         6.17 o                         
   2   3  17        136.71        141.39         7.02 o                         
   3   3  17          3.00          3.75         8.95 o                         
   4   3  17          2.79         -1.99         9.21 o                         
   5   3  17          2.32          3.71         9.15 o                         
  -6   4  17          0.59          3.12         8.60 o                         
  -5   4  17          4.99         36.03         9.73 o                         
  -4   4  17          5.53          3.37         6.91 o                         
  -3   4  17         65.01         65.12         7.36 o                         
  -2   4  17          1.81          7.80         6.48 o                         
  -1   4  17          7.47          5.57         6.09 o                         
   0   4  17         25.93         21.41         6.01 o                         
   1   4  17          7.49          6.78         5.61 o                         
   2   4  17          1.81         -3.62         8.34 o                         
   3   4  17         65.08         56.19         9.09 o                         
   4   4  17          5.54         11.70         8.75 o                         
  -6   5  17          8.83          7.07        10.32 o                         
  -5   5  17          7.91          8.66         9.72 o                         
  -4   5  17         53.30         46.24         7.23 o                         
  -3   5  17          0.14          6.18         8.55 o                         
  -2   5  17          7.50         12.22         6.24 o                         
  -1   5  17         27.84         37.11        10.00 o                         
   0   5  17          8.44          7.15         5.70 o                         
   1   5  17         27.88         22.81         5.75 o                         
   2   5  17          7.55         15.48         8.13 o                         
   3   5  17          0.14         -1.91         8.01 o                         
   4   5  17         53.31         59.23         8.92 o                         
  -5   6  17          0.02         -0.20         6.81 o                         
  -4   6  17         11.67          2.10         6.99 o                         
  -3   6  17         27.17         22.52         6.73 o                         
  -2   6  17         46.27         49.35         6.66 o                         
  -1   6  17         33.72         25.41         5.89 o                         
   0   6  17          0.09         -3.19         5.60 o                         
   1   6  17         33.66         34.24         8.65 o                         
   2   6  17         46.20         45.45         8.58 o                         
   3   6  17         27.14         28.45         8.43 o                         
  -5   7  17          2.65          1.80         9.00 o                         
  -4   7  17          4.25         -7.67         7.67 o                         
  -3   7  17         13.37         10.23         5.85 o                         
  -2   7  17         29.18         29.36         6.48 o                         
  -1   7  17         59.20         50.27         6.02 o                         
   0   7  17          1.25         -6.11         7.80 o                         
   1   7  17         59.24         52.10         8.60 o                         
   2   7  17         29.17         29.16         8.37 o                         
  -4   8  17          3.04          6.69         9.38 o                         
  -3   8  17          6.47          7.14         5.65 o                         
  -2   8  17         10.80         13.98         5.56 o                         
  -1   8  17          0.39         -0.89         7.49 o                         
   0   8  17          1.98          0.52         7.36 o                         
   1   8  17          0.40         -7.73         7.73 o                         
  -3   9  17         26.16         25.35         7.64 o                         
  -2   9  17          8.90          8.42        11.81 o                         
  -1   9  17         14.22         17.56         6.57 o                         
   0   9  17          0.06         -2.12         7.31 o                         
   1   9  17         14.21         -1.58        11.99 o                         
  -2  10  17         36.08         48.70        14.45 o                         
  -1  10  17          1.22         17.05         6.80 o                         
   0  10  17          3.73         -2.69        12.35 o                         
   1  10  17          1.22          3.95        10.63 o                         
   0   0  18        205.07        207.03        11.15 o                         
   1   0  18         40.24         39.22         6.55 o                         
   2   0  18         19.94         31.14         6.83 o                         
   3   0  18        106.95        108.20         7.81 o                         
   4   0  18         30.53         23.94         6.62 o                         
   5   0  18          0.10         -0.14         6.70 o                         
   6   0  18          8.71         18.03         8.59 o                         
  -6   1  18          4.27         11.18         8.04 o                         
  -5   1  18         14.69         11.02         5.94 o                         
  -4   1  18          0.16         -1.94         6.78 o                         
  -3   1  18         14.73         12.13         6.62 o                         
  -2   1  18         55.30         49.70         6.91 o                         
  -1   1  18         11.47         10.91         6.37 o                         
   0   1  18        170.29        161.73         7.22 o                         
   1   1  18         11.49          8.89         6.27 o                         
   2   1  18         55.34         55.85         6.61 o                         
   3   1  18         14.72         20.32         8.34 o                         
   4   1  18          0.17          5.77         6.12 o                         
   5   1  18         14.63         19.16         7.41 o                         
   6   1  18          4.28          2.09         9.67 o                         
  -6   2  18          0.47          8.36         8.51 o                         
  -5   2  18          2.24          7.46         6.17 o                         
  -4   2  18          4.73          6.19         6.93 o                         
  -3   2  18         24.93         28.37         6.58 o                         
  -2   2  18         30.99         43.10         6.82 o                         
  -1   2  18          3.97          3.90         6.38 o                         
   0   2  18          7.96         13.98         6.31 o                         
   1   2  18          3.97          6.54         6.07 o                         
   2   2  18         30.93         23.69         6.24 o                         
   3   2  18         24.96         25.02         6.64 o                         
   4   2  18          4.70          6.00        10.03 o                         
   5   2  18          2.24         -7.93         9.27 o                         
   6   2  18          0.47         10.42        10.53 o                         
  -6   3  18          5.10          1.06         8.76 o                         
  -5   3  18          1.94          3.44         6.26 o                         
  -4   3  18         45.62         54.13         7.31 o                         
  -3   3  18         44.22         46.10         7.25 o                         
  -2   3  18        108.86        109.56         8.99 o                         
  -1   3  18          7.07          5.32         6.13 o                         
   0   3  18          1.55          3.83         5.83 o                         
   1   3  18          7.06          8.88         5.88 o                         
   2   3  18        108.83        103.75         6.74 o                         
   3   3  18         44.17         34.39         9.59 o                         
   4   3  18         45.52         46.91        10.11 o                         
   5   3  18          1.96         -1.64         9.53 o                         
  -5   4  18          2.54          4.45         6.45 o                         
  -4   4  18          2.84         -2.56         6.67 o                         
  -3   4  18         48.12         49.53        13.93 o                         
  -2   4  18         39.54         44.56         6.59 o                         
  -1   4  18         13.42          8.87         6.20 o                         
   0   4  18          1.68          1.32         6.51 o                         
   1   4  18         13.40         19.69         5.85 o                         
   2   4  18         39.50         56.11         9.33 o                         
   3   4  18         48.15         45.15         9.56 o                         
   4   4  18          2.86         -0.14         8.68 o                         
  -5   5  18          1.59          6.04         8.49 o                         
  -4   5  18         10.45         16.06         7.26 o                         
  -3   5  18         25.70         27.56         7.05 o                         
  -2   5  18         16.85         12.70         7.08 o                         
  -1   5  18        103.11        103.79        13.21 o                         
   0   5  18          2.75          0.62         5.91 o                         
   1   5  18        103.07        123.60         9.66 o                         
   2   5  18         16.88         23.73         8.40 o                         
   3   5  18         25.66         20.97         8.55 o                         
   4   5  18         10.45         19.02         9.22 o                         
  -5   6  18          0.18         -0.26         6.80 o                         
  -4   6  18          8.26          8.69         6.80 o                         
  -3   6  18         14.16         12.14         7.30 o                         
  -2   6  18         40.90         40.43         7.08 o                         
  -1   6  18         30.24         27.44         6.20 o                         
   0   6  18          5.85          2.65         5.73 o                         
   1   6  18         30.31         23.51         8.95 o                         
   2   6  18         40.89         30.86         8.62 o                         
   3   6  18         14.18         16.15         8.43 o                         
  -4   7  18          2.84         -7.46         7.46 o                         
  -3   7  18          2.92          8.77         6.72 o                         
  -2   7  18          8.01         10.81         7.70 o                         
  -1   7  18         20.88         18.55         8.27 o                         
   0   7  18         13.48          5.94         8.07 o                         
   1   7  18         20.92         26.10         8.36 o                         
   2   7  18          8.07          5.53         8.38 o                         
  -3   8  18          4.67         -2.32         6.10 o                         
  -2   8  18          8.47         10.48         5.60 o                         
  -1   8  18          1.76         -0.26         8.28 o                         
   0   8  18         12.74          7.34         7.79 o                         
   1   8  18          1.75         -6.26         8.22 o                         
  -2   9  18         11.72         19.01         7.65 o                         
  -1   9  18          3.75         -2.11         6.49 o                         
   0   9  18          6.52          8.07         7.41 o                         
   1   9  18          3.75         23.45        11.71 o                         
   0  10  18          0.15          2.26        12.57 o                         
   1   0  19         20.63         27.92         6.37 o                         
   2   0  19          0.02          0.40         6.71 o                         
   3   0  19        116.96        135.04         7.92 o                         
   4   0  19          1.42          0.81         6.54 o                         
   5   0  19          1.71         -0.17         5.80 o                         
   6   0  19          1.94          4.33         7.86 o                         
  -6   1  19          3.21          6.79        10.76 o                         
  -5   1  19          4.41         -0.37         7.42 o                         
  -4   1  19         12.62         14.38         7.01 o                         
  -3   1  19          9.43          4.78         6.92 o                         
  -2   1  19          7.78          5.76         6.59 o                         
  -1   1  19          2.17          3.46         6.28 o                         
   0   1  19          5.03          1.17         6.85 o                         
   1   1  19          2.19          3.14         6.41 o                         
   2   1  19          7.76          6.24         6.66 o                         
   3   1  19          9.44          0.33         6.73 o                         
   4   1  19         12.64         24.93         6.61 o                         
   5   1  19          4.42          3.82         9.65 o                         
   6   1  19          3.20         23.23        10.67 o                         
  -5   2  19          0.36         -0.43         6.03 o                         
  -4   2  19         22.17         17.55         8.80 o                         
  -3   2  19         38.44         38.07         6.85 o                         
  -2   2  19         19.87         28.01         7.42 o                         
  -1   2  19         45.00         47.34         6.85 o                         
   0   2  19         11.88          5.67         6.11 o                         
   1   2  19         45.11         39.68         9.51 o                         
   2   2  19         19.94         24.23         6.42 o                         
   3   2  19         38.36         31.22         6.86 o                         
   4   2  19         22.16         21.08        10.51 o                         
   5   2  19          0.37          5.45        10.08 o                         
  -5   3  19          0.84         10.22         6.36 o                         
  -4   3  19          0.80          3.64         6.72 o                         
  -3   3  19         31.35         34.78         7.03 o                         
  -2   3  19         18.44         19.00        10.38 o                         
  -1   3  19          0.10         10.06         6.10 o                         
   0   3  19          0.63          5.64         6.17 o                         
   1   3  19          0.10         10.98         6.15 o                         
   2   3  19         18.47         12.60         6.22 o                         
   3   3  19         31.37         25.70         9.85 o                         
   4   3  19          0.81         -1.45         9.54 o                         
   5   3  19          0.84          0.22         9.84 o                         
  -5   4  19          5.69          7.22         6.41 o                         
  -4   4  19         13.88         15.80         7.25 o                         
  -3   4  19         34.18         29.67         7.33 o                         
  -2   4  19         17.21         25.08         6.67 o                         
  -1   4  19         25.41         18.48         6.59 o                         
   0   4  19         51.61         54.78         6.66 o                         
   1   4  19         25.45         21.75         6.17 o                         
   2   4  19         17.25         19.15         8.68 o                         
   3   4  19         34.18         28.24         9.55 o                         
   4   4  19         13.84         18.79         9.35 o                         
  -5   5  19          6.81          6.72         8.40 o                         
  -4   5  19         11.30         13.15         7.28 o                         
  -3   5  19         80.59         85.79         7.68 o                         
  -2   5  19         24.55         19.35        11.53 o                         
  -1   5  19         12.82          9.77         6.11 o                         
   0   5  19         15.30         15.49         9.62 o                         
   1   5  19         12.80         11.51         8.93 o                         
   2   5  19         24.62         36.27         8.99 o                         
   3   5  19         80.60         86.78         9.99 o                         
   4   5  19         11.31          5.71         8.43 o                         
  -4   6  19          1.53          1.24         7.17 o                         
  -3   6  19         14.38         15.42         7.57 o                         
  -2   6  19         25.03         30.67         6.72 o                         
  -1   6  19         20.51         12.71         6.31 o                         
   0   6  19         10.29         12.12         8.50 o                         
   1   6  19         20.51         21.87         9.10 o                         
   2   6  19         25.05         34.80         9.34 o                         
   3   6  19         14.39         21.14         8.40 o                         
  -4   7  19          7.17          9.48         8.11 o                         
  -3   7  19          7.50          6.32         7.27 o                         
  -2   7  19          2.41          2.95         6.32 o                         
  -1   7  19         33.74         25.64         8.89 o                         
   0   7  19          1.07         -4.73         8.77 o                         
   1   7  19         33.75         13.80         8.90 o                         
   2   7  19          2.41         -7.19         9.00 o                         
  -3   8  19          8.53         22.04        11.42 o                         
  -2   8  19          8.54         15.90         7.27 o                         
  -1   8  19          5.57         -6.51         8.94 o                         
   0   8  19          0.01         -7.61         7.61 o                         
   1   8  19          5.55         -8.48         8.48 o                         
  -1   9  19          0.40          0.56         8.31 o                         
   0   9  19          2.54         -3.19         6.65 o                         
   1   9  19          0.39         -2.36        10.92 o                         
   0   0  20          0.10         15.21         9.47 o                         
   1   0  20          0.90         -0.31         6.31 o                         
   2   0  20         16.21         10.97         6.89 o                         
   3   0  20         32.21         44.29        15.63 o                         
   4   0  20          3.18         -2.17         6.79 o                         
   5   0  20          3.08         17.76         7.82 o                         
  -5   1  20          9.04         -0.04         8.28 o                         
  -4   1  20         36.36         38.56         7.30 o                         
  -3   1  20         19.88         33.11         7.31 o                         
  -2   1  20          7.25          6.63         6.52 o                         
  -1   1  20          7.89         13.77         6.73 o                         
   0   1  20          8.79          8.88         6.30 o                         
   1   1  20          7.88          6.13         8.22 o                         
   2   1  20          7.30          1.54         6.46 o                         
   3   1  20         19.82         28.37         7.09 o                         
   4   1  20         36.33         34.53         6.91 o                         
   5   1  20          9.06          2.35         9.78 o                         
  -5   2  20          1.95          1.52         6.13 o                         
  -4   2  20          3.19         13.74         7.23 o                         
  -3   2  20          1.78          6.78         6.77 o                         
  -2   2  20         31.70         32.31         7.26 o                         
  -1   2  20         60.50         69.39        11.90 o                         
   0   2  20         21.37         30.11         6.67 o                         
   1   2  20         60.46         62.55         6.76 o                         
   2   2  20         31.68         30.46         6.79 o                         
   3   2  20          1.78          2.53         9.82 o                         
   4   2  20          3.20         10.08         9.84 o                         
   5   2  20          1.92          3.83        10.13 o                         
  -5   3  20          7.75         14.32         6.37 o                         
  -4   3  20         10.69         -2.16         7.01 o                         
  -3   3  20         41.79         50.51         7.06 o                         
  -2   3  20          7.05          6.03         6.72 o                         
  -1   3  20         16.99         19.52         6.89 o                         
   0   3  20         19.78         22.31         6.49 o                         
   1   3  20         16.93         17.96         7.75 o                         
   2   3  20          7.02          6.96         6.24 o                         
   3   3  20         41.82         25.88        10.11 o                         
   4   3  20         10.68          6.09        10.04 o                         
   5   3  20          7.75         -2.34        10.59 o                         
  -5   4  20          1.75         14.89        13.34 o                         
  -4   4  20          3.83          3.99         7.06 o                         
  -3   4  20         27.28         35.21         7.20 o                         
  -2   4  20          2.44          4.97         6.69 o                         
  -1   4  20          2.42         -2.22         6.64 o                         
   0   4  20          0.10          0.51         6.30 o                         
   1   4  20          2.43         -0.76         7.44 o                         
   2   4  20          2.44         28.11         9.82 o                         
   3   4  20         27.22         21.92        10.49 o                         
   4   4  20          3.82          3.47         9.99 o                         
  -4   5  20          2.09          8.09         7.06 o                         
  -3   5  20         12.45         10.42         6.98 o                         
  -2   5  20         12.54         16.04         6.55 o                         
  -1   5  20         11.55          2.32         8.44 o                         
   0   5  20          1.38          0.80         6.12 o                         
   1   5  20         11.55         17.22         8.54 o                         
   2   5  20         12.48         34.14         9.16 o                         
   3   5  20         12.43         13.71         8.95 o                         
   4   5  20          2.10          7.12         9.28 o                         
  -4   6  20          3.36          3.38         8.15 o                         
  -3   6  20          8.36         14.35        20.42 o                         
  -2   6  20         20.85         25.36         6.93 o                         
  -1   6  20          2.59          6.71         6.34 o                         
   0   6  20          0.03         -3.25         8.44 o                         
   2   6  20         20.86         39.07         8.85 o                         
   3   6  20          8.35         21.18         8.71 o                         
  -3   7  20         10.95         13.39         6.85 o                         
  -2   7  20          6.77         13.03         6.85 o                         
  -1   7  20          6.78         11.74         8.73 o                         
   0   7  20          0.15         -2.14         8.39 o                         
   1   7  20          6.82         -4.06         8.19 o                         
   2   7  20          6.78         -2.09         9.03 o                         
  -2   8  20          7.16         -3.50         7.57 o                         
  -1   8  20          8.56          9.00         8.82 o                         
   0   8  20          3.38         17.30         8.93 o                         
   1   8  20          8.56         -8.42         8.42 o                         
   1   0  21         12.26         19.49        18.02 o                         
   2   0  21          0.15          7.41         7.09 o                         
   3   0  21          2.88          0.81         7.02 o                         
   4   0  21          0.70          1.55         7.00 o                         
   5   0  21          1.33          6.71         7.88 o                         
  -5   1  21          3.72          5.14         6.45 o                         
  -4   1  21          8.24          5.02         9.12 o                         
  -3   1  21         17.50         25.56         7.63 o                         
  -2   1  21          9.58         12.01         6.78 o                         
  -1   1  21          7.44         11.28         6.78 o                         
   0   1  21          5.48         -0.50         6.80 o                         
   1   1  21          7.45         14.77         8.95 o                         
   2   1  21          9.56         10.27         6.97 o                         
   3   1  21         17.51         28.16         7.33 o                         
   4   1  21          8.23          2.85        10.44 o                         
   5   1  21          3.70         13.74        11.12 o                         
  -5   2  21          1.33          7.97         7.87 o                         
  -4   2  21          2.95          5.74         7.83 o                         
  -3   2  21          1.80          4.88         6.79 o                         
  -2   2  21          1.86         -7.03         7.03 o                         
  -1   2  21          9.71          4.50         6.77 o                         
   0   2  21          1.51        118.24        78.16 o                         
   1   2  21          9.69         22.22         6.60 o                         
   2   2  21          1.85          0.85         6.62 o                         
   3   2  21          1.79          0.18         6.90 o                         
   4   2  21          2.96          0.72         9.98 o                         
   5   2  21          1.32         -4.36        10.02 o                         
  -4   3  21          3.96          1.68        11.13 o                         
  -3   3  21         10.16         12.46         6.83 o                         
  -2   3  21         20.62         17.24         9.65 o                         
  -1   3  21          9.64         18.03         6.96 o                         
   0   3  21         26.81         27.02         7.42 o                         
   1   3  21          9.62         18.81         6.36 o                         
   2   3  21         20.60         15.71         9.87 o                         
   3   3  21         10.17         13.42         9.90 o                         
   4   3  21          3.95         -1.33         9.80 o                         
  -4   4  21          3.13          1.26        10.42 o                         
  -3   4  21         10.95         12.44         6.97 o                         
  -2   4  21         74.20         72.85         7.44 o                         
  -1   4  21          1.15          0.27         6.48 o                         
   0   4  21          5.10         10.40         6.38 o                         
   1   4  21          1.15         10.50         6.72 o                         
   2   4  21         74.22         81.22        10.08 o                         
   3   4  21         10.95         19.33         9.59 o                         
   4   4  21          3.15          5.74         9.52 o                         
  -4   5  21          2.92         12.06        11.07 o                         
  -3   5  21          2.10          0.65         7.13 o                         
  -2   5  21         13.33         13.87         6.84 o                         
  -1   5  21          6.57          7.51         7.16 o                         
   0   5  21          6.75          6.47         6.41 o                         
   1   5  21          6.58         -6.11         9.08 o                         
   2   5  21         13.32         14.59         9.03 o                         
   4   5  21          2.93         -5.55         9.94 o                         
  -3   6  21          6.39         17.77         7.53 o                         
  -2   6  21          3.61         -3.06         7.75 o                         
  -1   6  21          4.43         -3.52         6.59 o                         
   0   6  21         12.02         -5.75         9.64 o                         
   1   6  21          4.41          5.04         8.92 o                         
   2   6  21          3.61          4.65         9.31 o                         
   3   6  21          6.41         -2.95         8.57 o                         
  -2   7  21          7.77         13.84         9.16 o                         
  -1   7  21          0.54         -6.41         8.73 o                         
   0   7  21          0.47         -8.54         8.54 o                         
   1   7  21          0.55          1.65         9.01 o                         
   2   7  21          7.78         16.52         9.29 o                         
   0   8  21          7.54         -2.29         8.64 o                         
   0   0  22         13.13         28.90         9.80 o                         
   1   0  22          0.00         -3.26         6.58 o                         
   2   0  22          9.62          2.47         6.95 o                         
   3   0  22          5.34         -2.04         7.01 o                         
   4   0  22          3.80          1.23         7.30 o                         
  -4   1  22         12.79          5.55         7.37 o                         
  -3   1  22          4.40          2.67         7.24 o                         
  -2   1  22          2.09          2.60         7.13 o                         
  -1   1  22         39.72         37.75         7.21 o                         
   0   1  22          7.87          1.14         6.62 o                         
   1   1  22         39.70         39.21         6.79 o                         
   2   1  22          2.09         -0.34         6.76 o                         
   3   1  22          4.41         -7.03         7.03 o                         
   4   1  22         12.77         12.10        10.62 o                         
  -4   2  22          0.01         -3.30         7.52 o                         
  -3   2  22          3.22         -0.03         7.07 o                         
  -2   2  22         11.18          9.40         7.00 o                         
  -1   2  22          7.30          6.64         6.96 o                         
   0   2  22         27.87         19.66         7.06 o                         
   1   2  22          7.29         12.36         6.45 o                         
   2   2  22         11.18         19.71         7.04 o                         
   3   2  22          3.24         -6.78         6.78 o                         
   4   2  22          0.01         -8.80        11.04 o                         
  -4   3  22          2.02         -0.09         7.40 o                         
  -3   3  22         10.45          9.56        10.01 o                         
  -2   3  22          0.61          4.72         8.67 o                         
  -1   3  22          9.03          8.14         8.53 o                         
   0   3  22          0.08         -6.75         6.75 o                         
   1   3  22          9.03         18.97         6.58 o                         
   2   3  22          0.62         12.76         6.75 o                         
   3   3  22         10.43         11.43        10.34 o                         
   4   3  22          2.01         -6.75        10.33 o                         
  -3   4  22          4.14          9.75         6.98 o                         
  -2   4  22         35.05         33.65         7.06 o                         
  -1   4  22          5.47         14.02        11.49 o                         
   0   4  22          7.20         11.91         6.90 o                         
   1   4  22          5.48         20.74         6.80 o                         
   2   4  22         35.03         45.29        10.13 o                         
   3   4  22          4.15         17.23         9.83 o                         
  -3   5  22         17.05         19.74        12.09 o                         
  -2   5  22          1.71          6.17         6.73 o                         
  -1   5  22          2.13         13.55        12.35 o                         
   0   5  22         34.38         30.87         6.74 o                         
   1   5  22          2.13          6.83         9.27 o                         
   2   5  22          1.71         -4.08         9.49 o                         
   3   5  22         17.02         20.60         9.30 o                         
  -2   6  22         20.57         17.33         6.88 o                         
  -1   6  22          0.15          4.33         6.61 o                         
   0   6  22          0.91         -9.39         9.39 o                         
   1   6  22          0.16         -8.44         9.12 o                         
   2   6  22         20.57         45.63         7.43 o                         
  -1   7  22          2.83         13.15         9.28 o                         
   0   7  22          4.78         -8.93         8.93 o                         
   1   0  23         15.55         25.76        10.35 o                         
   2   0  23         31.77         47.88         7.76 o                         
   3   0  23         36.63         25.11        18.88 o                         
  -3   1  23          1.85         -5.80         7.09 o                         
  -2   1  23         25.95         31.12         7.77 o                         
  -1   1  23          7.38          6.05         6.87 o                         
   0   1  23          0.72         18.87         7.09 o                         
   1   1  23          7.37         10.84         6.72 o                         
   2   1  23         25.95         22.46         7.22 o                         
   3   1  23          1.87          4.61         7.14 o                         
  -3   2  23         13.65          8.27         8.37 o                         
  -2   2  23         15.91         12.86        10.37 o                         
  -1   2  23          8.87          9.73         7.22 o                         
   0   2  23          2.16          2.46        12.13 o                         
   1   2  23          8.85         18.10         6.75 o                         
   2   2  23         15.91         15.87         8.34 o                         
   3   2  23         13.65          7.73        10.95 o                         
  -3   3  23          0.21         -7.20         7.20 o                         
  -2   3  23          9.99         13.89         7.25 o                         
  -1   3  23          7.96         -3.61         6.78 o                         
   0   3  23          2.82          4.55         6.72 o                         
   1   3  23          7.96         14.76         7.42 o                         
   2   3  23          9.97         13.81         6.78 o                         
   3   3  23          0.21         -6.64        10.63 o                         
  -3   4  23          0.92          6.93        10.84 o                         
  -2   4  23          0.27         -2.27         7.38 o                         
  -1   4  23          9.35         19.72         7.16 o                         
   0   4  23          6.99         10.59        10.60 o                         
   1   4  23          9.35         27.06        20.71 o                         
   2   4  23          0.27         21.13         9.82 o                         
   3   4  23          0.92         27.31        10.25 o                         
  -2   5  23          0.80          3.13        10.62 o                         
  -1   5  23         15.61         14.15         6.96 o                         
   0   5  23          3.31         -1.32         6.88 o                         
   1   5  23         15.60         11.89        10.18 o                         
   2   5  23          0.80         15.90        10.28 o                         
   0   6  23          7.62         -7.43         9.41 o                         
   0   0  24         13.92         28.59        10.27 o                         
   1   0  24          0.72          2.84         7.05 o                         
   2   0  24          1.25          1.64         7.20 o                         
   3   0  24          1.52         18.75        10.72 o                         
  -3   1  24          7.62          2.08         9.44 o                         
  -2   1  24          9.04         -3.76        11.88 o                         
  -1   1  24          2.48          3.67         7.28 o                         
   0   1  24          0.91         19.44        14.30 o                         
   1   1  24          2.48          8.29         7.08 o                         
   2   1  24          9.03          5.27        13.25 o                         
   3   1  24          7.61         -5.77        10.20 o                         
  -2   2  24         10.79         12.13         7.46 o                         
  -1   2  24          1.89          4.90         7.32 o                         
   0   2  24          0.24         -2.50         6.79 o                         
   1   2  24          1.90         24.34         8.23 o                         
   2   2  24         10.81         14.17         7.76 o                         
  -2   3  24          3.69          0.71         7.67 o                         
  -1   3  24          1.72          2.91        10.30 o                         
   0   3  24          0.20          5.52         6.72 o                         
   1   3  24          1.73         -4.39         6.96 o                         
   2   3  24          3.68         26.95         7.21 o                         
  -1   4  24          4.26        -10.22        10.22 o                         
   0   4  24          2.67          4.07         6.89 o                         
   1   4  24          4.26         38.69        11.28 o                         
   1   0  25          2.11          1.91        12.47 o                         
  -1   1  25          4.15          1.33         7.76 o                         
   0   1  25          0.19         -2.03         7.06 o                         
   1   1  25          4.17         15.44         7.42 o                         
  -1   2  25          6.61         -5.64        10.69 o                         
   0   2  25          2.11         11.66        13.99 o                         
   1   2  25          6.61         32.16        10.77 o                         
                                                                                
