# Supplementary material for: Six 1-halobenzoyl-4-(2-meth­oxy­phen­yl)piperazines having Z′ values of one, two or four; disorder, pseudosymmetry, twinning and supra­molecular assembly in one, two or three dimensions
Source: Acta Crystallogr E Crystallogr Commun. 2021 Jan 1;77(Pt 1):5–13. doi: 10.1107/S2056989020015649 (PMC7784055; doi:10.1107/S2056989020015649)
Supplement: Supplementary file 3 [file e-77-00005-IIsup3.hkl]

data_II                                                                         
_shelx_title ' ha3cg'                                                           
_shelx_refln_list_code          4                                               
_shelx_F_calc_maximum      579.76                                               
_exptl_crystal_F_000      2784.00                                               
_reflns_d_resolution_high  0.8256                                               
                                                                                
loop_                                                                           
 _space_group_symop_operation_xyz                                               
 'x, y, z'                                                                      
 '-x, -y, z+1/2'                                                                
 '-x+1/2, y, z+1/2'                                                             
 'x+1/2, -y, z'                                                                 
                                                                                
_cell_length_a    29.7690                                                       
_cell_length_b    11.3173                                                       
_cell_length_c    20.4028                                                       
_cell_angle_alpha  90.000                                                       
_cell_angle_beta   90.000                                                       
_cell_angle_gamma  90.000                                                       
                                                                                
_shelx_F_squared_multiplier     1.000                                           
                                                                                
loop_                                                                           
 _refln_index_h                                                                 
 _refln_index_k                                                                 
 _refln_index_l                                                                 
 _refln_F_squared_calc                                                          
 _refln_F_squared_meas                                                          
 _refln_F_squared_sigma                                                         
 _refln_observed_status                                                         
   0   0 -24         13.06          4.29        83.76 o                         
   2   0 -24          6.09         20.12        65.09 o                         
   4   0 -24         52.57         75.64        62.01 o                         
   6   0 -24          0.86        -35.74        64.58 o                         
   8   0 -24         42.27         75.29        84.70 o                         
   0   1 -24        158.99        300.72        66.22 o                         
   1   1 -24          7.03        -23.51        43.22 o                         
   2   1 -24         26.67         69.46        46.37 o                         
   3   1 -24         52.82         72.75        42.69 o                         
   4   1 -24         72.46        106.49        52.53 o                         
   5   1 -24         51.89         66.02        73.67 o                         
   6   1 -24          8.72         44.83        66.10 o                         
   7   1 -24         13.84        -38.29        61.00 o                         
   8   1 -24        254.39        244.03       186.73 o                         
   0   2 -24         17.71        -39.19        86.90 o                         
   1   2 -24         23.17         55.48        70.23 o                         
   2   2 -24          9.78        -36.24        86.07 o                         
   3   2 -24         24.59         32.82        81.35 o                         
   4   2 -24         30.03         42.75        66.36 o                         
   5   2 -24        129.47        178.62        68.81 o                         
   6   2 -24          6.23         32.83       106.65 o                         
   0   3 -24         11.56        -62.30        97.63 o                         
   1   3 -24          2.12         -7.80        72.63 o                         
   2   3 -24         13.21          0.36        67.63 o                         
   3   3 -24          3.22         56.60        67.18 o                         
   2   0 -23         68.65        111.80        58.90 o                         
   4   0 -23        127.01        137.68        69.23 o                         
   6   0 -23         61.44          9.30        89.97 o                         
   8   0 -23        568.08        624.22       107.05 o                         
  10   0 -23         22.61         16.43        88.41 o                         
  12   0 -23        153.69        159.26        93.03 o                         
   1   1 -23          3.21         12.85        41.44 o                         
   2   1 -23         23.03         27.03        40.12 o                         
   3   1 -23          9.38          0.80        42.01 o                         
   4   1 -23        153.90        210.30        53.67 o                         
   5   1 -23          8.62         55.17        49.36 o                         
   6   1 -23         34.79        -38.68        68.71 o                         
   7   1 -23          4.77        -68.55        68.55 o                         
   8   1 -23          6.53         68.66        67.31 o                         
   9   1 -23          8.11        -33.29        60.26 o                         
  10   1 -23         55.49         82.16        62.37 o                         
  11   1 -23         33.71         74.14        65.19 o                         
  12   1 -23        130.25        154.18        68.06 o                         
   1   2 -23         23.46         43.52        68.33 o                         
   2   2 -23         55.47         -2.38        71.17 o                         
   3   2 -23        156.08        165.65        66.15 o                         
   4   2 -23        287.65        303.25        67.38 o                         
   5   2 -23         62.45         24.30        99.93 o                         
   6   2 -23          9.68        -37.11       104.94 o                         
   7   2 -23         77.32         47.52       103.89 o                         
   8   2 -23        540.44        451.06       101.38 o                         
   9   2 -23         29.69        -37.33        92.54 o                         
  10   2 -23         14.12         74.89       102.17 o                         
  11   2 -23         27.19        153.27       104.30 o                         
  12   2 -23        174.00        145.21        95.18 o                         
   1   3 -23         62.87         93.63        66.41 o                         
   2   3 -23         62.03         56.86        85.16 o                         
   3   3 -23          5.58         28.26        72.00 o                         
   4   3 -23        255.85        369.82        72.02 o                         
   5   3 -23          7.33        -19.22       101.58 o                         
   6   3 -23         44.39         39.22        90.06 o                         
   7   3 -23         77.18         78.01       104.85 o                         
   8   3 -23         35.24          5.18       111.04 o                         
   9   3 -23         10.40         22.50       106.26 o                         
  10   3 -23         15.52         14.01        95.68 o                         
   1   4 -23         72.08        152.91        66.30 o                         
   2   4 -23         70.75         66.52        66.49 o                         
   3   4 -23         53.54        -20.80        66.80 o                         
   4   4 -23         38.40        103.64       130.43 o                         
   5   4 -23         21.99        -40.44        88.90 o                         
   6   4 -23         22.80         28.09       103.13 o                         
   7   4 -23         32.70        -72.58       112.68 o                         
   1   5 -23         46.16         76.45        77.79 o                         
   0   0 -22        723.39        552.99        94.41 o                         
   2   0 -22         41.37         41.69        60.15 o                         
   4   0 -22        106.97         82.95        54.28 o                         
   6   0 -22          7.28        -18.20        78.57 o                         
   8   0 -22          7.24        -22.23        80.22 o                         
  10   0 -22        135.47        146.31        86.19 o                         
  12   0 -22        142.37        170.57        96.41 o                         
  14   0 -22          4.85         22.67        85.31 o                         
  16   0 -22        144.62         87.92        96.77 o                         
   0   1 -22         34.25         43.99        58.71 o                         
   1   1 -22          0.67         16.35        40.78 o                         
   2   1 -22          3.04         20.36        39.86 o                         
   3   1 -22         17.08        108.05        38.92 o                         
   4   1 -22        310.56        221.06        40.05 o                         
   5   1 -22         12.80        -14.14        46.71 o                         
   6   1 -22         71.22          9.29        60.19 o                         
   7   1 -22          9.91        -38.11        62.48 o                         
   8   1 -22        233.92        408.54        71.59 o                         
   9   1 -22         11.41         -5.12       109.00 o                         
  10   1 -22         36.41         71.22        62.52 o                         
  11   1 -22         17.95         33.11        62.05 o                         
  12   1 -22         77.50        122.10        62.13 o                         
  13   1 -22          5.02         79.27        66.20 o                         
  14   1 -22         37.07         42.62        64.15 o                         
  15   1 -22         38.68         58.79        63.50 o                         
  16   1 -22        431.04        499.55        73.30 o                         
   0   2 -22        467.97        310.71        94.48 o                         
   1   2 -22        380.49        279.10        63.18 o                         
   2   2 -22          4.81         46.54        63.62 o                         
   3   2 -22         68.61         70.26        64.88 o                         
   4   2 -22         25.29         42.69        85.63 o                         
   5   2 -22         82.66        -11.17        85.84 o                         
   6   2 -22         31.20          6.73        93.39 o                         
   7   2 -22         13.37       -100.03       100.03 o                         
   8   2 -22         25.34         -5.34       102.06 o                         
   9   2 -22         84.22         38.54       105.46 o                         
  10   2 -22         58.59         75.75        95.48 o                         
  11   2 -22         50.01        170.47        85.09 o                         
  12   2 -22         20.62         38.96        87.85 o                         
  13   2 -22          6.93         18.22       101.75 o                         
  14   2 -22         10.52         68.13       104.54 o                         
  15   2 -22         34.19        -21.09        93.37 o                         
   0   3 -22        285.78        365.96       102.99 o                         
   1   3 -22         45.56         62.85        66.26 o                         
   2   3 -22         71.14        109.22        58.97 o                         
   3   3 -22        126.27        189.76        68.23 o                         
   4   3 -22        277.52        162.05       103.04 o                         
   5   3 -22        150.55        124.44       103.55 o                         
   6   3 -22         48.40         38.22        98.06 o                         
   7   3 -22         27.67         11.42        87.88 o                         
   8   3 -22        138.10         76.31        93.97 o                         
   9   3 -22         31.54        -46.49       108.18 o                         
  10   3 -22         15.26       -111.60       111.60 o                         
  11   3 -22         39.64         59.53        98.05 o                         
  12   3 -22         78.85        -14.24        85.80 o                         
  13   3 -22         45.41          5.64        95.72 o                         
  14   3 -22          0.63         -1.92       107.28 o                         
   0   4 -22         65.23        114.81       105.60 o                         
   1   4 -22         32.31         67.87        67.20 o                         
   2   4 -22         22.22         51.98        63.13 o                         
   3   4 -22          0.13         20.64        71.87 o                         
   4   4 -22         50.24         82.81       107.60 o                         
   5   4 -22         14.21        -29.05        97.28 o                         
   6   4 -22         54.09         11.76        87.84 o                         
   7   4 -22         13.82         47.50        99.31 o                         
   8   4 -22         16.56        -90.10       109.24 o                         
   9   4 -22         78.79         38.19       111.12 o                         
  10   4 -22         18.20        -98.02        98.02 o                         
  11   4 -22         55.67         85.18        93.74 o                         
  12   4 -22          8.21         42.33       102.15 o                         
   0   5 -22        245.92        202.80        93.66 o                         
   1   5 -22         39.53         75.79        73.10 o                         
   2   5 -22         26.73         49.44        71.14 o                         
   3   5 -22         72.66        122.00        61.81 o                         
   4   5 -22        108.40        111.08       122.42 o                         
   5   5 -22         66.28         45.93       103.29 o                         
   6   5 -22          4.90        -22.25        87.22 o                         
   7   5 -22         25.09        -42.88        96.94 o                         
   8   5 -22          4.69       -106.19       106.19 o                         
   9   5 -22         41.34         17.96       103.50 o                         
   0   6 -22         37.34         48.61       109.00 o                         
   1   6 -22         20.25         58.31        65.09 o                         
   2   6 -22         25.00         73.08        74.03 o                         
   3   6 -22          8.68         26.83        73.39 o                         
   4   6 -22          0.20         26.49        67.23 o                         
   2   0 -21         30.72         31.14        55.30 o                         
   4   0 -21        445.55        461.75        89.14 o                         
   6   0 -21         37.69        -57.93        86.58 o                         
   8   0 -21        350.68        251.43        89.97 o                         
  10   0 -21        120.98        184.30        97.19 o                         
  12   0 -21         81.24        119.13        90.51 o                         
  14   0 -21        133.22        158.47        82.60 o                         
  16   0 -21        739.64        816.24       106.59 o                         
  18   0 -21         60.74        185.20       102.60 o                         
   1   1 -21         82.10         92.21        40.12 o                         
   2   1 -21         57.02         92.90        39.31 o                         
   3   1 -21          8.46         49.46        39.30 o                         
   4   1 -21        837.61        951.53        51.94 o                         
   5   1 -21          5.57        -39.41        54.25 o                         
   6   1 -21          3.23        -47.87        56.47 o                         
   7   1 -21         19.68        -14.73        55.94 o                         
   8   1 -21         23.13         25.56        56.25 o                         
   9   1 -21          1.82          2.45        74.35 o                         
  10   1 -21         12.78          7.49        57.32 o                         
  11   1 -21         17.20         65.93        60.54 o                         
  12   1 -21        114.36        194.18        64.05 o                         
  13   1 -21         57.71         67.59        62.92 o                         
  14   1 -21         10.76          7.31        60.73 o                         
  15   1 -21         30.06         50.31        62.12 o                         
  16   1 -21         51.69         12.19        61.74 o                         
  17   1 -21         10.96         33.85        63.35 o                         
  18   1 -21         20.92        -50.93        70.06 o                         
   1   2 -21         35.39         91.92        63.54 o                         
   2   2 -21         19.44         37.02        59.24 o                         
   3   2 -21          6.88          4.54        56.68 o                         
   4   2 -21         14.51        -48.16        58.77 o                         
   5   2 -21        129.68         70.76        60.07 o                         
   6   2 -21         48.48          2.76        59.48 o                         
   7   2 -21        153.84        144.65        58.23 o                         
   8   2 -21         26.21          0.12        56.83 o                         
   9   2 -21          8.17         21.26        55.32 o                         
  10   2 -21         17.21          8.13        58.31 o                         
  11   2 -21          3.38         94.99        60.39 o                         
  12   2 -21        558.90        660.16        69.04 o                         
  13   2 -21         17.13         55.06        64.24 o                         
  14   2 -21         12.53         46.14        64.76 o                         
  15   2 -21         63.83         63.98        62.59 o                         
  16   2 -21        140.40        119.09        64.10 o                         
  17   2 -21         30.73         25.59        65.07 o                         
  18   2 -21          2.97         47.25        69.44 o                         
   1   3 -21         58.84         64.22        63.54 o                         
   2   3 -21         38.04         54.27        60.10 o                         
   3   3 -21         43.25        -13.67        84.11 o                         
   4   3 -21        164.29        175.23        97.22 o                         
   5   3 -21        158.56         28.43       102.07 o                         
   6   3 -21         13.62        -20.74       104.89 o                         
   7   3 -21         45.11        -27.44       104.41 o                         
   8   3 -21         84.16        -52.08       101.45 o                         
   9   3 -21        342.42        251.59       101.45 o                         
  10   3 -21         37.17        -46.07        87.85 o                         
  11   3 -21        214.06        190.84        84.32 o                         
  12   3 -21         15.79         38.06        93.23 o                         
  13   3 -21         58.85        102.34       103.45 o                         
  14   3 -21         75.90        105.36       104.55 o                         
  15   3 -21         21.20         67.41        95.40 o                         
  16   3 -21         19.09          0.00        85.11 o                         
  17   3 -21         26.29         68.55       100.68 o                         
   1   4 -21        226.71        158.71        64.77 o                         
   2   4 -21         31.06         50.63        70.46 o                         
   3   4 -21         10.43         53.94        63.44 o                         
   4   4 -21         34.55         99.18       103.21 o                         
   5   4 -21          7.82        -29.36       105.10 o                         
   6   4 -21         27.70        -29.06       103.02 o                         
   7   4 -21         59.02        -38.94        94.92 o                         
   8   4 -21        739.53        528.60        95.54 o                         
   9   4 -21         70.92         36.11        90.78 o                         
  10   4 -21         26.92         -5.41       101.03 o                         
  11   4 -21         29.56         17.57       105.14 o                         
  12   4 -21         78.66         75.12       103.44 o                         
  13   4 -21         33.80         59.79        90.71 o                         
  14   4 -21          0.58         14.29        88.16 o                         
  15   4 -21         18.92         18.36       105.36 o                         
   1   5 -21         13.76         70.31        64.07 o                         
   2   5 -21         62.62        105.07        70.37 o                         
   3   5 -21        100.10         87.33        62.95 o                         
   4   5 -21        250.13        330.38       100.54 o                         
   5   5 -21         60.85        -97.42       107.36 o                         
   6   5 -21        161.58        136.83       107.65 o                         
   7   5 -21         38.77         32.68       101.97 o                         
   8   5 -21        148.07        227.78        91.30 o                         
   9   5 -21          7.15        -73.95        96.60 o                         
  10   5 -21         43.22        -77.94       108.00 o                         
  11   5 -21         17.39        -10.25       107.52 o                         
  12   5 -21        120.30        139.19        94.44 o                         
  13   5 -21         75.76        199.54        89.75 o                         
   1   6 -21         23.45         77.40        67.44 o                         
   2   6 -21          5.82        -14.93        66.30 o                         
   3   6 -21          2.86         84.22        98.07 o                         
   4   6 -21         65.03         51.57       105.23 o                         
   5   6 -21        122.83        148.29        90.76 o                         
   6   6 -21         27.90        -10.95       104.96 o                         
   7   6 -21         22.84        -39.32       114.91 o                         
   8   6 -21         88.14       -108.34       113.20 o                         
   9   6 -21          1.72        -67.70        96.60 o                         
  10   6 -21         94.32        -31.50       101.70 o                         
   1   7 -21         28.43         66.49        67.67 o                         
   2   7 -21         15.17         75.66        73.90 o                         
   3   7 -21        149.97        245.26        78.68 o                         
   4   7 -21          1.99         15.93       106.69 o                         
   0   0 -20        330.12        512.53        76.34 o                         
   2   0 -20         67.24        116.88        51.78 o                         
   4   0 -20         70.02         46.87        82.15 o                         
   6   0 -20         15.46        -35.11        77.88 o                         
   8   0 -20         33.13        -19.32        75.68 o                         
  10   0 -20        185.80        247.22        84.67 o                         
  12   0 -20        316.65        274.41        85.04 o                         
  14   0 -20         27.12         60.77        75.73 o                         
  16   0 -20         37.77         65.71        82.40 o                         
  18   0 -20         14.56         41.24       100.93 o                         
  20   0 -20        180.70         13.37        87.34 o                         
   0   1 -20       1789.41       1678.38       104.19 o                         
   1   1 -20         51.16        103.38        37.47 o                         
   2   1 -20        128.50        140.23        36.37 o                         
   3   1 -20         57.80         86.88        41.58 o                         
   4   1 -20        263.53        312.45        59.89 o                         
   5   1 -20          2.29        -59.27        59.29 o                         
   6   1 -20         50.53         16.99        58.94 o                         
   7   1 -20         48.01        -24.22        55.99 o                         
   8   1 -20         35.95        -57.19        57.19 o                         
   9   1 -20        137.42         98.45        57.45 o                         
  10   1 -20         41.29         98.54        60.95 o                         
  11   1 -20         77.43        154.21        62.25 o                         
  12   1 -20         40.93         51.11        76.26 o                         
  13   1 -20        100.78        121.24        63.66 o                         
  14   1 -20         11.94         39.84        62.34 o                         
  15   1 -20         62.79         80.25        94.39 o                         
  16   1 -20         40.86          1.45        59.28 o                         
  17   1 -20        100.27         92.97        61.88 o                         
  18   1 -20         74.43         44.75        65.86 o                         
  19   1 -20         10.23        -47.23        81.73 o                         
  20   1 -20         16.89        -31.70        69.50 o                         
  21   1 -20          8.55        -39.14        66.13 o                         
   0   2 -20        421.27        495.89        77.80 o                         
   1   2 -20         15.54         61.57        40.02 o                         
   2   2 -20         69.92         84.25        38.92 o                         
   3   2 -20        112.19        107.64        45.06 o                         
   4   2 -20        188.64        213.76        48.99 o                         
   5   2 -20        217.64        158.61        61.94 o                         
   6   2 -20         67.12        -32.61        59.11 o                         
   7   2 -20        198.49        198.85        61.85 o                         
   8   2 -20          2.87        -21.89        63.87 o                         
   9   2 -20         24.74         -2.90        60.06 o                         
  10   2 -20         79.40         32.07        65.83 o                         
  11   2 -20         84.84        135.55        60.58 o                         
  12   2 -20        505.31        531.40        67.10 o                         
  13   2 -20         72.85         88.39        61.51 o                         
  14   2 -20         70.54         92.56        60.17 o                         
  15   2 -20          2.34         23.61        58.76 o                         
  16   2 -20        185.57        201.82       106.87 o                         
  17   2 -20        161.73        193.13        69.00 o                         
  18   2 -20         64.87         67.20        67.54 o                         
  19   2 -20         39.95         38.07        74.23 o                         
  20   2 -20        279.63        393.62        71.13 o                         
   0   3 -20        282.91        208.90        85.62 o                         
   1   3 -20          0.40         60.18        58.69 o                         
   2   3 -20         47.01         42.71        59.87 o                         
   3   3 -20         52.43         89.55        81.28 o                         
   4   3 -20         17.95         25.11        79.05 o                         
   5   3 -20        189.02         99.32        81.64 o                         
   6   3 -20        108.29         43.84        82.66 o                         
   7   3 -20         23.63        -39.17        84.21 o                         
   8   3 -20         60.34        -25.69        89.36 o                         
   9   3 -20        140.02         56.75        92.06 o                         
  10   3 -20        100.22        154.73        98.90 o                         
  11   3 -20        544.21        544.81       105.28 o                         
  12   3 -20          4.94         15.40        96.77 o                         
  13   3 -20        532.38        554.11       105.35 o                         
  14   3 -20        139.49        150.24        96.21 o                         
  15   3 -20         31.27        -30.86        94.58 o                         
  16   3 -20         47.22         95.79        86.14 o                         
  17   3 -20         27.81        -14.13        95.15 o                         
  18   3 -20         57.28         -6.20       106.69 o                         
  19   3 -20         28.47         74.64       105.88 o                         
   0   4 -20          3.24         28.72        86.51 o                         
   1   4 -20         54.37        105.65        61.69 o                         
   2   4 -20        121.80        158.91        58.62 o                         
   3   4 -20         61.64         35.32        77.28 o                         
   4   4 -20         37.02         43.30        85.33 o                         
   5   4 -20         35.20         19.96        92.03 o                         
   6   4 -20         76.59        -18.65        96.08 o                         
   7   4 -20          3.95        -98.96        98.96 o                         
   8   4 -20         11.09        -10.88        98.43 o                         
   9   4 -20         40.47         -1.60       101.15 o                         
  10   4 -20        136.45         56.23       101.30 o                         
  11   4 -20         90.55         -9.55        93.58 o                         
  12   4 -20        201.92        335.39        90.44 o                         
  13   4 -20        271.46        263.99        88.46 o                         
  14   4 -20        156.16        165.63        99.06 o                         
  15   4 -20         34.17         73.75       106.07 o                         
  16   4 -20         21.26         60.63       106.74 o                         
  17   4 -20          7.70         76.26        95.77 o                         
  18   4 -20         67.83        113.67        87.69 o                         
   0   5 -20         14.32        -63.96        91.59 o                         
   1   5 -20         54.56         37.40        61.97 o                         
   2   5 -20        229.97        296.85        69.69 o                         
   3   5 -20         13.80          2.29        92.84 o                         
   4   5 -20         12.25         48.30        85.25 o                         
   5   5 -20        113.28         20.82        86.93 o                         
   6   5 -20        127.20         64.08        96.90 o                         
   7   5 -20         62.31         55.10       100.04 o                         
   8   5 -20         58.81        -34.78       102.87 o                         
   9   5 -20         13.73         12.67       104.21 o                         
  10   5 -20         84.52        131.49       104.10 o                         
  11   5 -20         17.41         72.88        90.52 o                         
  12   5 -20        136.49        202.23        83.58 o                         
  13   5 -20         80.86         68.58        97.20 o                         
  14   5 -20          4.77        129.47       105.34 o                         
  15   5 -20          0.29        -61.28       105.16 o                         
  16   5 -20         47.11         71.30        93.27 o                         
   0   6 -20         72.75        146.69       101.22 o                         
   1   6 -20          0.23         15.73        65.56 o                         
   2   6 -20         79.44        120.23        58.10 o                         
   3   6 -20         29.27          6.51        67.41 o                         
   4   6 -20          3.74        -52.56       104.32 o                         
   5   6 -20         69.42         97.14       102.31 o                         
   6   6 -20          9.29         65.37        95.53 o                         
   7   6 -20         38.94        -29.23        85.59 o                         
   8   6 -20          4.04        -54.10        92.65 o                         
   9   6 -20         81.57        -79.89       105.68 o                         
  10   6 -20        241.18         84.98       110.06 o                         
  11   6 -20         23.55        -20.83       106.11 o                         
  12   6 -20        123.95        200.09        93.59 o                         
  13   6 -20         19.77        146.71        93.21 o                         
  14   6 -20         41.27        128.70       105.98 o                         
   0   7 -20         22.87        -26.52       106.39 o                         
   1   7 -20         23.13         14.10        67.82 o                         
   2   7 -20          4.31         94.12        65.38 o                         
   3   7 -20        181.64        257.85        83.49 o                         
   4   7 -20          1.23        -54.22       107.14 o                         
   5   7 -20        274.95        275.92        99.31 o                         
   6   7 -20        107.12        221.77        95.73 o                         
   7   7 -20          4.29         12.40       106.12 o                         
   8   7 -20          4.95        -19.29       113.07 o                         
   9   7 -20         33.60        -49.25       111.34 o                         
  10   7 -20         18.61        -71.44        94.63 o                         
   0   8 -20         85.41        195.21       106.00 o                         
   1   8 -20         10.17         62.53        68.77 o                         
   2   8 -20         43.05         -8.28        66.99 o                         
   2   0 -19          7.66         49.18        65.88 o                         
   4   0 -19         17.31         26.41        74.72 o                         
   6   0 -19         17.14        -23.47        78.20 o                         
   8   0 -19         39.52         66.50        82.63 o                         
  10   0 -19        132.32        128.40        74.73 o                         
  12   0 -19        653.38        730.31        90.53 o                         
  14   0 -19         68.90         78.70        82.84 o                         
  16   0 -19         97.71        158.54        81.33 o                         
  18   0 -19         17.00         22.92        83.91 o                         
  20   0 -19        215.22        149.85        99.31 o                         
  22   0 -19         15.66        -84.47        84.47 o                         
   1   1 -19        283.67        379.52        42.37 o                         
   2   1 -19        142.79        212.58        41.37 o                         
   3   1 -19         49.99         39.90        56.11 o                         
   4   1 -19         41.31         76.00        58.02 o                         
   5   1 -19         27.16         13.97        54.04 o                         
   6   1 -19         53.03        -22.85        54.68 o                         
   7   1 -19          6.60        -26.80        55.16 o                         
   8   1 -19        112.72         36.61        57.87 o                         
   9   1 -19         10.22        -21.77        54.20 o                         
  10   1 -19          9.82         -5.53        54.85 o                         
  11   1 -19        187.46        254.82        60.89 o                         
  12   1 -19        163.06        317.44        62.62 o                         
  13   1 -19         14.00         50.01        61.84 o                         
  14   1 -19         75.86         94.19        63.36 o                         
  15   1 -19        178.00        202.72        65.52 o                         
  16   1 -19         40.28        -16.35        63.40 o                         
  17   1 -19         29.29          8.52        60.94 o                         
  18   1 -19         17.71         52.14        58.17 o                         
  19   1 -19         17.18         20.74        60.13 o                         
  20   1 -19          4.83        -56.39        68.43 o                         
  21   1 -19          5.79          6.39        68.60 o                         
  22   1 -19         13.49        -45.29        64.93 o                         
   1   2 -19        910.23        925.30        42.48 o                         
   2   2 -19        210.86        232.14        43.65 o                         
   3   2 -19         37.97          6.91        43.16 o                         
   4   2 -19         89.21         74.75        53.90 o                         
   5   2 -19        225.59        199.46        88.99 o                         
   6   2 -19         96.55        150.60        54.82 o                         
   7   2 -19         32.72        -10.48        52.33 o                         
   8   2 -19        309.50        358.15        57.90 o                         
   9   2 -19         89.56         27.30        56.51 o                         
  10   2 -19         88.25         51.81        58.35 o                         
  11   2 -19         80.25         66.65        54.87 o                         
  12   2 -19        228.13        256.15        59.16 o                         
  13   2 -19         92.79        101.10        58.24 o                         
  14   2 -19         65.21         85.63        57.48 o                         
  15   2 -19         11.44         16.49        57.61 o                         
  16   2 -19        148.26        123.60        57.45 o                         
  17   2 -19         15.63         46.20        59.26 o                         
  18   2 -19         26.67         17.84        64.67 o                         
  19   2 -19         12.86        -15.50        68.83 o                         
  20   2 -19        179.69        266.10        64.99 o                         
  21   2 -19        140.85        179.21        65.71 o                         
  22   2 -19         13.89         61.91        67.89 o                         
   1   3 -19         68.80        120.82        53.17 o                         
   2   3 -19         22.18        -15.43        74.26 o                         
   3   3 -19         38.77          5.08        78.52 o                         
   4   3 -19         13.41         20.15        83.16 o                         
   5   3 -19        120.11        118.35        86.57 o                         
   6   3 -19         54.66        -17.16        90.49 o                         
   7   3 -19        131.71         33.50        93.84 o                         
   8   3 -19         31.63        -21.81        93.76 o                         
   9   3 -19        146.67         94.14        95.91 o                         
  10   3 -19        103.02         78.09        96.70 o                         
  11   3 -19        131.19         78.97        92.70 o                         
  12   3 -19          4.34         79.91        92.46 o                         
  13   3 -19         22.75         79.62        94.92 o                         
  14   3 -19         42.29         43.67        91.73 o                         
  15   3 -19        176.69        137.05        89.68 o                         
  16   3 -19          3.18          5.54        83.52 o                         
  17   3 -19         19.98          1.76        82.72 o                         
  18   3 -19         23.53        -36.26        95.85 o                         
  19   3 -19         46.44         33.01       104.50 o                         
  20   3 -19         24.16        114.76       108.98 o                         
  21   3 -19         37.04        -93.10        93.10 o                         
   1   4 -19        361.30        380.60        64.36 o                         
   2   4 -19        438.42        401.30        88.39 o                         
   3   4 -19        136.69         75.53        82.16 o                         
   4   4 -19         38.12        -24.18        80.87 o                         
   5   4 -19         36.10        -24.07        81.60 o                         
   6   4 -19         57.42        -25.23        81.20 o                         
   7   4 -19        143.65         79.04        81.12 o                         
   8   4 -19         76.22         -6.23        81.94 o                         
   9   4 -19         52.66         14.50        82.31 o                         
  10   4 -19         29.14         15.58        82.68 o                         
  11   4 -19        172.54        175.94        84.68 o                         
  12   4 -19        188.04        198.15        79.17 o                         
  13   4 -19        239.16        149.20        83.88 o                         
  14   4 -19         12.30         70.64        90.27 o                         
  15   4 -19         53.46        117.50        95.76 o                         
  16   4 -19          5.89        -32.06        98.80 o                         
  17   4 -19          2.30         24.37        97.33 o                         
  18   4 -19         53.07          8.38        85.76 o                         
  19   4 -19         57.30        151.55        85.87 o                         
  20   4 -19         39.05         85.38        96.12 o                         
   1   5 -19         16.43        121.88        62.85 o                         
   2   5 -19         63.11          9.15        94.72 o                         
   3   5 -19        174.78        171.21        98.97 o                         
   4   5 -19          7.81         26.18        95.68 o                         
   5   5 -19         11.93        -16.82        95.51 o                         
   6   5 -19          6.28        -31.18        92.35 o                         
   7   5 -19        102.79        113.90        89.67 o                         
   8   5 -19        658.58        644.51        95.23 o                         
   9   5 -19        164.00        170.16        88.20 o                         
  10   5 -19         32.76        -51.41        84.92 o                         
  11   5 -19        136.77        109.66        89.78 o                         
  12   5 -19        289.46        402.07        94.83 o                         
  13   5 -19        114.26        278.04        96.63 o                         
  14   5 -19        101.50         89.19        98.14 o                         
  15   5 -19         33.61         24.05       102.89 o                         
  16   5 -19          1.50         39.30        95.18 o                         
  17   5 -19         72.15        156.95        87.55 o                         
  18   5 -19         78.49         80.57        60.85 o                         
   1   6 -19         75.71        152.20        67.72 o                         
   2   6 -19        208.57        274.22        64.99 o                         
   3   6 -19         24.06         66.84        84.21 o                         
   4   6 -19         91.98         86.70        87.97 o                         
   5   6 -19        123.41        148.66        97.60 o                         
   6   6 -19         66.13         37.48       101.09 o                         
   7   6 -19        362.20        260.92       104.76 o                         
   8   6 -19         24.36        -77.36       103.28 o                         
   9   6 -19        302.61        254.61       107.92 o                         
  10   6 -19         31.29        -36.64       103.18 o                         
  11   6 -19         41.12         56.17        88.70 o                         
  12   6 -19         30.59        127.61        82.10 o                         
  13   6 -19         27.46         88.19        90.49 o                         
  14   6 -19         27.87        119.13       102.57 o                         
  15   6 -19        150.18         92.13        63.01 o                         
  16   6 -19         17.51         -2.83        59.59 o                         
   1   7 -19          6.51        109.37        66.72 o                         
   2   7 -19        151.02        158.36        61.39 o                         
   3   7 -19         19.68         -8.13        63.21 o                         
   4   7 -19         35.76        -10.84        98.67 o                         
   5   7 -19         66.02         28.06       101.24 o                         
   6   7 -19         28.93         -3.26       103.15 o                         
   7   7 -19         29.06        -39.26       100.15 o                         
   8   7 -19         11.93        -47.81        90.18 o                         
   9   7 -19         81.52         12.40        87.03 o                         
  10   7 -19         37.67        -27.18        99.30 o                         
  11   7 -19         24.70         59.95       107.28 o                         
  12   7 -19          1.27          3.99        58.80 o                         
  13   7 -19         46.70        148.78        61.45 o                         
   1   8 -19         10.37         33.22        69.33 o                         
   2   8 -19         26.96         87.86        71.62 o                         
   3   8 -19         12.07         79.42        62.62 o                         
   4   8 -19         11.11        -35.19        66.24 o                         
   5   8 -19         44.69         -5.08       105.66 o                         
   6   8 -19         50.88        -16.37       107.13 o                         
   7   8 -19         62.89         76.77       101.02 o                         
   8   8 -19         77.24         69.18        87.45 o                         
   9   8 -19          4.63         62.32        95.15 o                         
   0   0 -18       6725.77       6487.27       133.83 o                         
   2   0 -18         74.95        126.16        78.07 o                         
   4   0 -18         26.50        -14.55        72.91 o                         
   6   0 -18          3.56        -42.10        72.13 o                         
   8   0 -18       1221.18       1308.79        98.59 o                         
  10   0 -18         21.92         29.01        70.80 o                         
  12   0 -18         28.94          0.50        80.58 o                         
  14   0 -18        437.16        525.00        94.86 o                         
  16   0 -18       2668.03       3004.43       129.80 o                         
  18   0 -18          3.26        -39.73        88.61 o                         
  20   0 -18        201.32        193.08        84.28 o                         
  22   0 -18          1.19        -34.74        96.13 o                         
  24   0 -18       1141.54       1430.00       113.84 o                         
   0   1 -18        852.53        857.83        57.85 o                         
   1   1 -18         99.08        120.76        35.47 o                         
   2   1 -18        179.11        215.30        41.89 o                         
   3   1 -18         50.86         77.14        55.64 o                         
   4   1 -18         15.01         16.75        51.20 o                         
   5   1 -18         41.75        -27.99        52.30 o                         
   6   1 -18         52.18        -12.86        53.47 o                         
   7   1 -18         41.11        -11.97        56.90 o                         
   8   1 -18        730.24        623.90        60.64 o                         
   9   1 -18        253.25        250.19        55.00 o                         
  10   1 -18         66.63         23.58        54.65 o                         
  11   1 -18         80.00         70.85        57.61 o                         
  12   1 -18        100.05         80.15        58.63 o                         
  13   1 -18        190.10        326.99        63.47 o                         
  14   1 -18        149.29        246.01        63.10 o                         
  15   1 -18        165.88        227.74       109.33 o                         
  16   1 -18        322.05        344.85        65.43 o                         
  17   1 -18        274.72        162.24        87.79 o                         
  18   1 -18         16.49        -18.65        67.77 o                         
  19   1 -18         53.41         30.43        67.05 o                         
  20   1 -18        626.44        520.36        67.34 o                         
  21   1 -18          0.85         82.80        60.81 o                         
  22   1 -18         39.10         90.46        66.96 o                         
  23   1 -18         21.22         -1.63        65.49 o                         
  24   1 -18         42.19         83.54        62.12 o                         
   0   2 -18       1832.12       1673.05        63.16 o                         
   1   2 -18        149.34        172.82        40.42 o                         
   2   2 -18         48.86         74.49        42.25 o                         
   3   2 -18        311.64        246.60        53.57 o                         
   4   2 -18        169.17         36.08        51.13 o                         
   5   2 -18        116.62         58.80        60.30 o                         
   6   2 -18        121.18         67.36        57.54 o                         
   7   2 -18         92.17         64.51        54.10 o                         
   8   2 -18       1269.68       1331.16        74.36 o                         
   9   2 -18        432.60        502.23        58.11 o                         
  10   2 -18        112.44         83.80        52.90 o                         
  11   2 -18        340.41        270.76        57.28 o                         
  12   2 -18         90.75         83.54        56.88 o                         
  13   2 -18        101.40         98.29        59.18 o                         
  14   2 -18        164.51        135.81        61.17 o                         
  15   2 -18         77.24        100.26        63.18 o                         
  16   2 -18        674.70        680.48        68.87 o                         
  17   2 -18         15.72         11.58        60.71 o                         
  18   2 -18         38.70         26.75        59.99 o                         
  19   2 -18         64.32         87.37        72.87 o                         
  20   2 -18         61.15         53.49        61.23 o                         
  21   2 -18         18.16         -9.51        49.81 o                         
  22   2 -18          4.70          4.12        48.76 o                         
  23   2 -18         47.04         -0.33        63.28 o                         
  24   2 -18        190.02        243.64        70.41 o                         
   0   3 -18         77.29         67.98        70.52 o                         
   1   3 -18         84.48         80.69        71.16 o                         
   2   3 -18         27.60         33.48        77.58 o                         
   3   3 -18         35.24         48.26        84.75 o                         
   4   3 -18        701.22        732.89        97.25 o                         
   5   3 -18        566.91        716.58        98.07 o                         
   6   3 -18         47.65         69.63        85.92 o                         
   7   3 -18        415.12        321.70        80.65 o                         
   8   3 -18         56.09        -13.90        77.52 o                         
   9   3 -18       1116.53       1085.56       101.98 o                         
  10   3 -18        202.95         89.77        92.42 o                         
  11   3 -18        305.75        265.92        95.95 o                         
  12   3 -18          6.03         56.55        90.75 o                         
  13   3 -18         80.82        102.15        90.04 o                         
  14   3 -18        124.68        207.41        94.57 o                         
  15   3 -18        134.53        129.32        60.37 o                         
  16   3 -18         42.64         12.04        62.04 o                         
  17   3 -18          2.49         -8.65        61.07 o                         
  18   3 -18        113.27         88.79        45.33 o                         
  19   3 -18         20.94         44.26        44.35 o                         
  20   3 -18         32.82         -2.15        47.47 o                         
  21   3 -18        177.05        219.59        47.90 o                         
  22   3 -18         76.48         62.42        45.96 o                         
  23   3 -18         19.50         47.33        64.92 o                         
   0   4 -18        106.72        140.48        79.51 o                         
   1   4 -18         93.90         38.13        56.00 o                         
   2   4 -18         16.76         27.71        85.44 o                         
   3   4 -18        213.00        159.85        89.13 o                         
   4   4 -18        419.35        440.30        95.49 o                         
   5   4 -18         27.57          7.77        93.76 o                         
   6   4 -18         28.13        -17.00        94.94 o                         
   7   4 -18         86.76         97.17        92.97 o                         
   8   4 -18        399.00        277.92        92.45 o                         
   9   4 -18         78.85         49.32        84.88 o                         
  10   4 -18         42.53         83.40        84.12 o                         
  11   4 -18        230.15        207.09        88.91 o                         
  12   4 -18          2.63         39.89        78.29 o                         
  13   4 -18        234.26        231.23        83.07 o                         
  14   4 -18         97.52         50.13        85.59 o                         
  15   4 -18         94.69         45.90        80.08 o                         
  16   4 -18        508.55        483.14        61.95 o                         
  17   4 -18         10.04         15.88        65.54 o                         
  18   4 -18          4.07        -37.40        55.92 o                         
  19   4 -18          6.46        -14.90        58.61 o                         
  20   4 -18        109.50        109.19        58.38 o                         
  21   4 -18         15.94        -24.89        60.15 o                         
  22   4 -18         87.45         27.64        65.09 o                         
   0   5 -18         10.61         71.44        87.23 o                         
   1   5 -18         11.08         15.32        59.56 o                         
   2   5 -18        133.10        124.61        91.37 o                         
   3   5 -18         51.24          2.53        88.42 o                         
   4   5 -18        213.18        372.97        96.23 o                         
   5   5 -18        125.15         45.57        92.27 o                         
   6   5 -18         41.20         12.48        90.89 o                         
   7   5 -18        157.33        147.78        90.63 o                         
   8   5 -18         24.60        -37.22        87.26 o                         
   9   5 -18         33.12         11.83        87.82 o                         
  10   5 -18        204.77         92.49        91.42 o                         
  11   5 -18         65.68         27.34        93.08 o                         
  12   5 -18         75.92        114.49        55.93 o                         
  13   5 -18         29.64         51.69        51.89 o                         
  14   5 -18         52.22        102.40        58.77 o                         
  15   5 -18         59.69         76.79        56.44 o                         
  16   5 -18         11.89         35.67        69.62 o                         
  17   5 -18          4.98         40.65        53.98 o                         
  18   5 -18        217.00        256.33        61.49 o                         
  19   5 -18         45.53         15.59        69.24 o                         
  20   5 -18          0.86         38.27        62.62 o                         
   0   6 -18        400.33        420.34        95.47 o                         
   1   6 -18         65.31        115.98        83.94 o                         
   2   6 -18        102.95        175.23        95.28 o                         
   3   6 -18        196.60        216.88        95.88 o                         
   4   6 -18         72.84         35.78        92.34 o                         
   5   6 -18          0.61        -59.28        92.16 o                         
   6   6 -18        400.84        311.86        96.24 o                         
   7   6 -18        431.22        419.12        96.05 o                         
   8   6 -18        286.78        199.61        93.29 o                         
   9   6 -18        212.69        229.39        58.17 o                         
  10   6 -18        240.43        276.30        54.81 o                         
  11   6 -18        520.96        545.18        61.70 o                         
  12   6 -18         21.20        144.53        59.86 o                         
  13   6 -18         23.46        -28.88        59.58 o                         
  14   6 -18          0.73         34.96        57.35 o                         
  15   6 -18         60.60        110.07        68.21 o                         
  16   6 -18         39.93         15.01        62.79 o                         
  17   6 -18         27.02         11.41        61.94 o                         
  18   6 -18          9.74         38.99        58.52 o                         
  19   6 -18         18.18        104.93        62.15 o                         
   0   7 -18         91.45         43.63        95.41 o                         
   1   7 -18        236.85        358.21        67.25 o                         
   2   7 -18        255.41        242.94        62.69 o                         
   3   7 -18         34.61         23.56        93.68 o                         
   4   7 -18        323.61        313.23        93.43 o                         
   5   7 -18        160.83        161.46        84.42 o                         
   6   7 -18         33.15         66.31        83.64 o                         
   7   7 -18         11.74         -3.40        75.79 o                         
   8   7 -18          5.24         -0.86        81.33 o                         
   9   7 -18         41.52         36.73        58.76 o                         
  10   7 -18         42.51         85.33       133.18 o                         
  11   7 -18          0.48        -34.30        54.46 o                         
  12   7 -18        104.50        169.69        63.63 o                         
  13   7 -18         19.47         56.66        59.31 o                         
  14   7 -18         96.23         74.79        56.89 o                         
  15   7 -18         69.72         21.93        57.18 o                         
  16   7 -18          7.48          1.02        64.13 o                         
   0   8 -18         54.52        118.40        83.84 o                         
   1   8 -18         10.17         39.52        63.28 o                         
   2   8 -18         56.02        105.57        68.80 o                         
   3   8 -18          1.66         20.22        63.83 o                         
   4   8 -18         55.69          4.13        60.01 o                         
   5   8 -18         12.59         -8.16        58.26 o                         
   6   8 -18        151.95        199.01        64.49 o                         
   7   8 -18        100.47         46.94        58.16 o                         
   8   8 -18         57.48        109.14        56.35 o                         
   9   8 -18         14.84          5.96        61.31 o                         
  10   8 -18        102.04        136.84        65.19 o                         
  11   8 -18        146.36        220.09        59.48 o                         
  12   8 -18         11.75         12.26        61.74 o                         
   0   9 -18          2.08        150.28       101.47 o                         
   1   9 -18          4.76         41.57        66.37 o                         
   2   9 -18         14.15         48.00        52.24 o                         
   3   9 -18         21.67         -3.24        48.47 o                         
   4   9 -18         41.74         50.61        50.52 o                         
   5   9 -18         39.72        -27.01        57.43 o                         
   6   9 -18          5.90        -49.34        66.71 o                         
   7   9 -18          1.61         -6.78        95.73 o                         
   2   0 -17         16.33         71.63        70.35 o                         
   4   0 -17        245.80        221.81        77.88 o                         
   6   0 -17        153.19        142.23        78.70 o                         
   8   0 -17       2917.69       3310.00       116.14 o                         
  10   0 -17         18.09          8.18        69.77 o                         
  12   0 -17         31.03         78.46        81.44 o                         
  14   0 -17        284.11        348.70        86.02 o                         
  16   0 -17       1567.94       1216.87        95.74 o                         
  18   0 -17         39.66        -11.56        79.53 o                         
  20   0 -17        107.62         34.57        93.92 o                         
  22   0 -17         83.60        129.31        81.64 o                         
  24   0 -17         95.45         85.10        96.84 o                         
  26   0 -17         14.96         44.64        99.99 o                         
   1   1 -17        174.16        222.81        38.71 o                         
   2   1 -17        248.44        226.87        51.50 o                         
   3   1 -17        126.34        135.76        50.09 o                         
   4   1 -17        780.20       1028.55        59.55 o                         
   5   1 -17        203.62        158.59        51.58 o                         
   6   1 -17         34.19        -16.50        50.76 o                         
   7   1 -17        313.32        297.30        54.18 o                         
   8   1 -17       2039.55       2314.47        73.74 o                         
   9   1 -17         49.79         47.17        49.27 o                         
  10   1 -17         80.98        164.00        55.82 o                         
  11   1 -17        191.34        204.57        58.28 o                         
  12   1 -17       1766.39       1660.77        70.52 o                         
  13   1 -17        139.88        122.60        52.32 o                         
  14   1 -17        115.43        155.71        54.89 o                         
  15   1 -17        507.08        542.67        61.59 o                         
  16   1 -17          7.76         77.60        56.75 o                         
  17   1 -17        113.65        114.91        57.69 o                         
  18   1 -17        126.09         82.60        43.76 o                         
  19   1 -17        248.31        161.54        56.04 o                         
  20   1 -17        341.26        350.54        65.46 o                         
  21   1 -17         11.25         25.61        75.86 o                         
  22   1 -17         15.68        -41.92        65.66 o                         
  23   1 -17        110.64         60.52        55.91 o                         
  24   1 -17        217.27        139.47        67.89 o                         
  25   1 -17         20.18         72.77        68.47 o                         
  26   1 -17         11.94         31.03        61.65 o                         
   1   2 -17          5.92         37.65        37.33 o                         
   2   2 -17        217.55        236.82        38.48 o                         
   3   2 -17        512.43        526.83        52.67 o                         
   4   2 -17         62.01         61.00        48.82 o                         
   5   2 -17         87.08          8.68        50.84 o                         
   6   2 -17        274.40        207.51        52.37 o                         
   7   2 -17         42.51         -5.80        51.50 o                         
   8   2 -17         34.86        -25.35        54.01 o                         
   9   2 -17        696.65        664.84        58.20 o                         
  10   2 -17         36.81         34.77        52.17 o                         
  11   2 -17        225.29        327.85        57.82 o                         
  12   2 -17        224.94        239.25        59.24 o                         
  13   2 -17        106.66        149.84        56.56 o                         
  14   2 -17        289.50        285.62        59.49 o                         
  15   2 -17        629.16        578.59        47.38 o                         
  16   2 -17         49.15         94.41        42.63 o                         
  17   2 -17        313.03        307.30        44.67 o                         
  18   2 -17         66.70         66.92        43.90 o                         
  19   2 -17         56.76         66.69        44.78 o                         
  20   2 -17         29.94        -22.05        48.09 o                         
  21   2 -17        218.27        253.61        49.72 o                         
  22   2 -17         24.41         50.28        46.67 o                         
  23   2 -17         31.32        -24.16        50.92 o                         
  24   2 -17        272.24        395.78       117.15 o                         
  25   2 -17         11.56         16.50        61.42 o                         
   1   3 -17        254.54        157.70        72.09 o                         
   2   3 -17         86.11         67.80        79.92 o                         
   3   3 -17         60.21         70.53        74.05 o                         
   4   3 -17        339.31        338.90        53.83 o                         
   5   3 -17        208.88        206.45        49.70 o                         
   6   3 -17        255.91        344.28        53.88 o                         
   7   3 -17       1132.88       1126.82        63.19 o                         
   8   3 -17        313.87        294.38        66.96 o                         
   9   3 -17        562.46        614.93        56.27 o                         
  10   3 -17        114.50         87.78        53.79 o                         
  11   3 -17        473.69        507.30        59.75 o                         
  12   3 -17       1742.69       1840.68        54.06 o                         
  13   3 -17        136.95        159.35        43.10 o                         
  14   3 -17        378.65        417.74        44.29 o                         
  15   3 -17        134.69        151.72        45.09 o                         
  16   3 -17         62.33         63.98        44.89 o                         
  17   3 -17         96.92         65.39        43.02 o                         
  18   3 -17         13.13         36.99        42.97 o                         
  19   3 -17         38.06        -24.44        46.00 o                         
  20   3 -17         73.18         71.87        45.83 o                         
  21   3 -17         29.51         12.55        43.39 o                         
  22   3 -17         31.08         56.59        47.18 o                         
  23   3 -17         19.55         12.79        53.11 o                         
  24   3 -17         50.88         34.47        64.89 o                         
   1   4 -17        199.05        172.69        81.80 o                         
   2   4 -17        333.76        349.18        88.76 o                         
   3   4 -17         58.82         50.97        88.46 o                         
   4   4 -17        335.71        367.30        89.85 o                         
   5   4 -17        121.01        132.53        75.64 o                         
   6   4 -17        265.97        259.99        80.93 o                         
   7   4 -17         91.45         68.88        85.79 o                         
   8   4 -17         11.43        -90.06        90.06 o                         
   9   4 -17         88.92        138.86        48.95 o                         
  10   4 -17        203.59        136.97        49.19 o                         
  11   4 -17        184.28        183.05        51.87 o                         
  12   4 -17        177.72        158.14        46.65 o                         
  13   4 -17         18.46         92.06        50.81 o                         
  14   4 -17        128.34        156.48        50.64 o                         
  15   4 -17        143.84        124.10        52.16 o                         
  16   4 -17        255.79        261.31        53.30 o                         
  17   4 -17          5.72        -10.78        53.08 o                         
  18   4 -17         72.67         62.58        50.13 o                         
  19   4 -17          9.20        -80.41        88.72 o                         
  20   4 -17         37.24         15.78        59.99 o                         
  21   4 -17        114.38        104.24        56.08 o                         
  22   4 -17        148.74        133.35        59.49 o                         
  23   4 -17         29.74        -19.93        62.93 o                         
   1   5 -17         26.15         44.34        81.64 o                         
   2   5 -17         80.18        153.51        79.42 o                         
   3   5 -17        130.26        160.60        76.92 o                         
   4   5 -17        150.78        221.20        78.70 o                         
   5   5 -17        194.22        272.23        87.75 o                         
   6   5 -17        178.81        133.24        90.60 o                         
   7   5 -17        169.39        103.66        50.54 o                         
   8   5 -17        151.21         48.32        62.46 o                         
   9   5 -17         57.63         77.72        48.59 o                         
  10   5 -17         79.84         42.15        52.49 o                         
  11   5 -17         11.34         36.91        53.14 o                         
  12   5 -17         99.50         97.46        50.61 o                         
  13   5 -17        119.69        130.33        53.97 o                         
  14   5 -17        283.64        338.71        61.27 o                         
  15   5 -17        235.95        173.17        55.74 o                         
  16   5 -17         83.71        149.29        58.73 o                         
  17   5 -17        293.53        264.43        78.78 o                         
  18   5 -17         45.32         39.33        58.06 o                         
  19   5 -17          4.58         37.90        73.63 o                         
  20   5 -17         29.53         19.21        60.71 o                         
  21   5 -17         44.89          9.96        74.00 o                         
  22   5 -17         52.01        119.96        60.59 o                         
   1   6 -17         94.38        105.81        63.31 o                         
   2   6 -17        283.62        251.59        93.23 o                         
   3   6 -17        140.51         86.55        92.83 o                         
   4   6 -17        106.34        196.57        59.17 o                         
   5   6 -17         66.99         48.63        51.69 o                         
   6   6 -17        421.65        440.49        84.79 o                         
   7   6 -17        455.76        392.12        53.52 o                         
   8   6 -17        201.94        208.76        52.31 o                         
   9   6 -17          8.96         35.44        53.92 o                         
  10   6 -17        558.54        636.29        81.16 o                         
  11   6 -17         18.80        -15.78        49.64 o                         
  12   6 -17         13.85         29.24        51.63 o                         
  13   6 -17         57.16        147.12        62.86 o                         
  14   6 -17         28.86         20.37        49.75 o                         
  15   6 -17         49.43         51.98        55.48 o                         
  16   6 -17          6.39        -30.96        53.66 o                         
  17   6 -17         16.26         17.97        60.13 o                         
  18   6 -17         86.47         71.27        62.52 o                         
  19   6 -17         28.46         19.47        67.86 o                         
  20   6 -17          0.57         31.62        54.76 o                         
   1   7 -17         55.06        104.03        43.72 o                         
   2   7 -17        196.33        282.30        57.32 o                         
   3   7 -17         17.52         47.97        53.18 o                         
   4   7 -17        242.65        335.74        64.39 o                         
   5   7 -17         52.48        119.95        86.45 o                         
   6   7 -17        231.27        202.66        55.37 o                         
   7   7 -17         10.22         -7.34        56.35 o                         
   8   7 -17          8.65         27.68        56.74 o                         
   9   7 -17        145.19        177.07        69.54 o                         
  10   7 -17        110.10         50.82        56.60 o                         
  11   7 -17        140.44        122.22        61.41 o                         
  12   7 -17         92.71        130.04        98.79 o                         
  13   7 -17        323.66        338.86        77.23 o                         
  14   7 -17         92.36        100.33        60.04 o                         
  15   7 -17          0.44         12.85        55.53 o                         
  16   7 -17         43.32         10.60        57.77 o                         
  17   7 -17          0.97        -11.04        53.32 o                         
  18   7 -17         52.26        -17.78        66.50 o                         
   1   8 -17          3.61         14.93        36.88 o                         
   2   8 -17        115.32        155.59        46.10 o                         
   3   8 -17          5.48        -22.76        50.69 o                         
   4   8 -17          8.00        -14.92        53.90 o                         
   5   8 -17          6.34         -9.39        56.87 o                         
   6   8 -17        153.72        166.68        55.49 o                         
   7   8 -17         73.48         92.00        55.98 o                         
   8   8 -17          8.07        -19.12        60.99 o                         
   9   8 -17        191.40        179.17       127.76 o                         
  10   8 -17         37.75        158.96        60.15 o                         
  11   8 -17         81.13         94.33        75.40 o                         
  12   8 -17        169.53        218.76        58.84 o                         
  13   8 -17         11.71         67.21        59.51 o                         
  14   8 -17         38.86         -4.33        56.38 o                         
  15   8 -17        161.72        173.61        60.80 o                         
   1   9 -17          9.43         -0.09        38.96 o                         
   2   9 -17         12.72        -29.29        39.21 o                         
   3   9 -17         23.75         75.21        40.24 o                         
   4   9 -17          4.48          7.26        59.69 o                         
   5   9 -17          3.11          6.49        60.59 o                         
   6   9 -17        105.32         54.31        54.28 o                         
   7   9 -17         15.67         37.24        57.34 o                         
   8   9 -17         15.45          3.26        77.45 o                         
   9   9 -17         80.08         -7.29        60.31 o                         
  10   9 -17        234.27        248.19        67.55 o                         
  11   9 -17         30.48        115.88        60.24 o                         
   0   0 -16       2583.96       2595.50        91.47 o                         
   2   0 -16         18.78          5.92        65.18 o                         
   4   0 -16         13.38         35.13        62.20 o                         
   6   0 -16        527.40        609.49        76.44 o                         
   8   0 -16       3681.79       4286.35       119.74 o                         
  10   0 -16         99.81        106.97        74.58 o                         
  12   0 -16         80.74         72.10        71.11 o                         
  14   0 -16        170.23        137.85        83.06 o                         
  16   0 -16       2192.32       2452.13       116.84 o                         
  18   0 -16        208.70         79.67        92.61 o                         
  20   0 -16         22.39        -21.55        92.69 o                         
  22   0 -16         33.36         93.18        77.03 o                         
  24   0 -16        111.57        151.24        92.03 o                         
  26   0 -16          1.85        -15.46       100.57 o                         
   0   1 -16        994.33        970.50        51.74 o                         
   1   1 -16        524.93        518.63        38.42 o                         
   2   1 -16         64.53        100.68        48.70 o                         
   3   1 -16        314.35        286.26        47.58 o                         
   4   1 -16          9.46         10.80        46.58 o                         
   5   1 -16         53.57         15.69        45.73 o                         
   6   1 -16        184.04        120.79        50.66 o                         
   7   1 -16        137.50        124.73        47.38 o                         
   8   1 -16         45.50         41.25        52.07 o                         
   9   1 -16        331.04        246.21        50.20 o                         
  10   1 -16         10.37          0.49        55.49 o                         
  11   1 -16        271.23        279.35        54.15 o                         
  12   1 -16        333.63        358.72        54.34 o                         
  13   1 -16        127.55        178.54        41.13 o                         
  14   1 -16         65.27         62.74        41.13 o                         
  15   1 -16        335.37        321.22        44.19 o                         
  16   1 -16        686.20        806.12        49.31 o                         
  17   1 -16        665.81        689.16        49.21 o                         
  18   1 -16        137.49        107.11        45.08 o                         
  19   1 -16        133.94        119.37        45.25 o                         
  20   1 -16        108.34         51.72        63.47 o                         
  21   1 -16        363.49        353.71        91.24 o                         
  22   1 -16         51.34         23.74        58.71 o                         
  23   1 -16          5.66         31.22        55.81 o                         
  24   1 -16         58.22        121.50        64.77 o                         
  25   1 -16        122.80        169.54        62.07 o                         
  26   1 -16         53.73        -17.83        62.03 o                         
  27   1 -16         66.77        122.09        70.94 o                         
   0   2 -16        722.65        749.67        67.03 o                         
   1   2 -16        280.95        295.17        37.48 o                         
   2   2 -16        353.48        393.75        48.79 o                         
   3   2 -16          0.99        -12.64        45.37 o                         
   4   2 -16        345.88        383.68        49.54 o                         
   5   2 -16         41.22         59.62        46.58 o                         
   6   2 -16         73.42         69.93        50.43 o                         
   7   2 -16        318.86        255.20        48.60 o                         
   8   2 -16        594.51        672.08        57.76 o                         
   9   2 -16         41.79         52.36        49.11 o                         
  10   2 -16         40.41         49.68        36.21 o                         
  11   2 -16        142.38        240.52        38.70 o                         
  12   2 -16       1592.23       1762.20        52.58 o                         
  13   2 -16         47.57         11.51        38.25 o                         
  14   2 -16         29.29         33.85        38.44 o                         
  15   2 -16        347.55        323.23        44.40 o                         
  16   2 -16       3300.47       3464.91        66.64 o                         
  17   2 -16         50.41         44.88        40.88 o                         
  18   2 -16        103.23         81.57        42.22 o                         
  19   2 -16        158.23        168.15        42.61 o                         
  20   2 -16         35.72         24.09        43.44 o                         
  21   2 -16         21.70         21.36        43.13 o                         
  22   2 -16         21.81         31.54        45.90 o                         
  23   2 -16         80.16         48.42        45.65 o                         
  24   2 -16        289.42        364.86        62.10 o                         
  25   2 -16          1.87        116.40        63.27 o                         
  26   2 -16          4.18        -26.52        61.62 o                         
   0   3 -16        593.53        586.57        63.93 o                         
   1   3 -16        888.54        721.18        39.88 o                         
   2   3 -16        313.06        334.28        37.99 o                         
   3   3 -16        477.52        468.40        50.53 o                         
   4   3 -16         99.51         20.19        47.60 o                         
   5   3 -16        332.71        265.06        50.97 o                         
   6   3 -16        918.86       1021.22       106.22 o                         
   7   3 -16        502.62        493.24        38.18 o                         
   8   3 -16         49.11         27.15        35.46 o                         
   9   3 -16        244.51        192.22        36.58 o                         
  10   3 -16         34.98         22.42        37.43 o                         
  11   3 -16        242.07        249.68        40.20 o                         
  12   3 -16        320.09        373.90        42.41 o                         
  13   3 -16        790.69        775.44        44.72 o                         
  14   3 -16        141.79        121.28        40.61 o                         
  15   3 -16         54.48         46.48        39.32 o                         
  16   3 -16        567.95        523.63        47.21 o                         
  17   3 -16        304.62        308.54        42.32 o                         
  18   3 -16         55.81         46.92        40.30 o                         
  19   3 -16         98.67         55.71        41.99 o                         
  20   3 -16         49.68        -33.01        50.43 o                         
  21   3 -16         75.94         46.92        43.35 o                         
  22   3 -16         83.11         71.22        47.43 o                         
  23   3 -16         42.05         15.31        49.28 o                         
  24   3 -16        190.95        228.21        57.68 o                         
  25   3 -16         20.98         20.65        47.70 o                         
  26   3 -16         49.12         74.35        64.91 o                         
   1   4 -16          7.06        111.82        79.77 o                         
   2   4 -16        160.83        175.67        82.25 o                         
   3   4 -16        131.23         96.82        75.31 o                         
   4   4 -16         29.30          9.51        76.99 o                         
   5   4 -16        145.80        124.00        45.07 o                         
   6   4 -16         69.94         69.65        45.56 o                         
   7   4 -16         11.24         11.88        44.75 o                         
   8   4 -16         39.34         41.51        47.59 o                         
   9   4 -16        388.25        395.24        90.33 o                         
  10   4 -16        190.67        173.61        47.72 o                         
  11   4 -16        459.34        360.94        78.34 o                         
  12   4 -16        117.96        121.09        50.70 o                         
  13   4 -16        803.90        802.84        58.61 o                         
  14   4 -16        505.13        483.81       110.63 o                         
  15   4 -16        554.76        558.42        60.46 o                         
  16   4 -16        160.76        167.98        63.50 o                         
  17   4 -16         63.89         13.42        55.26 o                         
  18   4 -16          9.59         -8.57        51.45 o                         
  19   4 -16          3.82        -19.46        54.74 o                         
  20   4 -16         50.64         14.22        53.13 o                         
  21   4 -16          5.40          5.34        52.04 o                         
  22   4 -16         11.46         32.15        61.16 o                         
  23   4 -16         25.98         -6.89        63.80 o                         
  24   4 -16          6.74         16.62        84.36 o                         
  25   4 -16         30.56         67.19        59.13 o                         
   0   5 -16        335.59        405.85        82.48 o                         
   1   5 -16          0.15        -24.65        71.03 o                         
   2   5 -16        372.21        360.18        46.03 o                         
   3   5 -16        168.44        182.98        45.39 o                         
   4   5 -16        108.13         85.56        45.80 o                         
   5   5 -16         78.71         50.91        47.70 o                         
   6   5 -16        536.75        551.61        52.56 o                         
   7   5 -16         63.44         35.50        48.03 o                         
   8   5 -16         79.10         13.75        51.73 o                         
   9   5 -16        211.32        153.87        51.66 o                         
  10   5 -16        396.99        357.29        51.31 o                         
  11   5 -16        185.69        144.82        48.54 o                         
  12   5 -16          9.75         94.11        50.32 o                         
  13   5 -16        308.01        345.45        53.69 o                         
  14   5 -16        404.36        377.87        52.72 o                         
  15   5 -16        246.61        242.18        82.18 o                         
  16   5 -16        273.09        352.60        54.98 o                         
  17   5 -16        225.10        242.28        57.50 o                         
  18   5 -16         28.35        -31.57        53.27 o                         
  19   5 -16         69.57        -24.38        55.40 o                         
  20   5 -16         21.63         21.46        56.80 o                         
  21   5 -16          7.43         50.88        62.05 o                         
  22   5 -16         77.45        134.09        61.01 o                         
  23   5 -16         22.97        -35.30        60.70 o                         
  24   5 -16         38.56         14.58        64.94 o                         
   0   6 -16        541.03        541.03        52.42 o                         
   1   6 -16        697.51        730.05        42.06 o                         
   2   6 -16         79.91         66.74        46.77 o                         
   3   6 -16        232.85        281.43        51.33 o                         
   4   6 -16        268.40        346.69        53.46 o                         
   5   6 -16         84.40         61.69        51.14 o                         
   6   6 -16        394.71        408.92        56.92 o                         
   7   6 -16        635.36        504.15        57.96 o                         
   8   6 -16         42.62         15.73        49.03 o                         
   9   6 -16        382.03        358.68        54.70 o                         
  10   6 -16       1262.26       1348.57        69.60 o                         
  11   6 -16        195.77        241.66        87.36 o                         
  12   6 -16        220.10        302.98        56.01 o                         
  13   6 -16        448.91        469.18        84.05 o                         
  14   6 -16        276.99        294.03        58.50 o                         
  15   6 -16        144.07        167.12        57.50 o                         
  16   6 -16         35.13         20.37        51.41 o                         
  17   6 -16        108.22         32.31        56.26 o                         
  18   6 -16          3.05         -7.34        52.39 o                         
  19   6 -16          2.90          5.94        81.66 o                         
  20   6 -16          1.50        -11.80        58.67 o                         
  21   6 -16          0.09        -40.35        63.45 o                         
  22   6 -16          1.41         39.07        76.30 o                         
   0   7 -16         90.93         76.91        49.27 o                         
   1   7 -16        303.24        299.21        36.53 o                         
   2   7 -16         20.60        -15.87        38.95 o                         
   3   7 -16        523.50        532.75        43.65 o                         
   4   7 -16         88.71         86.07        50.80 o                         
   5   7 -16          9.27        -50.93        50.93 o                         
   6   7 -16        144.36        156.03        50.05 o                         
   7   7 -16        191.45        197.08        51.37 o                         
   8   7 -16          3.72        -53.85        53.85 o                         
   9   7 -16         25.86         17.43        57.37 o                         
  10   7 -16        237.77        243.61       143.36 o                         
  11   7 -16        132.65        135.75        68.21 o                         
  12   7 -16         12.85         51.01        57.15 o                         
  13   7 -16        914.20        937.34        94.73 o                         
  14   7 -16        219.82        242.14        59.11 o                         
  15   7 -16         31.20         35.47        58.55 o                         
  16   7 -16         13.48         89.30        59.82 o                         
  17   7 -16        192.05        183.97        58.29 o                         
  18   7 -16         13.01        -16.74        60.10 o                         
  19   7 -16         26.90        -53.82        53.82 o                         
  20   7 -16          7.97        -20.14        63.16 o                         
   0   8 -16        115.77         93.65        53.47 o                         
   1   8 -16         15.48          8.62        36.51 o                         
   2   8 -16        175.41        148.09        37.19 o                         
   3   8 -16         93.45        102.14        42.44 o                         
   4   8 -16         63.83         59.36        43.21 o                         
   5   8 -16         11.16        -32.06        43.73 o                         
   6   8 -16         25.52         40.13        49.39 o                         
   7   8 -16         27.45          3.15        74.88 o                         
   8   8 -16         22.45         41.65        54.97 o                         
   9   8 -16         78.28         66.21        58.53 o                         
  10   8 -16        216.53        258.52       138.46 o                         
  11   8 -16        129.10        164.41        78.22 o                         
  12   8 -16         64.71         78.36        58.71 o                         
  13   8 -16         84.42        154.05        61.44 o                         
  14   8 -16        124.59         84.07        59.43 o                         
  15   8 -16        142.31        115.79        60.10 o                         
  16   8 -16         58.16         94.46        58.90 o                         
  17   8 -16         29.88         54.65        57.72 o                         
   0   9 -16         29.17         43.21        56.15 o                         
   1   9 -16         25.98         29.81        38.22 o                         
   2   9 -16         84.78         80.91        38.70 o                         
   3   9 -16         26.67         28.83        38.38 o                         
   4   9 -16          1.83         23.42        42.59 o                         
   5   9 -16         18.80         74.38        61.30 o                         
   6   9 -16        172.86        143.47        46.69 o                         
   7   9 -16         34.79        -12.85        40.55 o                         
   8   9 -16         19.01         31.54        53.88 o                         
   9   9 -16         78.78        -24.21        66.25 o                         
  10   9 -16        236.35        171.93        57.16 o                         
  11   9 -16         61.38         41.15        97.13 o                         
  12   9 -16        111.60        212.48        62.18 o                         
  13   9 -16        266.47        302.51        64.54 o                         
   0  10 -16         31.36        103.29        58.47 o                         
   1  10 -16         28.90         -4.21        41.27 o                         
   2  10 -16        172.46        192.40        40.36 o                         
   3  10 -16         10.95         14.85        39.25 o                         
   4  10 -16         10.35         17.54        46.72 o                         
   5  10 -16         33.21          1.36        46.41 o                         
   6  10 -16         34.98          7.52        53.83 o                         
   7  10 -16         25.17        -42.43        66.91 o                         
   2   0 -15        115.54        159.56        58.10 o                         
   4   0 -15          7.74         10.86        65.08 o                         
   6   0 -15        165.38        197.94        61.94 o                         
   8   0 -15       1051.93        947.90        82.45 o                         
  10   0 -15         26.76        106.97        74.42 o                         
  12   0 -15       5663.74       5702.63        83.49 o                         
  14   0 -15        143.61         89.52        71.66 o                         
  16   0 -15       5028.76       4994.53       137.58 o                         
  18   0 -15        136.19         85.91        87.83 o                         
  20   0 -15         21.75        -77.78        86.29 o                         
  22   0 -15         17.97        -14.09        73.38 o                         
  24   0 -15        415.13        549.19        97.37 o                         
  26   0 -15          2.79         18.24        94.21 o                         
  28   0 -15        659.66        652.68       109.35 o                         
   1   1 -15         18.41         44.04        38.33 o                         
   2   1 -15         22.38          2.54        40.95 o                         
   3   1 -15        241.60        216.66        44.46 o                         
   4   1 -15       3088.32       3484.60        70.94 o                         
   5   1 -15        101.42         85.20        46.89 o                         
   6   1 -15        104.26         43.35        49.22 o                         
   7   1 -15        751.06        726.95        52.13 o                         
   8   1 -15       2548.59       2197.94       103.95 o                         
   9   1 -15        161.99        110.52        34.81 o                         
  10   1 -15         44.87         49.04        33.75 o                         
  11   1 -15        130.38        165.01        36.28 o                         
  12   1 -15       4920.72       5132.68        90.16 o                         
  13   1 -15         56.78         88.87        38.33 o                         
  14   1 -15         85.52        145.13        41.31 o                         
  15   1 -15        524.40        466.30        44.69 o                         
  16   1 -15        137.88        285.82        46.10 o                         
  17   1 -15         27.60         22.19        41.23 o                         
  18   1 -15        128.74         83.04        42.86 o                         
  19   1 -15        263.21        169.10        44.14 o                         
  20   1 -15         49.29         75.63        60.32 o                         
  21   1 -15         11.66         35.03        59.79 o                         
  22   1 -15         12.64        -10.53        53.34 o                         
  23   1 -15         72.93         43.38        56.90 o                         
  24   1 -15         98.07         89.62        64.94 o                         
  25   1 -15          0.05        -24.57        55.42 o                         
  26   1 -15         11.87         -4.05        64.48 o                         
  27   1 -15         42.94         60.46        67.96 o                         
  28   1 -15        246.96        212.78        66.03 o                         
   1   2 -15        533.40        570.56        36.08 o                         
   2   2 -15         37.36         32.17        40.91 o                         
   3   2 -15         30.27         39.32        44.38 o                         
   4   2 -15        236.16        284.44        45.33 o                         
   5   2 -15        713.32        773.94        51.59 o                         
   6   2 -15        355.08        291.16        32.99 o                         
   7   2 -15         95.45        142.83        31.62 o                         
   8   2 -15         57.67         83.18        32.30 o                         
   9   2 -15        419.27        415.56        37.03 o                         
  10   2 -15        150.56        163.13        36.21 o                         
  11   2 -15        288.36        231.66        39.11 o                         
  12   2 -15       3199.91       3083.58        56.87 o                         
  13   2 -15        804.33        848.99        46.88 o                         
  14   2 -15        544.61        587.23        77.87 o                         
  15   2 -15        189.68        196.77        42.76 o                         
  16   2 -15        129.11        128.46        41.52 o                         
  17   2 -15        480.35        490.05        44.16 o                         
  18   2 -15        240.93        256.83        43.50 o                         
  19   2 -15        332.65        258.07        45.18 o                         
  20   2 -15         53.54         86.88        44.61 o                         
  21   2 -15         73.44         76.95        51.65 o                         
  22   2 -15         51.80         10.33        43.07 o                         
  23   2 -15         52.37         75.67        46.93 o                         
  24   2 -15        134.57        129.27        43.96 o                         
  25   2 -15         37.52         18.20        65.22 o                         
  26   2 -15         12.05         -7.80        64.25 o                         
  27   2 -15         25.26         26.27        58.55 o                         
  28   2 -15         97.51        114.59        70.33 o                         
   1   3 -15        362.49        375.80        34.53 o                         
   2   3 -15         49.25         82.75        32.01 o                         
   3   3 -15        155.54        168.40        30.46 o                         
   4   3 -15          0.80          6.27        36.45 o                         
   5   3 -15         99.73         71.93        31.80 o                         
   6   3 -15         37.30        155.38        34.86 o                         
   7   3 -15       1400.60       1395.62        43.82 o                         
   8   3 -15       5408.56       5595.36        67.02 o                         
   9   3 -15        136.13        109.51        36.51 o                         
  10   3 -15         51.16         59.13        35.33 o                         
  11   3 -15        328.06        310.14        40.27 o                         
  12   3 -15       3301.27       3407.80        64.51 o                         
  13   3 -15         26.46         50.88        38.09 o                         
  14   3 -15        228.18        250.17        43.19 o                         
  15   3 -15         79.54         98.78        39.95 o                         
  16   3 -15         98.78         61.62        42.27 o                         
  17   3 -15        143.26        141.01        41.66 o                         
  18   3 -15         78.41        128.44        43.61 o                         
  19   3 -15         11.10        -21.81        43.07 o                         
  20   3 -15         17.19         13.32        58.15 o                         
  21   3 -15         57.74         -5.76        45.88 o                         
  22   3 -15         17.81         -7.21        45.03 o                         
  23   3 -15         75.65         66.36        45.07 o                         
  24   3 -15        140.35         92.22        44.33 o                         
  25   3 -15          2.60          4.87        49.96 o                         
  26   3 -15         11.98        -32.96        55.70 o                         
  27   3 -15         36.63         71.28        52.13 o                         
   1   4 -15        124.55        143.10        39.46 o                         
   2   4 -15         75.61         83.88        38.29 o                         
   3   4 -15          0.87         13.64        37.66 o                         
   4   4 -15         73.00        133.41        41.53 o                         
   5   4 -15        511.76        520.54        46.63 o                         
   6   4 -15       1071.55       1010.45        56.45 o                         
   7   4 -15         18.36        -16.61        44.60 o                         
   8   4 -15        117.75        149.65        46.45 o                         
   9   4 -15        411.92        273.56        50.44 o                         
  10   4 -15        557.98        457.43        51.36 o                         
  11   4 -15        628.26        530.92        52.75 o                         
  12   4 -15        331.59        378.05       119.49 o                         
  13   4 -15        319.13        307.84        50.13 o                         
  14   4 -15        547.14        591.96        59.29 o                         
  15   4 -15        292.45        270.84        52.74 o                         
  16   4 -15        230.69        142.30        48.62 o                         
  17   4 -15        211.72         99.10        53.04 o                         
  18   4 -15        433.73        426.88        51.94 o                         
  19   4 -15         30.13        -13.64        52.57 o                         
  20   4 -15         42.04        -22.82        48.98 o                         
  21   4 -15         20.27         41.39        57.33 o                         
  22   4 -15        254.25        323.60       118.27 o                         
  23   4 -15         81.62         97.20        54.51 o                         
  24   4 -15         45.98         97.34        70.57 o                         
  25   4 -15         85.65         88.11        64.27 o                         
  26   4 -15         58.25         73.03        60.36 o                         
   1   5 -15         71.62         97.81        32.94 o                         
   2   5 -15        153.40        127.40        33.18 o                         
   3   5 -15        358.31        350.97        34.98 o                         
   4   5 -15        585.13        484.37        44.47 o                         
   5   5 -15          7.53         -6.99        47.05 o                         
   6   5 -15        235.86        184.01        49.40 o                         
   7   5 -15        542.21        453.06        51.11 o                         
   8   5 -15       1728.36       1806.54        65.05 o                         
   9   5 -15        210.26        229.83        68.36 o                         
  10   5 -15        143.34         65.28        50.80 o                         
  11   5 -15         76.74        100.06        50.06 o                         
  12   5 -15        177.31        150.10        49.78 o                         
  13   5 -15         21.39         40.76        48.59 o                         
  14   5 -15         14.84         24.41        51.76 o                         
  15   5 -15        343.01        344.00        58.73 o                         
  16   5 -15        336.25        340.46        55.75 o                         
  17   5 -15         41.04         26.77        55.97 o                         
  18   5 -15         13.42         27.90        55.90 o                         
  19   5 -15        140.29        127.55        56.59 o                         
  20   5 -15         14.31        -41.63        58.80 o                         
  21   5 -15          8.92         -3.05        65.07 o                         
  22   5 -15         78.32        124.15        68.36 o                         
  23   5 -15          7.10        -91.54       105.26 o                         
  24   5 -15         33.36         48.62        64.02 o                         
  25   5 -15         24.08         15.95       123.53 o                         
   1   6 -15        135.06        148.94        35.14 o                         
   2   6 -15         71.43        108.93        36.82 o                         
   3   6 -15        637.60        726.51        42.92 o                         
   4   6 -15         71.13         96.21        37.72 o                         
   5   6 -15        353.78        425.71        41.03 o                         
   6   6 -15       2258.59       2407.82        73.60 o                         
   7   6 -15        187.26        226.77        74.90 o                         
   8   6 -15        138.96         74.16        54.21 o                         
   9   6 -15          6.20         16.43        51.23 o                         
  10   6 -15        688.41        595.27        59.41 o                         
  11   6 -15        662.07        640.02        58.47 o                         
  12   6 -15        108.41        103.62        78.37 o                         
  13   6 -15         74.95        133.56        55.10 o                         
  14   6 -15        111.28        153.17        56.80 o                         
  15   6 -15         49.03         92.77        80.25 o                         
  16   6 -15        152.53        158.74        55.35 o                         
  17   6 -15        205.15        142.18        60.74 o                         
  18   6 -15        131.79         80.42        55.38 o                         
  19   6 -15         16.74        -33.54        58.75 o                         
  20   6 -15         21.27         18.13        59.01 o                         
  21   6 -15         25.60         48.48        74.66 o                         
  22   6 -15         50.25         53.81        56.05 o                         
  23   6 -15         42.76        -27.53        65.80 o                         
   1   7 -15        253.82        241.58        36.56 o                         
   2   7 -15        107.83        130.18        40.96 o                         
   3   7 -15        343.33        382.36        44.33 o                         
   4   7 -15         68.33         54.97        41.49 o                         
   5   7 -15         15.18         53.20        41.02 o                         
   6   7 -15        687.00        773.29        47.87 o                         
   7   7 -15        224.15        220.99        43.62 o                         
   8   7 -15        261.48        299.03        42.86 o                         
   9   7 -15         21.31         -3.21        50.75 o                         
  10   7 -15        235.07        184.12        54.99 o                         
  11   7 -15        202.04        264.20        55.73 o                         
  12   7 -15        508.01        503.96        58.70 o                         
  13   7 -15        147.35        116.13        53.07 o                         
  14   7 -15        120.14         93.89        54.56 o                         
  15   7 -15         80.44         63.07        54.48 o                         
  16   7 -15         22.60         70.46        55.25 o                         
  17   7 -15         15.21         57.60        65.95 o                         
  18   7 -15         23.74         17.65        59.11 o                         
  19   7 -15         27.44          8.03        55.59 o                         
  20   7 -15         10.19         -8.81        64.34 o                         
  21   7 -15         36.29         67.31        59.24 o                         
   1   8 -15          0.44         37.14        33.43 o                         
   2   8 -15          2.46         31.45        38.66 o                         
   3   8 -15         71.56         52.25        39.92 o                         
   4   8 -15         26.41         35.07        41.10 o                         
   5   8 -15        161.97        115.56        42.40 o                         
   6   8 -15         72.75         15.03        43.12 o                         
   7   8 -15         56.23          5.81        41.83 o                         
   8   8 -15         10.82        -13.33        44.13 o                         
   9   8 -15        189.14        201.11        44.57 o                         
  10   8 -15        114.36         62.27        41.55 o                         
  11   8 -15          5.96         41.71        55.60 o                         
  12   8 -15        191.22        245.77        59.19 o                         
  13   8 -15         81.28        173.49        56.35 o                         
  14   8 -15         67.85          6.18        56.87 o                         
  15   8 -15         61.17         43.36        59.73 o                         
  16   8 -15          7.64         12.05        58.87 o                         
  17   8 -15         63.53         17.57        59.58 o                         
  18   8 -15        110.97         38.48        64.50 o                         
  19   8 -15         76.33        127.56        57.23 o                         
   1   9 -15          2.66         21.12        36.69 o                         
   2   9 -15        188.04        242.05        35.88 o                         
   3   9 -15         28.49         22.68        42.81 o                         
   4   9 -15        218.00        225.68        52.23 o                         
   5   9 -15         89.41         82.82        41.20 o                         
   6   9 -15        103.83         74.15        43.52 o                         
   7   9 -15        154.88        140.61        45.31 o                         
   8   9 -15         48.09         31.94        51.19 o                         
   9   9 -15         98.89         43.03        40.79 o                         
  10   9 -15         13.75          4.29        60.30 o                         
  11   9 -15         57.94        140.02        44.23 o                         
  12   9 -15         45.78         -5.23        42.34 o                         
  13   9 -15         35.79        105.57        59.45 o                         
  14   9 -15         17.79         64.39        78.15 o                         
  15   9 -15         17.97         36.02        58.13 o                         
  16   9 -15         18.78         31.99        64.41 o                         
   1  10 -15         51.64         91.81        37.05 o                         
   2  10 -15        114.04        194.50        41.18 o                         
   3  10 -15          7.99         27.58        40.11 o                         
   4  10 -15          2.63        -44.83        44.83 o                         
   5  10 -15         33.72        -34.00        48.26 o                         
   6  10 -15        201.20        281.39        61.47 o                         
   7  10 -15        103.72         85.81        53.01 o                         
   8  10 -15         45.07        -26.18        58.86 o                         
   9  10 -15        113.73        201.92        54.73 o                         
  10  10 -15         16.73          8.36        59.04 o                         
  11  10 -15         12.96        -40.05        84.75 o                         
   0   0 -14        126.63        120.12        40.72 o                         
   2   0 -14        205.57        160.42        25.34 o                         
   4   0 -14        576.63        669.22        39.86 o                         
   6   0 -14        164.48        182.00        56.69 o                         
   8   0 -14       3806.12       4340.13       151.82 o                         
  10   0 -14        573.88        557.37        41.85 o                         
  12   0 -14        749.57        845.84        48.22 o                         
  14   0 -14        141.20        138.83        43.32 o                         
  16   0 -14        205.49        153.39        80.58 o                         
  18   0 -14         79.10         53.53        86.18 o                         
  20   0 -14       1824.48       1968.99       109.06 o                         
  22   0 -14        113.77        153.49        73.23 o                         
  24   0 -14        421.71        477.34        96.78 o                         
  26   0 -14         12.29        104.73        91.70 o                         
  28   0 -14       1086.67        971.33       108.82 o                         
   0   1 -14        506.01        548.30        32.94 o                         
   1   1 -14        284.25        278.91        22.03 o                         
   2   1 -14         39.03         23.94        25.97 o                         
   3   1 -14        194.59        192.44        28.16 o                         
   4   1 -14         69.27        116.27        27.85 o                         
   5   1 -14         60.12         62.10        27.55 o                         
   6   1 -14          1.22         14.73        27.44 o                         
   7   1 -14        534.93        549.36        33.05 o                         
   8   1 -14       5681.01       6309.14        64.10 o                         
   9   1 -14        828.02        742.92        36.78 o                         
  10   1 -14         19.91         -3.67        32.05 o                         
  11   1 -14       1139.89       1214.34        44.53 o                         
  12   1 -14         41.54        145.53        35.97 o                         
  13   1 -14       4805.61       5086.90        84.36 o                         
  14   1 -14        159.60        285.06        42.16 o                         
  15   1 -14        483.83        509.12        43.31 o                         
  16   1 -14       2706.23       2616.96        58.03 o                         
  17   1 -14        620.21        616.25        53.59 o                         
  18   1 -14        138.90        109.28        41.28 o                         
  19   1 -14         55.17         29.58        41.44 o                         
  20   1 -14         40.65         10.37        43.91 o                         
  21   1 -14         16.61        -57.67        57.67 o                         
  22   1 -14          0.77         31.59        53.54 o                         
  23   1 -14         24.63         47.29        58.20 o                         
  24   1 -14         22.54          5.43        62.72 o                         
  25   1 -14          7.55         39.59        57.97 o                         
  26   1 -14         40.48         48.97        60.08 o                         
  27   1 -14          0.30         35.12        66.35 o                         
  28   1 -14         25.73        -31.77        57.49 o                         
  29   1 -14         37.37         16.83        73.13 o                         
   0   2 -14        429.82        518.35        55.24 o                         
   1   2 -14          1.30          6.21        38.63 o                         
   2   2 -14        409.30        377.11        28.93 o                         
   3   2 -14        150.17        125.25        26.84 o                         
   4   2 -14         76.54         64.56        27.58 o                         
   5   2 -14        453.05        440.26        31.18 o                         
   6   2 -14        150.96        162.43        29.59 o                         
   7   2 -14        409.61        350.73        31.97 o                         
   8   2 -14        136.63         94.53        31.52 o                         
   9   2 -14       1048.63       1101.30        48.10 o                         
  10   2 -14        467.59        479.66        37.54 o                         
  11   2 -14       2327.97       2338.10        50.75 o                         
  12   2 -14         17.93        100.07        35.81 o                         
  13   2 -14        865.42        829.09        44.31 o                         
  14   2 -14        660.96        728.20        44.27 o                         
  15   2 -14        579.43        693.30        55.30 o                         
  16   2 -14       1984.50       1913.73        57.50 o                         
  17   2 -14        211.14        200.37        42.74 o                         
  18   2 -14         61.37         71.83        41.43 o                         
  19   2 -14        265.83        201.55        42.64 o                         
  20   2 -14        278.64        274.34        42.13 o                         
  21   2 -14        172.35         78.94        45.08 o                         
  22   2 -14         34.17          6.23        43.14 o                         
  23   2 -14          6.75         17.01        46.20 o                         
  24   2 -14        562.26        631.11        51.21 o                         
  25   2 -14         28.44         52.04        43.51 o                         
  26   2 -14         47.59         18.35        62.64 o                         
  27   2 -14          0.18        -55.52        55.52 o                         
  28   2 -14        122.09        153.41        70.26 o                         
  29   2 -14         13.46         17.56        64.88 o                         
   0   3 -14       2210.37       2250.50        47.22 o                         
   1   3 -14         11.01         22.46        20.24 o                         
   2   3 -14        806.84        794.42        33.46 o                         
   3   3 -14        487.99        414.34        36.39 o                         
   4   3 -14         39.55         44.18        29.28 o                         
   5   3 -14        355.45        344.49        45.80 o                         
   6   3 -14       1100.96       1108.34        40.19 o                         
   7   3 -14       3598.79       3574.02        53.97 o                         
   8   3 -14        567.51        558.41        37.38 o                         
   9   3 -14         21.51          5.10        34.01 o                         
  10   3 -14         69.24         65.27        35.97 o                         
  11   3 -14        953.21        896.08        41.92 o                         
  12   3 -14       1380.63       1466.40        47.57 o                         
  13   3 -14        691.15        717.37        43.98 o                         
  14   3 -14        266.66        298.61        46.03 o                         
  15   3 -14        280.45        264.19        40.62 o                         
  16   3 -14        520.04        552.92        45.67 o                         
  17   3 -14        488.71        635.25        65.62 o                         
  18   3 -14        352.00        376.32        45.87 o                         
  19   3 -14         29.68         21.81        41.34 o                         
  20   3 -14        195.80        191.50        44.27 o                         
  21   3 -14        333.58        244.40        46.98 o                         
  22   3 -14         45.21         74.30        44.02 o                         
  23   3 -14          0.32         34.17        42.58 o                         
  24   3 -14         91.76         85.76        47.24 o                         
  25   3 -14         57.95         59.87        47.18 o                         
  26   3 -14         36.13         49.36        45.98 o                         
  27   3 -14         31.05         21.54        48.87 o                         
  28   3 -14         44.59         19.61        52.20 o                         
   0   4 -14        705.87        815.22        54.81 o                         
   1   4 -14        111.10         88.88        27.86 o                         
   2   4 -14          1.15         10.80        26.97 o                         
   3   4 -14        217.40        186.13        29.18 o                         
   4   4 -14        651.14        723.22        38.17 o                         
   5   4 -14         38.71         37.59        40.50 o                         
   6   4 -14        120.04        155.91        43.32 o                         
   7   4 -14        473.89        465.37        88.36 o                         
   8   4 -14         25.52         29.71        41.24 o                         
   9   4 -14       1087.32       1019.51        53.84 o                         
  10   4 -14        441.39        472.08        50.10 o                         
  11   4 -14       2525.26       2248.80        67.25 o                         
  12   4 -14        459.48        500.96        77.48 o                         
  13   4 -14        956.93        907.77        53.97 o                         
  14   4 -14        326.28        431.75        54.61 o                         
  15   4 -14         63.79         70.12        39.95 o                         
  16   4 -14        950.04        924.54        47.10 o                         
  17   4 -14         65.62         46.71        40.78 o                         
  18   4 -14        532.66        540.69        45.43 o                         
  19   4 -14         11.67          9.54        42.27 o                         
  20   4 -14        262.83        284.68        44.02 o                         
  21   4 -14          1.54        -45.05        45.05 o                         
  22   4 -14         43.97         16.84        42.07 o                         
  23   4 -14         14.60         -7.67        47.90 o                         
  24   4 -14        166.12        122.73        44.99 o                         
  25   4 -14         89.23        100.93        45.67 o                         
  26   4 -14          6.69         -2.50        50.52 o                         
  27   4 -14         12.05          4.00        45.59 o                         
   0   5 -14       1117.75       1291.47        66.20 o                         
   1   5 -14        236.92        248.03        32.68 o                         
   2   5 -14        384.09        397.86        35.14 o                         
   3   5 -14         34.53         20.13        31.69 o                         
   4   5 -14        252.76        328.27        36.96 o                         
   5   5 -14        208.16        178.38        33.70 o                         
   6   5 -14        238.80        199.56        34.05 o                         
   7   5 -14        939.93        913.14        39.10 o                         
   8   5 -14        112.26        130.15        47.22 o                         
   9   5 -14         36.42         27.00        46.20 o                         
  10   5 -14        431.29        368.25        48.35 o                         
  11   5 -14        502.21        498.61        51.07 o                         
  12   5 -14          1.11          2.42        46.86 o                         
  13   5 -14         54.97         90.01        45.69 o                         
  14   5 -14        285.50        266.12        75.03 o                         
  15   5 -14        233.65        278.60        53.25 o                         
  16   5 -14         18.04         29.84        48.38 o                         
  17   5 -14        240.06        343.30        56.37 o                         
  18   5 -14        208.62        210.34        58.68 o                         
  19   5 -14          8.08        -29.54        52.30 o                         
  20   5 -14         52.52         -5.76        56.45 o                         
  21   5 -14        376.92        332.64        82.00 o                         
  22   5 -14        308.03        240.94        58.78 o                         
  23   5 -14         44.90         -7.59        69.85 o                         
  24   5 -14        223.68        253.96        65.13 o                         
  25   5 -14         37.94         17.40        62.11 o                         
  26   5 -14         48.78         51.87        61.40 o                         
   0   6 -14        172.37        127.53        58.43 o                         
   1   6 -14        246.29        227.82        35.91 o                         
   2   6 -14         61.81         59.91        34.03 o                         
   3   6 -14        136.22         94.87        36.40 o                         
   4   6 -14        257.84        166.38        84.18 o                         
   5   6 -14        268.64        372.44        41.17 o                         
   6   6 -14       1953.58       2018.09        50.58 o                         
   7   6 -14         21.59         32.68        36.76 o                         
   8   6 -14        120.61         74.17        37.32 o                         
   9   6 -14         48.96        -36.87        36.87 o                         
  10   6 -14        129.18        103.04        37.06 o                         
  11   6 -14        163.20        210.34        51.99 o                         
  12   6 -14        130.74        133.07        50.33 o                         
  13   6 -14        100.11         86.00        51.26 o                         
  14   6 -14        249.67        305.68        53.75 o                         
  15   6 -14         86.24        123.49        51.16 o                         
  16   6 -14        155.46        124.90        52.79 o                         
  17   6 -14        238.92        173.02        58.79 o                         
  18   6 -14        179.03        191.14        55.90 o                         
  19   6 -14         86.00        178.05        57.79 o                         
  20   6 -14         12.16        -26.42        57.76 o                         
  21   6 -14         10.34        -50.98        50.98 o                         
  22   6 -14         28.40        -35.81        62.15 o                         
  23   6 -14         37.02        105.12        59.91 o                         
  24   6 -14         29.43        -11.30        65.21 o                         
  25   6 -14         54.46        -23.10        58.51 o                         
   0   7 -14       1141.88       1340.39        97.42 o                         
   1   7 -14          0.81         24.04        39.06 o                         
   2   7 -14         78.94        108.91        38.92 o                         
   3   7 -14        594.51        611.78        43.67 o                         
   4   7 -14        180.50        175.44        41.63 o                         
   5   7 -14         15.93         44.48        39.95 o                         
   6   7 -14       1745.10       1672.64        51.71 o                         
   7   7 -14        430.60        407.66        42.79 o                         
   8   7 -14         44.82        -24.20        39.74 o                         
   9   7 -14        283.88        171.21        40.90 o                         
  10   7 -14        473.14        491.17        98.39 o                         
  11   7 -14         52.46         16.38        40.05 o                         
  12   7 -14        241.09        269.75        40.52 o                         
  13   7 -14         66.91         73.36        53.95 o                         
  14   7 -14         72.64         55.80        54.83 o                         
  15   7 -14        155.03        104.26        58.76 o                         
  16   7 -14         77.29         32.95        57.15 o                         
  17   7 -14         43.99         50.17        68.68 o                         
  18   7 -14         42.56         46.34        60.45 o                         
  19   7 -14         22.54         33.77        58.24 o                         
  20   7 -14         10.60        -35.97        59.47 o                         
  21   7 -14          8.89         -3.63        61.76 o                         
  22   7 -14         42.54          9.81        57.86 o                         
  23   7 -14         62.06         92.98       143.31 o                         
   0   8 -14        488.28        464.24        54.79 o                         
   1   8 -14         47.19         59.37        34.99 o                         
   2   8 -14         62.32         31.54        40.64 o                         
   3   8 -14        156.22        135.52        40.98 o                         
   4   8 -14        153.49        136.95        41.29 o                         
   5   8 -14       1059.98       1070.31        50.77 o                         
   6   8 -14        116.65         88.07        42.94 o                         
   7   8 -14        137.30         74.00        40.84 o                         
   8   8 -14         57.37         47.94        38.91 o                         
   9   8 -14        147.54        147.84        41.30 o                         
  10   8 -14        102.38        115.50        43.19 o                         
  11   8 -14         69.63        123.25        42.08 o                         
  12   8 -14         44.97         75.91        43.09 o                         
  13   8 -14         35.35         63.31        40.23 o                         
  14   8 -14          1.19         23.41        43.40 o                         
  15   8 -14         34.01         43.62        44.21 o                         
  16   8 -14          1.44         43.06        56.86 o                         
  17   8 -14         92.28         82.39        57.87 o                         
  18   8 -14        146.56        100.33        60.00 o                         
  19   8 -14         56.31         38.91        53.06 o                         
  20   8 -14          3.48          0.21        63.10 o                         
   0   9 -14          0.19        -40.51        52.85 o                         
   1   9 -14          3.64         38.30        36.88 o                         
   2   9 -14        154.12        176.90        40.94 o                         
   3   9 -14         34.82         17.11        42.05 o                         
   4   9 -14          0.99          2.72        44.57 o                         
   5   9 -14        114.30         83.68        43.76 o                         
   6   9 -14        247.38        224.77        64.29 o                         
   7   9 -14        214.24        187.91        42.44 o                         
   8   9 -14         30.54         18.35        40.35 o                         
   9   9 -14          1.19        -45.24        45.24 o                         
  10   9 -14         58.16         -3.28        41.85 o                         
  11   9 -14          7.89        -42.48        42.48 o                         
  12   9 -14         59.48         51.18        42.73 o                         
  13   9 -14          2.26         60.41        44.86 o                         
  14   9 -14         27.86         27.99        44.87 o                         
  15   9 -14         21.27         31.01        44.22 o                         
  16   9 -14         21.24          7.83        44.47 o                         
  17   9 -14          8.94          0.20        56.77 o                         
   0  10 -14         15.18         48.02        72.97 o                         
   1  10 -14         37.44         49.78        48.01 o                         
   2  10 -14         86.62        123.34        44.89 o                         
   3  10 -14          7.17         22.44        49.52 o                         
   4  10 -14          1.06         -6.94        58.17 o                         
   5  10 -14        229.39        263.98        57.33 o                         
   6  10 -14        424.45        580.29        79.71 o                         
   7  10 -14         39.23         55.55        55.47 o                         
   8  10 -14         32.73         -5.23        54.20 o                         
   9  10 -14         43.68         75.58        49.05 o                         
  10  10 -14         25.17        -11.23        56.83 o                         
  11  10 -14          1.98         26.18        52.78 o                         
  12  10 -14         26.11         67.13        52.00 o                         
  13  10 -14         16.29         27.62        58.01 o                         
   0  11 -14         36.43        -69.71        75.62 o                         
   1  11 -14         24.31        -46.22        49.69 o                         
   2  11 -14          4.28         85.88        57.61 o                         
   3  11 -14        152.33        124.94        53.95 o                         
   4  11 -14          4.64         21.33        61.76 o                         
   5  11 -14         88.15         81.58        71.78 o                         
   6  11 -14         96.29        149.78        62.36 o                         
   2   0 -13          3.22        -14.14        25.90 o                         
   4   0 -13        974.85       1022.40        34.68 o                         
   6   0 -13        220.63        193.75        29.11 o                         
   8   0 -13       1263.35       1298.94        51.24 o                         
  10   0 -13        627.84        631.19        39.71 o                         
  12   0 -13        123.51        224.24        40.86 o                         
  14   0 -13        352.15        352.05        44.42 o                         
  16   0 -13        161.93        113.60        80.90 o                         
  18   0 -13        121.06         -6.35        83.49 o                         
  20   0 -13        490.30        670.00        91.38 o                         
  22   0 -13         32.77         36.66        75.04 o                         
  24   0 -13        449.09        344.78        89.90 o                         
  26   0 -13         27.43         30.25        76.68 o                         
  28   0 -13        277.67        423.27        86.11 o                         
  30   0 -13         22.52        -19.33        80.80 o                         
   1   1 -13       2264.87       2119.64        23.48 o                         
   2   1 -13        231.10        237.37        15.83 o                         
   3   1 -13        303.97        266.83        16.81 o                         
   4   1 -13       1427.42       1536.97        35.18 o                         
   5   1 -13         40.93         45.21        24.72 o                         
   6   1 -13        308.89        314.43        27.91 o                         
   7   1 -13        509.15        507.76        30.90 o                         
   8   1 -13         37.93         48.13        28.41 o                         
   9   1 -13        135.77        142.65        29.68 o                         
  10   1 -13        166.98        172.42        27.04 o                         
  11   1 -13        848.53        997.91        41.71 o                         
  12   1 -13      18877.41      20158.70       164.37 o                         
  13   1 -13        275.54        310.23        40.26 o                         
  14   1 -13         15.63         40.82        37.52 o                         
  15   1 -13        868.61        776.66        41.93 o                         
  16   1 -13        230.67        222.93        40.97 o                         
  17   1 -13         90.15         50.20        42.56 o                         
  18   1 -13         77.55         68.47        43.41 o                         
  19   1 -13        201.99        197.58        44.06 o                         
  20   1 -13       1082.40       1179.35        99.26 o                         
  21   1 -13         10.64         39.88        39.04 o                         
  22   1 -13         76.08         38.60        56.08 o                         
  23   1 -13         20.86         13.74        52.02 o                         
  24   1 -13         20.82         65.80        54.81 o                         
  25   1 -13         28.18         33.86        61.52 o                         
  26   1 -13         22.62         47.80        52.82 o                         
  27   1 -13         72.30         44.36        64.46 o                         
  28   1 -13        364.42        272.96        63.48 o                         
  29   1 -13         11.80        -37.59        67.05 o                         
  30   1 -13         29.48        -28.09        58.95 o                         
   1   2 -13        386.37        377.34        15.97 o                         
   2   2 -13          5.53          6.03        15.44 o                         
   3   2 -13        412.76        385.17        21.75 o                         
   4   2 -13         53.95         68.00        27.70 o                         
   5   2 -13         36.47         21.04        25.62 o                         
   6   2 -13        117.66        113.31        27.56 o                         
   7   2 -13        469.94        449.38        25.18 o                         
   8   2 -13         39.87         54.67        23.79 o                         
   9   2 -13        146.70        129.74        26.01 o                         
  10   2 -13        168.30        173.11        26.55 o                         
  11   2 -13        352.79        382.66        28.75 o                         
  12   2 -13       1060.61       1173.16        34.91 o                         
  13   2 -13        417.20        441.57        39.64 o                         
  14   2 -13         96.22        138.52        36.32 o                         
  15   2 -13       1387.74       1494.53        50.94 o                         
  16   2 -13       4179.65       4436.30        70.03 o                         
  17   2 -13         35.77         46.46        41.61 o                         
  18   2 -13        144.70         97.64        40.28 o                         
  19   2 -13        124.23        103.38        41.36 o                         
  20   2 -13        241.55        247.50        53.31 o                         
  21   2 -13        605.57        607.94        65.86 o                         
  22   2 -13         44.21         73.39        41.84 o                         
  23   2 -13         37.10          1.18        41.88 o                         
  24   2 -13        481.07        421.07        49.50 o                         
  25   2 -13        131.86        109.98        47.75 o                         
  26   2 -13         71.12        151.65        66.71 o                         
  27   2 -13         53.99         91.36        58.81 o                         
  28   2 -13        120.62        113.10        64.91 o                         
  29   2 -13        146.29        195.80        67.05 o                         
  30   2 -13         72.84         67.40        65.60 o                         
   1   3 -13         42.15         33.59        19.41 o                         
   2   3 -13       1014.08       1198.84        28.48 o                         
   3   3 -13       1160.64       1116.67        28.14 o                         
   4   3 -13       1652.34       1844.58        33.13 o                         
   5   3 -13         75.13         58.15        23.44 o                         
   6   3 -13        523.24        531.39        28.85 o                         
   7   3 -13       2139.34       2033.82        44.58 o                         
   8   3 -13         18.68         38.96        29.89 o                         
   9   3 -13        155.49        141.46        32.71 o                         
  10   3 -13        317.53        319.36        39.67 o                         
  11   3 -13       1483.69       1497.99        51.44 o                         
  12   3 -13       3316.12       3161.82        94.77 o                         
  13   3 -13         96.31        148.81        38.14 o                         
  14   3 -13        118.56        165.32        38.96 o                         
  15   3 -13         13.46         63.91        36.56 o                         
  16   3 -13         72.72         63.80        39.76 o                         
  17   3 -13        547.92        483.43        62.92 o                         
  18   3 -13         80.19         70.97        40.28 o                         
  19   3 -13         22.41         10.92        40.91 o                         
  20   3 -13       1135.61       1061.75        52.87 o                         
  21   3 -13        213.01        176.06        42.99 o                         
  22   3 -13         25.63         11.64        44.07 o                         
  23   3 -13        133.80         85.58        44.92 o                         
  24   3 -13        136.97         99.27        40.97 o                         
  25   3 -13         45.31         15.72        47.52 o                         
  26   3 -13         17.03         56.68        49.42 o                         
  27   3 -13         39.32         47.58        44.02 o                         
  28   3 -13         35.03        -23.78        47.23 o                         
  29   3 -13         10.83        -65.55        65.55 o                         
   1   4 -13        119.87        105.39        29.54 o                         
   2   4 -13        825.24        911.96        33.90 o                         
   3   4 -13        568.32        495.08        31.26 o                         
   4   4 -13        139.65        123.52        28.23 o                         
   5   4 -13        292.07        231.01        30.36 o                         
   6   4 -13       1661.94       1647.92        43.69 o                         
   7   4 -13        217.96        182.59        25.84 o                         
   8   4 -13        169.26        155.93        27.28 o                         
   9   4 -13        360.44        360.30        28.23 o                         
  10   4 -13       1344.55       1138.91        43.05 o                         
  11   4 -13        389.78        356.64        36.47 o                         
  12   4 -13        400.26        466.85        51.93 o                         
  13   4 -13        348.19        353.34        37.76 o                         
  14   4 -13        192.06        239.57        38.33 o                         
  15   4 -13        249.96        263.58        39.75 o                         
  16   4 -13          7.92         12.15        36.87 o                         
  17   4 -13        136.43        173.42        42.28 o                         
  18   4 -13        138.32        135.14        42.36 o                         
  19   4 -13          9.03        -34.62        38.03 o                         
  20   4 -13         42.03        -39.43        43.39 o                         
  21   4 -13        109.80         26.86        40.03 o                         
  22   4 -13        103.30         47.27        46.44 o                         
  23   4 -13        136.67        127.79        43.30 o                         
  24   4 -13        219.93        205.41        46.12 o                         
  25   4 -13         23.47        -21.05        47.46 o                         
  26   4 -13        169.26        191.77        47.53 o                         
  27   4 -13         92.44        110.71        46.54 o                         
  28   4 -13        294.53        205.84        54.74 o                         
   1   5 -13       1005.76       1046.42        43.02 o                         
   2   5 -13        659.06        705.12        35.22 o                         
   3   5 -13        535.49        564.22        38.97 o                         
   4   5 -13        372.84        519.98        34.47 o                         
   5   5 -13         70.99         68.30        30.84 o                         
   6   5 -13         41.51         -1.55        30.71 o                         
   7   5 -13        310.65        282.50        35.47 o                         
   8   5 -13        940.55        866.51        39.88 o                         
   9   5 -13          4.95         13.95        33.46 o                         
  10   5 -13        442.03        482.06        56.05 o                         
  11   5 -13        171.22        230.11        35.00 o                         
  12   5 -13        314.87        286.36        48.81 o                         
  13   5 -13        145.07        149.83        49.38 o                         
  14   5 -13        433.31        524.87        56.01 o                         
  15   5 -13        146.55        134.79        49.88 o                         
  16   5 -13          9.41        -15.15        48.51 o                         
  17   5 -13        800.23        753.71        58.16 o                         
  18   5 -13        413.24        393.85        59.90 o                         
  19   5 -13          5.94         39.02        58.96 o                         
  20   5 -13          8.68          4.01        52.36 o                         
  21   5 -13         11.13        -22.42        53.87 o                         
  22   5 -13        136.12         62.73        51.97 o                         
  23   5 -13         41.48         62.86        56.62 o                         
  24   5 -13         27.94         56.86        60.12 o                         
  25   5 -13         31.14         67.37        60.34 o                         
  26   5 -13         75.83        119.21        84.76 o                         
  27   5 -13         17.25          2.21        57.16 o                         
   1   6 -13        263.55        306.39        37.56 o                         
   2   6 -13         14.44         26.07        33.46 o                         
   3   6 -13        125.17         56.65        34.66 o                         
   4   6 -13        257.66        240.86        36.19 o                         
   5   6 -13        166.82        120.60        35.75 o                         
   6   6 -13        191.49        213.86        49.53 o                         
   7   6 -13        268.47        244.47        38.44 o                         
   8   6 -13        113.76         84.66        36.66 o                         
   9   6 -13         44.86         -2.22        38.48 o                         
  10   6 -13        620.94        611.20        54.90 o                         
  11   6 -13        729.90        704.17        42.69 o                         
  12   6 -13        438.35        510.40        42.26 o                         
  13   6 -13         93.74         91.04        53.64 o                         
  14   6 -13        537.59        550.92        56.32 o                         
  15   6 -13         82.17         71.77        48.82 o                         
  16   6 -13        155.14        137.20        49.62 o                         
  17   6 -13         33.39         18.76        63.44 o                         
  18   6 -13         78.09        111.31        53.99 o                         
  19   6 -13         96.09         53.24        50.10 o                         
  20   6 -13         13.27        -15.50        55.16 o                         
  21   6 -13         71.82         60.97        54.48 o                         
  22   6 -13         91.13         63.06        56.67 o                         
  23   6 -13          4.57         36.23        78.28 o                         
  24   6 -13          8.30         -2.04        61.29 o                         
  25   6 -13         12.86          3.19        58.41 o                         
  26   6 -13        200.31        187.01        65.24 o                         
   1   7 -13        122.24        126.99        37.53 o                         
   2   7 -13        308.12        236.35        39.38 o                         
   3   7 -13        153.86        214.07        38.36 o                         
   4   7 -13         93.30        127.21        38.26 o                         
   5   7 -13        164.16        166.47        40.18 o                         
   6   7 -13       1516.18       1617.44        50.47 o                         
   7   7 -13        625.00        681.72        44.75 o                         
   8   7 -13          4.21        -14.07        38.82 o                         
   9   7 -13        692.85        565.58        43.68 o                         
  10   7 -13         92.47         67.39        39.09 o                         
  11   7 -13         16.83         24.45        36.67 o                         
  12   7 -13         91.82         74.21        37.28 o                         
  13   7 -13        178.98        207.27        40.74 o                         
  14   7 -13        141.76        147.97        60.58 o                         
  15   7 -13        271.26        352.05        58.44 o                         
  16   7 -13         18.65         20.96        54.62 o                         
  17   7 -13        275.85        249.88        54.77 o                         
  18   7 -13        325.37        284.09        61.04 o                         
  19   7 -13         57.12         29.41        61.06 o                         
  20   7 -13         73.49         61.50        53.85 o                         
  21   7 -13        122.30         59.90        61.18 o                         
  22   7 -13        192.72        119.96        55.74 o                         
  23   7 -13        119.05        118.67       134.67 o                         
  24   7 -13         30.21         -1.31        62.16 o                         
   1   8 -13        127.00        135.49        33.78 o                         
   2   8 -13        410.77        411.74        41.26 o                         
   3   8 -13         51.33         71.67        39.36 o                         
   4   8 -13         26.44         33.16        38.29 o                         
   5   8 -13        184.94        217.01        40.76 o                         
   6   8 -13        146.94        145.74        42.86 o                         
   7   8 -13        206.92        194.97        42.66 o                         
   8   8 -13          0.60         -9.25        40.18 o                         
   9   8 -13        315.43        319.81        62.41 o                         
  10   8 -13         62.81         41.73        41.79 o                         
  11   8 -13        392.41        411.91        44.68 o                         
  12   8 -13        120.45         98.69        38.50 o                         
  13   8 -13        312.99        322.31        41.91 o                         
  14   8 -13         79.75        112.42        41.57 o                         
  15   8 -13        184.03        182.57        56.30 o                         
  16   8 -13        273.16        361.24        57.07 o                         
  17   8 -13        258.20        252.35        55.29 o                         
  18   8 -13        163.25        195.84        65.73 o                         
  19   8 -13         19.15          1.87        52.27 o                         
  20   8 -13         22.11         16.98        56.87 o                         
  21   8 -13         30.85         15.24        86.15 o                         
  22   8 -13         52.91        -18.86        58.36 o                         
   1   9 -13         62.15         31.86        34.67 o                         
   2   9 -13        163.17        157.03        39.49 o                         
   3   9 -13        100.26        109.34        43.46 o                         
   4   9 -13         35.16         16.25        42.33 o                         
   5   9 -13         33.33         34.41        39.41 o                         
   6   9 -13        399.75        398.56        44.86 o                         
   7   9 -13        127.07        116.37        44.89 o                         
   8   9 -13         93.43        105.69        43.12 o                         
   9   9 -13         15.67         13.61        45.34 o                         
  10   9 -13         25.49         -8.72        39.85 o                         
  11   9 -13         28.10         38.59        39.55 o                         
  12   9 -13         87.50         84.28        41.13 o                         
  13   9 -13         21.74         39.03        43.96 o                         
  14   9 -13         31.62         48.63        42.72 o                         
  15   9 -13         13.30        -11.52        41.73 o                         
  16   9 -13         22.39          4.78        44.60 o                         
  17   9 -13         22.63         31.42        57.34 o                         
  18   9 -13        151.64        247.59        58.55 o                         
  19   9 -13          7.93         -5.75        62.81 o                         
   1  10 -13         42.65         78.71        51.32 o                         
   2  10 -13        192.39        166.97        57.86 o                         
   3  10 -13         77.76         45.84        54.97 o                         
   4  10 -13         23.28         52.29        51.63 o                         
   5  10 -13         37.16         84.60        61.97 o                         
   6  10 -13        433.40        525.84        62.53 o                         
   7  10 -13        102.63         81.85        55.63 o                         
   8  10 -13         79.42         58.63        66.03 o                         
   9  10 -13          3.12         23.11        51.52 o                         
  10  10 -13        165.19        101.69        58.62 o                         
  11  10 -13          8.35        -41.66        49.45 o                         
  12  10 -13          5.50        -18.56        50.91 o                         
  13  10 -13          4.84         53.14        57.25 o                         
  14  10 -13          3.25        -54.26        54.26 o                         
  15  10 -13          3.35        -21.67        53.40 o                         
   1  11 -13         14.11         75.80        56.59 o                         
   2  11 -13         26.58          9.18        52.47 o                         
   3  11 -13         31.55         18.03        58.05 o                         
   4  11 -13         46.02         11.96        58.29 o                         
   5  11 -13         12.66          6.41        94.53 o                         
   6  11 -13         55.03         65.50        60.06 o                         
   7  11 -13        199.10        145.05        57.28 o                         
   8  11 -13         32.50        123.57        54.81 o                         
   9  11 -13        160.44        132.12        60.25 o                         
  10  11 -13         26.08         66.11       121.24 o                         
   0   0 -12        123.28         86.09        18.19 o                         
   2   0 -12        419.72        424.37        18.96 o                         
   4   0 -12        136.35        137.36        24.94 o                         
   6   0 -12          7.37          0.06        26.55 o                         
   8   0 -12        467.42        565.51        33.73 o                         
  10   0 -12        131.31        135.55        34.27 o                         
  12   0 -12       1884.61       2233.40        57.47 o                         
  14   0 -12        683.89        561.28        45.68 o                         
  16   0 -12        823.70        829.18        80.29 o                         
  18   0 -12        218.32        143.80        71.09 o                         
  20   0 -12         17.06          5.24        67.93 o                         
  22   0 -12         79.75         24.65        78.67 o                         
  24   0 -12         81.23        -29.83        68.11 o                         
  26   0 -12         10.95         -2.84        81.84 o                         
  28   0 -12         12.66         30.38        89.56 o                         
  30   0 -12         13.36         63.70        88.92 o                         
   0   1 -12       1805.96       1471.37        25.98 o                         
   1   1 -12        330.19        326.75        13.02 o                         
   2   1 -12         45.37         30.33        11.47 o                         
   3   1 -12         15.43         23.01        13.45 o                         
   4   1 -12       2848.87       2851.00        40.40 o                         
   5   1 -12       1601.62       1505.34        43.03 o                         
   6   1 -12         60.35         86.87        26.41 o                         
   7   1 -12        940.08        946.84        33.08 o                         
   8   1 -12        715.79        803.30        51.35 o                         
   9   1 -12       3517.82       3537.96        42.12 o                         
  10   1 -12        143.76        182.42        25.41 o                         
  11   1 -12       1460.73       1465.91        52.59 o                         
  12   1 -12       1400.52       1513.97        42.81 o                         
  13   1 -12       1167.76       1074.20        42.61 o                         
  14   1 -12          3.60         48.58        32.82 o                         
  15   1 -12       1131.68       1202.70        46.20 o                         
  16   1 -12         39.84          3.22        38.48 o                         
  17   1 -12       1156.26        993.09        52.45 o                         
  18   1 -12        252.96        212.20        39.56 o                         
  19   1 -12        443.14        341.71        43.24 o                         
  20   1 -12        136.32        217.44        42.62 o                         
  21   1 -12         38.90          9.03        42.31 o                         
  22   1 -12          6.15          8.97        52.17 o                         
  23   1 -12          1.10         -9.32        54.83 o                         
  24   1 -12        344.63        400.72        57.70 o                         
  25   1 -12         28.40         33.75        53.83 o                         
  26   1 -12          2.88        -35.78        62.07 o                         
  27   1 -12        194.90        149.83        54.89 o                         
  28   1 -12         89.82        154.12        66.94 o                         
  29   1 -12         13.60        -33.03        85.60 o                         
  30   1 -12          3.53        -21.93        67.07 o                         
  31   1 -12         10.54         83.41        65.13 o                         
   0   2 -12       3501.61       3310.56        42.06 o                         
   1   2 -12         23.28         21.21        12.72 o                         
   2   2 -12         32.28         37.75        13.49 o                         
   3   2 -12        262.04        306.78        16.61 o                         
   4   2 -12         95.08         67.97        19.63 o                         
   5   2 -12       2954.44       2807.72        64.05 o                         
   6   2 -12         96.54        100.45        21.24 o                         
   7   2 -12        524.69        570.13        20.32 o                         
   8   2 -12       1141.89       1302.73        29.59 o                         
   9   2 -12       1180.82       1073.71        29.95 o                         
  10   2 -12        488.66        552.08        28.50 o                         
  11   2 -12        952.19        935.86        31.85 o                         
  12   2 -12       1679.89       1958.47        37.62 o                         
  13   2 -12        170.24        176.34        34.54 o                         
  14   2 -12        352.57        366.08        37.30 o                         
  15   2 -12        149.31        154.84        36.18 o                         
  16   2 -12        217.91        267.00        39.63 o                         
  17   2 -12         15.60         19.97        35.10 o                         
  18   2 -12        414.88        302.24        40.55 o                         
  19   2 -12        144.34        162.22        40.95 o                         
  20   2 -12       2399.53       2434.21        81.61 o                         
  21   2 -12        721.00        729.36        47.42 o                         
  22   2 -12        146.98        149.55        42.03 o                         
  23   2 -12         15.18         13.93        43.56 o                         
  24   2 -12        466.37        342.06        44.50 o                         
  25   2 -12        105.20         52.74        43.22 o                         
  26   2 -12         55.49         12.02        57.35 o                         
  27   2 -12        181.15        144.48        63.40 o                         
  28   2 -12        104.80        121.44        53.57 o                         
  29   2 -12        191.73        134.85        67.26 o                         
  30   2 -12          5.05         57.90        62.74 o                         
  31   2 -12         73.78        145.75        65.72 o                         
   0   3 -12        213.05        240.74        27.88 o                         
   1   3 -12        124.13        108.57        19.34 o                         
   2   3 -12        314.92        303.51        23.11 o                         
   3   3 -12       1362.08       1275.08        31.50 o                         
   4   3 -12       2267.77       2266.17        33.56 o                         
   5   3 -12        154.86        122.44        22.09 o                         
   6   3 -12         48.40         66.18        22.18 o                         
   7   3 -12        579.41        625.60        26.34 o                         
   8   3 -12       6512.69       6949.53        58.46 o                         
   9   3 -12       1308.80       1328.01        32.00 o                         
  10   3 -12       1671.08       1613.81        44.38 o                         
  11   3 -12        173.39        201.22        43.63 o                         
  12   3 -12        622.89        642.83        37.64 o                         
  13   3 -12        328.76        352.85        36.85 o                         
  14   3 -12       1268.17       1256.51        45.33 o                         
  15   3 -12        294.73        271.31        38.08 o                         
  16   3 -12         42.85         56.20        36.03 o                         
  17   3 -12        350.32        354.70        42.24 o                         
  18   3 -12        511.88        417.15        42.30 o                         
  19   3 -12        261.80        209.84        42.49 o                         
  20   3 -12         95.54         88.73        39.06 o                         
  21   3 -12          1.93        -23.96        43.21 o                         
  22   3 -12        127.75        110.77        41.85 o                         
  23   3 -12        116.58        155.70        44.91 o                         
  24   3 -12         50.34         49.15        45.73 o                         
  25   3 -12         83.98         40.30        41.47 o                         
  26   3 -12         21.95         91.50        49.59 o                         
  27   3 -12         99.58        127.58        50.69 o                         
  28   3 -12         44.68         14.00        49.13 o                         
  29   3 -12         62.78        117.07        47.07 o                         
  30   3 -12         28.59         -1.29        61.17 o                         
   0   4 -12         99.36         67.24        40.23 o                         
   1   4 -12        195.61        162.41        24.01 o                         
   2   4 -12        400.11        392.31        24.25 o                         
   3   4 -12       1307.20       1246.62        29.90 o                         
   4   4 -12         12.84         34.63        21.98 o                         
   5   4 -12       3109.94       3040.84        43.98 o                         
   6   4 -12       1317.03       1420.68        31.93 o                         
   7   4 -12        192.60        149.27        25.06 o                         
   8   4 -12        624.37        694.50        29.60 o                         
   9   4 -12        340.43        338.84        27.82 o                         
  10   4 -12       1015.05        972.16        41.03 o                         
  11   4 -12        287.07        332.79        35.44 o                         
  12   4 -12        929.86        984.98        40.57 o                         
  13   4 -12          7.69         20.92        34.82 o                         
  14   4 -12         70.64         68.63        34.73 o                         
  15   4 -12        105.51         95.78        38.03 o                         
  16   4 -12          6.62         39.70        38.97 o                         
  17   4 -12        142.40        148.39        38.91 o                         
  18   4 -12        264.79        212.18        40.91 o                         
  19   4 -12         33.03          4.40        39.39 o                         
  20   4 -12         35.52        -11.25        40.07 o                         
  21   4 -12        191.82        281.65        42.07 o                         
  22   4 -12        130.10         97.19        42.49 o                         
  23   4 -12        157.18        153.88        46.76 o                         
  24   4 -12         23.74         25.48        43.96 o                         
  25   4 -12          7.79         24.77        41.42 o                         
  26   4 -12         34.44         78.38        49.86 o                         
  27   4 -12         81.15         45.46        47.12 o                         
  28   4 -12         85.01         83.61        45.51 o                         
  29   4 -12         45.62         39.52        52.85 o                         
   0   5 -12       3669.85       4065.23        89.22 o                         
   1   5 -12       1013.11        986.69        51.00 o                         
   2   5 -12         32.78         43.78        28.98 o                         
   3   5 -12        448.39        473.72        33.82 o                         
   4   5 -12        814.92        775.16        36.31 o                         
   5   5 -12        121.83        163.10        30.20 o                         
   6   5 -12        851.68        881.92        37.70 o                         
   7   5 -12         20.26         -0.68        31.08 o                         
   8   5 -12        103.50         82.33        30.17 o                         
   9   5 -12        239.70        272.51        34.44 o                         
  10   5 -12       1556.62       1553.15        63.17 o                         
  11   5 -12        359.72        404.24        50.63 o                         
  12   5 -12        571.64        625.72        50.11 o                         
  13   5 -12        222.27        263.56        51.08 o                         
  14   5 -12        166.32        178.50        50.94 o                         
  15   5 -12          3.94          3.32        47.18 o                         
  16   5 -12        148.80        127.97        50.30 o                         
  17   5 -12         62.21         82.90        48.17 o                         
  18   5 -12        375.86        386.90        55.49 o                         
  19   5 -12          3.86        -56.20        56.20 o                         
  20   5 -12         60.13         64.94        51.50 o                         
  21   5 -12          3.21        -55.32        55.32 o                         
  22   5 -12        258.18        245.38        56.01 o                         
  23   5 -12         10.99        -12.12        51.29 o                         
  24   5 -12        101.69        122.77        68.06 o                         
  25   5 -12        115.71         59.10        61.42 o                         
  26   5 -12         77.82         32.64        56.75 o                         
  27   5 -12         16.23        430.82       344.45 o                         
  28   5 -12         14.19         71.04        59.83 o                         
   0   6 -12       3827.89       3814.13        91.97 o                         
   1   6 -12         99.00        158.53        35.49 o                         
   2   6 -12        233.11        218.57        33.00 o                         
   3   6 -12       1167.16       1230.88        42.82 o                         
   4   6 -12        122.92        134.35        33.89 o                         
   5   6 -12         97.44         58.74        33.85 o                         
   6   6 -12         90.43        120.88        35.99 o                         
   7   6 -12       1232.12       1299.99        43.98 o                         
   8   6 -12        145.64        204.68        35.26 o                         
   9   6 -12          5.14         26.27        34.54 o                         
  10   6 -12       1150.16       1217.98        50.96 o                         
  11   6 -12        500.40        477.34        52.21 o                         
  12   6 -12         60.19         62.66        48.10 o                         
  13   6 -12        236.32        206.55        52.37 o                         
  14   6 -12        874.25        899.29        59.76 o                         
  15   6 -12         92.49        161.24        49.21 o                         
  16   6 -12         80.28         65.66        47.00 o                         
  17   6 -12         77.43         96.70        50.84 o                         
  18   6 -12          0.09         24.25        55.05 o                         
  19   6 -12         72.05         19.45        65.38 o                         
  20   6 -12         33.75         -6.38        61.79 o                         
  21   6 -12          1.27        -41.28        56.10 o                         
  22   6 -12         10.42        -43.17        52.93 o                         
  23   6 -12        108.55         94.06        69.77 o                         
  24   6 -12         17.09         37.79        57.71 o                         
  25   6 -12          3.18         32.79        58.41 o                         
  26   6 -12         99.03         89.04        85.62 o                         
  27   6 -12         59.88        138.57        85.23 o                         
   0   7 -12        521.14        638.70        50.38 o                         
   1   7 -12        603.89        630.34        44.93 o                         
   2   7 -12        240.09        252.42        37.41 o                         
   3   7 -12        267.28        338.13        38.64 o                         
   4   7 -12         55.84         28.44        36.94 o                         
   5   7 -12         15.27         24.34        38.25 o                         
   6   7 -12        466.68        421.45        42.40 o                         
   7   7 -12        197.56        211.59        46.24 o                         
   8   7 -12        316.96        418.92        40.83 o                         
   9   7 -12        889.35        794.29        43.98 o                         
  10   7 -12        136.82        149.22        38.56 o                         
  11   7 -12        111.88         99.44        39.71 o                         
  12   7 -12         98.80         74.25        49.90 o                         
  13   7 -12        160.32         94.10        50.39 o                         
  14   7 -12        262.79        265.41        52.98 o                         
  15   7 -12          2.54         -6.27        54.78 o                         
  16   7 -12         51.77         75.99        55.32 o                         
  17   7 -12        269.97        235.25        56.48 o                         
  18   7 -12         30.00         13.00        54.55 o                         
  19   7 -12         87.90         90.22        59.71 o                         
  20   7 -12          2.80         51.35       112.54 o                         
  21   7 -12         56.21         61.56        53.18 o                         
  22   7 -12        159.20        106.56        59.84 o                         
  23   7 -12         18.92         73.77        53.54 o                         
  24   7 -12          2.61         77.14        61.21 o                         
  25   7 -12         53.93        -21.01        60.58 o                         
   0   8 -12        768.95        752.68        52.41 o                         
   1   8 -12        883.80        765.54        44.17 o                         
   2   8 -12        655.22        667.81        43.50 o                         
   3   8 -12         93.18        119.02        40.27 o                         
   4   8 -12        928.43        911.76        46.08 o                         
   5   8 -12         38.32        -15.73        38.44 o                         
   6   8 -12         42.19         -7.41        40.53 o                         
   7   8 -12        775.94        805.59        47.40 o                         
   8   8 -12         30.03        -15.81        41.95 o                         
   9   8 -12         62.68          7.62        40.15 o                         
  10   8 -12        124.78        102.51        38.14 o                         
  11   8 -12        275.93        215.69        41.75 o                         
  12   8 -12        354.37        369.69        41.03 o                         
  13   8 -12         40.60         63.42        40.27 o                         
  14   8 -12         71.72         36.76        52.31 o                         
  15   8 -12         90.21         48.87        53.65 o                         
  16   8 -12         18.24         37.98        52.23 o                         
  17   8 -12        418.95        436.59        55.10 o                         
  18   8 -12        111.81        122.25        55.58 o                         
  19   8 -12         30.04         35.85        67.47 o                         
  20   8 -12         38.53         22.05        49.13 o                         
  21   8 -12         73.26         24.98        59.54 o                         
  22   8 -12        172.15        200.96        63.66 o                         
  23   8 -12         34.06         87.16        58.14 o                         
   0   9 -12        123.35        112.06        51.25 o                         
   1   9 -12         84.66        119.17        34.92 o                         
   2   9 -12         39.36         41.05        39.53 o                         
   3   9 -12        319.34        308.16        43.12 o                         
   4   9 -12         90.53         33.24        39.09 o                         
   5   9 -12         86.44         58.71        39.62 o                         
   6   9 -12         72.57         70.87        43.22 o                         
   7   9 -12         16.58         -4.83        42.88 o                         
   8   9 -12        145.36        180.82        40.45 o                         
   9   9 -12         28.29        -12.73        41.03 o                         
  10   9 -12          0.51        -26.74        38.71 o                         
  11   9 -12         26.72        -11.91        40.79 o                         
  12   9 -12         24.97        -20.30        40.39 o                         
  13   9 -12         42.21         -2.86        42.91 o                         
  14   9 -12         34.08         -4.98        41.85 o                         
  15   9 -12         40.44         -0.70        48.96 o                         
  16   9 -12          7.21         -2.19        55.26 o                         
  17   9 -12        124.36        139.93        58.15 o                         
  18   9 -12         48.81        143.42       109.09 o                         
  19   9 -12         60.47        108.47        82.18 o                         
  20   9 -12         15.09        -74.38        90.85 o                         
   0  10 -12         57.13         89.48        77.98 o                         
   1  10 -12        243.86        360.75        90.57 o                         
   2  10 -12        333.42        440.28        58.28 o                         
   3  10 -12         26.99         49.53        53.37 o                         
   4  10 -12         44.56         29.97        51.84 o                         
   5  10 -12          4.05         63.82        56.74 o                         
   6  10 -12        859.91        921.08        64.77 o                         
   7  10 -12         28.92         20.07        49.78 o                         
   8  10 -12         48.64         -5.28        54.77 o                         
   9  10 -12         38.51         46.96        53.92 o                         
  10  10 -12        189.07        165.07        56.10 o                         
  11  10 -12         19.76         12.71        64.66 o                         
  12  10 -12          9.62        -16.73        49.70 o                         
  13  10 -12         34.88         43.16        58.69 o                         
  14  10 -12          8.63         93.86        85.02 o                         
  15  10 -12          2.33         34.20        52.53 o                         
  16  10 -12         23.45         48.61        56.46 o                         
  17  10 -12         54.24        143.33        86.48 o                         
   0  11 -12         40.72        118.74        83.01 o                         
   1  11 -12        195.63        156.76        53.54 o                         
   2  11 -12         87.39        193.49        58.55 o                         
   3  11 -12         62.81          1.21        58.44 o                         
   4  11 -12         11.77          1.03        67.17 o                         
   5  11 -12          4.41         60.72        59.11 o                         
   6  11 -12         92.65        160.24        54.40 o                         
   7  11 -12        214.89        207.74        57.43 o                         
   8  11 -12         23.29         39.26        60.38 o                         
   9  11 -12        277.27        254.97        63.27 o                         
  10  11 -12          4.55        -57.30       100.18 o                         
  11  11 -12         73.34          6.70        61.25 o                         
  12  11 -12         15.93        -33.35        74.01 o                         
   2   0 -11        783.30        803.97        20.64 o                         
   4   0 -11      22747.84      25100.28       217.60 o                         
   6   0 -11        192.23        217.59        27.83 o                         
   8   0 -11       2634.49       3028.66       121.04 o                         
  10   0 -11        403.92        389.16        35.04 o                         
  12   0 -11      18178.14      19012.68       427.13 o                         
  14   0 -11        155.48        134.47        40.44 o                         
  16   0 -11        273.48        180.04        74.40 o                         
  18   0 -11        101.77        118.34        71.12 o                         
  20   0 -11        119.81         70.87        75.38 o                         
  22   0 -11         40.07         49.69        70.42 o                         
  24   0 -11        217.31        106.03        84.17 o                         
  26   0 -11         22.58        -11.16        81.28 o                         
  28   0 -11        302.64        252.26        90.67 o                         
  30   0 -11         22.08          5.63        96.97 o                         
  32   0 -11         19.81        159.34        99.01 o                         
   1   1 -11          3.59        -10.14        11.01 o                         
   2   1 -11         98.97         80.35        11.52 o                         
   3   1 -11       2465.74       2340.30        28.30 o                         
   4   1 -11       2678.24       3122.66        42.46 o                         
   5   1 -11        311.10        300.17        18.48 o                         
   6   1 -11        430.75        433.71        19.23 o                         
   7   1 -11        513.42        488.17        34.65 o                         
   8   1 -11         96.27         72.41        26.27 o                         
   9   1 -11        576.12        567.15        25.73 o                         
  10   1 -11        587.36        617.25        27.31 o                         
  11   1 -11       1229.87       1246.32        37.23 o                         
  12   1 -11        371.95        415.56        27.52 o                         
  13   1 -11        554.97        487.61        44.51 o                         
  14   1 -11         45.89         32.38        32.97 o                         
  15   1 -11        137.50         81.54        33.64 o                         
  16   1 -11        998.78       1090.84        43.93 o                         
  17   1 -11         77.29         63.50        37.62 o                         
  18   1 -11         23.46        -18.00        38.53 o                         
  19   1 -11        381.23        335.99        41.66 o                         
  20   1 -11       4752.14       4997.55        75.90 o                         
  21   1 -11         15.92         13.17        39.58 o                         
  22   1 -11         11.91         27.00        50.84 o                         
  23   1 -11         57.18         19.33        54.38 o                         
  24   1 -11        335.05        347.68        57.95 o                         
  25   1 -11          8.36          3.29        57.28 o                         
  26   1 -11         33.04         39.77        54.31 o                         
  27   1 -11         28.56        123.63        63.42 o                         
  28   1 -11        414.55        439.49        64.31 o                         
  29   1 -11         53.91         98.05        64.30 o                         
  30   1 -11          9.31         51.03        62.00 o                         
  31   1 -11          9.11         17.39        62.48 o                         
  32   1 -11        559.24        561.07        76.92 o                         
   1   2 -11        533.07        539.16        14.15 o                         
   2   2 -11        517.40        477.83        15.41 o                         
   3   2 -11       1394.13       1256.29        30.09 o                         
   4   2 -11       3683.19       4137.19        33.47 o                         
   5   2 -11        960.98        925.27        24.62 o                         
   6   2 -11         85.66        199.84        27.45 o                         
   7   2 -11       2361.07       2153.37        27.33 o                         
   8   2 -11          8.69         13.42        20.43 o                         
   9   2 -11        320.27        322.36        24.29 o                         
  10   2 -11         80.23         79.52        24.20 o                         
  11   2 -11       3327.48       3089.81        54.57 o                         
  12   2 -11       1264.38       1186.60        32.55 o                         
  13   2 -11       1003.65        878.20        31.00 o                         
  14   2 -11         72.64        137.69        38.81 o                         
  15   2 -11          4.95         25.41        33.80 o                         
  16   2 -11       2266.04       2266.18        50.79 o                         
  17   2 -11       2034.32       1893.80        75.19 o                         
  18   2 -11        514.61        515.82        42.16 o                         
  19   2 -11        218.78        251.14        43.71 o                         
  20   2 -11       2362.16       2544.06        60.13 o                         
  21   2 -11         20.31         57.73        39.40 o                         
  22   2 -11        115.34         64.08        42.67 o                         
  23   2 -11         73.74        102.31        44.23 o                         
  24   2 -11        399.20        434.69        46.13 o                         
  25   2 -11          3.62         44.19        43.29 o                         
  26   2 -11        109.93        100.83        59.52 o                         
  27   2 -11         49.88         67.43        56.42 o                         
  28   2 -11        917.24       1060.13        77.15 o                         
  29   2 -11         63.61         69.12        59.75 o                         
  30   2 -11         71.83        105.60        60.51 o                         
  31   2 -11        108.38        124.39        64.50 o                         
   1   3 -11        120.67        119.99        14.25 o                         
   2   3 -11       1925.85       1705.69        37.10 o                         
   3   3 -11       1750.46       1641.09        29.34 o                         
   4   3 -11       1948.04       2194.33        25.44 o                         
   5   3 -11        827.43        873.11        20.86 o                         
   6   3 -11        471.71        502.24        19.56 o                         
   7   3 -11        316.19        311.65        19.30 o                         
   8   3 -11       9400.56      10564.79       120.81 o                         
   9   3 -11         82.45        106.84        25.13 o                         
  10   3 -11       1123.20       1215.44        36.45 o                         
  11   3 -11        712.34        683.16        53.47 o                         
  12   3 -11         42.16         59.68        30.33 o                         
  13   3 -11        202.21        203.68        32.43 o                         
  14   3 -11       1063.30       1041.40        41.29 o                         
  15   3 -11       1433.14       1372.88        46.25 o                         
  16   3 -11        412.73        437.93        40.02 o                         
  17   3 -11        738.88        624.78        39.61 o                         
  18   3 -11         43.55         90.21        39.53 o                         
  19   3 -11        760.01        691.25        51.81 o                         
  20   3 -11         15.51         10.70        39.99 o                         
  21   3 -11        109.60        100.37        45.34 o                         
  22   3 -11        224.94        233.20        42.77 o                         
  23   3 -11         49.21         24.86        39.89 o                         
  24   3 -11        136.55        141.17        45.01 o                         
  25   3 -11        250.23        268.52        48.36 o                         
  26   3 -11         72.25        134.51        43.00 o                         
  27   3 -11          6.82         16.20        45.80 o                         
  28   3 -11        363.21        337.84        51.89 o                         
  29   3 -11          9.32         45.86        50.03 o                         
  30   3 -11          0.94         19.98        63.46 o                         
  31   3 -11         16.69         44.26        62.17 o                         
   1   4 -11        222.90        215.28        19.72 o                         
   2   4 -11       1077.35       1061.28        23.09 o                         
   3   4 -11        118.76        107.35        21.77 o                         
   4   4 -11       1989.42       2134.54        33.11 o                         
   5   4 -11        364.63        368.20        24.54 o                         
   6   4 -11        598.02        569.63        33.48 o                         
   7   4 -11        223.85        244.88        24.09 o                         
   8   4 -11         40.59         42.77        24.03 o                         
   9   4 -11        141.85        147.21        30.10 o                         
  10   4 -11        188.90        202.67        31.98 o                         
  11   4 -11        131.53        122.07        32.47 o                         
  12   4 -11        652.78        698.04        36.76 o                         
  13   4 -11       1113.74       1152.69        41.74 o                         
  14   4 -11        728.41        724.73        40.87 o                         
  15   4 -11        146.66        141.90        36.52 o                         
  16   4 -11       1060.90       1104.74        45.67 o                         
  17   4 -11        214.43        200.52        39.12 o                         
  18   4 -11        361.23        369.98        40.37 o                         
  19   4 -11        122.37         51.54        39.86 o                         
  20   4 -11         96.21         28.07        41.85 o                         
  21   4 -11        140.64        122.79        40.59 o                         
  22   4 -11         36.33         89.44        41.08 o                         
  23   4 -11         81.63         58.57        41.16 o                         
  24   4 -11         99.43         89.92        44.99 o                         
  25   4 -11         17.24         57.79        43.94 o                         
  26   4 -11        249.63        299.61        46.52 o                         
  27   4 -11         39.88          4.08        54.96 o                         
  28   4 -11        158.70         14.72        48.35 o                         
  29   4 -11          2.03         19.85        46.84 o                         
  30   4 -11         71.34         70.68        52.50 o                         
   1   5 -11        276.40        279.50        34.04 o                         
   2   5 -11        222.30        265.54        29.61 o                         
   3   5 -11        201.16        218.90        29.63 o                         
   4   5 -11         98.02         93.73        28.28 o                         
   5   5 -11        344.97        394.28        30.38 o                         
   6   5 -11        726.30        704.85        46.32 o                         
   7   5 -11         23.88          4.36        29.46 o                         
   8   5 -11         37.00         17.48        30.53 o                         
   9   5 -11         22.44         23.64        38.97 o                         
  10   5 -11       1195.56       1107.20        60.89 o                         
  11   5 -11        216.52        268.02        47.08 o                         
  12   5 -11          7.95         12.47        42.56 o                         
  13   5 -11         98.14         76.33        47.03 o                         
  14   5 -11        609.59        591.91        52.87 o                         
  15   5 -11         62.94         73.90        46.66 o                         
  16   5 -11        395.48        495.89        55.49 o                         
  17   5 -11         45.27         78.28        52.23 o                         
  18   5 -11        351.63        343.77        53.24 o                         
  19   5 -11         59.81         43.24        49.41 o                         
  20   5 -11          3.40        -17.69        55.19 o                         
  21   5 -11         22.88         11.11        52.23 o                         
  22   5 -11         80.76        101.97        54.49 o                         
  23   5 -11         61.71        -14.98        56.59 o                         
  24   5 -11          7.25        -19.90        52.22 o                         
  25   5 -11          0.74        -56.13        56.13 o                         
  26   5 -11         18.35         27.28        78.04 o                         
  27   5 -11         58.29         18.05        58.54 o                         
  28   5 -11        123.28         82.61        63.00 o                         
  29   5 -11         23.85        -23.88        57.55 o                         
   1   6 -11        247.51        370.76        59.46 o                         
   2   6 -11        498.37        463.71        34.14 o                         
   3   6 -11        131.96        147.29        32.77 o                         
   4   6 -11        436.77        505.98        33.79 o                         
   5   6 -11        273.33        250.36        34.98 o                         
   6   6 -11        405.46        351.23        38.91 o                         
   7   6 -11       1144.10       1186.88        65.48 o                         
   8   6 -11         45.87         79.72        34.27 o                         
   9   6 -11         49.87        124.15        34.18 o                         
  10   6 -11       1968.19       1750.08        59.00 o                         
  11   6 -11        226.59        240.18        48.54 o                         
  12   6 -11         21.15         30.44        44.95 o                         
  13   6 -11         99.19        106.89        50.73 o                         
  14   6 -11        158.29        215.21        51.48 o                         
  15   6 -11        148.88        160.64        49.92 o                         
  16   6 -11        702.33        545.67        56.45 o                         
  17   6 -11        288.82        285.33        64.93 o                         
  18   6 -11        125.12        220.08        54.01 o                         
  19   6 -11         85.34         41.11        55.51 o                         
  20   6 -11          1.37        -54.98        54.98 o                         
  21   6 -11         76.68        -17.14        52.24 o                         
  22   6 -11         49.76         75.63        57.07 o                         
  23   6 -11         76.68        101.85        54.94 o                         
  24   6 -11          3.50        -23.44        51.24 o                         
  25   6 -11         40.37         32.41        58.93 o                         
  26   6 -11         81.52         99.20        58.55 o                         
  27   6 -11         20.00        -33.39        58.30 o                         
  28   6 -11        157.36        105.98        63.81 o                         
   1   7 -11         90.47         99.51        35.21 o                         
   2   7 -11        594.86        537.05        37.23 o                         
   3   7 -11        221.56        188.90        37.57 o                         
   4   7 -11        260.91        292.34        38.09 o                         
   5   7 -11        202.00         96.95        35.78 o                         
   6   7 -11        607.54        587.00        57.19 o                         
   7   7 -11        405.60        381.11        39.85 o                         
   8   7 -11        581.17        542.12        41.34 o                         
   9   7 -11        814.92        818.83        44.23 o                         
  10   7 -11         58.39         55.84        36.30 o                         
  11   7 -11         10.75          7.20        46.12 o                         
  12   7 -11         10.79         54.14        48.27 o                         
  13   7 -11        262.71        200.37        48.79 o                         
  14   7 -11         22.90         51.06        50.14 o                         
  15   7 -11        641.42        746.78        60.70 o                         
  16   7 -11         38.74         63.22        54.89 o                         
  17   7 -11         88.67        187.46        54.55 o                         
  18   7 -11        216.01        139.55        53.90 o                         
  19   7 -11         37.53        -20.90        50.12 o                         
  20   7 -11         60.07        -38.22        56.13 o                         
  21   7 -11         66.88         88.07        58.83 o                         
  22   7 -11         14.52         94.41        93.44 o                         
  23   7 -11         27.71         28.28        59.11 o                         
  24   7 -11         10.64         12.76        53.46 o                         
  25   7 -11         18.63          6.30        57.72 o                         
  26   7 -11        116.49        169.04        61.91 o                         
   1   8 -11       1424.76       1370.29        50.00 o                         
   2   8 -11        233.25        312.53        42.40 o                         
   3   8 -11        243.26        229.27        40.30 o                         
   4   8 -11        137.90        187.25        39.04 o                         
   5   8 -11        186.82        172.29        39.52 o                         
   6   8 -11         23.89         46.67        37.39 o                         
   7   8 -11        201.55        113.02        49.36 o                         
   8   8 -11        146.97         96.51        38.82 o                         
   9   8 -11        182.39         86.59        39.48 o                         
  10   8 -11        302.78        282.27        38.19 o                         
  11   8 -11        101.10         70.44        38.28 o                         
  12   8 -11        170.88         89.11        48.52 o                         
  13   8 -11        170.09        225.77        55.86 o                         
  14   8 -11        236.38        279.07        52.57 o                         
  15   8 -11        372.33        388.43        95.09 o                         
  16   8 -11        135.95        144.63        57.47 o                         
  17   8 -11        274.65        305.43        60.09 o                         
  18   8 -11         93.43        135.63        52.72 o                         
  19   8 -11         23.76        -74.43        74.43 o                         
  20   8 -11          0.15        -66.00        66.00 o                         
  21   8 -11        112.06         66.73        57.19 o                         
  22   8 -11        121.04        159.36        55.71 o                         
  23   8 -11         65.34         76.27        63.27 o                         
  24   8 -11          0.55        -31.08        55.78 o                         
   1   9 -11         80.20         86.68        36.31 o                         
   2   9 -11        170.02        152.75        41.24 o                         
   3   9 -11         14.34        -26.81        39.46 o                         
   4   9 -11         21.60         18.86        38.49 o                         
   5   9 -11        492.29        377.15        44.05 o                         
   6   9 -11        144.95        130.30        41.07 o                         
   7   9 -11         11.81        -11.90        39.16 o                         
   8   9 -11         16.77        -26.59        35.78 o                         
   9   9 -11        108.18         58.69        38.60 o                         
  10   9 -11         28.76         49.32        38.10 o                         
  11   9 -11         19.25         33.53        42.21 o                         
  12   9 -11          3.96         23.68        39.50 o                         
  13   9 -11         77.27        109.30        42.43 o                         
  14   9 -11         32.12         99.74        77.26 o                         
  15   9 -11         43.39         51.87        70.49 o                         
  16   9 -11         33.20         22.53        70.45 o                         
  17   9 -11         64.38        184.25        84.39 o                         
  18   9 -11          2.16         12.89        86.01 o                         
  19   9 -11         72.28         66.34        74.94 o                         
  20   9 -11         28.72          7.11        79.19 o                         
  21   9 -11          9.37        -86.65        86.65 o                         
   1  10 -11         48.62         11.42        55.57 o                         
   2  10 -11        666.65        685.74        60.95 o                         
   3  10 -11         25.79         63.91        50.54 o                         
   4  10 -11        108.19        121.94        71.11 o                         
   5  10 -11        127.43         84.93        53.67 o                         
   6  10 -11        102.47        101.45        48.38 o                         
   7  10 -11         19.23          7.54        54.74 o                         
   8  10 -11         23.56         -6.31        52.54 o                         
   9  10 -11         13.13         44.56        56.74 o                         
  10  10 -11        123.01        104.97        50.24 o                         
  11  10 -11         17.53          4.15        49.05 o                         
  12  10 -11         41.08          9.99        49.53 o                         
  13  10 -11         67.69         58.58        53.53 o                         
  14  10 -11         29.10         55.97        56.41 o                         
  15  10 -11          2.17         -1.33        52.00 o                         
  16  10 -11         25.14        -27.41        83.80 o                         
  17  10 -11         36.56         84.80        90.64 o                         
  18  10 -11         77.68        115.31        76.84 o                         
   1  11 -11        108.76        171.55        59.61 o                         
   2  11 -11         31.55         83.58        56.97 o                         
   3  11 -11        117.82        143.56        77.43 o                         
   4  11 -11          4.17        155.04        73.33 o                         
   5  11 -11         10.79         30.69        52.48 o                         
   6  11 -11          8.79         40.20        53.86 o                         
   7  11 -11         29.22         27.75        52.69 o                         
   8  11 -11         26.77         15.37        58.77 o                         
   9  11 -11         61.48         36.17        56.27 o                         
  10  11 -11         39.91         40.96        48.49 o                         
  11  11 -11        126.72        110.39        58.88 o                         
  12  11 -11         23.05         41.16        58.75 o                         
  13  11 -11          5.81         43.48        51.09 o                         
  14  11 -11         16.36         27.47        66.59 o                         
   1  12 -11          1.41        -44.78        82.80 o                         
   2  12 -11        140.68        168.69        56.35 o                         
   3  12 -11         22.86          1.45        61.87 o                         
   4  12 -11         28.12         57.05        69.03 o                         
   5  12 -11         87.60        202.22        60.65 o                         
   6  12 -11         38.06         82.25        63.62 o                         
   0   0 -10       5368.07       6513.21        74.56 o                         
   2   0 -10          9.29          8.57        10.28 o                         
   4   0 -10       4241.37       4341.18        48.82 o                         
   6   0 -10       1085.63        980.98        57.96 o                         
   8   0 -10       3713.58       4240.64        55.18 o                         
  10   0 -10        355.40        376.78        27.41 o                         
  12   0 -10       6277.48       6100.40        58.39 o                         
  14   0 -10        104.69         57.00        38.33 o                         
  16   0 -10        333.36        205.24        67.47 o                         
  18   0 -10        139.51         75.96        67.54 o                         
  20   0 -10        441.57        560.06        78.16 o                         
  22   0 -10         86.75         96.01        66.17 o                         
  24   0 -10       1605.00       1630.75       102.97 o                         
  26   0 -10        100.02         43.44        88.89 o                         
  28   0 -10        341.53        472.69        98.12 o                         
  30   0 -10         39.63          6.98        79.87 o                         
  32   0 -10        227.23        292.56        97.93 o                         
   0   1 -10         93.30         81.90        16.93 o                         
   1   1 -10        143.89        114.35        11.37 o                         
   2   1 -10        120.97        143.48        13.12 o                         
   3   1 -10       1928.38       2006.13        28.95 o                         
   4   1 -10      35709.56      39478.80       260.13 o                         
   5   1 -10       1247.30       1197.16        35.46 o                         
   6   1 -10         62.77         61.67        17.40 o                         
   7   1 -10       3104.94       3070.47        45.54 o                         
   8   1 -10       2101.26       2388.58        32.84 o                         
   9   1 -10       2678.58       2662.25        34.43 o                         
  10   1 -10        267.06        298.68        23.04 o                         
  11   1 -10        504.67        490.65        25.15 o                         
  12   1 -10         54.04         58.35        24.16 o                         
  13   1 -10        167.89        137.58        25.83 o                         
  14   1 -10         29.96        -11.69        29.84 o                         
  15   1 -10        125.80        133.89        33.77 o                         
  16   1 -10       2489.92       2568.65        50.73 o                         
  17   1 -10       1071.91        956.25        42.17 o                         
  18   1 -10         80.73         29.88        36.39 o                         
  19   1 -10         86.64         63.43        35.35 o                         
  20   1 -10        926.75        863.75        43.30 o                         
  21   1 -10        212.27        148.64        38.71 o                         
  22   1 -10         44.47         41.14        53.77 o                         
  23   1 -10         87.56         35.36        55.83 o                         
  24   1 -10         94.73        160.06        54.71 o                         
  25   1 -10        169.03        158.75        55.34 o                         
  26   1 -10          2.01         16.59        59.06 o                         
  27   1 -10         66.71         32.09        52.24 o                         
  28   1 -10        155.71        171.44        77.58 o                         
  29   1 -10         64.44        110.18        53.15 o                         
  30   1 -10         12.03        -19.37        60.84 o                         
  31   1 -10          1.16        -53.24        65.41 o                         
  32   1 -10        200.10        336.26        65.88 o                         
   0   2 -10       5937.69       7694.26        70.37 o                         
   1   2 -10       1855.69       1543.68        19.44 o                         
   2   2 -10        276.47        268.57        16.42 o                         
   3   2 -10       1212.27       1153.03        22.52 o                         
   4   2 -10        100.00        109.41        17.01 o                         
   5   2 -10         39.48         67.79        18.72 o                         
   6   2 -10       1412.83       1393.39        22.91 o                         
   7   2 -10       8042.24       7982.20        98.18 o                         
   8   2 -10       4951.92       5409.62        51.15 o                         
   9   2 -10       1667.73       1689.17        30.69 o                         
  10   2 -10        122.18        219.82        24.68 o                         
  11   2 -10       1495.64       1511.28        33.02 o                         
  12   2 -10       3073.02       3518.46       112.18 o                         
  13   2 -10        507.28        511.62        29.31 o                         
  14   2 -10         35.74         30.06        25.80 o                         
  15   2 -10         89.17         59.99        30.65 o                         
  16   2 -10        562.59        571.63        39.54 o                         
  17   2 -10       3402.94       3044.57        55.75 o                         
  18   2 -10        155.79        231.13        53.76 o                         
  19   2 -10        182.91        158.12        37.95 o                         
  20   2 -10       1734.76       1673.78        52.98 o                         
  21   2 -10        191.22        218.86        40.99 o                         
  22   2 -10        273.09        320.92        42.24 o                         
  23   2 -10         56.82         68.34        43.23 o                         
  24   2 -10        602.01        512.90        49.48 o                         
  25   2 -10          1.69          0.20        41.26 o                         
  26   2 -10         79.58         46.03        57.93 o                         
  27   2 -10         48.11         12.92        58.58 o                         
  28   2 -10         52.35         24.05        49.10 o                         
  29   2 -10         28.78         49.82        64.45 o                         
  30   2 -10         85.03         98.46        63.05 o                         
  31   2 -10          3.50          3.67        63.69 o                         
  32   2 -10         16.80         10.38        62.39 o                         
   0   3 -10       4953.18       6065.53        64.37 o                         
   1   3 -10       1226.84       1272.21        23.16 o                         
   2   3 -10         59.93         37.00        13.27 o                         
   3   3 -10        374.54        373.09        15.50 o                         
   4   3 -10        651.68        673.35        19.97 o                         
   5   3 -10        551.62        555.57        18.46 o                         
   6   3 -10        275.44        279.67        17.44 o                         
   7   3 -10        566.89        541.20        22.26 o                         
   8   3 -10       1337.03       1563.22        29.55 o                         
   9   3 -10         98.58         86.72        22.38 o                         
  10   3 -10       1276.13       1284.83        38.66 o                         
  11   3 -10       3311.09       3232.70        63.40 o                         
  12   3 -10       1130.52       1236.57        38.50 o                         
  13   3 -10        686.31        676.09        35.12 o                         
  14   3 -10         84.41        146.00        32.50 o                         
  15   3 -10        801.88        699.00        38.01 o                         
  16   3 -10       1822.85       1930.60        48.84 o                         
  17   3 -10        615.50        570.70        41.59 o                         
  18   3 -10        129.46        170.02        38.76 o                         
  19   3 -10       1538.71       1457.61        49.97 o                         
  20   3 -10        750.41        867.21        61.29 o                         
  21   3 -10          5.27         -5.75        40.47 o                         
  22   3 -10        244.49        205.97        43.69 o                         
  23   3 -10          9.32         37.82        43.10 o                         
  24   3 -10         34.72         75.01        40.29 o                         
  25   3 -10        547.11        572.08        53.08 o                         
  26   3 -10        219.88        261.96        48.95 o                         
  27   3 -10        190.36         89.67        43.94 o                         
  28   3 -10         77.01        124.93        46.91 o                         
  29   3 -10         60.86         52.71        48.82 o                         
  30   3 -10         80.41        106.92        66.02 o                         
  31   3 -10         59.63        137.40        67.81 o                         
  32   3 -10         87.12         56.66        84.78 o                         
   0   4 -10        106.27         81.13        24.99 o                         
   1   4 -10       1312.11       1252.27        31.80 o                         
   2   4 -10       1763.35       1732.19        42.70 o                         
   3   4 -10        768.57        800.14        28.21 o                         
   4   4 -10        813.29        909.68        25.64 o                         
   5   4 -10        988.19       1082.19        27.19 o                         
   6   4 -10       2567.35       2481.52        34.54 o                         
   7   4 -10       2295.18       2220.16        34.47 o                         
   8   4 -10       1304.63       1259.74        35.65 o                         
   9   4 -10        112.88         90.98        28.24 o                         
  10   4 -10        785.44        757.26        43.37 o                         
  11   4 -10        181.63        171.24        30.38 o                         
  12   4 -10        194.47        212.45        31.76 o                         
  13   4 -10       1092.09       1022.85        38.30 o                         
  14   4 -10        299.95        316.18        34.75 o                         
  15   4 -10         29.97         20.81        31.86 o                         
  16   4 -10        103.77        155.47        35.23 o                         
  17   4 -10         35.03         25.16        37.35 o                         
  18   4 -10        779.82        813.55        46.05 o                         
  19   4 -10        161.42        136.03        38.84 o                         
  20   4 -10         46.98         49.87        38.32 o                         
  21   4 -10         37.05        -10.99        40.08 o                         
  22   4 -10         52.54         66.45        39.06 o                         
  23   4 -10        206.10        151.90        45.25 o                         
  24   4 -10         72.41         -3.06        40.43 o                         
  25   4 -10         15.20         -0.97        43.81 o                         
  26   4 -10         99.50        123.37        44.89 o                         
  27   4 -10         20.38         29.90        45.85 o                         
  28   4 -10         33.98         18.69        47.42 o                         
  29   4 -10         10.66         43.03        47.61 o                         
  30   4 -10        103.90        127.29        50.65 o                         
  31   4 -10         14.30        -36.98        55.24 o                         
   0   5 -10         66.66        149.44        45.54 o                         
   1   5 -10        188.87        179.95        31.98 o                         
   2   5 -10       2182.06       2176.98        41.24 o                         
   3   5 -10        327.14        359.25        29.19 o                         
   4   5 -10         41.37        -18.45        26.75 o                         
   5   5 -10        878.00        852.82        33.85 o                         
   6   5 -10        631.48        710.14        33.06 o                         
   7   5 -10        143.42        138.97        30.33 o                         
   8   5 -10         35.59         48.93        37.07 o                         
   9   5 -10        159.12        140.60        41.60 o                         
  10   5 -10         66.38        114.66        37.87 o                         
  11   5 -10         53.52         73.66        42.66 o                         
  12   5 -10        125.55        141.29        42.41 o                         
  13   5 -10        428.78        460.80        47.13 o                         
  14   5 -10        792.93        684.33        48.07 o                         
  15   5 -10        105.78        136.78        63.13 o                         
  16   5 -10         18.46         41.25        44.45 o                         
  17   5 -10       1197.36       1206.73        46.73 o                         
  18   5 -10        428.21        497.96        66.73 o                         
  19   5 -10          3.93         -3.84        39.53 o                         
  20   5 -10        154.21         72.05        38.94 o                         
  21   5 -10         98.36         36.78        40.87 o                         
  22   5 -10        161.02        122.37        41.58 o                         
  23   5 -10         24.78        -12.11        39.29 o                         
  24   5 -10         14.19         11.09        43.37 o                         
  25   5 -10        228.02        264.41        43.25 o                         
  26   5 -10        268.62        225.04        45.85 o                         
  27   5 -10        132.31        112.01        43.75 o                         
  28   5 -10        259.08        289.13        50.97 o                         
  29   5 -10         14.70         25.41        45.36 o                         
  30   5 -10        102.54        143.09        75.43 o                         
   0   6 -10       1394.38       1515.78        69.44 o                         
   1   6 -10        189.23        255.32        44.64 o                         
   2   6 -10        711.96        672.98        35.07 o                         
   3   6 -10        551.20        472.22        32.64 o                         
   4   6 -10        356.99        395.51        38.66 o                         
   5   6 -10        517.91        495.14        33.26 o                         
   6   6 -10        372.67        406.38        34.88 o                         
   7   6 -10        210.39        209.47        31.83 o                         
   8   6 -10         11.99         17.60        33.50 o                         
   9   6 -10         56.96         63.20        44.34 o                         
  10   6 -10       2101.79       2099.00        59.08 o                         
  11   6 -10        547.92        546.48        59.18 o                         
  12   6 -10        169.48        151.06        46.54 o                         
  13   6 -10         76.99         34.51        47.30 o                         
  14   6 -10       1158.82       1209.73        71.94 o                         
  15   6 -10        228.49        219.18        52.93 o                         
  16   6 -10        126.62         23.61        51.57 o                         
  17   6 -10        564.96        513.05        54.47 o                         
  18   6 -10         12.99         -0.52        48.28 o                         
  19   6 -10        137.70         81.57        46.63 o                         
  20   6 -10         30.59        -25.09        49.44 o                         
  21   6 -10         80.50         44.84        50.50 o                         
  22   6 -10         77.72         95.51        51.66 o                         
  23   6 -10         71.04         71.62        49.57 o                         
  24   6 -10          7.24         -5.52        57.23 o                         
  25   6 -10          9.71        -35.34        47.94 o                         
  26   6 -10        111.38        168.02        57.99 o                         
  27   6 -10         49.55         10.72        56.67 o                         
  28   6 -10         13.00          7.37        58.61 o                         
   0   7 -10       2083.80       2098.41        88.18 o                         
   1   7 -10        832.32        789.81        38.48 o                         
   2   7 -10        110.35        120.10        34.53 o                         
   3   7 -10        224.32        258.75        37.31 o                         
   4   7 -10        101.05         87.53        32.87 o                         
   5   7 -10         38.21         50.27        34.70 o                         
   6   7 -10        542.11        547.04        39.17 o                         
   7   7 -10        444.33        468.97        37.85 o                         
   8   7 -10         54.61         54.03        36.84 o                         
   9   7 -10        104.17         88.77        37.75 o                         
  10   7 -10        247.09        307.10        72.53 o                         
  11   7 -10         14.21        -19.29        45.23 o                         
  12   7 -10         88.45         52.47        44.77 o                         
  13   7 -10       1304.79       1193.95        65.83 o                         
  14   7 -10        322.99        308.42        51.15 o                         
  15   7 -10        260.80        246.01        49.94 o                         
  16   7 -10        805.74        756.86        56.85 o                         
  17   7 -10        318.44        366.66        65.72 o                         
  18   7 -10        242.36        223.43        55.74 o                         
  19   7 -10        240.18        244.82        56.45 o                         
  20   7 -10        208.11        177.03        52.52 o                         
  21   7 -10         30.16         95.95        54.73 o                         
  22   7 -10        140.15        106.70        53.37 o                         
  23   7 -10         16.00         -8.31        54.56 o                         
  24   7 -10          0.03        -20.29        54.61 o                         
  25   7 -10          4.80         68.19        58.68 o                         
  26   7 -10         10.71         51.73        51.24 o                         
  27   7 -10         27.21          4.42        64.60 o                         
   0   8 -10       2817.50       3179.10        72.08 o                         
   1   8 -10       3380.15       3671.80        62.62 o                         
   2   8 -10         66.21        116.69        38.78 o                         
   3   8 -10        624.46        705.29        43.47 o                         
   4   8 -10        316.16        323.23        40.44 o                         
   5   8 -10        301.25        277.61        61.68 o                         
   6   8 -10         27.14         -9.69        44.27 o                         
   7   8 -10        163.57         65.04        39.29 o                         
   8   8 -10         71.94         51.84        39.14 o                         
   9   8 -10         72.59         50.39        38.31 o                         
  10   8 -10        245.25        262.93        38.63 o                         
  11   8 -10         14.85         30.93        45.85 o                         
  12   8 -10         57.01         59.88        46.89 o                         
  13   8 -10        611.62        579.17        53.75 o                         
  14   8 -10       1058.72       1016.78        60.30 o                         
  15   8 -10        369.65        326.63        54.51 o                         
  16   8 -10          5.44         25.68        53.56 o                         
  17   8 -10        284.32        280.64        75.87 o                         
  18   8 -10        210.36        210.99        56.72 o                         
  19   8 -10          2.29        -51.47        53.56 o                         
  20   8 -10          2.26        -34.10        50.15 o                         
  21   8 -10         57.39        186.02        78.56 o                         
  22   8 -10         32.77         85.93        81.46 o                         
  23   8 -10         61.28         -0.29        53.12 o                         
  24   8 -10         12.42         13.61        58.60 o                         
  25   8 -10         66.73         91.75        59.83 o                         
   0   9 -10        364.30        395.71        66.07 o                         
   1   9 -10        626.64        551.75        42.41 o                         
   2   9 -10        418.49        387.64        42.91 o                         
   3   9 -10        238.96        272.61        41.11 o                         
   4   9 -10        186.96        150.64        40.36 o                         
   5   9 -10         73.20         90.72        39.38 o                         
   6   9 -10        740.03        649.31        44.44 o                         
   7   9 -10         22.36         48.25        44.41 o                         
   8   9 -10         31.47         44.70        47.32 o                         
   9   9 -10        113.29        105.04        52.66 o                         
  10   9 -10         14.72         -0.48        45.82 o                         
  11   9 -10         24.54         20.37        48.06 o                         
  12   9 -10         45.34        -24.54        71.39 o                         
  13   9 -10        168.52        155.50        77.52 o                         
  14   9 -10        204.60        255.18        80.61 o                         
  15   9 -10         82.41        103.57        78.00 o                         
  16   9 -10        127.44        183.61        73.57 o                         
  17   9 -10        184.52        137.84        68.20 o                         
  18   9 -10         41.97         99.06        78.60 o                         
  19   9 -10          4.71         58.36        78.93 o                         
  20   9 -10          4.69         36.48        78.97 o                         
  21   9 -10         70.22        145.88        73.21 o                         
  22   9 -10         26.81         72.55        84.16 o                         
   0  10 -10         54.59         -5.34        76.42 o                         
   1  10 -10          6.04        -20.91        51.70 o                         
   2  10 -10        305.69        317.05        54.31 o                         
   3  10 -10        233.03        220.78        71.33 o                         
   4  10 -10          1.51        -14.19        48.52 o                         
   5  10 -10          3.57         35.00        58.93 o                         
   6  10 -10         13.68         54.20        50.15 o                         
   7  10 -10         34.51         55.64        52.87 o                         
   8  10 -10          9.81        -11.56        51.37 o                         
   9  10 -10         17.89         28.34        54.62 o                         
  10  10 -10         58.50         11.15        51.97 o                         
  11  10 -10        179.46         97.61        51.19 o                         
  12  10 -10         17.26         64.87        50.83 o                         
  13  10 -10          8.20         36.45        50.19 o                         
  14  10 -10         78.05        -10.68        79.61 o                         
  15  10 -10         97.56        151.41        79.74 o                         
  16  10 -10         47.58        156.18        70.34 o                         
  17  10 -10         33.21        184.36        82.73 o                         
  18  10 -10         41.66        190.89        92.08 o                         
  19  10 -10         78.25         68.51        77.46 o                         
   0  11 -10         10.10          4.32        83.51 o                         
   1  11 -10        136.40        146.23        55.57 o                         
   2  11 -10         39.42         52.68        52.87 o                         
   3  11 -10         39.52         62.70        55.09 o                         
   4  11 -10          7.84         47.80        55.06 o                         
   5  11 -10         58.60         34.56        55.90 o                         
   6  11 -10          5.33        -39.93        48.49 o                         
   7  11 -10         12.42         22.98        57.57 o                         
   8  11 -10          6.79          6.62        55.37 o                         
   9  11 -10        148.33        173.76        57.60 o                         
  10  11 -10        117.28        129.04        54.11 o                         
  11  11 -10         13.17         63.73        52.77 o                         
  12  11 -10          8.39         -1.20        71.21 o                         
  13  11 -10         65.44         -9.68        73.84 o                         
  14  11 -10         46.55         31.95        97.08 o                         
  15  11 -10          4.17         38.67        57.77 o                         
   0  12 -10         91.83         51.32        81.92 o                         
   1  12 -10          6.56        -16.16        59.26 o                         
   2  12 -10         43.41        -10.67        74.95 o                         
   3  12 -10        115.97         88.27        67.51 o                         
   4  12 -10         14.00         47.01        57.43 o                         
   5  12 -10          5.51         21.71        56.68 o                         
   6  12 -10          5.84        -55.66        58.07 o                         
   7  12 -10         66.84        128.60        58.01 o                         
   8  12 -10         41.60        154.70        58.35 o                         
   9  12 -10         65.98         77.83        60.84 o                         
   2   0  -9       1532.11       1318.11        37.32 o                         
   4   0  -9      17822.15      18780.86        87.79 o                         
   6   0  -9         99.00         78.24        12.76 o                         
   8   0  -9         19.87         30.25        26.45 o                         
  10   0  -9        130.52        172.70        25.53 o                         
  12   0  -9       3714.35       3581.17        99.57 o                         
  14   0  -9         86.19         39.70        37.84 o                         
  16   0  -9        510.87        475.78        68.02 o                         
  18   0  -9         91.63         97.03        67.31 o                         
  20   0  -9       1241.94       1306.04        85.58 o                         
  22   0  -9         59.35         20.77        65.07 o                         
  24   0  -9        312.04        244.57        78.45 o                         
  26   0  -9         47.52         71.09        78.85 o                         
  28   0  -9       1887.33       1900.00       105.90 o                         
  30   0  -9         11.81        -42.37        85.86 o                         
  32   0  -9        267.87        202.61        99.09 o                         
   1   1  -9        529.39        493.07        17.93 o                         
   2   1  -9          3.18         32.86        11.66 o                         
   3   1  -9       1883.00       1817.27        22.14 o                         
   4   1  -9        153.86        150.38        16.03 o                         
   5   1  -9      10445.33      10048.82        87.32 o                         
   6   1  -9        362.68        429.80        54.45 o                         
   7   1  -9       1810.80       1571.40        33.69 o                         
   8   1  -9        342.91        356.49        21.86 o                         
   9   1  -9       3607.75       3448.19        61.94 o                         
  10   1  -9        270.96        255.38        23.35 o                         
  11   1  -9         63.77         72.29        18.33 o                         
  12   1  -9        702.18        813.66        24.41 o                         
  13   1  -9       2347.71       2266.70        37.02 o                         
  14   1  -9        107.19        101.71        23.84 o                         
  15   1  -9         58.20         30.04        31.46 o                         
  16   1  -9       1799.60       1932.84        58.61 o                         
  17   1  -9        262.54        207.37        36.91 o                         
  18   1  -9         74.68         47.49        34.68 o                         
  19   1  -9        173.29        142.63        36.06 o                         
  20   1  -9         17.67         -5.64        34.15 o                         
  21   1  -9         77.31         79.48        36.98 o                         
  22   1  -9          9.84        -12.80        53.83 o                         
  23   1  -9         46.48          2.04        52.94 o                         
  24   1  -9        427.55        427.03        57.96 o                         
  25   1  -9         43.10         53.16        53.97 o                         
  26   1  -9         71.29         87.53        58.12 o                         
  27   1  -9         18.38          0.58        52.88 o                         
  28   1  -9        340.27        273.89        60.00 o                         
  29   1  -9        134.78        114.26        63.09 o                         
  30   1  -9          1.37        -11.95        55.43 o                         
  31   1  -9         17.06         67.35        56.25 o                         
  32   1  -9         80.07        104.06        67.67 o                         
  33   1  -9          8.30         33.24        64.74 o                         
   1   2  -9          8.20          5.26        10.65 o                         
   2   2  -9        140.26        180.10        17.22 o                         
   3   2  -9        991.76        991.84        20.95 o                         
   4   2  -9      29007.45      30755.07       147.89 o                         
   5   2  -9       5326.87       5195.26        74.70 o                         
   6   2  -9        155.82        248.74        24.91 o                         
   7   2  -9       5448.43       5318.46        41.30 o                         
   8   2  -9      20045.49      21607.94       181.49 o                         
   9   2  -9       2057.55       1915.30        34.02 o                         
  10   2  -9         81.08        148.26        23.36 o                         
  11   2  -9       3926.15       3979.24        71.90 o                         
  12   2  -9       8189.23       9127.52        76.53 o                         
  13   2  -9        306.39        389.64        31.15 o                         
  14   2  -9        852.88        792.87        36.71 o                         
  15   2  -9        287.24        275.40        34.62 o                         
  16   2  -9        949.65       1007.39        40.79 o                         
  17   2  -9        178.84        157.95        34.28 o                         
  18   2  -9        105.89        109.49        42.69 o                         
  19   2  -9        806.89        765.81        41.36 o                         
  20   2  -9         18.91         10.96        37.71 o                         
  21   2  -9         39.20         70.76        38.82 o                         
  22   2  -9        105.39         97.96        39.52 o                         
  23   2  -9        154.40        182.49        43.89 o                         
  24   2  -9        783.40        882.14        52.33 o                         
  25   2  -9        128.02         43.23        41.46 o                         
  26   2  -9         35.15         54.46        58.22 o                         
  27   2  -9         74.24         64.45        57.82 o                         
  28   2  -9        491.35        590.90       130.66 o                         
  29   2  -9          3.82         17.82        53.79 o                         
  30   2  -9         53.21         12.93        65.06 o                         
  31   2  -9        114.42         48.02        62.75 o                         
  32   2  -9         60.36         61.72        65.62 o                         
  33   2  -9         18.23         19.75       107.36 o                         
   1   3  -9       5695.85       5523.88        68.82 o                         
   2   3  -9       1133.29        906.92        16.68 o                         
   3   3  -9        583.35        620.72        16.35 o                         
   4   3  -9       2290.47       2478.61        22.76 o                         
   5   3  -9       1211.60       1072.37        20.70 o                         
   6   3  -9       2095.66       1816.87        27.45 o                         
   7   3  -9       1075.71       1009.59        25.12 o                         
   8   3  -9       2121.08       2224.33        39.55 o                         
   9   3  -9        616.94        595.30        30.26 o                         
  10   3  -9       2164.74       2015.78        40.90 o                         
  11   3  -9       1695.49       1550.02        37.88 o                         
  12   3  -9         23.11         59.33        28.25 o                         
  13   3  -9       1447.85       1596.32        41.64 o                         
  14   3  -9        958.05        890.92        37.98 o                         
  15   3  -9        856.37        794.15        38.76 o                         
  16   3  -9        458.90        543.17        36.66 o                         
  17   3  -9        246.00        231.29        36.21 o                         
  18   3  -9       1785.79       1885.90        50.64 o                         
  19   3  -9        752.13        663.63        43.46 o                         
  20   3  -9        263.94        206.55        40.42 o                         
  21   3  -9         18.25         -3.81        40.11 o                         
  22   3  -9        324.52        288.29        43.67 o                         
  23   3  -9        369.27        343.35        46.74 o                         
  24   3  -9       2583.70       2646.52        60.69 o                         
  25   3  -9        948.86       1004.50        53.38 o                         
  26   3  -9         40.25         81.02        47.42 o                         
  27   3  -9          1.14        -15.89        43.44 o                         
  28   3  -9          5.88         44.63        48.04 o                         
  29   3  -9        299.28        317.50        51.96 o                         
  30   3  -9         75.10         86.87        60.53 o                         
  31   3  -9         21.23         36.50        61.73 o                         
  32   3  -9         37.69         40.52        68.32 o                         
   1   4  -9        653.59        638.11        17.51 o                         
   2   4  -9        407.61        421.59        16.21 o                         
   3   4  -9       1499.11       1567.06        23.36 o                         
   4   4  -9       1015.51        973.53        24.92 o                         
   5   4  -9         95.94         84.53        20.61 o                         
   6   4  -9         49.71         43.67        24.09 o                         
   7   4  -9         42.49         44.50        24.44 o                         
   8   4  -9         91.22        107.58        25.32 o                         
   9   4  -9        271.08        245.11        29.21 o                         
  10   4  -9       1097.44       1119.45        52.13 o                         
  11   4  -9        333.08        301.77        30.46 o                         
  12   4  -9         70.31         80.67        28.25 o                         
  13   4  -9        180.39        124.01        31.75 o                         
  14   4  -9       1157.86       1048.37        40.52 o                         
  15   4  -9         95.89         91.87        33.84 o                         
  16   4  -9        255.78        262.39        34.98 o                         
  17   4  -9        235.40        252.36        38.15 o                         
  18   4  -9        388.02        456.39        40.19 o                         
  19   4  -9        648.87        618.98        43.14 o                         
  20   4  -9       1315.68       1312.80        50.55 o                         
  21   4  -9         75.40         19.66        40.21 o                         
  22   4  -9        284.38        307.64        42.60 o                         
  23   4  -9         41.87         56.19        49.01 o                         
  24   4  -9         32.22          1.65        40.12 o                         
  25   4  -9         54.04         28.68        44.79 o                         
  26   4  -9         87.75         45.24        43.47 o                         
  27   4  -9         26.45         45.34        42.61 o                         
  28   4  -9         25.57        -27.42        46.30 o                         
  29   4  -9          6.12         69.21        42.83 o                         
  30   4  -9         56.10         58.46        51.87 o                         
  31   4  -9        101.37        101.65        48.66 o                         
   1   5  -9       1279.41       1246.13        58.78 o                         
   2   5  -9       2407.59       2360.63        66.05 o                         
   3   5  -9        714.89        773.33        31.61 o                         
   4   5  -9       1038.27       1043.72        45.57 o                         
   5   5  -9        176.55        141.15        29.02 o                         
   6   5  -9       2011.98       2060.05        56.86 o                         
   7   5  -9        791.29        782.03        54.75 o                         
   8   5  -9        166.52        166.30        35.80 o                         
   9   5  -9        234.75        170.38        39.52 o                         
  10   5  -9        646.35        629.80        47.91 o                         
  11   5  -9        876.38        857.61        35.49 o                         
  12   5  -9         20.05         23.93        29.75 o                         
  13   5  -9        301.29        324.02        32.39 o                         
  14   5  -9        654.43        632.02        50.44 o                         
  15   5  -9          1.92         16.71        32.86 o                         
  16   5  -9         73.29        112.77        36.17 o                         
  17   5  -9        260.29        267.68        38.70 o                         
  18   5  -9        881.87        787.84        42.69 o                         
  19   5  -9        118.75         99.68        37.48 o                         
  20   5  -9        507.24        592.27        55.14 o                         
  21   5  -9         17.47        -23.80        38.83 o                         
  22   5  -9        406.91        317.00        40.73 o                         
  23   5  -9         85.30         36.31        41.37 o                         
  24   5  -9         47.95         26.33        42.58 o                         
  25   5  -9         93.41        114.45        40.65 o                         
  26   5  -9        242.12        103.25        45.69 o                         
  27   5  -9        288.22        302.09        48.35 o                         
  28   5  -9         92.43        106.24        45.62 o                         
  29   5  -9          4.56         -6.65        48.46 o                         
  30   5  -9        106.53        146.61        48.96 o                         
   1   6  -9       1346.23       1318.56        47.47 o                         
   2   6  -9        398.52        380.83        32.43 o                         
   3   6  -9       1720.78       1768.81        41.22 o                         
   4   6  -9        677.77        789.63        35.12 o                         
   5   6  -9       1767.62       1698.65        42.76 o                         
   6   6  -9        628.53        587.43        34.54 o                         
   7   6  -9        156.96        144.33        33.51 o                         
   8   6  -9        371.27        386.79        71.11 o                         
   9   6  -9        132.00        139.59        43.93 o                         
  10   6  -9        425.48        367.33        43.19 o                         
  11   6  -9         70.11         70.89        40.23 o                         
  12   6  -9        163.22        156.03        45.38 o                         
  13   6  -9         20.76        -10.54        44.59 o                         
  14   6  -9        351.66        369.92        49.77 o                         
  15   6  -9        521.54        471.44        49.08 o                         
  16   6  -9         87.07         52.73        45.83 o                         
  17   6  -9         98.64         15.93        49.50 o                         
  18   6  -9        190.28        192.34        52.23 o                         
  19   6  -9         43.36          4.09        52.02 o                         
  20   6  -9          0.36        -12.99        52.12 o                         
  21   6  -9          0.86          1.61        48.48 o                         
  22   6  -9        189.31        145.62        53.12 o                         
  23   6  -9         44.47         43.84        54.61 o                         
  24   6  -9         85.39         78.17        47.87 o                         
  25   6  -9         42.92         95.21        52.94 o                         
  26   6  -9         71.52         31.68        59.62 o                         
  27   6  -9         51.48         44.56        54.69 o                         
  28   6  -9        101.31        135.55        64.46 o                         
  29   6  -9         10.27         11.26        58.76 o                         
   1   7  -9        394.22        375.09        52.32 o                         
   2   7  -9        529.46        544.51        37.47 o                         
   3   7  -9        693.94        674.47        37.04 o                         
   4   7  -9         19.33         48.11        32.40 o                         
   5   7  -9        318.08        348.18        34.67 o                         
   6   7  -9        137.72        131.14        35.55 o                         
   7   7  -9         40.95         55.11        35.64 o                         
   8   7  -9        432.31        490.40        37.61 o                         
   9   7  -9        144.68        115.57        44.70 o                         
  10   7  -9        292.90        216.35        44.20 o                         
  11   7  -9        251.00        229.26        45.09 o                         
  12   7  -9        186.00        190.45        43.99 o                         
  13   7  -9        390.37        420.43        49.39 o                         
  14   7  -9        115.59        135.43        47.91 o                         
  15   7  -9        310.69        278.40        52.40 o                         
  16   7  -9         29.58         60.86        58.43 o                         
  17   7  -9        637.54        744.18        56.43 o                         
  18   7  -9         40.15         94.52        47.97 o                         
  19   7  -9          2.30        -15.95        47.96 o                         
  20   7  -9         33.03         56.41        50.05 o                         
  21   7  -9         24.61         27.06        53.29 o                         
  22   7  -9         80.52         40.98        53.22 o                         
  23   7  -9         85.83        111.07        55.32 o                         
  24   7  -9        136.57        138.80        57.11 o                         
  25   7  -9         48.75         54.62        52.14 o                         
  26   7  -9         67.57         80.04        59.75 o                         
  27   7  -9         43.94        -11.61        62.78 o                         
  28   7  -9        224.91        271.12        62.89 o                         
   1   8  -9        265.86        258.50        38.85 o                         
   2   8  -9        954.12       1072.41        46.39 o                         
   3   8  -9        612.42        712.45        42.71 o                         
   4   8  -9        865.59        916.51        89.27 o                         
   5   8  -9        278.91        203.30        37.85 o                         
   6   8  -9        124.76         96.51        38.90 o                         
   7   8  -9        167.12        154.48        39.08 o                         
   8   8  -9          8.92        -38.70        38.70 o                         
   9   8  -9        432.26        546.86        54.99 o                         
  10   8  -9        117.62         86.41        60.84 o                         
  11   8  -9        269.43        235.09        46.46 o                         
  12   8  -9        567.44        587.89        50.59 o                         
  13   8  -9        227.58        248.41        50.26 o                         
  14   8  -9        264.26        257.82        51.19 o                         
  15   8  -9       1132.11       1076.87        52.31 o                         
  16   8  -9         97.74        106.88        49.63 o                         
  17   8  -9        235.00         81.94        49.57 o                         
  18   8  -9        182.44        100.47        63.86 o                         
  19   8  -9         47.51         -7.12        49.70 o                         
  20   8  -9          0.80         15.13        56.71 o                         
  21   8  -9         65.73        -54.27        54.27 o                         
  22   8  -9         67.75         -0.44        50.56 o                         
  23   8  -9         72.87         28.36        54.89 o                         
  24   8  -9          0.33         10.44        57.05 o                         
  25   8  -9         42.85        101.52        59.59 o                         
  26   8  -9          1.30        100.21        58.45 o                         
   1   9  -9        271.42        162.53        55.38 o                         
   2   9  -9        353.23        360.44       100.52 o                         
   3   9  -9        258.19        324.43        73.30 o                         
   4   9  -9        280.09        360.45        53.86 o                         
   5   9  -9         82.41         93.16        48.94 o                         
   6   9  -9       1092.74        960.31        93.38 o                         
   7   9  -9        129.38        146.29        48.28 o                         
   8   9  -9        105.12        113.74        51.53 o                         
   9   9  -9         57.30         58.83        47.45 o                         
  10   9  -9        213.77        133.86        46.77 o                         
  11   9  -9         40.54         74.79        62.80 o                         
  12   9  -9          7.52          3.71        61.59 o                         
  13   9  -9          6.20         11.50        68.33 o                         
  14   9  -9        387.94        274.74        77.49 o                         
  15   9  -9         64.46         84.03        78.66 o                         
  16   9  -9         12.00        417.98        76.30 o                         
  17   9  -9         40.08         68.74        80.41 o                         
  18   9  -9        118.47         97.81        77.25 o                         
  19   9  -9         53.23         98.04        68.50 o                         
  20   9  -9          2.27          3.47        76.58 o                         
  21   9  -9          4.98         33.91        85.72 o                         
  22   9  -9         16.73         47.79        76.01 o                         
  23   9  -9          8.29        -79.90        79.90 o                         
   1  10  -9        198.18        177.72        54.13 o                         
   2  10  -9        200.78        110.48        50.96 o                         
   3  10  -9        152.41        182.47        59.00 o                         
   4  10  -9        141.35        128.73        56.73 o                         
   5  10  -9         57.92         42.87        49.75 o                         
   6  10  -9        169.79        148.94        51.83 o                         
   7  10  -9        103.48         62.80        50.50 o                         
   8  10  -9         65.82         41.78        54.19 o                         
   9  10  -9         23.86         44.42        50.12 o                         
  10  10  -9         21.59        -18.63        54.90 o                         
  11  10  -9         56.81         73.57        59.78 o                         
  12  10  -9         21.05         44.73        50.47 o                         
  13  10  -9         23.00         -9.58        66.48 o                         
  14  10  -9         84.91          9.65        72.11 o                         
  15  10  -9         81.07         32.91        83.42 o                         
  17  10  -9         47.53         32.24        76.95 o                         
  18  10  -9         14.74         74.85        71.84 o                         
  19  10  -9         25.71         56.65        87.07 o                         
  20  10  -9          2.09        -71.82        89.40 o                         
   1  11  -9          6.98        -47.60        53.37 o                         
   2  11  -9         19.13         42.11        49.23 o                         
   3  11  -9         69.94        118.83        58.56 o                         
   4  11  -9         11.56         44.13        56.98 o                         
   5  11  -9        120.72        133.76        56.38 o                         
   6  11  -9         10.40         76.44        52.50 o                         
   7  11  -9        143.72        142.04        53.04 o                         
   8  11  -9        103.51         22.70        57.06 o                         
   9  11  -9         95.74         79.62        56.74 o                         
  10  11  -9        107.52         91.64        52.33 o                         
  11  11  -9         23.02        -27.59        53.07 o                         
  12  11  -9          2.56        -14.81        60.07 o                         
  13  11  -9         52.96         29.26        54.22 o                         
  14  11  -9         64.72         43.84        57.47 o                         
  15  11  -9          6.04        -17.59        68.87 o                         
  16  11  -9          0.28        -88.13        88.13 o                         
  17  11  -9         58.28         26.05        89.93 o                         
   1  12  -9         11.86        -17.25        53.73 o                         
   2  12  -9         10.32         22.46        56.08 o                         
   3  12  -9         85.92        146.49        57.49 o                         
   4  12  -9         27.91         58.95        57.56 o                         
   5  12  -9        201.52        190.15        76.85 o                         
   6  12  -9        113.83        268.53        65.33 o                         
   7  12  -9         10.27         20.75        78.29 o                         
   8  12  -9          6.01          4.34       104.99 o                         
   9  12  -9         29.70         20.92        74.55 o                         
  10  12  -9         27.68        -22.33        67.97 o                         
  11  12  -9         33.98        -28.29        52.43 o                         
   0   0  -8      18791.86      21608.02       228.19 o                         
   2   0  -8        197.85        210.02        15.67 o                         
   4   0  -8       1714.54       1608.84        30.53 o                         
   6   0  -8       1123.74       1042.25        94.60 o                         
   8   0  -8       2497.13       3066.00        94.45 o                         
  10   0  -8        285.86        271.30        25.45 o                         
  12   0  -8        213.08        269.18        28.75 o                         
  14   0  -8         96.22        103.54        26.85 o                         
  16   0  -8        501.17        560.69        60.15 o                         
  18   0  -8         14.87        -40.34        54.27 o                         
  20   0  -8       3480.24       3893.49       112.08 o                         
  22   0  -8         27.06        -22.35        60.72 o                         
  24   0  -8        806.48        621.73        81.98 o                         
  26   0  -8         40.15         22.51        72.41 o                         
  28   0  -8        580.65        707.64        86.98 o                         
  30   0  -8         10.74        -51.20        87.24 o                         
  32   0  -8         15.68        -45.08        80.25 o                         
  34   0  -8          1.46        -24.36       100.66 o                         
   0   1  -8       2819.45       3257.00       105.38 o                         
   1   1  -8       1135.58       1094.38        13.66 o                         
   2   1  -8        148.43        142.58        13.28 o                         
   3   1  -8       5902.23       5507.40        41.06 o                         
   4   1  -8       2190.75       2561.55        25.00 o                         
   5   1  -8       4808.29       4377.18        80.98 o                         
   6   1  -8        185.69        268.33        34.85 o                         
   7   1  -8        721.21        662.95        21.88 o                         
   8   1  -8      27011.44      29455.68       158.54 o                         
   9   1  -8        107.51        129.89        21.11 o                         
  10   1  -8        239.20        211.10        21.33 o                         
  11   1  -8        777.65        767.41        23.41 o                         
  12   1  -8        331.90        404.19        22.19 o                         
  13   1  -8        787.06        759.03        25.48 o                         
  14   1  -8        165.38        119.30        24.11 o                         
  15   1  -8        266.57        301.31        31.39 o                         
  16   1  -8       1760.26       1901.49        43.10 o                         
  17   1  -8         12.62         22.67        29.76 o                         
  18   1  -8          6.36         -0.74        32.03 o                         
  19   1  -8        847.84        790.53        39.89 o                         
  20   1  -8        859.84        987.01        43.10 o                         
  21   1  -8         82.88        112.64        37.49 o                         
  22   1  -8         12.97         19.86        49.76 o                         
  23   1  -8          1.74        -15.29        52.72 o                         
  24   1  -8       1331.89       1368.84        66.73 o                         
  25   1  -8         37.65         25.65        53.75 o                         
  26   1  -8         80.26         68.97        55.35 o                         
  27   1  -8         33.69         27.40        56.96 o                         
  28   1  -8        658.11        575.28        58.59 o                         
  29   1  -8         45.62         -7.87        61.93 o                         
  30   1  -8          8.14         -9.25        60.14 o                         
  31   1  -8         84.64        120.28        56.48 o                         
  32   1  -8        292.64        378.35        64.77 o                         
  33   1  -8          3.48         16.18        71.39 o                         
  34   1  -8         20.13         74.27        85.40 o                         
   0   2  -8         70.97         83.94        16.29 o                         
   1   2  -8        510.73        405.51        11.35 o                         
   2   2  -8        994.06       1039.08        20.73 o                         
   3   2  -8       2386.44       2217.79        27.25 o                         
   4   2  -8        678.55        704.20        20.45 o                         
   5   2  -8       7728.39       7256.96        72.70 o                         
   6   2  -8       1825.20       1850.50        37.52 o                         
   7   2  -8       3990.27       3797.78        34.94 o                         
   8   2  -8       8498.72       9356.19       126.96 o                         
   9   2  -8       3670.32       3396.50        38.27 o                         
  10   2  -8        518.99        515.08        24.82 o                         
  11   2  -8        999.91       1007.64        27.84 o                         
  12   2  -8         76.79        109.91        29.83 o                         
  13   2  -8       5938.09       5929.26       115.11 o                         
  14   2  -8        814.30        860.35        36.31 o                         
  15   2  -8        367.42        402.23        33.93 o                         
  16   2  -8        178.82        125.52        29.10 o                         
  17   2  -8        127.46         77.14        31.54 o                         
  18   2  -8        345.74        318.00        35.56 o                         
  19   2  -8        220.05        144.95        36.37 o                         
  20   2  -8        761.38        753.16        41.88 o                         
  21   2  -8        400.38        303.57        40.83 o                         
  22   2  -8         84.07         96.31        37.11 o                         
  23   2  -8         71.39         75.00        43.89 o                         
  24   2  -8        875.43        816.62        51.75 o                         
  25   2  -8         73.28        100.31        41.37 o                         
  26   2  -8         87.52         69.88        57.28 o                         
  27   2  -8         79.38         73.47        56.95 o                         
  28   2  -8         72.84          4.06        59.98 o                         
  29   2  -8         80.74        111.57        55.70 o                         
  30   2  -8         23.12         31.90        56.97 o                         
  31   2  -8          0.01         36.49        63.37 o                         
  32   2  -8        102.26          6.61        60.82 o                         
  33   2  -8         74.87         77.88        68.31 o                         
   0   3  -8       4089.01       4517.83        48.24 o                         
   1   3  -8        727.82        731.85        18.40 o                         
   2   3  -8        112.84        127.63        12.99 o                         
   3   3  -8        227.10        238.46        13.55 o                         
   4   3  -8       8086.10       9209.24        44.22 o                         
   5   3  -8        567.27        627.63        20.00 o                         
   6   3  -8         55.73         96.13        23.90 o                         
   7   3  -8       6748.22       6922.54       145.81 o                         
   8   3  -8        136.80        131.56        26.83 o                         
   9   3  -8       1140.11       1084.68        32.95 o                         
  10   3  -8        896.68        878.97        31.13 o                         
  11   3  -8        106.21         80.56        26.36 o                         
  12   3  -8       1349.94       1400.92        37.04 o                         
  13   3  -8        407.99        402.09        31.20 o                         
  14   3  -8        502.37        454.08        32.68 o                         
  15   3  -8        446.50        406.46        33.57 o                         
  16   3  -8        935.71        923.23        38.35 o                         
  17   3  -8       1241.03       1237.23        44.43 o                         
  18   3  -8        915.60        882.05        42.15 o                         
  19   3  -8       1536.77       1445.32        49.85 o                         
  20   3  -8       3466.72       3553.20        61.63 o                         
  21   3  -8        155.40        122.51        41.36 o                         
  22   3  -8        598.56        535.08        45.11 o                         
  23   3  -8        637.34        680.14        48.96 o                         
  24   3  -8       2730.05       2747.80        62.07 o                         
  25   3  -8         70.90        150.24        46.17 o                         
  26   3  -8        256.97        280.02        47.63 o                         
  27   3  -8        153.75        181.31        45.01 o                         
  28   3  -8        327.39        311.22        46.78 o                         
  29   3  -8         34.69         12.38        46.35 o                         
  30   3  -8         32.13        125.66        54.63 o                         
  31   3  -8         49.60        -11.60        57.69 o                         
  32   3  -8         65.29         65.00        59.91 o                         
  33   3  -8         24.13         63.81        59.07 o                         
   0   4  -8         11.49        -22.71        22.71 o                         
   1   4  -8        927.18       1029.38        19.88 o                         
   2   4  -8       3559.00       3226.93        31.67 o                         
   3   4  -8        596.85        634.55        21.30 o                         
   4   4  -8      15425.12      17496.29        95.85 o                         
   5   4  -8        554.85        487.02        15.09 o                         
   6   4  -8       2818.73       2602.18        57.14 o                         
   7   4  -8       1936.85       1828.16        24.68 o                         
   8   4  -8       2512.89       2914.30        34.95 o                         
   9   4  -8       3059.06       2936.70        32.55 o                         
  10   4  -8       3618.71       3592.02        36.53 o                         
  11   4  -8       2420.98       2361.53        33.01 o                         
  12   4  -8       3164.48       3235.33        37.60 o                         
  13   4  -8        704.13        611.73        36.60 o                         
  14   4  -8       2514.67       2540.18        47.80 o                         
  15   4  -8        397.16        409.01        34.02 o                         
  16   4  -8         58.38         74.90        30.67 o                         
  17   4  -8        145.68        182.63        34.62 o                         
  18   4  -8        620.57        637.82        52.02 o                         
  19   4  -8        847.75        729.87        43.44 o                         
  20   4  -8        725.51        781.42        46.20 o                         
  21   4  -8        373.08        326.02        42.32 o                         
  22   4  -8        101.28        105.02        42.37 o                         
  23   4  -8        277.86        252.91        42.75 o                         
  24   4  -8          0.46         -5.43        40.31 o                         
  25   4  -8        209.54        186.81        45.01 o                         
  26   4  -8         72.00         86.34        42.83 o                         
  27   4  -8        101.54         60.36        44.67 o                         
  28   4  -8        406.27        366.05        47.47 o                         
  29   4  -8        109.64        147.49        44.72 o                         
  30   4  -8         88.34        126.50        47.97 o                         
  31   4  -8         26.86         15.70        47.82 o                         
  32   4  -8          4.84         50.76        45.07 o                         
   0   5  -8        584.68        645.45        52.22 o                         
   1   5  -8         98.43        117.60        31.50 o                         
   2   5  -8        170.48        246.30        28.52 o                         
   3   5  -8        141.69        118.73        25.35 o                         
   4   5  -8        713.73        788.62        31.61 o                         
   5   5  -8        443.39        507.43        30.91 o                         
   6   5  -8        151.47        178.07        34.59 o                         
   7   5  -8        265.64        239.91        25.17 o                         
   8   5  -8        157.89        198.37        26.90 o                         
   9   5  -8        127.79        158.17        28.09 o                         
  10   5  -8        346.52        313.60        28.18 o                         
  11   5  -8        138.85        110.81        29.10 o                         
  12   5  -8        512.61        622.93        41.48 o                         
  13   5  -8          0.13          7.98        28.56 o                         
  14   5  -8        195.06        166.39        33.01 o                         
  15   5  -8         64.61         38.69        32.57 o                         
  16   5  -8       1955.37       2211.49        49.86 o                         
  17   5  -8        144.73        149.56        36.90 o                         
  18   5  -8         67.22         82.06        37.35 o                         
  19   5  -8         67.13         48.90        38.55 o                         
  20   5  -8        469.50        512.50        43.51 o                         
  21   5  -8        358.85        277.92        41.61 o                         
  22   5  -8        377.12        291.73        41.62 o                         
  23   5  -8        113.14         97.53        41.68 o                         
  24   5  -8        594.84        541.01        45.84 o                         
  25   5  -8          5.29        -30.96        41.45 o                         
  26   5  -8         10.03         13.63        44.65 o                         
  27   5  -8        114.71        201.81        45.64 o                         
  28   5  -8          8.39          1.51        48.84 o                         
  29   5  -8         28.71         23.88        47.85 o                         
  30   5  -8         51.58        124.33        48.60 o                         
  31   5  -8          9.65         11.98        49.84 o                         
   0   6  -8         51.94         16.66        48.20 o                         
   1   6  -8        585.94        564.97        51.15 o                         
   2   6  -8         14.55          0.67        27.78 o                         
   3   6  -8        344.54        361.87        31.64 o                         
   4   6  -8       3258.10       3495.19        49.21 o                         
   5   6  -8        565.89        516.33        35.67 o                         
   6   6  -8       2433.81       2392.55        46.24 o                         
   7   6  -8        589.81        573.01        43.10 o                         
   8   6  -8         24.29         31.26        36.98 o                         
   9   6  -8        441.91        483.35        42.32 o                         
  10   6  -8        248.81        241.20        38.57 o                         
  11   6  -8        399.71        456.26        44.75 o                         
  12   6  -8        375.23        400.91        45.15 o                         
  13   6  -8         93.53         42.58        38.90 o                         
  14   6  -8        129.48         87.41        43.59 o                         
  15   6  -8         84.13        104.27        45.22 o                         
  16   6  -8        210.86        144.13        48.90 o                         
  17   6  -8        325.39        384.51        54.51 o                         
  18   6  -8        537.33        619.27        57.83 o                         
  19   6  -8        676.16        672.84        56.95 o                         
  20   6  -8         42.29         36.98        46.96 o                         
  21   6  -8         32.14         13.58        48.67 o                         
  22   6  -8        400.57        529.66        60.37 o                         
  23   6  -8        111.21         49.50        52.61 o                         
  24   6  -8         23.82        -26.22        45.93 o                         
  25   6  -8         47.67         22.45        56.36 o                         
  26   6  -8         79.01        148.39        99.73 o                         
  27   6  -8         73.82         84.09        53.41 o                         
  28   6  -8         17.58         53.97        61.54 o                         
  29   6  -8          7.62         82.74        56.66 o                         
  30   6  -8        123.72        118.54        63.21 o                         
   0   7  -8        128.79        127.29        54.65 o                         
   1   7  -8        516.62        486.47        40.77 o                         
   2   7  -8        530.87        430.26        33.15 o                         
   3   7  -8        218.98        172.56        32.78 o                         
   4   7  -8        121.42        149.15        30.45 o                         
   5   7  -8       1164.77       1247.59        41.15 o                         
   6   7  -8          7.41         -2.13        31.70 o                         
   7   7  -8        226.28        250.15        34.08 o                         
   8   7  -8         82.36         70.56        39.67 o                         
   9   7  -8        238.36        233.74        42.52 o                         
  10   7  -8         26.17         45.03        42.02 o                         
  11   7  -8        712.62        712.67        47.55 o                         
  12   7  -8         48.52         57.91        42.08 o                         
  13   7  -8         31.38          7.36        45.65 o                         
  14   7  -8        580.92        584.20        52.48 o                         
  15   7  -8         95.49         78.61        49.33 o                         
  16   7  -8        580.40        551.15        57.02 o                         
  17   7  -8        371.75        396.34        56.38 o                         
  18   7  -8         96.42        208.69        55.91 o                         
  19   7  -8        115.68        107.62        52.13 o                         
  20   7  -8        133.34        138.34        51.22 o                         
  21   7  -8        171.68        151.26        71.87 o                         
  22   7  -8         59.03         39.41        51.05 o                         
  23   7  -8        106.03        113.53        56.45 o                         
  24   7  -8        209.37        217.75        67.83 o                         
  25   7  -8          5.51         29.43        49.50 o                         
  26   7  -8         12.88         18.43        59.97 o                         
  27   7  -8         15.35         17.19        77.03 o                         
  28   7  -8        107.84         89.48        61.71 o                         
   0   8  -8       3768.47       3730.47        73.39 o                         
   1   8  -8         40.15         56.53        37.39 o                         
   2   8  -8       1122.08       1060.35        44.63 o                         
   3   8  -8        903.97        894.59        44.74 o                         
   4   8  -8         99.57         66.26        39.20 o                         
   5   8  -8        555.47        523.46        41.70 o                         
   6   8  -8        619.01        490.21        39.83 o                         
   7   8  -8         49.94        -35.11        41.09 o                         
   8   8  -8          0.45        -12.24        38.32 o                         
   9   8  -8         34.53         54.10        42.70 o                         
  10   8  -8        157.26        188.60        44.99 o                         
  11   8  -8        323.77        383.67        48.42 o                         
  12   8  -8         86.06         70.32        46.22 o                         
  13   8  -8        355.63        357.81        51.43 o                         
  14   8  -8        120.25         60.34        49.51 o                         
  15   8  -8        263.62        294.55        54.01 o                         
  16   8  -8        213.53        166.80        51.55 o                         
  17   8  -8        591.12        680.21        60.28 o                         
  18   8  -8        179.06        111.66        98.08 o                         
  19   8  -8          1.84         39.04        52.12 o                         
  20   8  -8         93.93         56.72        49.92 o                         
  21   8  -8         68.54         -6.45        49.82 o                         
  22   8  -8         30.10        -23.53        53.55 o                         
  23   8  -8          0.20         23.63        79.67 o                         
  24   8  -8         13.43         62.49        69.75 o                         
  25   8  -8         54.46        161.93        84.39 o                         
  26   8  -8         20.14        -78.73        86.06 o                         
   0   9  -8        199.84        118.64        65.78 o                         
   1   9  -8        718.99        600.47        54.21 o                         
   2   9  -8        494.24        356.34        52.51 o                         
   3   9  -8       1131.97       1253.03        81.65 o                         
   4   9  -8        154.98        198.25        48.99 o                         
   5   9  -8       1778.24       1766.35       144.81 o                         
   6   9  -8       1047.59       1090.10        97.61 o                         
   7   9  -8        132.59        174.23        63.84 o                         
   8   9  -8        289.99        344.60        50.82 o                         
   9   9  -8          3.19        -22.86        43.91 o                         
  10   9  -8        213.04        158.72        64.47 o                         
  11   9  -8         85.56        -16.16        62.14 o                         
  12   9  -8         42.34         -0.31        61.41 o                         
  13   9  -8         13.91        -27.61        66.37 o                         
  14   9  -8        359.83        348.89        72.66 o                         
  15   9  -8          1.12         94.77        62.72 o                         
  16   9  -8        101.15        180.51        68.44 o                         
  17   9  -8         30.49         49.90        73.82 o                         
  18   9  -8        338.09        366.90        84.28 o                         
  19   9  -8          2.87        -32.55        78.30 o                         
  20   9  -8         39.04         46.60        80.96 o                         
  21   9  -8         21.68          2.69        71.23 o                         
  22   9  -8         19.92        120.62        76.46 o                         
  23   9  -8         20.28         34.51        85.02 o                         
  24   9  -8         18.29         78.47        81.38 o                         
   0  10  -8          7.44        -34.03        64.89 o                         
   1  10  -8         12.83        -39.86        47.85 o                         
   2  10  -8         85.43         18.62        51.17 o                         
   3  10  -8        547.09        468.37        57.44 o                         
   4  10  -8         38.20         28.36        50.36 o                         
   5  10  -8        181.45        196.64        47.53 o                         
   6  10  -8        157.24        187.06        51.68 o                         
   7  10  -8         26.31         71.96        51.46 o                         
   8  10  -8          8.47         11.43        48.28 o                         
   9  10  -8         19.46         -9.51        53.54 o                         
  10  10  -8         14.64         90.89        50.77 o                         
  11  10  -8        166.84        165.95        56.94 o                         
  12  10  -8         28.32        -21.75        79.11 o                         
  13  10  -8         12.26         30.64        74.75 o                         
  14  10  -8         34.75        136.73        70.05 o                         
  15  10  -8        113.79         51.89        65.21 o                         
  16  10  -8         34.28         10.54        70.52 o                         
  17  10  -8        131.59         -6.16        80.57 o                         
  18  10  -8        112.82        230.66        93.38 o                         
  19  10  -8         10.77         29.70        79.72 o                         
  20  10  -8         64.07          5.91        69.88 o                         
  21  10  -8          9.91         18.54        86.13 o                         
   0  11  -8          3.47        -20.28        75.45 o                         
   1  11  -8          0.55        -14.76        53.63 o                         
   2  11  -8         58.25         74.27        56.65 o                         
   3  11  -8         60.29         51.73        56.19 o                         
   4  11  -8         68.17         74.71        57.04 o                         
   5  11  -8        110.48        113.19        53.41 o                         
   6  11  -8        264.69        320.76        56.95 o                         
   7  11  -8         64.51         34.87        51.47 o                         
   8  11  -8          7.48        -14.05        54.04 o                         
   9  11  -8         70.54         -5.87        57.33 o                         
  10  11  -8         58.65         56.18        56.39 o                         
  11  11  -8          2.78         41.38        48.14 o                         
  12  11  -8         12.08         19.20        59.06 o                         
  13  11  -8         82.18        109.02        59.13 o                         
  14  11  -8         94.29         41.94        79.22 o                         
  15  11  -8          4.13        -84.17        84.17 o                         
  16  11  -8         30.64        137.10        75.99 o                         
  17  11  -8          6.67         11.75        74.10 o                         
  18  11  -8         42.34         79.14        92.57 o                         
   0  12  -8         50.03        -78.33        85.55 o                         
   1  12  -8         44.55          3.01        53.40 o                         
   2  12  -8          9.34         22.14        57.12 o                         
   3  12  -8        215.78        251.97        96.28 o                         
   4  12  -8        129.62        115.12        58.31 o                         
   5  12  -8        297.19        266.10        58.74 o                         
   6  12  -8         67.03        174.29        62.02 o                         
   7  12  -8         82.49         96.66        58.64 o                         
   8  12  -8         23.58         47.96        53.43 o                         
   9  12  -8          7.22         -2.80        54.57 o                         
  10  12  -8         58.33         48.83        59.13 o                         
  11  12  -8         32.36         74.30        55.62 o                         
  12  12  -8          3.01         66.04        55.17 o                         
   2   0  -7       2723.41       2555.28        48.88 o                         
   4   0  -7       5200.95       5535.04        46.78 o                         
   6   0  -7         87.78         77.08        22.34 o                         
   8   0  -7        302.26        283.89        21.75 o                         
  10   0  -7        133.87         77.09        22.90 o                         
  12   0  -7      75618.98      84184.45       680.70 o                         
  14   0  -7        116.32        174.86        28.07 o                         
  16   0  -7        147.56         64.61        56.33 o                         
  18   0  -7        157.71         92.82        59.83 o                         
  20   0  -7       5711.58       6138.64       128.13 o                         
  22   0  -7          6.27         -9.17        70.89 o                         
  24   0  -7        194.24        271.83        81.89 o                         
  26   0  -7          3.07        -34.99        73.80 o                         
  28   0  -7        663.01        828.08        88.67 o                         
  30   0  -7          1.53        130.97        91.48 o                         
  32   0  -7          2.60        -23.43        85.25 o                         
  34   0  -7          3.59         30.47        89.59 o                         
   1   1  -7       4791.56       4436.58        44.28 o                         
   2   1  -7        713.72        699.66        14.62 o                         
   3   1  -7       1193.88       1100.80        17.82 o                         
   4   1  -7        822.25        832.91        23.32 o                         
   5   1  -7        317.07        307.29        21.82 o                         
   6   1  -7         70.44         66.94        15.65 o                         
   7   1  -7       1043.55       1021.55        22.71 o                         
   8   1  -7       1575.29       1718.59        32.69 o                         
   9   1  -7        199.75        156.73        19.73 o                         
  10   1  -7        381.97        377.59        20.22 o                         
  11   1  -7       4836.85       4801.71        42.31 o                         
  12   1  -7       2291.81       2946.36        69.00 o                         
  13   1  -7        216.07        220.16        22.01 o                         
  14   1  -7         22.29         -2.07        25.61 o                         
  15   1  -7        342.23        265.22        30.52 o                         
  16   1  -7        274.51        266.97        29.77 o                         
  17   1  -7        118.71        117.57        30.31 o                         
  18   1  -7        163.41        165.51        33.21 o                         
  19   1  -7        494.68        416.07        36.61 o                         
  20   1  -7       1456.82       1390.81        46.00 o                         
  21   1  -7         26.67        -16.17        38.20 o                         
  22   1  -7         30.54         37.33        46.67 o                         
  23   1  -7        103.49         60.85        53.80 o                         
  24   1  -7        102.84        121.28        52.65 o                         
  25   1  -7        137.42        179.69        57.14 o                         
  26   1  -7         45.93         46.68        55.37 o                         
  27   1  -7         67.65         25.17        56.53 o                         
  28   1  -7          7.96         20.67        52.85 o                         
  29   1  -7          3.62         -8.09        80.62 o                         
  30   1  -7         40.06        -50.68        64.51 o                         
  31   1  -7        101.27         89.56        63.45 o                         
  32   1  -7         48.40         98.74        60.32 o                         
  33   1  -7          2.27         47.55        64.29 o                         
  34   1  -7          1.94        -37.80        62.49 o                         
   1   2  -7        102.25        125.16        13.44 o                         
   2   2  -7        281.76        260.05        16.06 o                         
   3   2  -7       3153.49       3055.26        38.64 o                         
   4   2  -7      10973.40      11298.83        78.49 o                         
   5   2  -7       1105.80       1062.72        37.29 o                         
   6   2  -7        314.06        333.65        20.17 o                         
   7   2  -7       5464.34       4965.71        56.60 o                         
   8   2  -7        446.83        487.42        30.37 o                         
   9   2  -7        284.17        314.85        21.34 o                         
  10   2  -7       1066.92       1154.21        67.01 o                         
  11   2  -7       3828.29       3747.98        47.04 o                         
  12   2  -7       8006.40       8512.46        82.61 o                         
  13   2  -7       1507.81       1469.95        38.63 o                         
  14   2  -7        340.95        445.61        33.99 o                         
  15   2  -7       4283.74       4355.75        57.99 o                         
  16   2  -7       2446.94       2709.39        49.12 o                         
  17   2  -7        164.24        131.18        31.36 o                         
  18   2  -7         52.86         42.86        33.38 o                         
  19   2  -7        155.52        101.75        33.76 o                         
  20   2  -7        810.69        948.58        44.45 o                         
  21   2  -7        288.68        275.70        39.45 o                         
  22   2  -7         94.14        100.69        38.84 o                         
  23   2  -7        460.43        461.91        45.43 o                         
  24   2  -7        193.37        222.40        42.28 o                         
  25   2  -7        128.28        117.11        41.04 o                         
  26   2  -7          1.60         20.86        57.79 o                         
  27   2  -7         18.02         20.87        52.95 o                         
  28   2  -7         97.66          9.79        58.46 o                         
  29   2  -7         72.03        113.45        56.06 o                         
  30   2  -7         26.39         16.74        52.50 o                         
  31   2  -7         85.26        130.70        59.21 o                         
  32   2  -7          6.89         -2.04        61.07 o                         
  33   2  -7         28.23         28.52        60.45 o                         
  34   2  -7         43.52         47.35        68.55 o                         
   1   3  -7       1266.50       1025.95        19.48 o                         
   2   3  -7       1240.48       1004.85        15.35 o                         
   3   3  -7       2411.75       2373.24        24.84 o                         
   4   3  -7       5635.93       6782.24       100.12 o                         
   5   3  -7       2070.14       1897.49        31.92 o                         
   6   3  -7       3106.02       2702.29        46.85 o                         
   7   3  -7       3017.42       2999.85        53.91 o                         
   8   3  -7        958.20       1249.81        38.44 o                         
   9   3  -7       2668.27       2699.76        62.58 o                         
  10   3  -7        413.58        389.75        27.55 o                         
  11   3  -7       2476.41       2194.64        39.24 o                         
  12   3  -7        683.82        666.65        31.87 o                         
  13   3  -7       1180.02       1174.18        35.97 o                         
  14   3  -7        360.70        360.34        31.78 o                         
  15   3  -7        173.74        192.97        30.41 o                         
  16   3  -7       2509.74       2527.84        64.71 o                         
  17   3  -7        496.49        438.61        31.82 o                         
  18   3  -7        560.97        530.42        36.50 o                         
  19   3  -7        430.82        438.41        37.94 o                         
  20   3  -7        346.34        315.24        37.38 o                         
  21   3  -7       2475.04       2509.30        79.46 o                         
  22   3  -7        678.98        676.26        68.90 o                         
  23   3  -7        242.49        260.43        44.57 o                         
  24   3  -7        775.74        828.28        48.45 o                         
  25   3  -7        113.14        147.94        49.02 o                         
  26   3  -7        465.77        457.14        46.33 o                         
  27   3  -7         88.78        113.19        47.70 o                         
  28   3  -7       1121.63       1101.20        55.47 o                         
  29   3  -7        102.92         82.06        47.13 o                         
  30   3  -7         77.68        138.83        58.40 o                         
  31   3  -7        139.47         82.63        63.08 o                         
  32   3  -7         82.35        131.03        66.03 o                         
  33   3  -7         55.85          2.99        60.78 o                         
   1   4  -7       4127.32       3635.29        26.89 o                         
   2   4  -7        725.29        792.72        24.69 o                         
   3   4  -7        700.58        755.22        20.04 o                         
   4   4  -7       4610.19       5431.13        44.58 o                         
   5   4  -7        525.65        500.78        17.02 o                         
   6   4  -7        934.75        921.18        28.74 o                         
   7   4  -7       1784.71       1809.96        24.16 o                         
   8   4  -7       2422.48       2939.80        30.12 o                         
   9   4  -7       3543.35       3786.93        50.30 o                         
  10   4  -7        235.45        493.09        27.63 o                         
  11   4  -7       1232.87       1396.38        27.75 o                         
  12   4  -7       2109.29       2134.21        32.48 o                         
  13   4  -7        673.67        689.20        25.61 o                         
  14   4  -7        244.84        301.82        25.21 o                         
  15   4  -7         18.26          4.32        22.03 o                         
  16   4  -7         39.36         48.15        21.57 o                         
  17   4  -7        430.46        386.21        49.77 o                         
  18   4  -7        890.76        855.19        41.60 o                         
  19   4  -7         98.75         81.87        36.18 o                         
  20   4  -7       1352.01       1440.30        68.22 o                         
  21   4  -7        200.46        179.98        38.23 o                         
  22   4  -7         24.42        -23.80        40.61 o                         
  23   4  -7        315.45        242.26        42.33 o                         
  24   4  -7       1171.61       1051.39        49.21 o                         
  25   4  -7        122.69        143.46        50.04 o                         
  26   4  -7         80.12         96.69        41.92 o                         
  27   4  -7          3.31         -9.94        43.88 o                         
  28   4  -7         40.61         50.30        44.63 o                         
  29   4  -7         18.86         11.34        44.28 o                         
  30   4  -7         33.83         18.57        46.50 o                         
  31   4  -7         20.81        -12.88        49.00 o                         
  32   4  -7         34.68         88.99        62.91 o                         
   1   5  -7        107.17         56.81        26.62 o                         
   2   5  -7       2530.41       2443.82        47.59 o                         
   3   5  -7        418.77        417.13        21.73 o                         
   4   5  -7        777.19        809.84        22.02 o                         
   5   5  -7        834.70        875.34        26.36 o                         
   6   5  -7       1726.79       1656.83        31.77 o                         
   7   5  -7        344.07        351.63        25.37 o                         
   8   5  -7       1504.14       1672.55        68.02 o                         
   9   5  -7         11.93         31.88        25.43 o                         
  10   5  -7       2885.71       2874.11        67.56 o                         
  11   5  -7         27.87         27.36        26.01 o                         
  12   5  -7         52.60         29.92        27.05 o                         
  13   5  -7         68.43         58.22        28.10 o                         
  14   5  -7       1527.31       1355.62        40.80 o                         
  15   5  -7        194.65        173.65        32.04 o                         
  16   5  -7          4.25        -28.41        34.02 o                         
  17   5  -7         15.48        -15.69        34.63 o                         
  18   5  -7        272.86        277.19        38.43 o                         
  19   5  -7        131.19         64.60        38.90 o                         
  20   5  -7        137.97        110.39        38.95 o                         
  21   5  -7        209.48        154.72        37.94 o                         
  22   5  -7        170.96        101.58        39.18 o                         
  23   5  -7         77.32         79.13        43.80 o                         
  24   5  -7        118.62        143.02        42.68 o                         
  25   5  -7          1.28         17.49        40.07 o                         
  26   5  -7         73.75         48.76        43.57 o                         
  27   5  -7         30.93         30.78        41.65 o                         
  28   5  -7        226.48        256.20        49.48 o                         
  29   5  -7          7.91         13.16        46.28 o                         
  30   5  -7         86.08        155.71        49.29 o                         
  31   5  -7         47.10         81.92        46.74 o                         
   1   6  -7       1100.61       1184.11        46.57 o                         
   2   6  -7        550.06        549.21        30.24 o                         
   3   6  -7        456.27        415.86        30.00 o                         
   4   6  -7         16.64        152.20        29.72 o                         
   5   6  -7       1768.13       1739.10        40.60 o                         
   6   6  -7        570.12        552.10        49.79 o                         
   7   6  -7       2575.19       2522.15        54.97 o                         
   8   6  -7          0.73         -7.63        36.97 o                         
   9   6  -7        337.20        417.62        40.76 o                         
  10   6  -7        515.76        421.24        38.93 o                         
  11   6  -7        849.02        828.41        47.07 o                         
  12   6  -7        359.46        356.54        40.94 o                         
  13   6  -7         10.98         47.97        39.89 o                         
  14   6  -7         72.20         56.24        44.35 o                         
  15   6  -7        793.67        769.19        56.16 o                         
  16   6  -7        785.76        911.05        73.04 o                         
  17   6  -7        621.40        654.48        51.08 o                         
  18   6  -7        350.71        362.90        48.34 o                         
  19   6  -7        182.73        125.07        45.82 o                         
  20   6  -7        533.57        532.44        55.88 o                         
  21   6  -7         17.00         37.97        50.57 o                         
  22   6  -7        518.09        480.54        58.19 o                         
  23   6  -7         54.40         44.79        50.89 o                         
  24   6  -7         11.79        -20.62        46.80 o                         
  25   6  -7         42.29        -25.07        55.45 o                         
  26   6  -7         72.27         14.21        55.11 o                         
  27   6  -7          7.98         12.67        52.88 o                         
  28   6  -7         37.23         37.52        61.19 o                         
  29   6  -7          9.70         47.85        54.34 o                         
  30   6  -7         45.46        127.17        64.36 o                         
   1   7  -7        163.60        169.58        30.06 o                         
   2   7  -7        357.96        331.12        31.24 o                         
   3   7  -7        114.95        129.57        29.85 o                         
   4   7  -7        537.47        538.42        33.36 o                         
   5   7  -7        305.72        280.80        32.70 o                         
   6   7  -7        188.59        206.06        32.04 o                         
   7   7  -7        275.58        299.10        41.63 o                         
   8   7  -7         29.38         34.23        49.08 o                         
   9   7  -7         33.03         51.34        40.36 o                         
  10   7  -7        821.07        772.11        47.35 o                         
  11   7  -7        830.49        895.23        47.72 o                         
  12   7  -7        140.73        101.75        43.20 o                         
  13   7  -7       1693.04       1545.40        58.16 o                         
  14   7  -7        606.79        626.58        52.46 o                         
  15   7  -7        185.82        155.48        46.00 o                         
  16   7  -7       1204.93       1264.10        58.72 o                         
  17   7  -7       1265.95       1329.85        83.33 o                         
  18   7  -7        688.50        817.15        79.04 o                         
  19   7  -7       1474.80       1321.65        76.63 o                         
  20   7  -7        212.22        208.18        48.52 o                         
  21   7  -7         57.49         69.95        47.69 o                         
  22   7  -7         22.45         44.96        52.94 o                         
  23   7  -7         45.08         -4.14        56.18 o                         
  24   7  -7         26.49         85.70        65.12 o                         
  25   7  -7         26.32         49.51        51.16 o                         
  26   7  -7         99.14        143.02        61.43 o                         
  27   7  -7        265.66        216.85        56.66 o                         
  28   7  -7         57.42         21.32        63.11 o                         
  29   7  -7          0.39        -39.11        58.47 o                         
   1   8  -7        492.59        466.03        37.69 o                         
   2   8  -7        348.82        322.79        36.87 o                         
   3   8  -7        899.02        944.54        40.45 o                         
   4   8  -7        131.86        258.19        36.46 o                         
   5   8  -7         54.63         44.91        43.91 o                         
   6   8  -7        810.83        800.03        40.82 o                         
   7   8  -7        235.89        231.97        37.54 o                         
   8   8  -7        363.45        318.33        43.19 o                         
   9   8  -7        366.99        432.28        44.34 o                         
  10   8  -7         90.55         95.82        43.67 o                         
  11   8  -7       1312.80       1299.26        56.53 o                         
  12   8  -7        248.70        306.65        47.15 o                         
  13   8  -7        487.79        511.10        55.63 o                         
  14   8  -7         64.51        107.59        44.33 o                         
  15   8  -7        169.71        167.24        46.08 o                         
  16   8  -7        326.92        314.92        49.83 o                         
  17   8  -7        449.25        408.68        52.87 o                         
  18   8  -7        123.94        112.54        64.43 o                         
  19   8  -7        117.06        110.55        67.30 o                         
  20   8  -7        160.63        170.63        73.53 o                         
  21   8  -7          9.61         19.56        77.22 o                         
  22   8  -7          7.78        -37.59        76.27 o                         
  23   8  -7         50.91         74.66        68.74 o                         
  24   8  -7         24.76          3.36        67.35 o                         
  25   8  -7          0.92        -39.21        84.52 o                         
  26   8  -7          3.26        -61.14        80.26 o                         
  27   8  -7         36.36        131.97        77.58 o                         
   1   9  -7        556.06        553.20        59.11 o                         
   2   9  -7       1853.86       1809.43        67.45 o                         
   3   9  -7        645.64        682.70        68.02 o                         
   4   9  -7         80.62        135.23        51.34 o                         
   5   9  -7       1873.92       1983.10        73.33 o                         
   6   9  -7        572.49        667.23        56.44 o                         
   7   9  -7        231.22        223.87        53.69 o                         
   8   9  -7          8.12         21.84        44.24 o                         
   9   9  -7         59.12        153.86        66.89 o                         
  10   9  -7        209.57        202.75        72.13 o                         
  11   9  -7         63.31         31.02        70.18 o                         
  12   9  -7          4.09        -67.18        71.90 o                         
  13   9  -7         28.03         99.32        74.38 o                         
  14   9  -7         38.40        115.88        75.93 o                         
  15   9  -7          5.87          4.89        75.92 o                         
  16   9  -7          0.31        -42.26        77.78 o                         
  17   9  -7         35.82         38.05        77.38 o                         
  18   9  -7        347.65        328.57        81.35 o                         
  19   9  -7         18.27         69.77        71.92 o                         
  20   9  -7         29.86         39.50        64.52 o                         
  21   9  -7         22.48        -20.93        73.15 o                         
  22   9  -7         19.64        -46.27        82.56 o                         
  23   9  -7         16.01        -13.49        79.93 o                         
  24   9  -7         22.15         14.02        69.47 o                         
  25   9  -7          3.22         99.45        81.50 o                         
   1  10  -7         87.58         44.35        51.33 o                         
   2  10  -7        161.75        159.85        51.99 o                         
   3  10  -7        183.64        154.25        51.87 o                         
   4  10  -7         17.18         90.15        50.91 o                         
   5  10  -7        736.86        753.96        58.90 o                         
   6  10  -7         82.54        113.17        51.56 o                         
   7  10  -7        139.25        104.11        48.92 o                         
   8  10  -7        157.52        184.58        54.51 o                         
   9  10  -7         43.42         69.02        48.74 o                         
  10  10  -7         70.85         80.43        53.26 o                         
  11  10  -7         13.77         28.21        71.79 o                         
  12  10  -7         44.23         95.38        77.31 o                         
  13  10  -7         81.59        125.47        81.98 o                         
  14  10  -7         21.53        -41.52        78.90 o                         
  15  10  -7        124.46        -21.52        81.03 o                         
  16  10  -7         11.04        151.77        82.00 o                         
  17  10  -7        175.71        269.85        80.12 o                         
  18  10  -7        119.53         82.22        69.40 o                         
  19  10  -7        156.63        155.40        78.79 o                         
  20  10  -7         75.94          7.15        82.35 o                         
  21  10  -7         53.06         16.67        87.43 o                         
  22  10  -7         10.97        -39.18        78.58 o                         
   1  11  -7         25.06        -20.45        53.89 o                         
   2  11  -7         59.80         59.99        58.47 o                         
   3  11  -7          7.30         21.42        53.78 o                         
   4  11  -7         63.21        111.58        53.91 o                         
   5  11  -7        217.18        249.86        57.36 o                         
   6  11  -7        269.87        185.92        50.09 o                         
   7  11  -7          7.57         13.65        77.02 o                         
   8  11  -7         68.93         22.44        75.80 o                         
   9  11  -7        105.59        125.81        57.66 o                         
  10  11  -7         39.22         43.39        51.33 o                         
  11  11  -7         25.83         57.75        57.43 o                         
  12  11  -7          4.93         46.32        57.18 o                         
  13  11  -7          8.82        -36.66        72.46 o                         
  14  11  -7         56.28        -58.56        66.51 o                         
  15  11  -7         53.98         24.22        73.93 o                         
  16  11  -7          1.69         73.95        83.35 o                         
  17  11  -7         56.42        120.68        89.46 o                         
  18  11  -7        106.96         42.85        84.41 o                         
   1  12  -7         41.57         39.41        55.29 o                         
   2  12  -7        113.02         79.34        56.77 o                         
   3  12  -7        137.83        164.33        60.89 o                         
   4  12  -7         23.59        109.17        55.30 o                         
   5  12  -7        433.84        562.27        74.88 o                         
   6  12  -7         15.63         54.91        52.20 o                         
   7  12  -7        289.37        356.68        62.71 o                         
   8  12  -7         52.90         32.45        56.55 o                         
   9  12  -7         65.39         20.73        51.18 o                         
  10  12  -7         26.41         59.70        60.15 o                         
  11  12  -7         59.59         56.00        62.07 o                         
  12  12  -7         17.49         25.37        54.18 o                         
  13  12  -7         43.39         -2.20        51.77 o                         
  14  12  -7          0.92        -10.19        73.70 o                         
   1  13  -7          1.30        -67.43        67.43 o                         
   2  13  -7         12.33        -52.17        52.17 o                         
   3  13  -7          9.65        -50.96        59.96 o                         
   4  13  -7         15.78        100.58        55.83 o                         
   5  13  -7         12.31          1.42        54.64 o                         
   0   0  -6      64656.61      69051.89       177.06 o                         
   2   0  -6       1135.26       1121.25        28.77 o                         
   4   0  -6        183.89        205.00        20.54 o                         
   6   0  -6        299.91        294.26        27.69 o                         
   8   0  -6       5570.66       5593.19        43.11 o                         
  10   0  -6         90.83        107.89        21.32 o                         
  12   0  -6      13194.80      15322.50       214.69 o                         
  14   0  -6        457.65        477.94        28.75 o                         
  16   0  -6        191.24        114.08        55.83 o                         
  18   0  -6         49.41         22.15        56.90 o                         
  20   0  -6        149.90        165.32        61.23 o                         
  22   0  -6         34.33        114.99        61.93 o                         
  24   0  -6       1701.67       1696.88        95.37 o                         
  26   0  -6         18.23        -36.12        79.30 o                         
  28   0  -6        277.41        278.89        73.87 o                         
  30   0  -6         27.83         -2.39        85.89 o                         
  32   0  -6        257.01        123.51        93.18 o                         
  34   0  -6         21.41        -18.63        79.68 o                         
   0   1  -6     304193.47     320445.06       844.77 o                         
   1   1  -6       9487.50       8252.14       131.75 o                         
   2   1  -6        152.45        243.71        52.17 o                         
   3   1  -6       2379.94       2057.66        32.55 o                         
   4   1  -6      46110.57      51319.30       199.19 o                         
   5   1  -6       3465.05       3084.21        34.21 o                         
   6   1  -6         75.61        112.65        15.73 o                         
   7   1  -6        206.99        182.51        17.22 o                         
   8   1  -6       1136.13       1412.73        24.13 o                         
   9   1  -6        489.55        423.11        17.38 o                         
  10   1  -6        119.42        126.15        18.46 o                         
  11   1  -6       6985.30       6758.67       122.49 o                         
  12   1  -6       7010.29       9057.08       118.10 o                         
  13   1  -6       1112.42       1081.03        28.97 o                         
  14   1  -6       1003.38        863.59        28.94 o                         
  15   1  -6        329.25        340.16        30.10 o                         
  16   1  -6        168.08         77.08        29.90 o                         
  17   1  -6        113.98         65.52        29.35 o                         
  18   1  -6         86.66         30.06        29.25 o                         
  19   1  -6        298.74        283.56        35.77 o                         
  20   1  -6         75.32        100.85        34.22 o                         
  21   1  -6         13.48         -9.33        33.34 o                         
  22   1  -6         11.89        -11.27        50.95 o                         
  23   1  -6        235.62        208.97        47.91 o                         
  24   1  -6        866.74        976.24        64.02 o                         
  25   1  -6         22.99         -6.44        51.37 o                         
  26   1  -6        142.17         96.29        55.42 o                         
  27   1  -6        259.05        194.43        56.87 o                         
  28   1  -6       1130.73       1077.25        76.57 o                         
  29   1  -6         32.22          5.52        60.79 o                         
  30   1  -6         51.00        -25.73        64.53 o                         
  31   1  -6          8.83          6.82        62.81 o                         
  32   1  -6        420.21        425.24        65.49 o                         
  33   1  -6         46.59        105.30        62.74 o                         
  34   1  -6          0.48        -49.72        65.68 o                         
   0   2  -6      10919.15      12149.17        40.77 o                         
   1   2  -6       2914.68       2726.70        34.98 o                         
   2   2  -6       1953.34       1882.80        19.89 o                         
   3   2  -6       4828.38       4328.37        59.30 o                         
   4   2  -6       2117.70       2375.80        36.34 o                         
   5   2  -6       6942.85       6379.28        35.63 o                         
   6   2  -6        232.60        262.65        24.16 o                         
   7   2  -6       1183.26       1155.92        22.50 o                         
   8   2  -6        272.39        320.69        24.58 o                         
   9   2  -6      10563.73       9953.84       148.75 o                         
  10   2  -6       3515.85       3418.33        65.62 o                         
  11   2  -6       5661.59       5581.86        45.81 o                         
  12   2  -6       4474.46       5188.91        63.35 o                         
  13   2  -6       3420.40       3429.53        46.29 o                         
  14   2  -6        747.46        800.72        35.77 o                         
  15   2  -6       1398.87       1303.49        37.80 o                         
  16   2  -6       1775.69       1904.66        42.61 o                         
  17   2  -6        396.97        372.46        31.78 o                         
  18   2  -6        139.64        103.63        33.60 o                         
  19   2  -6        367.91        325.04        33.99 o                         
  20   2  -6         11.99         30.86        35.35 o                         
  21   2  -6       1497.83       1356.98        46.11 o                         
  22   2  -6        110.64         82.70        38.99 o                         
  23   2  -6         21.64        -17.17        39.79 o                         
  24   2  -6       1768.33       1669.76        54.41 o                         
  25   2  -6        343.83        346.10        48.49 o                         
  26   2  -6         33.95         14.05        57.81 o                         
  27   2  -6         66.60         -6.86        52.32 o                         
  28   2  -6        987.56        935.14        66.62 o                         
  29   2  -6        139.41        191.89        70.24 o                         
  30   2  -6         25.30        -30.73        61.10 o                         
  31   2  -6          3.74        -28.74        59.15 o                         
  32   2  -6         13.47         33.27        58.73 o                         
  33   2  -6        228.69        251.38        62.55 o                         
  34   2  -6         56.16        127.86        96.77 o                         
   0   3  -6      13051.36      13782.05        71.32 o                         
   1   3  -6       1238.34       1068.25        18.02 o                         
   2   3  -6        797.61        761.90        19.06 o                         
   3   3  -6       1705.86       1769.70        28.57 o                         
   4   3  -6        566.85        580.65        22.02 o                         
   5   3  -6        292.09        322.15        22.00 o                         
   6   3  -6        950.51        837.01        31.91 o                         
   7   3  -6       3075.40       3058.56        37.79 o                         
   8   3  -6       7635.66       8715.63        92.82 o                         
   9   3  -6        809.41        871.09        30.16 o                         
  10   3  -6        678.02        753.35        30.91 o                         
  11   3  -6       2759.30       2671.79        50.89 o                         
  12   3  -6         58.60         89.70        21.93 o                         
  13   3  -6         76.56         73.34        22.37 o                         
  14   3  -6        292.53        314.95        24.73 o                         
  15   3  -6        245.47        258.34        24.01 o                         
  16   3  -6        256.55        260.36        24.95 o                         
  17   3  -6        336.27        319.03        26.43 o                         
  18   3  -6        572.70        484.22        36.32 o                         
  19   3  -6        210.53        183.42        36.60 o                         
  20   3  -6        355.09        359.70        40.60 o                         
  21   3  -6       1198.96       1233.79        78.07 o                         
  22   3  -6        517.38        527.30        44.93 o                         
  23   3  -6         54.59         61.76        41.20 o                         
  24   3  -6        499.20        423.76        45.69 o                         
  25   3  -6        117.43         52.36        41.83 o                         
  26   3  -6        166.06        172.50        44.13 o                         
  27   3  -6         19.52         27.86        44.56 o                         
  28   3  -6        106.94         76.28        43.83 o                         
  29   3  -6         61.38         34.24        59.44 o                         
  30   3  -6         74.10         62.95        57.01 o                         
  31   3  -6         35.56         17.85        61.42 o                         
  32   3  -6        443.48        396.66        71.03 o                         
  33   3  -6         71.70        115.16        65.16 o                         
  34   3  -6        103.21        101.89        63.24 o                         
   0   4  -6       3421.26       3793.19        76.64 o                         
   1   4  -6       3804.71       3500.02        45.55 o                         
   2   4  -6       3604.98       3134.80        39.26 o                         
   3   4  -6        741.09        701.01        32.85 o                         
   4   4  -6      11965.21      13467.43       249.67 o                         
   5   4  -6        533.94        584.98        24.92 o                         
   6   4  -6       4717.76       4514.99        65.47 o                         
   7   4  -6       1085.26       1087.04        20.98 o                         
   8   4  -6       3271.08       3837.92        61.09 o                         
   9   4  -6       3282.33       3601.22        42.37 o                         
  10   4  -6       3832.84       3524.17        42.91 o                         
  11   4  -6       1802.82       1901.36        33.42 o                         
  12   4  -6       3529.39       3832.67        80.10 o                         
  13   4  -6        585.29        603.13        25.02 o                         
  14   4  -6       1089.18        873.84        27.23 o                         
  15   4  -6        366.96        345.74        25.68 o                         
  16   4  -6        369.24        392.16        25.44 o                         
  17   4  -6        805.19        693.50        58.69 o                         
  18   4  -6       1135.78       1118.15        43.15 o                         
  19   4  -6        624.81        599.40        57.77 o                         
  20   4  -6        416.61        401.96        40.48 o                         
  21   4  -6        193.48        184.03        37.66 o                         
  22   4  -6       1160.51       1118.08        47.62 o                         
  23   4  -6        701.94        744.02        49.75 o                         
  24   4  -6        420.26        396.58        44.49 o                         
  25   4  -6          1.08         23.97        43.81 o                         
  26   4  -6         73.11         90.31        43.52 o                         
  27   4  -6        281.56        300.06        47.42 o                         
  28   4  -6         10.28        -11.91        41.81 o                         
  29   4  -6        111.85        146.98        45.91 o                         
  30   4  -6        120.59        169.61        46.85 o                         
  31   4  -6        110.99        144.59        48.02 o                         
  32   4  -6         38.65         74.11        64.04 o                         
  33   4  -6         13.75        -23.99       103.46 o                         
   0   5  -6       3594.11       3516.70        51.60 o                         
   1   5  -6         66.95         75.22        22.21 o                         
   2   5  -6        390.89        383.54        20.90 o                         
   3   5  -6       1748.18       1730.42        46.92 o                         
   4   5  -6        527.01        727.41        26.30 o                         
   5   5  -6        527.33        575.64        23.30 o                         
   6   5  -6        118.80        103.36        21.32 o                         
   7   5  -6        284.11        279.21        24.52 o                         
   8   5  -6        386.22        489.63        25.25 o                         
   9   5  -6        891.24        968.03        31.01 o                         
  10   5  -6        930.18        908.12        32.16 o                         
  11   5  -6       1593.18       1594.73        36.27 o                         
  12   5  -6       3818.33       4236.11        50.97 o                         
  13   5  -6        147.28        133.37        29.17 o                         
  14   5  -6        504.65        451.31        32.33 o                         
  15   5  -6        127.32        135.78        29.97 o                         
  16   5  -6        111.95        159.69        32.14 o                         
  17   5  -6        465.29        459.68        37.56 o                         
  18   5  -6        410.35        386.35        39.96 o                         
  19   5  -6        317.12        383.23        84.16 o                         
  20   5  -6        417.31        339.28        40.53 o                         
  21   5  -6        322.12        304.04        53.11 o                         
  22   5  -6         20.62          6.92        39.67 o                         
  23   5  -6        161.73        134.88        40.26 o                         
  24   5  -6        630.09        636.65        47.87 o                         
  25   5  -6         39.41          5.47        40.66 o                         
  26   5  -6        145.01        138.23        44.56 o                         
  27   5  -6        137.83        138.56        40.48 o                         
  28   5  -6         71.08         67.89        46.06 o                         
  29   5  -6         15.16        -15.45        41.58 o                         
  30   5  -6         18.51         71.16        47.05 o                         
  31   5  -6         32.14         70.29        44.45 o                         
  32   5  -6         34.43        106.53        49.81 o                         
   0   6  -6         39.38         26.36        30.05 o                         
   1   6  -6        948.31        874.46        28.02 o                         
   2   6  -6       1489.99       1468.91        27.27 o                         
   3   6  -6        295.50        251.86        23.65 o                         
   4   6  -6        929.63        913.48        32.51 o                         
   5   6  -6        689.00        612.65        38.30 o                         
   6   6  -6        351.07        313.58        35.97 o                         
   7   6  -6        555.59        571.25        37.36 o                         
   8   6  -6          2.67         34.74        33.93 o                         
   9   6  -6        537.80        607.63        40.01 o                         
  10   6  -6        228.70        195.19        36.03 o                         
  11   6  -6         87.34         74.16        35.54 o                         
  12   6  -6         39.00         43.71        37.08 o                         
  13   6  -6         65.47         46.03        40.15 o                         
  14   6  -6        261.66        211.41        39.46 o                         
  15   6  -6         52.85         67.00        44.22 o                         
  16   6  -6        964.87       1041.82        53.31 o                         
  17   6  -6        731.07        706.69        51.53 o                         
  18   6  -6        226.61        237.34        49.02 o                         
  19   6  -6         39.17         19.62        47.47 o                         
  20   6  -6         11.98         44.89        38.92 o                         
  21   6  -6         70.67         48.73        38.71 o                         
  22   6  -6        511.38        494.35        43.84 o                         
  23   6  -6        106.93         92.38        40.38 o                         
  24   6  -6         17.23         18.25        39.13 o                         
  25   6  -6         58.21         50.87        40.13 o                         
  26   6  -6         99.15        102.21        44.64 o                         
  27   6  -6          5.30          9.27        40.53 o                         
  28   6  -6         98.28         17.08        47.37 o                         
  29   6  -6         11.07         -8.45        43.84 o                         
  30   6  -6        139.70        228.94        48.33 o                         
  31   6  -6        169.10        147.21        46.74 o                         
   0   7  -6       2363.18       2223.88        81.35 o                         
   1   7  -6        268.13        242.34        29.42 o                         
   2   7  -6         58.39         77.22        28.66 o                         
   3   7  -6       1115.06       1126.40        37.32 o                         
   4   7  -6          4.72         -8.71        28.17 o                         
   5   7  -6        100.51        150.91        29.71 o                         
   6   7  -6         36.78         17.97        36.22 o                         
   7   7  -6        355.07        345.26        39.04 o                         
   8   7  -6         95.18        194.21        36.75 o                         
   9   7  -6         74.60        121.98        39.75 o                         
  10   7  -6       1121.80       1146.85        48.26 o                         
  11   7  -6        943.78        821.00        48.40 o                         
  12   7  -6         57.36         78.31        41.53 o                         
  13   7  -6         89.73        120.70        41.91 o                         
  14   7  -6        489.50        447.21        49.85 o                         
  15   7  -6        454.15        441.51        49.69 o                         
  16   7  -6        411.87        455.52        49.72 o                         
  17   7  -6         33.26         37.21        46.22 o                         
  18   7  -6        442.40        450.28        51.51 o                         
  19   7  -6        683.14        710.74        55.24 o                         
  20   7  -6        151.27        119.11        50.57 o                         
  21   7  -6         20.63          5.22        48.63 o                         
  22   7  -6         17.20        -16.11        50.52 o                         
  23   7  -6        134.80        102.49        54.29 o                         
  24   7  -6         88.78         91.35        67.15 o                         
  25   7  -6        365.62        414.34        55.44 o                         
  26   7  -6         21.91         62.19        56.75 o                         
  27   7  -6        234.15        330.22        59.04 o                         
  28   7  -6         72.26        128.42        61.38 o                         
  29   7  -6         16.95         58.87        60.90 o                         
   0   8  -6        264.12        349.81        64.19 o                         
   1   8  -6       1753.36       1708.28        43.33 o                         
   2   8  -6         59.35         65.37        32.35 o                         
   3   8  -6        321.02        334.62        35.91 o                         
   4   8  -6        245.03        247.64        32.81 o                         
   5   8  -6         25.17         27.17        33.37 o                         
   6   8  -6        336.17        283.59        50.85 o                         
   7   8  -6        683.98        673.61        44.19 o                         
   8   8  -6          6.26         19.23        37.57 o                         
   9   8  -6        786.13        825.21        47.26 o                         
  10   8  -6        475.46        361.53        73.36 o                         
  11   8  -6        190.92        140.77        66.41 o                         
  12   8  -6        197.75        157.94        60.82 o                         
  13   8  -6         42.59         35.64        65.67 o                         
  14   8  -6          2.86         57.73        68.58 o                         
  15   8  -6        183.90        151.70        73.66 o                         
  16   8  -6         24.12         11.56        74.64 o                         
  17   8  -6        539.94        496.04        82.01 o                         
  18   8  -6        341.29        324.33        78.71 o                         
  19   8  -6        303.34        272.97        76.89 o                         
  20   8  -6         72.44         75.79        76.01 o                         
  21   8  -6          0.13        -74.89        74.89 o                         
  22   8  -6          0.34         16.50        72.20 o                         
  23   8  -6          2.20         54.89        63.52 o                         
  24   8  -6          9.49         36.58        67.77 o                         
  25   8  -6        141.25        174.04        86.59 o                         
  26   8  -6          1.83        -68.14        77.13 o                         
  27   8  -6         42.78         58.34        72.37 o                         
   0   9  -6       2056.05       2126.11       102.14 o                         
   1   9  -6        682.75        596.10        61.29 o                         
   2   9  -6       3708.17       3626.55       348.01 o                         
   3   9  -6       2048.87       2185.99        74.20 o                         
   4   9  -6        807.14        897.34        57.40 o                         
   5   9  -6        578.78        576.16       172.45 o                         
   6   9  -6        537.35        527.33        91.79 o                         
   7   9  -6        191.64        259.83       105.57 o                         
   8   9  -6        302.25        438.95        66.12 o                         
   9   9  -6        117.64         98.29        69.47 o                         
  10   9  -6        261.27        311.99        78.37 o                         
  11   9  -6          5.83        -48.83        65.69 o                         
  12   9  -6          8.91         29.60        63.88 o                         
  13   9  -6         71.03        153.24        62.03 o                         
  14   9  -6        136.95        173.27        63.66 o                         
  15   9  -6         85.90         51.64        60.19 o                         
  16   9  -6          6.06         29.40        62.91 o                         
  17   9  -6         27.62         58.17        65.10 o                         
  18   9  -6        378.43        381.72        70.72 o                         
  19   9  -6        240.87        257.12        70.90 o                         
  20   9  -6         26.01        -39.16        75.88 o                         
  21   9  -6         13.64         25.47        74.16 o                         
  22   9  -6         53.62         28.85        82.33 o                         
  23   9  -6         14.57         53.53        73.48 o                         
  24   9  -6         15.50         96.45        69.15 o                         
  25   9  -6        108.28        106.45        83.66 o                         
   0  10  -6          1.18        -22.70        79.77 o                         
   1  10  -6        192.62        358.04       105.37 o                         
   2  10  -6        148.04        101.80        56.03 o                         
   3  10  -6        182.41        124.28        51.98 o                         
   4  10  -6        299.91        289.18        50.68 o                         
   5  10  -6        414.08        377.22        51.84 o                         
   6  10  -6        287.05        296.41        53.54 o                         
   7  10  -6        267.79        261.75        51.13 o                         
   8  10  -6         69.16        147.54        46.42 o                         
   9  10  -6         35.33         44.02        48.97 o                         
  10  10  -6         35.83        -17.27        66.03 o                         
  11  10  -6        185.65        101.94        63.38 o                         
  12  10  -6         49.45         36.47        62.55 o                         
  13  10  -6         91.34         -7.17        64.46 o                         
  14  10  -6         32.62        -15.29        63.14 o                         
  15  10  -6        229.26        182.96        64.84 o                         
  16  10  -6          9.86         47.54        65.39 o                         
  17  10  -6        300.80        361.73        75.97 o                         
  18  10  -6        129.27         97.44        75.16 o                         
  19  10  -6        104.99         87.10        86.11 o                         
  20  10  -6         43.34         54.36        83.31 o                         
  21  10  -6         34.13         44.38        77.54 o                         
  22  10  -6          2.77        -69.92        71.27 o                         
  23  10  -6         33.79         27.35        81.93 o                         
   0  11  -6         36.14         27.44        69.87 o                         
   1  11  -6        130.16        129.67        54.19 o                         
   2  11  -6         71.44         58.53        56.46 o                         
   3  11  -6         43.93         26.63        54.41 o                         
   4  11  -6        173.36        170.54        62.31 o                         
   5  11  -6         18.87         54.46        54.00 o                         
   6  11  -6        324.60        338.42        59.21 o                         
   7  11  -6        505.05        558.53        57.70 o                         
   8  11  -6         37.82         52.90        53.61 o                         
   9  11  -6         10.41          7.13        46.26 o                         
  10  11  -6         21.98         68.60        51.20 o                         
  11  11  -6        173.54        265.22        71.67 o                         
  12  11  -6         28.78         67.89        75.21 o                         
  13  11  -6        112.46        112.23        77.55 o                         
  14  11  -6        141.48         62.01        81.14 o                         
  15  11  -6          2.21         23.42        82.11 o                         
  16  11  -6          4.59        125.76        79.68 o                         
  17  11  -6         51.70         50.06        71.01 o                         
  18  11  -6         42.49         51.78        76.21 o                         
  19  11  -6         63.56         75.61        86.93 o                         
   0  12  -6         70.44        109.07        90.29 o                         
   1  12  -6        503.26        578.51        63.73 o                         
   2  12  -6        125.49         89.86        53.92 o                         
   3  12  -6        100.58         70.35        59.22 o                         
   4  12  -6         17.40         27.77        52.55 o                         
   5  12  -6         27.98         61.82        72.42 o                         
   6  12  -6         69.18         57.15        47.75 o                         
   7  12  -6        102.68         68.19        58.21 o                         
   8  12  -6         28.38         12.73        52.94 o                         
   9  12  -6        104.38         42.34        58.49 o                         
  10  12  -6         44.49         28.50        56.92 o                         
  11  12  -6         31.66          8.40        84.97 o                         
  12  12  -6         39.95          2.24        65.64 o                         
  13  12  -6          4.37         18.27        60.63 o                         
  14  12  -6         12.09        -69.04        87.02 o                         
  15  12  -6         40.46        155.38        78.90 o                         
   0  13  -6          1.40        -74.24        74.24 o                         
   1  13  -6         22.73         -2.29        61.87 o                         
   2  13  -6         51.63         97.09        55.11 o                         
   3  13  -6         39.62        140.95        58.39 o                         
   4  13  -6          6.44        -22.16        90.38 o                         
   5  13  -6          4.76         -6.13        59.22 o                         
   6  13  -6         21.18         52.32        54.68 o                         
   7  13  -6        138.67         99.67        61.74 o                         
   2   0  -5        844.31        839.30        17.22 o                         
   4   0  -5      47587.85      52147.66       257.45 o                         
   6   0  -5        567.04        556.28        33.43 o                         
   8   0  -5       6805.30       7337.82        60.07 o                         
  10   0  -5        372.36        356.57        22.76 o                         
  12   0  -5       3706.29       4407.31        58.96 o                         
  14   0  -5        122.40        102.15        26.39 o                         
  16   0  -5       7655.03       8186.02       123.45 o                         
  18   0  -5         11.66        -24.76        57.84 o                         
  20   0  -5      10340.20      11269.91       160.10 o                         
  22   0  -5         68.59          1.77        68.42 o                         
  24   0  -5        347.64        201.64        71.89 o                         
  26   0  -5        114.38         43.47        74.03 o                         
  28   0  -5         41.56        -25.30        77.17 o                         
  30   0  -5         31.13         12.15        89.62 o                         
  32   0  -5        199.12        341.16        97.83 o                         
  34   0  -5         16.88        -18.72        87.97 o                         
   1   1  -5      73034.62      63721.73       341.10 o                         
   2   1  -5       1139.50       1394.13       121.31 o                         
   3   1  -5      15284.27      13555.88        52.09 o                         
   4   1  -5      22105.88      23808.90        80.77 o                         
   5   1  -5       8586.33       8220.95        95.68 o                         
   6   1  -5        139.37        204.31        15.22 o                         
   7   1  -5       3891.58       3350.38        41.88 o                         
   8   1  -5       5462.67       5706.88        51.52 o                         
   9   1  -5        651.12        601.14        18.17 o                         
  10   1  -5         39.24         53.68        16.90 o                         
  11   1  -5       2433.93       2424.70        43.22 o                         
  12   1  -5      27077.34      31094.13       258.75 o                         
  13   1  -5        844.89        770.86        25.33 o                         
  14   1  -5         11.54         29.65        23.06 o                         
  15   1  -5        633.02        670.85        28.18 o                         
  16   1  -5         13.49         47.97        27.70 o                         
  17   1  -5       1470.58       1348.90        49.31 o                         
  18   1  -5         56.56        102.07        30.67 o                         
  19   1  -5        285.97        267.36        35.17 o                         
  20   1  -5         32.08         20.50        31.72 o                         
  21   1  -5        816.48        769.97        57.61 o                         
  22   1  -5         53.20         60.77        48.90 o                         
  23   1  -5         66.31         47.23        51.76 o                         
  24   1  -5       1443.75       1371.59        61.78 o                         
  25   1  -5         43.37         46.67        53.74 o                         
  26   1  -5         20.88         64.34        56.31 o                         
  27   1  -5         28.05          3.69        53.64 o                         
  28   1  -5        110.28        127.30        60.36 o                         
  29   1  -5         86.66         13.52        60.64 o                         
  30   1  -5         23.41        -42.80        61.86 o                         
  31   1  -5         12.89         22.44        58.49 o                         
  32   1  -5         75.47         -2.50        58.62 o                         
  33   1  -5        114.46        192.18        63.67 o                         
  34   1  -5          6.01         18.73        65.70 o                         
  35   1  -5          8.55        162.33        70.30 o                         
   1   2  -5       5256.45       4821.04        37.23 o                         
   2   2  -5        947.76        859.58        13.37 o                         
   3   2  -5      13064.14      11066.75        82.07 o                         
   4   2  -5      21262.31      22350.32       119.32 o                         
   5   2  -5        124.13        110.07        18.96 o                         
   6   2  -5         46.12         70.81        19.22 o                         
   7   2  -5       6477.50       5882.25        44.73 o                         
   8   2  -5      15412.43      17490.81       252.97 o                         
   9   2  -5        921.98        888.70        28.54 o                         
  10   2  -5        899.62        874.61        30.10 o                         
  11   2  -5       5536.23       5669.20        44.55 o                         
  12   2  -5      25040.71      28524.98       203.40 o                         
  13   2  -5       3871.84       3631.47        59.01 o                         
  14   2  -5        818.63        764.01        27.68 o                         
  15   2  -5         49.49         49.44        27.26 o                         
  16   2  -5       5553.84       6432.18        63.48 o                         
  17   2  -5         47.03         32.29        30.26 o                         
  18   2  -5         91.77        110.29        29.78 o                         
  19   2  -5        712.20        667.22        38.14 o                         
  20   2  -5       7785.51       8273.41        78.94 o                         
  21   2  -5        861.35        917.87        45.84 o                         
  22   2  -5         32.31         90.46        38.74 o                         
  23   2  -5        334.11        330.72        42.09 o                         
  24   2  -5        122.40         50.02        41.61 o                         
  25   2  -5         81.13         56.95        41.95 o                         
  26   2  -5        105.84         84.54        51.49 o                         
  27   2  -5         43.86         44.01        53.77 o                         
  28   2  -5        481.55        446.16        61.10 o                         
  29   2  -5          0.50        -13.95        51.89 o                         
  30   2  -5          0.62        -44.66        53.06 o                         
  31   2  -5        208.38        187.85        60.13 o                         
  32   2  -5        353.94        423.36        64.22 o                         
  33   2  -5         22.41        -56.57        56.63 o                         
  34   2  -5          5.19         41.53        58.58 o                         
   1   3  -5       1017.32       1010.72        20.02 o                         
   2   3  -5       2226.61       2118.84        38.09 o                         
   3   3  -5        622.00        584.15        17.76 o                         
   4   3  -5       2767.83       2848.00        44.40 o                         
   5   3  -5       8526.63       7791.12        62.55 o                         
   6   3  -5       1454.47       1341.92        23.21 o                         
   7   3  -5       2308.83       2247.81        30.26 o                         
   8   3  -5       1151.50       1286.33        22.32 o                         
   9   3  -5       3151.93       3149.63        31.63 o                         
  10   3  -5       3592.55       3645.84        35.33 o                         
  11   3  -5        134.09        158.67        20.36 o                         
  12   3  -5       5162.23       5938.77       101.52 o                         
  13   3  -5       1675.82       1598.86        26.98 o                         
  14   3  -5       2334.22       2173.03        34.48 o                         
  15   3  -5        507.81        518.08        24.87 o                         
  16   3  -5         66.08         67.58        25.44 o                         
  17   3  -5       1180.64       1140.30        31.55 o                         
  18   3  -5       1008.49        907.67        38.47 o                         
  19   3  -5        910.93        859.40        41.30 o                         
  20   3  -5       1915.40       2183.16        59.00 o                         
  21   3  -5        340.20        324.32        39.17 o                         
  22   3  -5        718.89        673.44        46.01 o                         
  23   3  -5        246.59        260.44        42.96 o                         
  24   3  -5        495.82        514.46        47.05 o                         
  25   3  -5        150.17        144.39        43.07 o                         
  26   3  -5        162.39        147.96        45.72 o                         
  27   3  -5         24.25         39.26        40.34 o                         
  28   3  -5          7.38          4.00        42.85 o                         
  29   3  -5         10.47          8.68        54.89 o                         
  30   3  -5        176.44        179.03        81.57 o                         
  31   3  -5         54.83         29.77        60.42 o                         
  32   3  -5         33.17         36.35        66.77 o                         
  33   3  -5         12.27         90.90        65.53 o                         
  34   3  -5         52.33         25.92        60.53 o                         
   1   4  -5        161.54        144.97        23.41 o                         
   2   4  -5       2577.37       2254.16        28.98 o                         
   3   4  -5        174.44        188.06        15.00 o                         
   4   4  -5         55.72         51.88        17.29 o                         
   5   4  -5        978.80        961.83        24.93 o                         
   6   4  -5       4344.88       3892.40       116.10 o                         
   7   4  -5       2059.37       2219.01        49.75 o                         
   8   4  -5       4235.55       4897.07        78.63 o                         
   9   4  -5        505.88        519.26        20.60 o                         
  10   4  -5       5157.72       4849.90        97.47 o                         
  11   4  -5        350.09        391.77        21.30 o                         
  12   4  -5        393.48        362.97        22.14 o                         
  13   4  -5         54.82         72.07        21.02 o                         
  14   4  -5        728.66        633.68        27.92 o                         
  15   4  -5         78.99         87.30        22.34 o                         
  16   4  -5        681.03        684.51        35.03 o                         
  17   4  -5        110.67         76.40        24.01 o                         
  18   4  -5        777.83        766.07        38.90 o                         
  19   4  -5       1610.68       1500.46        45.41 o                         
  20   4  -5        856.61        913.37        43.11 o                         
  21   4  -5        544.88        431.18        41.64 o                         
  22   4  -5        133.70        151.59        40.60 o                         
  23   4  -5        853.39        836.65        48.65 o                         
  24   4  -5        548.93        533.22        47.15 o                         
  25   4  -5        328.41        302.04        43.16 o                         
  26   4  -5        307.41        283.17        47.11 o                         
  27   4  -5        439.37        382.86        46.09 o                         
  28   4  -5        757.82        768.14        67.05 o                         
  29   4  -5         79.32         73.64        44.55 o                         
  30   4  -5         66.13         84.34        42.84 o                         
  31   4  -5         31.29         12.02        48.23 o                         
  32   4  -5         16.54         75.62        64.85 o                         
  33   4  -5         51.80         -1.52        58.58 o                         
   1   5  -5        407.43        423.20        22.72 o                         
   2   5  -5       3814.55       3554.07        32.78 o                         
   3   5  -5        208.93        236.75        13.20 o                         
   4   5  -5       4689.88       5249.46        56.99 o                         
   5   5  -5       1161.91       1154.21        25.50 o                         
   6   5  -5       1847.09       1793.12        45.00 o                         
   7   5  -5       3733.50       3748.69        67.88 o                         
   8   5  -5         10.13         58.31        22.69 o                         
   9   5  -5        963.54       1139.46        30.61 o                         
  10   5  -5       2878.00       2819.91        51.63 o                         
  11   5  -5       1776.44       1858.19        38.25 o                         
  12   5  -5        490.93        601.47        33.76 o                         
  13   5  -5         72.80         43.40        26.04 o                         
  14   5  -5        454.82        436.09        36.98 o                         
  15   5  -5         59.63         17.54        28.73 o                         
  16   5  -5         21.34         56.00        20.83 o                         
  17   5  -5        250.99        273.07        24.90 o                         
  18   5  -5        711.72        780.73        41.06 o                         
  19   5  -5        942.49        905.51        44.15 o                         
  20   5  -5       1722.30       1620.43        49.56 o                         
  21   5  -5         38.27         33.50        39.20 o                         
  22   5  -5        461.16        466.43        50.96 o                         
  23   5  -5        117.48         94.41        41.51 o                         
  24   5  -5        395.77        389.36        44.53 o                         
  25   5  -5         45.68         42.68        39.68 o                         
  26   5  -5        138.54        196.93        44.25 o                         
  27   5  -5          8.03         12.25        44.13 o                         
  28   5  -5        161.16        145.45        43.24 o                         
  29   5  -5        236.82        179.02        45.94 o                         
  30   5  -5         34.78         -4.74        45.65 o                         
  31   5  -5         39.94         96.42        45.32 o                         
  32   5  -5         32.05         38.93        50.43 o                         
   1   6  -5        513.78        507.28        24.44 o                         
   2   6  -5          4.11         10.01        19.37 o                         
   3   6  -5        870.72        811.55        45.19 o                         
   4   6  -5       1869.55       2207.26        28.38 o                         
   5   6  -5        238.65        248.77        23.70 o                         
   6   6  -5        412.94        395.01        34.89 o                         
   7   6  -5        634.44        599.27        36.19 o                         
   8   6  -5        483.99        544.35        41.38 o                         
   9   6  -5        300.82        343.09        36.65 o                         
  10   6  -5         97.67        130.15        34.90 o                         
  11   6  -5         30.56         63.93        34.05 o                         
  12   6  -5          5.16         64.47        36.15 o                         
  13   6  -5        733.11        746.65        33.54 o                         
  14   6  -5        252.83        271.32        30.55 o                         
  15   6  -5        343.22        401.38        32.97 o                         
  16   6  -5         31.42         13.92        33.19 o                         
  17   6  -5       1127.74       1254.35        43.74 o                         
  18   6  -5        824.30        700.47        40.42 o                         
  19   6  -5         13.27          2.60        35.47 o                         
  20   6  -5        161.11        111.64        38.06 o                         
  21   6  -5        162.83        142.98        40.96 o                         
  22   6  -5        310.85        260.68        41.73 o                         
  23   6  -5         72.00         51.83        39.52 o                         
  24   6  -5         60.65         10.59        37.34 o                         
  25   6  -5        152.72        200.49        42.77 o                         
  26   6  -5        253.68        303.32        45.16 o                         
  27   6  -5         24.33         25.04        42.26 o                         
  28   6  -5         77.95        -33.37        44.34 o                         
  29   6  -5          0.02        -20.97        44.07 o                         
  30   6  -5        151.41        144.21        46.64 o                         
  31   6  -5         23.31         76.66        63.98 o                         
   1   7  -5        327.26        323.84        28.52 o                         
   2   7  -5        253.30        287.92        30.76 o                         
   3   7  -5        321.38        278.70        30.19 o                         
   4   7  -5        110.46        139.23        28.52 o                         
   5   7  -5        305.70        268.90        35.39 o                         
   6   7  -5        323.60        396.79        37.95 o                         
   7   7  -5        212.42        304.84        51.01 o                         
   8   7  -5        224.46        250.23        35.99 o                         
   9   7  -5        461.97        509.61        41.45 o                         
  10   7  -5        968.22        916.21        65.91 o                         
  11   7  -5        634.65        626.41        44.45 o                         
  12   7  -5         18.55         54.04        39.97 o                         
  13   7  -5        957.69       1056.34        54.15 o                         
  14   7  -5        367.35        406.61        47.23 o                         
  15   7  -5       1172.68       1071.09        54.51 o                         
  16   7  -5        678.72        608.94        51.87 o                         
  17   7  -5        527.83        502.53        51.42 o                         
  18   7  -5        330.89        354.77        50.22 o                         
  19   7  -5        574.27        494.20        51.21 o                         
  20   7  -5         31.07         93.42        49.43 o                         
  21   7  -5        897.35        858.96        65.00 o                         
  22   7  -5        223.22        287.55        55.31 o                         
  23   7  -5        259.06        268.21        54.40 o                         
  24   7  -5         21.66          1.83        49.89 o                         
  25   7  -5         46.92         41.85        75.08 o                         
  26   7  -5         39.98        103.65        52.83 o                         
  27   7  -5         19.00         29.36        56.11 o                         
  28   7  -5        141.03        212.66        53.79 o                         
  29   7  -5        470.89        518.06        65.57 o                         
  30   7  -5         52.07        117.50        81.24 o                         
   1   8  -5       1035.46        955.49        52.31 o                         
   2   8  -5        294.03        278.89        41.63 o                         
   3   8  -5        124.71        129.60        44.72 o                         
   4   8  -5         48.25         36.13        42.12 o                         
   5   8  -5        241.33        273.09        45.51 o                         
   6   8  -5        630.92        650.33        64.65 o                         
   7   8  -5        486.96        537.87        70.23 o                         
   8   8  -5        166.94        183.80        56.34 o                         
   9   8  -5        509.15        487.40        69.29 o                         
  10   8  -5        232.26        237.35        65.15 o                         
  11   8  -5        247.91        275.70        61.85 o                         
  12   8  -5         39.89         49.59        65.71 o                         
  13   8  -5        199.26        157.86        63.15 o                         
  14   8  -5        359.60        326.49        61.87 o                         
  15   8  -5        243.91        237.66        67.37 o                         
  16   8  -5        260.28        220.79        73.28 o                         
  17   8  -5        576.01        859.95        86.99 o                         
  18   8  -5         55.04         69.07        76.19 o                         
  19   8  -5        603.57        470.84        79.86 o                         
  20   8  -5        166.96        179.07        75.34 o                         
  21   8  -5          3.47         40.93        73.32 o                         
  22   8  -5         69.12         74.81        70.60 o                         
  23   8  -5         43.61         46.44        63.03 o                         
  24   8  -5         20.56         38.15        70.03 o                         
  25   8  -5        129.81        340.28        85.93 o                         
  26   8  -5         17.32         18.84        78.96 o                         
  27   8  -5         32.17         -5.73        65.87 o                         
  28   8  -5         47.07         -0.40        79.26 o                         
   1   9  -5       1886.81       1880.12        68.03 o                         
   2   9  -5       2272.88       2258.97        72.94 o                         
   3   9  -5        163.70        178.02        53.42 o                         
   4   9  -5        938.03        966.76        88.34 o                         
   5   9  -5        890.72        879.72       142.08 o                         
   6   9  -5        132.99        161.94        51.52 o                         
   7   9  -5        341.67        334.52        64.23 o                         
   8   9  -5         15.88         60.41        68.84 o                         
   9   9  -5         73.94          4.73        68.36 o                         
  10   9  -5        177.21        143.20        65.21 o                         
  11   9  -5         32.95        -26.11        58.10 o                         
  12   9  -5          4.49        -12.06        68.86 o                         
  13   9  -5         94.27          2.49        70.25 o                         
  14   9  -5        376.60        292.91        75.15 o                         
  15   9  -5         77.68         79.93        69.13 o                         
  16   9  -5         11.62        -11.85        69.79 o                         
  17   9  -5          7.93        -14.59        71.26 o                         
  18   9  -5        299.05        334.42        79.30 o                         
  19   9  -5        119.61        132.67        73.77 o                         
  20   9  -5         10.05        129.66        77.76 o                         
  21   9  -5         66.85         16.89        78.38 o                         
  22   9  -5         53.11         36.83        79.09 o                         
  23   9  -5         35.41        -18.20        72.56 o                         
  24   9  -5         12.39         -0.19        64.90 o                         
  25   9  -5          1.83         21.36        81.88 o                         
  26   9  -5         12.22         -1.62        82.90 o                         
   1  10  -5         25.06         36.80        53.52 o                         
   2  10  -5        283.45        233.69        56.92 o                         
   3  10  -5          1.05        -11.76        52.87 o                         
   4  10  -5         87.98        132.35        51.06 o                         
   5  10  -5        471.96        412.45        59.10 o                         
   6  10  -5        412.84        387.80        48.20 o                         
   7  10  -5        240.89        203.24        51.11 o                         
   8  10  -5         43.40         51.97        51.55 o                         
   9  10  -5        173.29        132.11        75.23 o                         
  10  10  -5        101.05         90.19        75.52 o                         
  11  10  -5        240.75        263.17        80.21 o                         
  12  10  -5        106.12         78.46        75.60 o                         
  13  10  -5        188.45        133.55        76.48 o                         
  14  10  -5         47.08          4.80        75.54 o                         
  15  10  -5         63.36         40.46        75.35 o                         
  16  10  -5         14.14         40.40        77.58 o                         
  17  10  -5         32.53        124.06        81.28 o                         
  18  10  -5        106.74        142.51        84.32 o                         
  19  10  -5         65.29         62.77        79.91 o                         
  20  10  -5         68.57        105.01        79.37 o                         
  21  10  -5          4.12         28.01        66.39 o                         
  23  10  -5          0.72        -17.25        81.42 o                         
   1  11  -5         32.45        -50.68        50.68 o                         
   2  11  -5        249.17        173.86        55.76 o                         
   3  11  -5         66.49         49.04        56.61 o                         
   4  11  -5         92.09         63.43        54.40 o                         
   5  11  -5        279.39        393.08       125.61 o                         
   6  11  -5        126.50        205.73        58.54 o                         
   7  11  -5        713.74        724.08        60.81 o                         
   8  11  -5        108.84        171.02        57.89 o                         
   9  11  -5        416.32        518.48        71.44 o                         
  10  11  -5          3.68          2.80        56.37 o                         
  11  11  -5         57.50         53.02        77.68 o                         
  12  11  -5         20.44         41.61        75.57 o                         
  13  11  -5         17.66         18.08        72.78 o                         
  14  11  -5         84.85        153.45        71.88 o                         
  15  11  -5         14.05         59.42        64.74 o                         
  16  11  -5          7.65        -33.13        66.22 o                         
  17  11  -5         12.87        -42.01        75.04 o                         
  18  11  -5        119.51        147.30        83.89 o                         
  19  11  -5         47.28         63.94        90.89 o                         
  20  11  -5          0.81        -81.90        81.90 o                         
   1  12  -5        100.84         80.17        57.10 o                         
   2  12  -5        259.43        293.43        57.28 o                         
   3  12  -5        357.08        483.18        65.37 o                         
   4  12  -5         73.46        125.79       100.50 o                         
   5  12  -5         26.65         34.23        57.13 o                         
   6  12  -5        102.54        137.29        54.73 o                         
   7  12  -5         54.12         41.16        54.18 o                         
   8  12  -5         22.22         13.38        50.73 o                         
   9  12  -5        126.97        119.84        62.94 o                         
  10  12  -5          0.75          0.37        59.48 o                         
  11  12  -5         40.63        105.64        56.51 o                         
  12  12  -5          9.58        -27.32        57.88 o                         
  13  12  -5          7.05        -14.77        69.99 o                         
  14  12  -5         36.35         27.17        67.58 o                         
  15  12  -5         16.10         98.22        77.39 o                         
   1  13  -5         50.11         27.28        60.28 o                         
   2  13  -5          7.42        -58.34        58.34 o                         
   3  13  -5         14.23         57.23        57.37 o                         
   4  13  -5         13.77         76.32        53.59 o                         
   5  13  -5          2.72         -9.40        58.81 o                         
   6  13  -5         86.79         36.46        55.39 o                         
   7  13  -5         38.71        102.26        54.83 o                         
   8  13  -5         63.08         76.24        62.85 o                         
   0   0  -4     293676.12     310658.34      1218.74 o                         
   2   0  -4       1711.11       1616.40        30.88 o                         
   4   0  -4     336117.22     357804.22      1155.17 o                         
   6   0  -4        535.85        478.46        30.49 o                         
   8   0  -4       3087.79       2916.46        75.88 o                         
  10   0  -4        176.12        178.12        18.81 o                         
  12   0  -4       1505.15       1632.90        34.33 o                         
  14   0  -4        200.08        169.62        45.22 o                         
  16   0  -4       8303.54       7810.19       120.78 o                         
  18   0  -4          1.88         -3.14        48.35 o                         
  20   0  -4        253.52        249.36        61.87 o                         
  22   0  -4         21.36          5.05        67.31 o                         
  24   0  -4         53.50        -11.16        66.87 o                         
  26   0  -4         45.99         27.78        79.04 o                         
  28   0  -4        434.59        391.34        91.84 o                         
  30   0  -4          1.39        -22.51        82.76 o                         
  32   0  -4        506.95        591.71        96.99 o                         
  34   0  -4          8.51         53.95        91.19 o                         
   0   1  -4      12577.91      13673.79       186.68 o                         
   1   1  -4       6806.07       5461.28        49.47 o                         
   2   1  -4       1057.20        891.21        21.33 o                         
   3   1  -4      11599.86      10009.12       166.05 o                         
   4   1  -4      46364.95      51185.29       310.77 o                         
   5   1  -4       2552.22       2236.16        83.05 o                         
   6   1  -4        633.60        601.53        17.85 o                         
   7   1  -4       2690.58       2671.82        46.41 o                         
   8   1  -4      65562.98      72873.70       410.88 o                         
   9   1  -4        278.20        267.21        19.01 o                         
  10   1  -4         15.08         29.88        17.29 o                         
  11   1  -4       1034.47        985.92        23.78 o                         
  12   1  -4       5706.66       6178.55        66.87 o                         
  13   1  -4        167.11        172.05        22.85 o                         
  14   1  -4         95.37         82.30        24.55 o                         
  15   1  -4        849.48        835.95        28.44 o                         
  16   1  -4       1264.18       1158.06        54.41 o                         
  17   1  -4        280.00        290.63        29.11 o                         
  18   1  -4         47.76         33.61        38.14 o                         
  19   1  -4        905.72        852.74        38.94 o                         
  20   1  -4        398.38        495.52        35.61 o                         
  21   1  -4         62.69         23.85        44.78 o                         
  22   1  -4        150.53         88.26        46.47 o                         
  23   1  -4         67.51         48.06        52.32 o                         
  24   1  -4       1086.74       1207.54        76.84 o                         
  25   1  -4         39.08         -3.39        49.79 o                         
  26   1  -4          3.39         -2.95        52.04 o                         
  27   1  -4         73.74         41.42        56.34 o                         
  28   1  -4        270.95        231.11        60.57 o                         
  29   1  -4         36.48         61.47        55.82 o                         
  30   1  -4          4.28          8.14        54.56 o                         
  31   1  -4         78.56         72.74        56.66 o                         
  32   1  -4        357.00        398.43        62.89 o                         
  33   1  -4          5.25         68.05        62.09 o                         
  34   1  -4          2.62         27.72        63.22 o                         
  35   1  -4          4.98        107.05        69.69 o                         
   0   2  -4       7087.62       7568.77       160.41 o                         
   1   2  -4      26141.14      25082.71      1092.25 o                         
   2   2  -4       2897.45       2822.82        53.40 o                         
   3   2  -4       1660.39       1499.16        54.35 o                         
   4   2  -4       1446.41       1878.46        34.45 o                         
   5   2  -4       1546.74       1279.44        23.53 o                         
   6   2  -4       3304.50       3074.97        41.74 o                         
   7   2  -4       1511.98       1348.36        26.74 o                         
   8   2  -4       4753.72       4916.78        42.67 o                         
   9   2  -4        633.57        605.72        28.41 o                         
  10   2  -4        804.87        906.20        23.90 o                         
  11   2  -4       9247.00       9363.54        85.08 o                         
  12   2  -4       7397.45       8792.08       129.84 o                         
  13   2  -4       1721.21       1753.38        31.06 o                         
  14   2  -4         55.72         85.04        23.27 o                         
  15   2  -4        234.95        231.88        24.91 o                         
  16   2  -4       2847.44       2804.69        48.32 o                         
  17   2  -4       1670.95       1668.00        34.55 o                         
  18   2  -4        777.87        714.84        37.43 o                         
  19   2  -4        802.82        785.73        38.17 o                         
  20   2  -4        139.94        191.76        35.94 o                         
  21   2  -4          0.51        -11.89        34.41 o                         
  22   2  -4        248.13        188.86        40.18 o                         
  23   2  -4        413.30        399.88        42.95 o                         
  24   2  -4       1415.59       1290.58        50.17 o                         
  25   2  -4        581.70        561.96        60.71 o                         
  26   2  -4        188.81        177.01        59.85 o                         
  27   2  -4        334.39        316.52        59.66 o                         
  28   2  -4         76.77         59.60        55.89 o                         
  29   2  -4        117.76        115.93        56.54 o                         
  30   2  -4         37.55         66.34        58.06 o                         
  31   2  -4         94.24         98.58        87.11 o                         
  32   2  -4        268.90        304.49        61.82 o                         
  33   2  -4        152.22        101.06        58.43 o                         
  34   2  -4         53.27         67.26        60.25 o                         
  35   2  -4        155.71        146.02        67.53 o                         
   0   3  -4       1379.80       1535.55        48.25 o                         
   1   3  -4       1774.59       1529.99        22.52 o                         
   2   3  -4       1083.69       1118.82        45.18 o                         
   3   3  -4       9156.21       8758.99        71.93 o                         
   4   3  -4       3950.99       4028.22        47.92 o                         
   5   3  -4       1870.20       1594.64        21.22 o                         
   6   3  -4        986.26        936.54        27.94 o                         
   7   3  -4       5634.08       5467.49        39.33 o                         
   8   3  -4        604.02        503.10        18.57 o                         
   9   3  -4       2153.03       1949.15        26.26 o                         
  10   3  -4       2391.99       2481.88        30.39 o                         
  11   3  -4       2304.79       2353.73        43.56 o                         
  12   3  -4       2664.65       2981.72        48.12 o                         
  13   3  -4       1359.05       1414.50        34.94 o                         
  14   3  -4       2997.45       2718.08        31.86 o                         
  15   3  -4        638.86        600.54        26.25 o                         
  16   3  -4         45.66         37.33        22.92 o                         
  17   3  -4        777.72        790.71        36.04 o                         
  18   3  -4        361.05        366.21        33.42 o                         
  19   3  -4         55.16         62.21        32.35 o                         
  20   3  -4        871.91        952.51        41.76 o                         
  21   3  -4        135.39        105.96        37.87 o                         
  22   3  -4        277.77        284.65        40.91 o                         
  23   3  -4         24.27          2.77        39.69 o                         
  24   3  -4        510.10        552.08        45.81 o                         
  25   3  -4         51.70         82.30        43.59 o                         
  26   3  -4        218.81        175.65        42.20 o                         
  27   3  -4        163.72        158.92        47.35 o                         
  28   3  -4         12.88         48.17        44.15 o                         
  29   3  -4         52.48        -25.81        50.81 o                         
  30   3  -4         21.73         84.43        55.00 o                         
  31   3  -4         29.29         -1.17        61.04 o                         
  32   3  -4         91.97         70.19        63.80 o                         
  33   3  -4         95.58         84.94        64.50 o                         
  34   3  -4         23.05         83.03        60.47 o                         
   0   4  -4        445.07        425.12        29.37 o                         
   1   4  -4       2482.78       2484.13        36.59 o                         
   2   4  -4       4973.23       4488.12        41.45 o                         
   3   4  -4        968.98        989.29        26.62 o                         
   4   4  -4        393.92        511.06        18.36 o                         
   5   4  -4      11044.41      11681.43       129.31 o                         
   6   4  -4        772.73        819.91        24.95 o                         
   7   4  -4       2726.85       2614.26        34.59 o                         
   8   4  -4      26364.95      32492.70       336.49 o                         
   9   4  -4         64.29        105.81        24.92 o                         
  10   4  -4        796.10        868.44        37.67 o                         
  11   4  -4       5313.72       5415.82        55.49 o                         
  12   4  -4        180.79        180.22        18.15 o                         
  13   4  -4        521.17        527.68        21.39 o                         
  14   4  -4        825.01        893.63        26.76 o                         
  15   4  -4        132.93        144.90        22.88 o                         
  16   4  -4         91.22         81.18        23.61 o                         
  17   4  -4        443.24        459.55        27.16 o                         
  18   4  -4        928.58        828.67        36.79 o                         
  19   4  -4        605.41        665.82        38.18 o                         
  20   4  -4        968.95        980.40        42.00 o                         
  21   4  -4        968.74        931.17        44.92 o                         
  22   4  -4        942.32        937.69        48.13 o                         
  23   4  -4        206.52        197.44        40.09 o                         
  24   4  -4        932.21       1019.94        50.63 o                         
  25   4  -4       3082.87       3281.94        66.76 o                         
  26   4  -4        517.09        611.31        47.13 o                         
  27   4  -4        132.04        224.66        44.88 o                         
  28   4  -4       1432.33       1564.22        57.40 o                         
  29   4  -4         77.98        105.04        44.21 o                         
  30   4  -4         51.86         39.91        44.22 o                         
  31   4  -4         41.97        -37.86        58.98 o                         
  32   4  -4         34.97          8.56        59.40 o                         
  33   4  -4          0.71         10.72        52.62 o                         
   0   5  -4       4527.57       5962.63        60.09 o                         
   1   5  -4       1010.91        979.91        25.95 o                         
   2   5  -4       3111.50       3127.67        22.79 o                         
   3   5  -4       1544.54       1573.51        22.07 o                         
   4   5  -4        171.30        163.30        17.77 o                         
   5   5  -4       5464.49       5839.92        44.39 o                         
   6   5  -4       2912.87       2580.30        58.36 o                         
   7   5  -4       6518.81       6524.47       181.78 o                         
   8   5  -4      10316.80      11617.51       184.93 o                         
   9   5  -4        614.61        659.50        26.74 o                         
  10   5  -4       1718.60       1594.18        35.02 o                         
  11   5  -4       2817.39       2944.78        42.31 o                         
  12   5  -4        625.65        596.71        28.93 o                         
  13   5  -4       1150.05       1201.91        46.37 o                         
  14   5  -4        570.27        577.72        31.59 o                         
  15   5  -4         33.13         16.98        26.94 o                         
  16   5  -4        607.87        580.57        33.27 o                         
  17   5  -4        181.96        158.49        31.43 o                         
  18   5  -4        305.62        359.74        37.26 o                         
  19   5  -4        289.92        321.52        38.74 o                         
  20   5  -4       2707.29       2887.15        56.72 o                         
  21   5  -4        571.80        552.76        43.38 o                         
  22   5  -4         73.11        113.32        39.66 o                         
  23   5  -4        187.31        118.91        38.32 o                         
  24   5  -4        279.22        338.45        43.10 o                         
  25   5  -4        511.90        456.84        46.45 o                         
  26   5  -4         42.88         69.17        40.94 o                         
  27   5  -4          0.13        -18.96        42.71 o                         
  28   5  -4        131.85        126.83        42.68 o                         
  29   5  -4         37.70         29.66        45.55 o                         
  30   5  -4        143.18         85.96        45.51 o                         
  31   5  -4        132.01         90.92        44.49 o                         
  32   5  -4         21.13         75.05        47.71 o                         
  33   5  -4          6.03          3.42        49.89 o                         
   0   6  -4         21.06         38.54        32.04 o                         
   1   6  -4        485.98        481.16        25.72 o                         
   2   6  -4       3659.49       3337.18        33.61 o                         
   3   6  -4       2388.78       2402.34        26.75 o                         
   4   6  -4        559.97        612.78        30.71 o                         
   5   6  -4        197.45        201.56        29.81 o                         
   6   6  -4       1273.39       1255.31        29.85 o                         
   7   6  -4        791.46        890.82        37.17 o                         
   8   6  -4        226.70        264.52        44.74 o                         
   9   6  -4        360.28        327.47        33.97 o                         
  10   6  -4       2272.57       2254.50        50.64 o                         
  11   6  -4         65.46         46.06        33.64 o                         
  12   6  -4         91.72        155.29        25.96 o                         
  13   6  -4        105.65         81.03        26.10 o                         
  14   6  -4        334.13        376.31        30.75 o                         
  15   6  -4        533.53        551.20        32.45 o                         
  16   6  -4        301.91        328.31        39.65 o                         
  17   6  -4       1935.47       1956.61        47.58 o                         
  18   6  -4       1306.74       1299.47        50.63 o                         
  19   6  -4        120.07        153.10        35.84 o                         
  20   6  -4       2056.64       2122.65        52.04 o                         
  21   6  -4          5.14         28.58        38.71 o                         
  22   6  -4        382.92        508.84        43.82 o                         
  23   6  -4        570.27        592.46        43.84 o                         
  24   6  -4         10.27         21.43        40.03 o                         
  25   6  -4         22.04         65.33        38.59 o                         
  26   6  -4        108.83        152.32        42.77 o                         
  27   6  -4        374.28        345.42        47.78 o                         
  28   6  -4         37.86         46.08        48.33 o                         
  29   6  -4         11.44        -59.10        59.10 o                         
  30   6  -4          4.41        143.61        90.99 o                         
  31   6  -4        191.28        300.71        59.98 o                         
   0   7  -4        332.16        481.15        40.33 o                         
   1   7  -4        398.72        393.49        27.58 o                         
   2   7  -4       1582.47       1558.92        28.34 o                         
   3   7  -4        316.43        383.27        24.50 o                         
   4   7  -4        569.54        509.69        28.85 o                         
   5   7  -4        562.80        599.52        51.78 o                         
   6   7  -4        800.91        864.03        41.92 o                         
   7   7  -4         17.43         26.98        31.69 o                         
   8   7  -4        269.98        295.72        35.63 o                         
   9   7  -4       1284.50       1324.47        45.22 o                         
  10   7  -4       2259.07       2473.08        83.89 o                         
  11   7  -4        198.32        224.43        39.62 o                         
  12   7  -4       1401.52       1517.52        50.48 o                         
  13   7  -4        631.25        698.50        74.16 o                         
  14   7  -4       1134.94       1219.05        51.40 o                         
  15   7  -4        938.59        840.68        48.38 o                         
  16   7  -4         87.41         34.41        44.69 o                         
  17   7  -4         27.22        -35.05        45.88 o                         
  18   7  -4        390.72        388.51        50.37 o                         
  19   7  -4          1.22         -9.36        44.78 o                         
  20   7  -4        137.19        154.75        47.70 o                         
  21   7  -4        460.16        478.50        51.78 o                         
  22   7  -4         11.48         31.80        51.55 o                         
  23   7  -4        285.64        189.90        52.48 o
[truncated: 277,185 more chars]
