# Supplementary material for: Six 1-halobenzoyl-4-(2-meth­oxy­phen­yl)piperazines having Z′ values of one, two or four; disorder, pseudosymmetry, twinning and supra­molecular assembly in one, two or three dimensions
Source: Acta Crystallogr E Crystallogr Commun. 2021 Jan 1;77(Pt 1):5–13. doi: 10.1107/S2056989020015649 (PMC7784055; doi:10.1107/S2056989020015649)
Supplement: Supplementary file 4 [file e-77-00005-IIIsup4.hkl]

data_III                                                                        
_shelx_title ' ha4cgd'                                                          
_shelx_refln_list_code          4                                               
_shelx_F_calc_maximum      355.79                                               
_exptl_crystal_F_000      1536.00                                               
_reflns_d_resolution_high  0.8255                                               
                                                                                
loop_                                                                           
 _space_group_symop_operation_xyz                                               
 'x, y, z'                                                                      
 '-x, -y, z+1/2'                                                                
 '-x+1/2, y, z+1/2'                                                             
 'x+1/2, -y, z'                                                                 
                                                                                
_cell_length_a    15.0779                                                       
_cell_length_b    11.2868                                                       
_cell_length_c    20.5297                                                       
_cell_angle_alpha  90.000                                                       
_cell_angle_beta   90.000                                                       
_cell_angle_gamma  90.000                                                       
                                                                                
_shelx_F_squared_multiplier     1.000                                           
                                                                                
loop_                                                                           
 _refln_index_h                                                                 
 _refln_index_k                                                                 
 _refln_index_l                                                                 
 _refln_F_squared_calc                                                          
 _refln_F_squared_meas                                                          
 _refln_F_squared_sigma                                                         
 _refln_observed_status                                                         
   5   3 -23         22.37        -47.84       109.70 o                         
   4   4 -23          2.05        -43.32       122.14 o                         
   7   1 -22         41.21         22.95       116.96 o                         
   8   1 -22         69.68        107.52       132.78 o                         
   5   2 -22        142.46        204.89       115.45 o                         
   6   2 -22         58.38         34.55       115.75 o                         
   7   2 -22        114.77        262.69       131.68 o                         
   8   2 -22        171.50        143.27       133.90 o                         
   4   3 -22         54.84        212.51       120.89 o                         
   5   3 -22         15.07        139.10       125.40 o                         
   6   3 -22        112.17        137.56       112.01 o                         
   7   3 -22        161.72        254.22       120.81 o                         
   2   4 -22         77.06         35.50       112.84 o                         
   3   4 -22         96.09        244.85       126.62 o                         
   4   4 -22         67.73        130.72       126.80 o                         
   5   4 -22          6.61        -16.97       123.81 o                         
   6   4 -22          1.76         40.49       133.60 o                         
   1   5 -22         24.85        -57.85       112.73 o                         
   2   5 -22         26.14        118.87       129.99 o                         
   3   5 -22         12.88         69.01       130.37 o                         
   4   5 -22        105.37        217.47       138.13 o                         
   5   5 -22         18.58         10.01       113.12 o                         
   0   6 -22        202.45        148.87       127.66 o                         
   1   6 -22          8.45         95.45       129.19 o                         
   2   6 -22         50.23         89.03       122.81 o                         
   8   0 -21        229.70        236.60       105.64 o                         
   6   1 -21        409.11        450.16       116.14 o                         
   7   1 -21         56.48         59.72       120.73 o                         
   8   1 -21         19.68        -29.34       130.43 o                         
   9   1 -21         54.13         23.65       115.24 o                         
   4   2 -21         43.88         95.09       109.00 o                         
   5   2 -21        170.01         45.17       112.21 o                         
   6   2 -21        247.77        242.61       103.62 o                         
   7   2 -21         13.44         -3.20       107.80 o                         
   8   2 -21         74.50        112.93       110.12 o                         
   9   2 -21        173.19        208.45       136.82 o                         
   3   3 -21        286.13        397.17       102.26 o                         
   4   3 -21         69.63          0.86        98.31 o                         
   5   3 -21        571.69        491.59       108.87 o                         
   6   3 -21         46.31        -16.53       124.75 o                         
   7   3 -21        101.27        171.97       130.88 o                         
   8   3 -21          9.11          7.45       136.91 o                         
   1   4 -21        136.84        180.74       108.32 o                         
   2   4 -21        256.77        344.80       113.20 o                         
   3   4 -21         92.48        147.63       112.20 o                         
   4   4 -21        218.00        232.67       116.20 o                         
   5   4 -21         75.87         49.17       125.05 o                         
   6   4 -21          8.96         56.33       109.86 o                         
   7   4 -21         50.10         49.32       126.74 o                         
   8   4 -21         96.10        110.44       120.12 o                         
   1   5 -21         32.93        -11.74       102.12 o                         
   2   5 -21        232.02        431.37       124.87 o                         
   3   5 -21         50.63        147.66       123.25 o                         
   4   5 -21        226.96        340.95       129.61 o                         
   5   5 -21          9.91         69.18       127.14 o                         
   6   5 -21         73.32        141.46       139.77 o                         
   7   5 -21         39.24         36.48       133.60 o                         
   1   6 -21         42.07        -40.04        88.65 o                         
   2   6 -21        152.01        196.29        89.90 o                         
   3   6 -21         58.18        240.67       134.32 o                         
   4   6 -21         81.83         91.95       137.15 o                         
   5   6 -21          1.89         50.05       115.78 o                         
   1   7 -21        133.86         -7.04        87.56 o                         
   2   7 -21         68.03         42.23        86.28 o                         
   6   0 -20         71.71        123.82        93.00 o                         
   4   1 -20         55.37        125.27        95.18 o                         
   5   1 -20         23.06         25.45        99.36 o                         
   6   1 -20        247.92        305.41       108.32 o                         
   7   1 -20        356.02        231.43       119.90 o                         
   8   1 -20         39.28        -13.58       121.64 o                         
   9   1 -20        114.98        123.92       106.95 o                         
   3   2 -20        501.56        792.40       104.05 o                         
   4   2 -20        127.50        176.01        93.90 o                         
   5   2 -20        174.47        236.70        96.43 o                         
   6   2 -20        293.03        213.67       114.54 o                         
   7   2 -20        389.62        515.14       114.60 o                         
   8   2 -20        152.23        261.62       125.53 o                         
   9   2 -20         37.98        -70.26       131.36 o                         
  10   2 -20         23.68         67.78       133.13 o                         
   1   3 -20         35.88         51.18        94.17 o                         
   2   3 -20         48.60        177.46       101.32 o                         
   3   3 -20         39.72          2.81        98.66 o                         
   4   3 -20         94.81        100.61       110.71 o                         
   5   3 -20        131.40        223.91       116.31 o                         
   6   3 -20         43.79         31.68       105.01 o                         
   7   3 -20        491.63        564.94       117.30 o                         
   8   3 -20         60.58         13.46       110.52 o                         
   9   3 -20        105.08        118.82       132.06 o                         
  10   3 -20         10.83         72.41       121.02 o                         
   0   4 -20        192.68        246.07       100.37 o                         
   1   4 -20        243.08        268.84       103.93 o                         
   2   4 -20         25.28         93.55       109.60 o                         
   3   4 -20        216.51        309.91        97.95 o                         
   4   4 -20        139.97        221.98       101.69 o                         
   5   4 -20        294.55        269.71       111.00 o                         
   6   4 -20         36.20        145.79       126.63 o                         
   7   4 -20        386.56        422.03       137.16 o                         
   8   4 -20         98.32        160.28       137.10 o                         
   9   4 -20        156.82        254.47       123.19 o                         
   0   5 -20         23.08         94.24       102.23 o                         
   1   5 -20         58.79         42.77        70.05 o                         
   2   5 -20         19.50         68.99        74.72 o                         
   3   5 -20         14.51         58.54       117.87 o                         
   4   5 -20        156.84        259.74       123.62 o                         
   5   5 -20          3.06         40.89       127.18 o                         
   6   5 -20        152.46        135.34       121.90 o                         
   7   5 -20         22.79          2.50       112.47 o                         
   8   5 -20         70.18        118.24       124.44 o                         
   0   6 -20        253.39        280.25       116.50 o                         
   1   6 -20         51.95         41.73        77.24 o                         
   2   6 -20         60.85         49.80        78.62 o                         
   3   6 -20         14.84         19.69        79.71 o                         
   4   6 -20        139.89        241.17       132.71 o                         
   5   6 -20         76.44        228.14       115.85 o                         
   6   6 -20         98.75         75.25       133.40 o                         
   7   6 -20         23.72        -11.97       143.90 o                         
   0   7 -20        131.35        150.08       122.73 o                         
   1   7 -20         99.12         29.81        89.68 o                         
   2   7 -20         22.30         53.21        87.13 o                         
   3   7 -20         38.09        116.80        93.00 o                         
   4   7 -20         20.74         32.96        87.62 o                         
   5   7 -20          6.02         76.54       142.62 o                         
   0   8 -20         27.65         69.29       137.15 o                         
   1   8 -20         23.57         36.78        94.60 o                         
   4   0 -19        205.90        258.23        89.02 o                         
   6   0 -19         17.35         20.32        87.99 o                         
   3   1 -19        139.26        128.12        80.04 o                         
   4   1 -19        178.40        132.69        93.07 o                         
   5   1 -19        214.32        413.43       100.57 o                         
   6   1 -19        747.18        858.23       102.17 o                         
   7   1 -19        232.80        217.56       112.07 o                         
   8   1 -19        264.17        227.38       111.69 o                         
   1   2 -19        408.60        364.19        82.82 o                         
   2   2 -19          6.66         45.16        84.83 o                         
   3   2 -19         72.29         64.64        89.00 o                         
   4   2 -19        105.98        126.87        97.35 o                         
   5   2 -19         37.00          1.12       101.33 o                         
   6   2 -19        155.10        225.92       106.52 o                         
   7   2 -19        160.36        162.27       118.02 o                         
   8   2 -19         27.65        -61.54       122.65 o                         
   9   2 -19         94.37        126.85       109.17 o                         
  10   2 -19         89.16        133.04       130.99 o                         
  11   2 -19        136.27        195.46       140.19 o                         
   1   3 -19        895.58       1045.18        97.52 o                         
   2   3 -19         21.31         57.14        87.79 o                         
   3   3 -19        100.49        132.45       101.64 o                         
   4   3 -19         30.28         47.45        91.87 o                         
   5   3 -19        656.99        716.00       107.21 o                         
   6   3 -19         20.01         29.99       115.00 o                         
   7   3 -19        105.48        171.06       119.44 o                         
   8   3 -19         90.64        100.79       123.34 o                         
   9   3 -19        374.35        453.71       126.19 o                         
  10   3 -19          7.20        -57.28       140.63 o                         
  11   3 -19         33.44        -24.37       140.42 o                         
   1   4 -19        137.07        115.87        64.43 o                         
   2   4 -19         62.34        237.64       102.48 o                         
   3   4 -19         25.43         55.80        93.11 o                         
   4   4 -19          2.97         76.32       107.62 o                         
   5   4 -19         19.12         77.48       101.64 o                         
   6   4 -19        165.83        205.75       119.36 o                         
   7   4 -19         69.11         78.24       111.67 o                         
   8   4 -19         20.97         79.59       121.99 o                         
   9   4 -19         86.54         36.98       135.41 o                         
  10   4 -19         12.70         58.42       121.89 o                         
   1   5 -19        168.30        105.12        70.59 o                         
   2   5 -19        552.91        610.38        78.35 o                         
   3   5 -19         42.47         58.84        70.47 o                         
   4   5 -19        232.61        298.65       116.98 o                         
   5   5 -19         19.18         -5.28       121.55 o                         
   6   5 -19        630.94        804.54       115.55 o                         
   7   5 -19          7.76         26.21       114.27 o                         
   8   5 -19         15.09          5.04       111.81 o                         
   9   5 -19         81.08         97.97       136.63 o                         
   1   6 -19         68.27         25.08        74.28 o                         
   2   6 -19         28.53         36.93        80.56 o                         
   3   6 -19         27.80         55.60        80.66 o                         
   4   6 -19         58.18        119.49       113.90 o                         
   5   6 -19        145.36        147.93       116.51 o                         
   6   6 -19         85.30        131.06       130.63 o                         
   7   6 -19        192.31        190.97       140.30 o                         
   8   6 -19         51.05         50.22       139.55 o                         
   1   7 -19         63.95         29.83        76.90 o                         
   2   7 -19        167.30        166.82        85.21 o                         
   3   7 -19         20.78         62.40        80.66 o                         
   4   7 -19         78.85         78.45        78.48 o                         
   5   7 -19        204.02        357.29       138.49 o                         
   6   7 -19        120.06        215.07       137.28 o                         
   7   7 -19         22.18        114.57       135.57 o                         
   1   8 -19          5.22         37.68        85.69 o                         
   2   8 -19          5.25         -8.63        92.37 o                         
   3   8 -19          4.68        -53.19        78.19 o                         
   4   8 -19         40.45         90.16        97.38 o                         
   4   0 -18       2188.34       2545.41       104.74 o                         
   2   1 -18         50.14        115.24        79.80 o                         
   3   1 -18         91.87         67.92        82.19 o                         
   4   1 -18         69.18         73.47        85.32 o                         
   5   1 -18         72.68         20.84        94.60 o                         
   6   1 -18          2.49         -5.58        87.85 o                         
   7   1 -18         36.80        -14.13        99.14 o                         
   0   2 -18       1912.03       2053.30        88.90 o                         
   1   2 -18       1098.60       1264.20        85.65 o                         
   2   2 -18         91.76        142.64        83.64 o                         
   3   2 -18       1256.06       1453.70        98.48 o                         
   4   2 -18        896.04       1058.11        96.67 o                         
   5   2 -18        293.96        223.78        94.79 o                         
   6   2 -18         90.57         49.98        91.85 o                         
   7   2 -18        570.23        512.88       107.32 o                         
   8   2 -18        556.57        529.66       105.26 o                         
   9   2 -18        310.74        378.77       121.50 o                         
   0   3 -18        132.83         78.80        78.04 o                         
   1   3 -18         23.12         69.09        55.49 o                         
   2   3 -18        143.65        176.39        84.33 o                         
   3   3 -18        621.53        581.11        91.68 o                         
   4   3 -18          5.07         41.00        96.06 o                         
   5   3 -18        215.84        305.79       104.04 o                         
   6   3 -18        159.75        236.51       101.94 o                         
   7   3 -18          9.03         -2.09        98.78 o                         
   8   3 -18          0.91         16.65       102.21 o                         
   9   3 -18         77.71         83.88       123.28 o                         
  10   3 -18          3.62         -5.94       112.71 o                         
  11   3 -18         54.83        166.21       129.05 o                         
   0   4 -18        213.82        339.02        91.31 o                         
   1   4 -18        569.28        618.55        67.19 o                         
   2   4 -18        253.52        279.10        63.94 o                         
   3   4 -18        703.95        668.94        65.15 o                         
   4   4 -18        423.48        447.35       109.77 o                         
   5   4 -18        606.86        641.01       115.96 o                         
   6   4 -18          7.40         34.48       100.69 o                         
   7   4 -18        339.37        456.52       113.21 o                         
   8   4 -18        145.04         56.34       109.86 o                         
   9   4 -18        108.86         62.33       123.58 o                         
  10   4 -18          7.70         68.11       126.14 o                         
  11   4 -18        232.31        392.95       144.63 o                         
   0   5 -18         46.22         31.02        97.99 o                         
   1   5 -18         15.90          3.72        70.07 o                         
   2   5 -18         44.66         59.23        65.39 o                         
   3   5 -18         74.70        100.67        70.45 o                         
   4   5 -18          9.72         87.39        72.77 o                         
   5   5 -18         85.38        112.13       119.43 o                         
   6   5 -18        270.88        238.52       108.19 o                         
   7   5 -18          5.85         11.79       121.85 o                         
   8   5 -18         24.64          3.27       121.92 o                         
   9   5 -18         20.58         29.39       117.13 o                         
  10   5 -18         82.15        113.66       137.91 o                         
   0   6 -18        658.02        514.15       103.92 o                         
   1   6 -18         80.65         98.95        71.63 o                         
   2   6 -18        118.27        109.67        71.47 o                         
   3   6 -18        149.64        171.71        73.72 o                         
   4   6 -18        377.08        436.95        76.29 o                         
   5   6 -18         21.14         95.34       119.02 o                         
   6   6 -18        177.45        220.11       121.54 o                         
   7   6 -18         91.16         34.87       132.03 o                         
   8   6 -18        149.27        234.37       135.60 o                         
   9   6 -18          9.82         51.31       116.52 o                         
   0   7 -18        189.80        152.38       103.73 o                         
   1   7 -18         78.28         23.32        85.09 o                         
   2   7 -18         46.74         80.39        78.85 o                         
   3   7 -18         13.63         10.21        76.87 o                         
   4   7 -18        138.54        113.26        79.22 o                         
   5   7 -18         92.86        122.88       115.79 o                         
   6   7 -18         45.28         78.17       135.82 o                         
   7   7 -18        105.97        140.35       139.41 o                         
   8   7 -18         11.13        116.38       143.02 o                         
   0   8 -18         25.04        -27.07       128.89 o                         
   1   8 -18          7.29        -23.55        84.73 o                         
   2   8 -18         66.24         50.03        87.18 o                         
   3   8 -18        136.48        166.03        87.03 o                         
   4   8 -18         20.37         51.58        90.69 o                         
   5   8 -18          9.53         34.06       139.36 o                         
   6   8 -18         67.77        119.16       123.90 o                         
   0   9 -18         20.05        -28.08       120.88 o                         
   1   9 -18         12.54         -8.11        87.97 o                         
   2   9 -18          6.53        -24.91        96.21 o                         
   3   9 -18         28.39         76.75        98.21 o                         
   2   0 -17        323.01        394.19        71.68 o                         
   4   0 -17        641.88        875.54        84.49 o                         
   1   1 -17        753.54        729.56        71.59 o                         
   2   1 -17       2339.58       2556.59        89.63 o                         
   3   1 -17        448.99        472.95        82.25 o                         
   4   1 -17        729.10        875.69        83.25 o                         
   5   1 -17        532.21        625.61        92.40 o                         
   6   1 -17        544.28        468.33        90.05 o                         
   1   2 -17         52.93        123.02        51.16 o                         
   2   2 -17        163.98        134.74        75.41 o                         
   3   2 -17         22.50         41.68        78.10 o                         
   4   2 -17         90.70        120.52        88.17 o                         
   5   2 -17        342.42        397.07        88.11 o                         
   6   2 -17        462.43        456.03       103.54 o                         
   7   2 -17        124.15        174.57        97.36 o                         
   8   2 -17          7.94         81.70       105.26 o                         
   1   3 -17       1448.42       1416.63        83.11 o                         
   2   3 -17        115.11         63.09        53.30 o                         
   3   3 -17       1883.20       1899.49        98.77 o                         
   4   3 -17         36.56         63.27        96.56 o                         
   5   3 -17       1209.31       1512.83       109.90 o                         
   6   3 -17        996.24       1145.02       112.25 o                         
   7   3 -17         85.80        135.86       112.84 o                         
   8   3 -17         41.16        -10.03       116.64 o                         
   9   3 -17       1018.94       1047.42       121.97 o                         
  10   3 -17         13.07        -35.64       125.97 o                         
  11   3 -17        192.05        177.45       132.49 o                         
  12   3 -17         19.57       -130.98       140.54 o                         
   1   4 -17        125.11        184.96        60.52 o                         
   2   4 -17         32.91         68.55        60.35 o                         
   3   4 -17        101.62        103.39        58.07 o                         
   4   4 -17          8.46         13.99        62.75 o                         
   5   4 -17        149.95        224.67       109.64 o                         
   6   4 -17        302.54        239.50        98.92 o                         
   7   4 -17         11.31          7.80       116.17 o                         
   8   4 -17        275.05        222.24       121.61 o                         
   9   4 -17         69.83        159.26       107.59 o                         
  10   4 -17         56.93         73.12       131.66 o                         
  11   4 -17         46.93         22.69       135.73 o                         
  12   4 -17        124.86         49.95       144.91 o                         
   1   5 -17         78.27         26.40        62.89 o                         
   2   5 -17       1120.20       1257.68       102.11 o                         
   3   5 -17        310.50        187.76        68.49 o                         
   4   5 -17        154.63        152.77        70.52 o                         
   5   5 -17         71.14         57.87        70.27 o                         
   6   5 -17       1111.74       1338.99       115.36 o                         
   7   5 -17         27.85        -28.60       118.63 o                         
   8   5 -17         93.91        193.36       123.04 o                         
   9   5 -17        193.28        176.43       112.92 o                         
  10   5 -17        135.53        127.98       138.49 o                         
  11   5 -17         43.65         30.27       136.60 o                         
   1   6 -17        163.62        130.62        68.64 o                         
   2   6 -17          4.38         25.16        69.34 o                         
   3   6 -17        358.68        320.78        87.75 o                         
   4   6 -17         57.24         86.66        74.29 o                         
   5   6 -17          1.12         -9.50       118.42 o                         
   6   6 -17          0.17         29.32       105.94 o                         
   7   6 -17          5.65         81.60       124.89 o                         
   8   6 -17        115.92        180.56       132.03 o                         
   9   6 -17         20.98         52.08       115.65 o                         
  10   6 -17         14.61        -32.72       142.38 o                         
   1   7 -17         46.56         -3.81        72.39 o                         
   2   7 -17        183.59        203.75        73.92 o                         
   3   7 -17        172.97        140.75        75.20 o                         
   4   7 -17         31.07         33.70        73.42 o                         
   5   7 -17        120.11        139.00       115.36 o                         
   6   7 -17        371.52        410.94       127.25 o                         
   7   7 -17        147.40        225.32       135.82 o                         
   8   7 -17         35.67         77.15       136.76 o                         
   9   7 -17         15.43         20.80       116.37 o                         
   1   8 -17          2.19         30.46        79.59 o                         
   2   8 -17          3.68        -15.31        76.58 o                         
   3   8 -17         29.77         61.70        76.34 o                         
   4   8 -17         11.09         80.82        89.05 o                         
   5   8 -17         31.43         97.30       123.18 o                         
   6   8 -17        101.86        102.63       137.15 o                         
   7   8 -17         57.44        116.48       142.34 o                         
   1   9 -17          4.42          2.91        79.39 o                         
   2   9 -17         43.45         -7.45        83.65 o                         
   3   9 -17         57.61         -0.26        96.59 o                         
   4   9 -17         14.44          4.58       134.17 o                         
   5   9 -17         59.75        164.79       140.40 o                         
   2   0 -16        115.31        182.11        66.02 o                         
   4   0 -16       5883.89       6775.39       114.90 o                         
   0   1 -16       1343.78       1551.02        71.44 o                         
   1   1 -16         18.13         24.67        42.32 o                         
   2   1 -16        167.83        214.05        45.70 o                         
   3   1 -16         20.60         31.19        69.26 o                         
   4   1 -16        241.90        214.02        76.48 o                         
   5   1 -16        599.47        598.64        83.83 o                         
   0   2 -16        673.74        661.13        69.71 o                         
   1   2 -16       1566.83       1657.14       120.04 o                         
   2   2 -16        378.69        366.79        48.61 o                         
   3   2 -16       1768.76       2111.87        94.74 o                         
   4   2 -16        645.56        607.72        87.34 o                         
   5   2 -16        485.86        524.46        93.43 o                         
   6   2 -16       1514.58       1451.13       103.28 o                         
   7   2 -16       1017.07       1098.56       108.09 o                         
   0   3 -16        157.16        242.85        73.01 o                         
   1   3 -16         16.03         51.15        51.91 o                         
   2   3 -16         52.21         55.15        51.62 o                         
   3   3 -16        115.34        126.58        54.08 o                         
   4   3 -16         32.43         17.94        52.71 o                         
   5   3 -16        236.42        301.66        90.02 o                         
   6   3 -16         76.38         88.53        98.27 o                         
   7   3 -16        456.42        568.21       100.54 o                         
   8   3 -16        503.09        589.79       104.80 o                         
   9   3 -16        177.68        250.47       117.60 o                         
  10   3 -16        106.92          3.01       103.45 o                         
   0   4 -16        523.85        672.32        88.01 o                         
   1   4 -16        446.80        402.59        57.39 o                         
   2   4 -16         63.62         64.60        57.83 o                         
   3   4 -16        745.33        630.37        58.62 o                         
   4   4 -16        376.33        471.00        63.13 o                         
   5   4 -16        189.65        225.82        60.36 o                         
   6   4 -16        169.80        236.88       106.28 o                         
   7   4 -16        667.78        641.23       114.11 o                         
   8   4 -16        426.33        458.37       117.24 o                         
   9   4 -16        154.37        207.12       120.16 o                         
  10   4 -16         47.78         -9.28       120.45 o                         
  11   4 -16        380.11        484.27       116.38 o                         
  12   4 -16        126.12        160.76       119.24 o                         
   0   5 -16          7.23         44.86        89.85 o                         
   1   5 -16        265.39        294.11        61.80 o                         
   2   5 -16          9.19         32.75        64.37 o                         
   3   5 -16        101.97        141.30        63.74 o                         
   4   5 -16         41.54         22.15        65.97 o                         
   5   5 -16         94.50         82.23        68.38 o                         
   6   5 -16        251.26        279.59       100.77 o                         
   7   5 -16         37.27         26.68       117.45 o                         
   8   5 -16        138.23        232.71       122.63 o                         
   9   5 -16        144.42         83.09       110.97 o                         
  10   5 -16         95.36         97.90       132.14 o                         
  11   5 -16         21.98         81.58       123.95 o                         
  12   5 -16         10.50         78.12       129.66 o                         
   0   6 -16       1675.12       1783.68       114.17 o                         
   1   6 -16         22.28         80.56        71.36 o                         
   2   6 -16        612.59        571.50        68.04 o                         
   3   6 -16        786.09        765.32        74.03 o                         
   4   6 -16        340.74        468.49        86.72 o                         
   5   6 -16         43.12         78.40       115.30 o                         
   6   6 -16        274.12        379.35       104.99 o                         
   7   6 -16         85.11        181.37       116.01 o                         
   8   6 -16        231.32        322.54       122.11 o                         
   9   6 -16         42.42          3.87       109.41 o                         
  10   6 -16         43.42         57.09       134.77 o                         
  11   6 -16          7.27        -17.74       136.46 o                         
   0   7 -16         29.35         19.38       106.34 o                         
   1   7 -16         33.16         51.50        70.17 o                         
   2   7 -16         43.67         83.74        71.45 o                         
   3   7 -16         18.70         14.16        69.67 o                         
   4   7 -16         83.03        111.56        72.77 o                         
   5   7 -16        188.40        130.45       121.59 o                         
   6   7 -16         24.71        110.11       105.66 o                         
   7   7 -16         26.37         71.80       114.88 o                         
   8   7 -16         70.79         94.90       115.65 o                         
   9   7 -16         36.79        117.42       120.66 o                         
  10   7 -16          1.38        100.57       142.77 o                         
   0   8 -16         84.00         85.10       104.35 o                         
   1   8 -16         74.02         57.51        81.41 o                         
   2   8 -16         89.51         62.36        79.21 o                         
   3   8 -16        213.14        215.60        78.75 o                         
   4   8 -16         45.98         21.62        79.00 o                         
   5   8 -16        226.78        206.25       125.10 o                         
   6   8 -16         24.53        102.32       109.73 o                         
   7   8 -16        130.46        161.38       123.03 o                         
   8   8 -16          7.08         78.31       119.67 o                         
   9   8 -16        200.56        233.87       128.53 o                         
   0   9 -16         23.98        -22.56       115.85 o                         
   1   9 -16          1.74         12.24        79.53 o                         
   2   9 -16         57.98         -5.31        86.96 o                         
   3   9 -16          1.40        -46.73        78.44 o                         
   4   9 -16         25.46        100.94       130.94 o                         
   5   9 -16         41.45        119.70       112.06 o                         
   6   9 -16         43.39        -31.10       135.44 o                         
   7   9 -16         27.70         28.91       141.10 o                         
   0  10 -16         80.40        129.86       136.42 o                         
   1  10 -16          5.00        -36.47        96.38 o                         
   2  10 -16         14.26         45.57        90.58 o                         
   3  10 -16        138.42        150.88        92.02 o                         
   4  10 -16        115.55        156.79       134.20 o                         
   2   0 -15       1631.18       1844.73        74.49 o                         
   1   1 -15        455.03        433.23        32.88 o                         
   2   1 -15       4220.55       4740.04       135.92 o                         
   3   1 -15        841.47        830.48        73.16 o                         
   4   1 -15       1156.08       1193.91        79.13 o                         
   1   2 -15        967.25        989.09        48.83 o                         
   2   2 -15        604.20        546.76        46.57 o                         
   3   2 -15        376.10        394.54        70.79 o                         
   4   2 -15         56.87        112.06        76.13 o                         
   5   2 -15        815.98        694.86        84.11 o                         
   6   2 -15        176.00        158.95        83.48 o                         
   1   3 -15       1677.17       1608.28        62.59 o                         
   2   3 -15        168.65        170.92        47.66 o                         
   3   3 -15       3033.78       2923.28       122.61 o                         
   4   3 -15       1634.68       1717.38        57.67 o                         
   5   3 -15       1614.82       1489.78       153.26 o                         
   6   3 -15        826.62        749.89        93.86 o                         
   7   3 -15        827.09        915.84       111.62 o                         
   8   3 -15        361.41        317.80       110.52 o                         
   9   3 -15        881.37        977.35       106.66 o                         
   1   4 -15        359.04        327.47        53.80 o                         
   2   4 -15        168.94        165.83        53.44 o                         
   3   4 -15         12.66         28.98        51.72 o                         
   4   4 -15        436.64        359.58        59.57 o                         
   5   4 -15        681.45        620.30        61.25 o                         
   6   4 -15        403.24        446.15       105.86 o                         
   7   4 -15         41.03         83.94       100.06 o                         
   8   4 -15        345.82        225.06       102.61 o                         
   9   4 -15        271.94        152.16       118.25 o                         
  10   4 -15        169.65        145.72       107.19 o                         
  11   4 -15         37.03         69.55       117.35 o                         
  12   4 -15         19.03        -10.74       113.43 o                         
  13   4 -15         46.29        -16.78       128.75 o                         
   1   5 -15        322.41        315.38        58.20 o                         
   2   5 -15       1378.57       1202.31        66.09 o                         
   3   5 -15        220.32        137.74        59.29 o                         
   4   5 -15        271.01        307.47        64.15 o                         
   5   5 -15        343.80        320.75        64.87 o                         
   6   5 -15        292.09        352.58        99.80 o                         
   7   5 -15        111.90        189.88       112.94 o                         
   8   5 -15        475.29        513.48       120.04 o                         
   9   5 -15         18.33         -0.13       107.78 o                         
  10   5 -15        449.28        538.22       128.30 o                         
  11   5 -15         21.03         44.41       114.79 o                         
  12   5 -15         20.24         -1.82       117.26 o                         
   1   6 -15         13.24         31.59        65.94 o                         
   2   6 -15        414.26        360.32        66.94 o                         
   3   6 -15        486.39        463.50        67.95 o                         
   4   6 -15        232.94        188.01        63.47 o                         
   5   6 -15        109.91         80.44        96.21 o                         
   6   6 -15        477.00        591.06       114.90 o                         
   7   6 -15         67.12         67.98       101.81 o                         
   8   6 -15         61.74         27.66       103.20 o                         
   9   6 -15        289.71        230.65       113.09 o                         
  10   6 -15        112.11         92.66       131.18 o                         
  11   6 -15        150.72        121.16       137.22 o                         
  12   6 -15         62.16        -22.13       137.93 o                         
   1   7 -15        438.91        397.53        72.15 o                         
   2   7 -15        322.47        317.02        66.38 o                         
   3   7 -15         49.52         57.06        69.13 o                         
   4   7 -15        674.33        691.56        77.31 o                         
   5   7 -15         20.75         44.36       101.50 o                         
   6   7 -15         68.24         28.68       118.30 o                         
   7   7 -15         72.46         81.44       114.14 o                         
   8   7 -15         97.71         71.64       117.82 o                         
   9   7 -15        101.19        276.76       134.08 o                         
  10   7 -15         97.22        290.77       124.50 o                         
  11   7 -15         18.25         19.41       142.11 o                         
   1   8 -15        107.57         71.10        78.42 o                         
   2   8 -15         25.40         -5.18        77.97 o                         
   3   8 -15         87.36         80.98        73.52 o                         
   4   8 -15         21.36         44.38        75.58 o                         
   5   8 -15         59.45         22.03       106.21 o                         
   6   8 -15         12.98         36.77       124.78 o                         
   7   8 -15         46.76        166.02       126.22 o                         
   8   8 -15         13.01         47.05       129.61 o                         
   9   8 -15         27.42        165.72       139.23 o                         
   1   9 -15         33.56         20.87        78.70 o                         
   2   9 -15         79.19        106.00        85.47 o                         
   3   9 -15         39.15         14.10        76.82 o                         
   4   9 -15         57.87         29.30       110.65 o                         
   5   9 -15          4.85        150.78       132.48 o                         
   6   9 -15          8.80         44.60       130.90 o                         
   7   9 -15          9.31          3.79       128.16 o                         
   8   9 -15          2.47        101.60       138.91 o                         
   1  10 -15         14.18          4.10        92.46 o                         
   2  10 -15          8.00         -7.92        86.06 o                         
   3  10 -15         75.82         46.42        80.02 o                         
   4  10 -15         32.39         50.91       135.24 o                         
   5  10 -15         31.30        -18.48       132.20 o                         
   0   0 -14       4422.75       4662.46        69.70 o                         
   2   0 -14        424.81        611.99        61.31 o                         
   0   1 -14       1549.46       1658.95        34.66 o                         
   1   1 -14        414.28        364.24        22.75 o                         
   2   1 -14         87.91         81.63        35.97 o                         
   3   1 -14        673.57        714.18        69.46 o                         
   4   1 -14       4268.09       4863.94       101.17 o                         
   0   2 -14        209.84        161.23        35.45 o                         
   1   2 -14       1555.44       1437.78        54.88 o                         
   2   2 -14         17.12         41.95        39.62 o                         
   3   2 -14        985.48        942.13        46.32 o                         
   4   2 -14        360.33        319.07        47.78 o                         
   5   2 -14       1733.28       1773.29        93.96 o                         
   6   2 -14        829.52        763.29        92.08 o                         
   0   3 -14        257.11        285.85        64.10 o                         
   1   3 -14       1531.81       1317.07        51.44 o                         
   2   3 -14         12.21         44.93        44.02 o                         
   3   3 -14       2172.20       2302.30       135.58 o                         
   4   3 -14        220.10        187.66        48.33 o                         
   5   3 -14        371.07        395.67        51.43 o                         
   6   3 -14         45.04        146.75        93.24 o                         
   7   3 -14        579.62        703.46        98.48 o                         
   8   3 -14        132.70        100.86        93.19 o                         
   0   4 -14       2144.34       2482.67        92.42 o                         
   1   4 -14        214.57        191.48        49.79 o                         
   2   4 -14        123.63        188.37        52.14 o                         
   3   4 -14        415.25        381.66        51.64 o                         
   4   4 -14        842.52        861.89        57.40 o                         
   5   4 -14       1110.83       1126.84        60.88 o                         
   6   4 -14        268.27        277.76        98.11 o                         
   7   4 -14       1162.26       1281.37       102.92 o                         
   8   4 -14       1449.00       1702.40       111.35 o                         
   9   4 -14         63.69         69.45       107.86 o                         
  10   4 -14        122.50        109.70       112.57 o                         
  11   4 -14        498.11        484.66       124.30 o                         
  12   4 -14          5.11        -20.76       124.68 o                         
   0   5 -14        522.37        553.67        78.28 o                         
   1   5 -14        403.58        351.77        58.38 o                         
   2   5 -14         21.86         59.98        58.13 o                         
   3   5 -14          6.08          8.87        57.30 o                         
   4   5 -14        193.22        181.25        56.18 o                         
   5   5 -14        114.32        156.37        90.56 o                         
   6   5 -14         31.41         42.07        94.77 o                         
   7   5 -14        169.12        164.44       105.42 o                         
   8   5 -14        154.75        233.32       112.08 o                         
   9   5 -14         18.60         -7.15       107.34 o                         
  10   5 -14        151.39        154.60       120.09 o                         
  11   5 -14         27.24         30.68       106.43 o                         
  12   5 -14          7.64        -11.17       111.28 o                         
  13   5 -14         21.95        -49.02       136.08 o                         
   0   6 -14       1875.75       1866.47        95.80 o                         
   1   6 -14         19.37         40.98        61.20 o                         
   2   6 -14        394.56        294.01        60.97 o                         
   3   6 -14         21.04         48.68        65.55 o                         
   4   6 -14        788.60        791.22        69.12 o                         
   5   6 -14        484.71        538.82       104.94 o                         
   6   6 -14         46.02         45.38       107.12 o                         
   7   6 -14         38.80        151.22       107.29 o                         
   8   6 -14        658.32        902.20       112.85 o                         
   9   6 -14         48.89        102.08       118.90 o                         
  10   6 -14        147.96        226.46       120.40 o                         
  11   6 -14          1.27        -62.34       130.07 o                         
  12   6 -14        161.43        224.95       137.54 o                         
   0   7 -14         87.09        113.40        91.61 o                         
   1   7 -14        169.16        134.46        66.13 o                         
   2   7 -14         58.95         72.88        67.27 o                         
   3   7 -14         67.88         74.68        70.99 o                         
   4   7 -14         20.33         -4.59        71.41 o                         
   5   7 -14        383.37        313.28       114.04 o                         
   6   7 -14        195.08        241.60       100.78 o                         
   7   7 -14          2.34        -12.83       120.04 o                         
   8   7 -14        100.36         89.81       122.68 o                         
   9   7 -14        140.24        201.49       125.07 o                         
  10   7 -14         42.48         31.56       116.54 o                         
  11   7 -14         22.44          7.22       126.06 o                         
   0   8 -14        621.16        462.40        99.90 o                         
   1   8 -14        268.70        228.08        75.17 o                         
   2   8 -14         81.22        100.92        75.02 o                         
   3   8 -14         46.22         76.58        72.81 o                         
   4   8 -14         56.63         65.66        75.54 o                         
   5   8 -14        158.15        193.26       120.59 o                         
   6   8 -14         72.00         61.78       104.47 o                         
   7   8 -14        123.91        145.92       116.66 o                         
   8   8 -14        123.96        266.72       119.60 o                         
   9   8 -14         27.51        100.20       109.95 o                         
  10   8 -14          6.14         54.22       136.30 o                         
   0   9 -14          1.23        -53.08        99.23 o                         
   1   9 -14         31.27         30.07        79.36 o                         
   2   9 -14        199.60        146.74        80.46 o                         
   3   9 -14         66.84          9.75        81.29 o                         
   4   9 -14         24.22        -36.73       101.86 o                         
   5   9 -14         39.92         65.62       125.96 o                         
   6   9 -14         27.32         41.35       105.41 o                         
   7   9 -14         17.95         28.53       111.30 o                         
   8   9 -14         10.74         34.01       110.95 o                         
   9   9 -14          2.85         -6.01       128.06 o                         
   0  10 -14         99.42        114.82       122.53 o                         
   1  10 -14        124.09         55.72        82.66 o                         
   2  10 -14         51.77         86.23        78.10 o                         
   3  10 -14         44.06         43.07        83.44 o                         
   4  10 -14         15.39        143.16       131.13 o                         
   5  10 -14         37.53         33.12       112.61 o                         
   6  10 -14         14.12         90.18       116.01 o                         
   7  10 -14          6.50         -2.95       119.31 o                         
   0  11 -14         13.99        -52.74       134.00 o                         
   1  11 -14          6.53          2.38        92.55 o                         
   2  11 -14         25.40         -0.07        85.82 o                         
   3  11 -14         30.91         75.36       140.11 o                         
   2   0 -13       4944.11       5163.46       144.76 o                         
   1   1 -13       1406.90       1225.72        21.14 o                         
   2   1 -13       3162.54       3370.96        68.63 o                         
   3   1 -13         12.73         26.57        34.25 o                         
   4   1 -13         68.08         41.96        41.33 o                         
   1   2 -13       1855.06       1856.04        31.64 o                         
   2   2 -13        781.67        660.46        40.15 o                         
   3   2 -13       1277.63       1104.50        44.27 o                         
   4   2 -13         48.54         61.75        39.25 o                         
   5   2 -13       2408.09       2527.30        94.25 o                         
   1   3 -13       2585.05       2343.19        54.24 o                         
   2   3 -13        812.10        809.73        47.84 o                         
   3   3 -13        136.73        185.21        44.39 o                         
   4   3 -13         19.40         29.00        45.61 o                         
   5   3 -13       2687.84       2722.97        97.07 o                         
   6   3 -13        776.26        725.99        90.11 o                         
   7   3 -13       1325.02       1279.92        98.24 o                         
   1   4 -13        743.43        621.27        50.27 o                         
   2   4 -13       1685.23       1730.79        58.88 o                         
   3   4 -13       1116.83        983.72        55.94 o                         
   4   4 -13        495.45        470.21        65.62 o                         
   5   4 -13        922.68        976.11        92.06 o                         
   6   4 -13        329.24        307.17        93.68 o                         
   7   4 -13        489.91        573.22        92.79 o                         
   8   4 -13         71.51         60.38        97.41 o                         
   9   4 -13        381.10        388.32        98.26 o                         
  10   4 -13         85.37         46.75       113.52 o                         
  11   4 -13        128.98          8.38       116.75 o                         
   1   5 -13        335.15        299.30        53.85 o                         
   2   5 -13       1631.62       1838.46        61.93 o                         
   3   5 -13        155.95        138.94        53.11 o                         
   4   5 -13        579.89        593.21        59.77 o                         
   5   5 -13        798.85        746.53        93.18 o                         
   6   5 -13        519.54        487.80        99.89 o                         
   7   5 -13         74.77         98.78        95.56 o                         
   8   5 -13        391.27        435.02       109.02 o                         
   9   5 -13          1.08         65.83       102.12 o                         
  10   5 -13        195.41        215.83       117.61 o                         
  11   5 -13         19.69        -25.39       104.81 o                         
  12   5 -13        432.90        434.20       112.78 o                         
  13   5 -13         61.92         66.61       126.60 o                         
  14   5 -13         85.67         49.55       136.67 o                         
   1   6 -13         32.06         22.29        57.51 o                         
   2   6 -13        830.60        814.42        62.14 o                         
   3   6 -13        169.93        155.81        57.81 o                         
   4   6 -13         78.92         76.30        61.07 o                         
   5   6 -13        125.75        186.26        98.32 o                         
   6   6 -13        504.87        528.08        95.74 o                         
   7   6 -13        171.46        179.19       110.57 o                         
   8   6 -13         87.26        110.17       112.39 o                         
   9   6 -13          7.68         -7.44       115.87 o                         
  10   6 -13        123.50        106.88       103.43 o                         
  11   6 -13        100.18        -20.51       127.52 o                         
  12   6 -13         44.31         13.74       131.08 o                         
  13   6 -13         35.23         14.41       131.44 o                         
   1   7 -13        363.36        444.72        68.23 o                         
   2   7 -13        189.01        149.51        67.21 o                         
   3   7 -13        134.76        142.40        66.16 o                         
   4   7 -13         95.06         58.70        63.12 o                         
   5   7 -13        263.39        276.17        96.48 o                         
   6   7 -13        120.08        160.01       109.94 o                         
   7   7 -13        415.77        447.84       104.58 o                         
   8   7 -13         21.23         63.16       101.24 o                         
   9   7 -13        278.56        309.56       106.66 o                         
  10   7 -13         69.94         57.01       125.40 o                         
  11   7 -13        135.16        117.94       113.49 o                         
  12   7 -13         53.82         98.60       109.30 o                         
   1   8 -13         79.80         97.63        67.73 o                         
   2   8 -13        302.44        248.11        71.28 o                         
   3   8 -13        187.40        132.63        67.70 o                         
   4   8 -13         25.86         14.83        68.97 o                         
   5   8 -13        250.31        270.31       111.69 o                         
   6   8 -13         31.99        108.63       111.47 o                         
   7   8 -13         42.27         85.04       119.04 o                         
   8   8 -13        251.75        292.69       124.56 o                         
   9   8 -13         49.15        115.50       128.47 o                         
  10   8 -13         74.62         57.90       109.64 o                         
  11   8 -13         30.92        171.03       136.18 o                         
   1   9 -13        210.47        135.04        75.45 o                         
   2   9 -13         21.31         67.23        71.88 o                         
   3   9 -13          7.59         58.16        77.60 o                         
   4   9 -13        258.41        231.82       104.69 o                         
   5   9 -13         34.59         69.67       117.30 o                         
   6   9 -13         18.34         63.12       109.37 o                         
   7   9 -13         27.50        116.46       126.17 o                         
   8   9 -13         42.23         50.64       128.44 o                         
   9   9 -13        162.30        177.33       118.11 o                         
   1  10 -13         22.32         -1.44        72.54 o                         
   2  10 -13         14.56         34.99        79.00 o                         
   3  10 -13          3.34         62.35        81.50 o                         
   4  10 -13          9.33        145.63       125.17 o                         
   5  10 -13         13.88         15.31       103.15 o                         
   6  10 -13         38.73         41.27       117.88 o                         
   7  10 -13          2.67         87.66       130.90 o                         
   8  10 -13          7.47        -49.66       125.21 o                         
   1  11 -13         25.12         66.76        82.58 o                         
   2  11 -13         76.03         45.00        85.77 o                         
   3  11 -13        200.09        152.42       134.47 o                         
   4  11 -13         50.96         15.14       112.57 o                         
   5  11 -13         17.78         30.39       122.32 o                         
   0   0 -12        866.23        904.29        45.42 o                         
   2   0 -12        155.67        154.77        23.92 o                         
   0   1 -12       6580.35       6250.13        44.35 o                         
   1   1 -12        713.12        648.27        19.26 o                         
   2   1 -12        657.65        696.84        18.22 o                         
   3   1 -12       1325.87       1228.59        54.67 o                         
   4   1 -12       4762.30       4463.50        66.65 o                         
   0   2 -12       1404.12       1288.23        37.85 o                         
   1   2 -12        794.92        676.39        25.64 o                         
   2   2 -12          7.42         24.50        26.53 o                         
   3   2 -12       2683.53       2655.75        67.92 o                         
   4   2 -12        635.99        661.08        40.64 o                         
   0   3 -12         70.44        149.36        57.18 o                         
   1   3 -12       3356.91       3082.40        43.76 o                         
   2   3 -12        815.48        850.49        29.35 o                         
   3   3 -12       4136.28       3800.09       152.64 o                         
   4   3 -12        601.84        727.31        47.16 o                         
   5   3 -12       1450.96       1542.15        83.91 o                         
   6   3 -12        186.37        126.31        77.56 o                         
   7   3 -12       1212.13       1156.88        95.53 o                         
   0   4 -12        866.71        798.03        40.86 o                         
   1   4 -12        634.99        509.54        31.76 o                         
   2   4 -12        167.74        171.32        44.06 o                         
   3   4 -12       1642.48       1538.56       155.28 o                         
   4   4 -12       1342.37       1552.99        63.61 o                         
   5   4 -12        265.47        345.02        84.76 o                         
   6   4 -12        462.09        416.17        90.00 o                         
   7   4 -12        142.15        137.52        88.77 o                         
   8   4 -12        398.80        508.25       102.14 o                         
   9   4 -12        310.00        237.55        96.06 o                         
  10   4 -12        198.19        104.83       106.47 o                         
   0   5 -12       4266.18       4221.84        97.49 o                         
   1   5 -12        248.30        232.42        29.59 o                         
   2   5 -12        155.93        203.00        53.46 o                         
   3   5 -12        315.05        305.96        54.03 o                         
   4   5 -12       2312.59       2356.31        80.51 o                         
   5   5 -12        723.66        614.35        95.87 o                         
   6   5 -12        182.44        180.55        93.72 o                         
   7   5 -12        647.50        615.93        95.17 o                         
   8   5 -12        738.23        899.24       105.70 o                         
   9   5 -12         16.34         36.53        94.99 o                         
  10   5 -12         54.05         74.30       112.30 o                         
  11   5 -12        134.32        108.89       101.68 o                         
  12   5 -12        289.56        261.81       105.24 o                         
  13   5 -12         32.32         99.86       122.42 o                         
  14   5 -12          3.88        -28.65       126.51 o                         
   0   6 -12       1154.04        838.67        84.77 o                         
   1   6 -12        190.41        193.27        53.00 o                         
   2   6 -12        109.15         89.61        56.75 o                         
   3   6 -12        497.69        449.69        60.58 o                         
   4   6 -12       1435.88       1593.10        68.73 o                         
   5   6 -12        249.62        208.25        93.69 o                         
   6   6 -12        141.50        115.74       101.56 o                         
   7   6 -12          4.08         55.38        93.82 o                         
   8   6 -12        425.15        628.04       110.39 o                         
   9   6 -12          5.66         19.53       104.01 o                         
  10   6 -12         83.93        106.45       106.30 o                         
  11   6 -12          4.37        -25.46       109.42 o                         
  12   6 -12        152.47        266.47       120.66 o                         
  13   6 -12         69.38         48.96       112.58 o                         
   0   7 -12        388.54        307.31        90.41 o                         
   1   7 -12        285.09        257.82        65.36 o                         
   2   7 -12          1.24         12.16        61.15 o                         
   3   7 -12        272.04        258.55        62.66 o                         
   4   7 -12        237.27        236.27        63.07 o                         
   5   7 -12        104.77        147.16        96.52 o                         
   6   7 -12         39.19         99.36        94.31 o                         
   7   7 -12         77.50         48.04       109.70 o                         
   8   7 -12        391.82        645.62       118.15 o                         
   9   7 -12         61.86        170.29       118.02 o                         
  10   7 -12          2.88         -1.06       105.43 o                         
  11   7 -12         44.41         95.09       124.93 o                         
  12   7 -12        112.82        161.91       125.99 o                         
   0   8 -12         35.94         46.88        98.06 o                         
   1   8 -12        205.04        205.64        66.22 o                         
   2   8 -12        629.51        636.60        71.32 o                         
   3   8 -12         70.15        101.82        65.10 o                         
   4   8 -12        129.22        148.66        95.14 o                         
   5   8 -12         27.05        -35.31        95.10 o                         
   6   8 -12        108.88        135.85       108.47 o                         
   7   8 -12          9.58         11.51       101.15 o                         
   8   8 -12         65.49        172.74       102.66 o                         
   9   8 -12          7.04         15.43       103.82 o                         
  10   8 -12         12.10        151.03       126.43 o                         
  11   8 -12          6.38         26.26       104.38 o                         
   0   9 -12        124.49        109.75       106.38 o                         
   1   9 -12        262.46        210.66        66.87 o                         
   2   9 -12        126.98        103.15        71.49 o                         
   3   9 -12        125.23        142.42        72.48 o                         
   4   9 -12         89.59        108.01        95.88 o                         
   5   9 -12         16.10          2.39       109.50 o                         
   6   9 -12         13.26         12.74       111.39 o                         
   7   9 -12         73.79        117.78       120.23 o                         
   8   9 -12         10.18         78.20       122.06 o                         
   9   9 -12         19.76        106.46       127.67 o                         
  10   9 -12        109.03        136.77       106.82 o                         
   0  10 -12         41.67         63.01       114.83 o                         
   1  10 -12         76.38         59.48        79.11 o                         
   2  10 -12        145.36        107.16        75.01 o                         
   3  10 -12         18.31         -2.18       115.96 o                         
   4  10 -12         39.74         20.00       115.50 o                         
   5  10 -12         28.63         37.00       104.70 o                         
   6  10 -12         23.98         38.67       113.01 o                         
   7  10 -12         77.33        141.09       126.72 o                         
   8  10 -12         52.30         51.15       124.01 o                         
   0  11 -12        151.80        193.14       109.41 o                         
   1  11 -12         42.01         -9.64        79.35 o                         
   2  11 -12         85.80        103.15        86.35 o                         
   3  11 -12         21.06        113.28       117.30 o                         
   4  11 -12          5.19        -20.32       123.32 o                         
   5  11 -12         20.11         12.86       104.41 o                         
   6  11 -12          3.80         49.06       126.04 o                         
   2   0 -11      28615.44      30352.90       186.98 o                         
   4   0 -11       1301.01       1575.79        39.35 o                         
   1   1 -11        626.30        520.23        17.48 o                         
   2   1 -11       1023.54       1182.61        23.37 o                         
   3   1 -11        698.11        598.10        21.61 o                         
   4   1 -11        842.30        723.42        40.29 o                         
   1   2 -11       3872.95       3533.16        46.61 o                         
   2   2 -11       2591.89       2858.43        44.29 o                         
   3   2 -11       8952.69       7687.11       109.23 o                         
   4   2 -11        298.71        262.59        35.87 o                         
   1   3 -11        578.44        513.63        30.21 o                         
   2   3 -11       1481.05       1686.41        27.88 o                         
   3   3 -11        282.92        342.63        41.18 o                         
   4   3 -11       3120.48       3614.56       121.59 o                         
   5   3 -11       2295.07       2520.44        93.65 o                         
   6   3 -11        164.82         81.70        78.24 o                         
   1   4 -11       1397.36       1237.52        28.79 o                         
   2   4 -11        784.65        691.94        30.68 o                         
   3   4 -11       2968.95       2602.84        57.15 o                         
   4   4 -11        167.84        204.12        52.96 o                         
   5   4 -11       2686.97       2610.83        98.63 o                         
   6   4 -11        692.53        876.62        90.03 o                         
   7   4 -11        352.86        395.95        90.46 o                         
   9   4 -11       1003.90       1123.59       104.09 o                         
   1   5 -11        220.67        217.12        31.25 o                         
   2   5 -11        479.41        506.33        32.06 o                         
   3   5 -11        282.16        285.83        50.63 o                         
   4   5 -11         91.65         71.55        48.88 o                         
   5   5 -11         66.13         99.34        82.61 o                         
   6   5 -11        662.57        822.22        93.08 o                         
   7   5 -11         12.62         -4.47        84.29 o                         
   8   5 -11         97.31        143.11        89.23 o                         
   9   5 -11        291.96        292.31        94.19 o                         
  10   5 -11        291.67        182.42       111.14 o                         
  11   5 -11        109.26        108.12       104.48 o                         
  12   5 -11        388.32        472.74       107.73 o                         
  13   5 -11          1.04        -12.17       120.71 o                         
  14   5 -11         11.84        -34.11       114.37 o                         
   1   6 -11         90.41        120.47        52.87 o                         
   2   6 -11       1155.91       1051.69        58.74 o                         
   3   6 -11         38.48         43.91        51.86 o                         
   4   6 -11        275.88        338.12        54.78 o                         
   5   6 -11        340.22        354.85        87.10 o                         
   6   6 -11        583.36        670.43        91.22 o                         
   7   6 -11         26.09         -2.94        94.12 o                         
   8   6 -11        426.30        406.92        95.14 o                         
   9   6 -11        454.36        418.93        99.73 o                         
  10   6 -11        387.64        464.65       116.22 o                         
  11   6 -11         63.03         64.06       100.45 o                         
  12   6 -11         69.45         41.14       102.63 o                         
  13   6 -11         36.85         53.38       108.70 o                         
  14   6 -11         51.39        -96.38       131.69 o                         
   1   7 -11         13.99         53.96        57.36 o                         
   2   7 -11        566.08        662.61        63.25 o                         
   3   7 -11        506.11        488.77        60.86 o                         
   4   7 -11        612.82        573.67        66.13 o                         
   5   7 -11        124.41         76.84        98.39 o                         
   6   7 -11         92.32        116.51        97.19 o                         
   7   7 -11        272.49        297.55        99.07 o                         
   8   7 -11        202.34        216.28        94.60 o                         
   9   7 -11         14.43          3.16        97.40 o                         
  10   7 -11          6.91          0.51       112.70 o                         
  11   7 -11        313.01        383.92       105.84 o                         
  12   7 -11         50.03         57.05       116.89 o                         
  13   7 -11         22.99        -14.62       119.52 o                         
   1   8 -11        473.34        414.08        62.99 o                         
   2   8 -11         18.43        108.92        65.25 o                         
   3   8 -11        987.16        953.30        90.06 o                         
   4   8 -11        164.95         60.55        90.82 o                         
   5   8 -11         65.56         11.69        92.51 o                         
   6   8 -11        273.51        302.49       107.71 o                         
   7   8 -11        122.65        101.67        94.08 o                         
   8   8 -11        258.15        290.99       110.50 o                         
   9   8 -11        394.43        488.66       112.24 o                         
  10   8 -11         15.59         77.48       102.09 o                         
  11   8 -11         17.22        104.87       125.40 o                         
  12   8 -11         83.39         84.99       129.18 o                         
   1   9 -11        104.88         91.53        72.19 o                         
   2   9 -11         58.15        121.40        64.57 o                         
   3   9 -11        223.72        257.15        66.38 o                         
   4   9 -11         31.92         15.34        90.79 o                         
   5   9 -11          8.78         38.67       105.59 o                         
   6   9 -11          7.43        -36.59       106.51 o                         
   7   9 -11         28.89         32.65       113.30 o                         
   8   9 -11         44.15         29.48       111.96 o                         
   9   9 -11         13.40         -5.77       118.51 o                         
  10   9 -11         43.76        148.21       119.47 o                         
  11   9 -11          9.11         83.97       120.66 o                         
   1  10 -11        133.19        188.88        72.50 o                         
   2  10 -11        243.97        262.63        79.91 o                         
   3  10 -11         12.40        -15.57       108.53 o                         
   4  10 -11          1.90         21.35        98.25 o                         
   5  10 -11         91.50         79.73       109.94 o                         
   6  10 -11         35.21         95.37       100.59 o                         
   7  10 -11         22.30        102.87       118.22 o                         
   8  10 -11         16.00         40.42       117.65 o                         
   9  10 -11         96.08         14.77       112.81 o                         
   1  11 -11          9.74        -29.34        81.80 o                         
   2  11 -11          3.84         27.55        77.19 o                         
   3  11 -11         39.82         64.40       109.87 o                         
   4  11 -11         65.98         87.15       119.57 o                         
   5  11 -11         15.18         28.55       107.79 o                         
   6  11 -11         30.28         90.19       108.44 o                         
   7  11 -11         20.03        -40.85       117.77 o                         
   1  12 -11         17.26         68.58        86.37 o                         
   2  12 -11          4.33         -8.42       100.81 o                         
   3  12 -11         26.16         71.14       130.37 o                         
   0   0 -10       2403.73       2388.60        48.84 o                         
   2   0 -10        150.45        165.62        19.58 o                         
   0   1 -10       6973.01       6418.57       167.93 o                         
   1   1 -10       1784.90       1614.78        31.68 o                         
   2   1 -10      11908.22      12365.81       154.98 o                         
   3   1 -10       2860.42       2429.13        31.15 o                         
   4   1 -10      10516.19      10348.31        83.01 o                         
   0   2 -10       3667.53       3929.41        45.81 o                         
   1   2 -10        939.33        813.37        19.65 o                         
   2   2 -10        145.75        120.85        17.89 o                         
   3   2 -10        911.83        794.98        19.93 o                         
   4   2 -10       1803.68       1893.98        33.16 o                         
   0   3 -10       4188.24       4468.07        77.26 o                         
   1   3 -10       2506.62       2391.75        29.29 o                         
   2   3 -10        257.47        302.32        21.17 o                         
   3   3 -10       4559.93       3831.26        51.79 o                         
   4   3 -10        966.99       1055.00        82.62 o                         
   5   3 -10       4902.46       5170.39       104.04 o                         
   6   3 -10        157.11        172.22        73.71 o                         
   0   4 -10        448.16        387.58        34.79 o                         
   1   4 -10        516.32        468.39        27.26 o                         
   2   4 -10        404.85        448.84        27.50 o                         
   3   4 -10         72.74         86.01        42.61 o                         
   4   4 -10        572.58        491.60        44.52 o                         
   5   4 -10        197.05        196.99        76.05 o                         
   6   4 -10        388.93        344.69        83.07 o                         
   7   4 -10        568.31        723.08        89.84 o                         
   8   4 -10        492.45        495.16        91.27 o                         
   0   5 -10       7479.77       6895.52        68.66 o                         
   1   5 -10        484.89        405.79        26.56 o                         
   2   5 -10         67.59        101.72        47.63 o                         
   3   5 -10       1370.97       1259.92        52.28 o                         
   4   5 -10       2294.64       2478.99        59.10 o                         
   5   5 -10        360.18        366.42        81.39 o                         
   6   5 -10        160.66        197.46        80.64 o                         
   7   5 -10        213.64        232.08        89.68 o                         
   8   5 -10        892.84       1076.65        92.72 o                         
   9   5 -10         71.15         64.90        90.67 o                         
  10   5 -10         63.97         -9.79       105.83 o                         
  11   5 -10        566.46        645.65       108.45 o                         
  12   5 -10        471.14        514.45       111.40 o                         
  13   5 -10          8.72        -93.79       116.35 o                         
   0   6 -10        805.15        976.33        74.67 o                         
   1   6 -10        358.27        401.57        51.81 o                         
   2   6 -10        440.42        474.13        57.98 o                         
   3   6 -10         19.61         46.54        50.17 o                         
   4   6 -10         48.20         62.42        51.21 o                         
   5   6 -10        263.84        268.36        86.65 o                         
   6   6 -10        131.52        131.69        91.91 o                         
   7   6 -10        158.63        261.87        90.14 o                         
   8   6 -10         73.00        113.92        97.27 o                         
   9   6 -10        590.44        552.44       105.85 o                         
  10   6 -10         94.37        161.35        98.94 o                         
  11   6 -10         11.31         41.97       108.57 o                         
  12   6 -10         97.92        169.82       113.63 o                         
  13   6 -10         51.24        -46.87       121.11 o                         
  14   6 -10        316.90        276.59        78.57 o                         
   0   7 -10       3850.52       3815.17       106.18 o                         
   1   7 -10        656.12        601.74        57.93 o                         
   2   7 -10        154.77        136.95        55.59 o                         
   3   7 -10        137.54        195.97        57.65 o                         
   4   7 -10       1401.63       1479.31        97.93 o                         
   5   7 -10         95.01        133.82        93.39 o                         
   6   7 -10          3.25         47.35        96.22 o                         
   7   7 -10       1183.28       1155.19        97.77 o                         
   8   7 -10        126.97        248.58       105.85 o                         
   9   7 -10         82.03         89.00       104.37 o                         
  10   7 -10         44.23         82.18        99.29 o                         
  11   7 -10          1.32         10.65       114.13 o                         
  12   7 -10        195.56        223.52       112.06 o                         
  13   7 -10         60.93         41.29       117.93 o                         
   0   8 -10        945.66        993.16        98.31 o                         
   1   8 -10        168.58        176.32        64.13 o                         
   2   8 -10         64.48         95.68        61.00 o                         
   3   8 -10        319.07        328.88        65.67 o                         
   4   8 -10         34.64         53.89        85.91 o                         
   5   8 -10          4.78         12.65        86.67 o                         
   6   8 -10        105.43        213.06       100.08 o                         
   7   8 -10        246.22        316.92       100.16 o                         
   8   8 -10         14.18         17.95       105.93 o                         
   9   8 -10        247.65        310.56       112.22 o                         
  10   8 -10         29.00         76.49       106.36 o                         
  11   8 -10         14.33        148.85       115.24 o                         
  12   8 -10          3.71         18.75       100.44 o                         
   0   9 -10        630.20        657.87       102.11 o                         
   1   9 -10         28.34         23.80        61.63 o                         
   2   9 -10        125.97        111.90        66.46 o                         
   3   9 -10        252.84        260.48        70.92 o                         
   4   9 -10        423.74        244.51        97.04 o                         
   5   9 -10        135.77        169.09       107.04 o                         
   6   9 -10         77.39         28.42        96.18 o                         
   7   9 -10         43.52         48.71       109.58 o                         
   8   9 -10         12.66          2.35       106.12 o                         
   9   9 -10         93.67         77.12       111.98 o                         
  10   9 -10          3.82        120.23       117.40 o                         
  11   9 -10         22.24         55.06       101.67 o                         
   0  10 -10        103.57        131.96       106.35 o                         
   1  10 -10         50.56         57.03        69.52 o                         
   2  10 -10         70.98         56.42        66.93 o                         
   3  10 -10        292.77        268.17        93.68 o                         
   4  10 -10         32.38         73.91       100.37 o                         
   5  10 -10         40.86         47.11       108.25 o                         
   6  10 -10          7.13         -5.99        92.93 o                         
   7  10 -10          4.70        -16.93       103.54 o                         
   8  10 -10         14.57        -13.96       109.64 o                         
   9  10 -10         10.17         -0.68       105.66 o                         
  10  10 -10         12.64         67.05       115.37 o                         
   0  11 -10         15.55         63.94       107.18 o                         
   1  11 -10          1.35        -57.51        77.14 o                         
   2  11 -10         75.31        136.52       115.13 o                         
   3  11 -10        135.20        136.26       113.42 o                         
   4  11 -10         47.66         62.35        98.25 o                         
   5  11 -10          3.70         18.96       116.70 o                         
   6  11 -10          4.05         33.07       106.55 o                         
   7  11 -10          8.77        -18.57        99.59 o                         
   0  12 -10          6.27         18.21        99.27 o                         
   1  12 -10         25.10         43.10        77.73 o                         
   2  12 -10         41.30          5.73       121.88 o                         
   3  12 -10         34.22         37.28        98.30 o                         
   4  12 -10         40.33         31.01       122.09 o                         
   2   0  -9      26135.22      26573.59        73.19 o                         
   1   1  -9        823.54        814.18        15.38 o                         
   2   1  -9        314.57        351.65        18.52 o                         
   3   1  -9       2086.63       1853.68        37.32 o                         
   5   1  -9        459.57        502.50        18.23 o                         
   1   2  -9       7507.12       6534.00        44.02 o                         
   2   2  -9      12923.40      13734.22       119.47 o                         
   3   2  -9       7858.45       7065.78       112.24 o                         
   4   2  -9       5513.72       6134.95        59.61 o                         
   1   3  -9        393.00        398.37        20.36 o                         
   2   3  -9       1865.95       2092.09        26.24 o                         
   3   3  -9       1083.46       1021.69        21.45 o                         
   4   3  -9        279.00        236.98        27.65 o                         
   5   3  -9        521.61        661.82        68.31 o                         
  12   3  -9        198.46        341.17        78.56 o                         
   1   4  -9       3570.94       3234.22        32.77 o                         
   2   4  -9       2595.50       2348.06        29.95 o                         
   3   4  -9       1246.39       1048.07        42.05 o                         
   4   4  -9        187.49        294.88        42.45 o                         
   5   4  -9       2540.09       2356.91        85.29 o                         
   6   4  -9       1582.43       1709.66       143.51 o                         
   7   4  -9       1715.20       1599.98        90.47 o                         
   8   4  -9        235.60        233.21        84.42 o                         
  13   4  -9        644.41        631.30        90.80 o                         
   1   5  -9        475.14        450.10        24.90 o                         
   2   5  -9        109.33         99.63        33.45 o                         
   3   5  -9        360.64        382.59        46.53 o                         
   4   5  -9        252.30        268.07        47.32 o                         
   5   5  -9         97.62        128.58        74.09 o                         
   6   5  -9        291.19        272.55        39.90 o                         
   7   5  -9        357.53        376.82        83.07 o                         
   8   5  -9        756.64        760.52        93.83 o                         
   9   5  -9         15.73         37.15        94.71 o                         
  10   5  -9        289.75        317.06        98.40 o                         
  11   5  -9         35.87        -62.08       102.32 o                         
  12   5  -9        272.27        231.69       107.53 o                         
  13   5  -9         33.93         13.49       100.11 o                         
  14   5  -9        267.76        337.28        93.75 o                         
   1   6  -9         34.29         43.88        48.05 o                         
   2   6  -9       1938.04       1738.00        55.31 o                         
   3   6  -9        199.27        190.62        47.71 o                         
   4   6  -9        700.91        736.42        79.28 o                         
   5   6  -9         50.44         36.82        79.05 o                         
   6   6  -9       1455.09       1600.46        91.90 o                         
   7   6  -9        141.92         93.29        88.42 o                         
   8   6  -9        152.97        200.45        84.25 o                         
   9   6  -9        184.73        235.86        87.59 o                         
  10   6  -9        857.22       1138.97       105.17 o                         
  11   6  -9          6.10         22.80        97.80 o                         
  12   6  -9        134.63        116.79       108.81 o                         
  13   6  -9         31.58        -84.56       112.35 o                         
  14   6  -9        281.93        371.31        75.02 o                         
  15   6  -9          7.96        -52.73        87.33 o                         
   1   7  -9         75.87         75.42        54.69 o                         
   2   7  -9        247.89        326.98        54.29 o                         
   3   7  -9        240.28        246.09        55.58 o                         
   4   7  -9        227.80        274.45        79.54 o                         
   5   7  -9         42.40         16.42        86.53 o                         
   6   7  -9        102.78        116.15        90.95 o                         
   7   7  -9        286.59        271.86        93.55 o                         
   8   7  -9        146.89        211.48        97.07 o                         
   9   7  -9         72.12         63.25        96.99 o                         
  10   7  -9         74.65        126.04       105.20 o                         
  11   7  -9        173.33        180.96        94.03 o                         
  12   7  -9         14.00        -17.91       107.28 o                         
  13   7  -9         55.23         44.68       108.63 o                         
  14   7  -9         62.02         43.11        75.74 o                         
   1   8  -9        760.74        778.25        62.20 o                         
   2   8  -9        230.22        308.65        62.00 o                         
   3   8  -9         63.73        127.46        60.26 o                         
   4   8  -9        150.25        157.30        90.64 o                         
   5   8  -9        302.81        318.07        91.41 o                         
   6   8  -9         96.02         72.83        94.18 o                         
   7   8  -9         81.84        140.91        94.80 o                         
   8   8  -9          5.63         21.48       101.47 o                         
   9   8  -9         63.16         36.68       103.22 o                         
  10   8  -9        256.03        289.10       108.98 o                         
  11   8  -9        148.68        197.89        97.79 o                         
  12   8  -9          2.99         -8.76       110.99 o                         
  13   8  -9        327.91        438.17       120.17 o                         
   1   9  -9        196.89        187.96        63.62 o                         
   2   9  -9        101.01         73.66        61.07 o                         
   3   9  -9         86.38        149.74        89.92 o                         
   4   9  -9        548.28        524.23        98.53 o                         
   5   9  -9         26.16         20.41        94.08 o                         
   6   9  -9         38.55        114.87        87.19 o                         
   7   9  -9          6.98         51.44       103.19 o                         
   8   9  -9        101.34        129.19       103.35 o                         
   9   9  -9         60.44         35.41       105.03 o                         
  10   9  -9        124.65        216.20       112.39 o                         
  11   9  -9         19.30         26.26        96.76 o                         
  12   9  -9        146.12        128.61       116.72 o                         
   1  10  -9         25.46         62.35        67.61 o                         
   2  10  -9        130.87        140.87        68.31 o                         
   3  10  -9        100.45         82.66       101.74 o                         
   4  10  -9         51.72          1.77        98.85 o                         
   5  10  -9        194.89        233.34        90.20 o                         
   6  10  -9          6.77         59.92       105.83 o                         
   7  10  -9         16.05         69.43        93.90 o                         
   8  10  -9         13.22        -53.69        92.56 o                         
   9  10  -9         11.64        -15.97        97.37 o                         
  10  10  -9          4.36         59.20       114.99 o                         
   1  11  -9         22.71         46.08        65.74 o                         
   2  11  -9         38.92          8.29        91.32 o                         
   3  11  -9        187.04        167.35       102.24 o                         
   4  11  -9        122.83        201.96       111.64 o                         
   5  11  -9         19.67         73.19        91.81 o                         
   6  11  -9          1.24         97.80       112.18 o                         
   7  11  -9         62.15         35.96       112.39 o                         
   8  11  -9         31.40         37.82       114.57 o                         
   1  12  -9        219.44        162.37        97.92 o                         
   2  12  -9        142.05         43.84       110.29 o                         
   3  12  -9         11.50         25.10       112.44 o                         
   4  12  -9        164.40        131.91       108.28 o                         
   5  12  -9          9.01         61.72       110.10 o                         
   0   0  -8       2894.22       3202.89        45.65 o                         
   2   0  -8        964.91        957.66        18.22 o                         
   8   0  -8         47.35         99.68        34.61 o                         
   0   1  -8      13610.01      13450.04        90.55 o                         
   1   1  -8       6657.03       5879.76        29.94 o                         
   2   1  -8        589.06        757.34        47.50 o                         
   3   1  -8       6399.28       5575.38        57.67 o                         
   5   1  -8       2291.20       2058.20        25.65 o                         
   6   1  -8       1829.52       1536.95        31.03 o                         
   7   1  -8        858.75        772.46        31.26 o                         
   9   1  -8        593.28        534.07        48.75 o                         
  10   1  -8        793.05        803.92        56.24 o                         
   0   2  -8        169.92        137.97        23.18 o                         
   1   2  -8        996.56        930.25        24.08 o                         
   2   2  -8        339.86        294.68        15.49 o                         
   3   2  -8       5598.84       5292.27        50.70 o                         
   4   2  -8       3490.63       3793.04        68.07 o                         
   5   2  -8       1360.25       1279.57        60.46 o                         
   6   2  -8        105.82         97.86        25.03 o                         
  11   2  -8        273.48        308.14        65.73 o                         
  12   2  -8        101.58        190.78        72.58 o                         
   0   3  -8        252.73        275.77        24.93 o                         
   1   3  -8       8545.53       7852.38        66.52 o                         
   2   3  -8        949.39       1361.42        23.67 o                         
   3   3  -8       8662.95       7875.33        52.43 o                         
   4   3  -8        213.18        324.13        43.56 o                         
   5   3  -8       3313.21       2816.32        40.73 o                         
   6   3  -8         31.65         58.98        31.39 o                         
  12   3  -8        673.61        748.12        76.62 o                         
  13   3  -8        271.27        296.94        78.83 o                         
   0   4  -8        279.41        266.46        28.44 o                         
   1   4  -8        439.98        486.95        21.31 o                         
   2   4  -8       4008.55       4342.64        79.74 o                         
   3   4  -8        147.30        181.54        37.72 o                         
   4   4  -8        134.08        286.65        57.68 o                         
   5   4  -8        341.82        488.46        33.57 o                         
   6   4  -8       1747.62       1943.09        69.62 o                         
   7   4  -8        320.85        320.73        70.72 o                         
  12   4  -8        156.83        113.71        84.20 o                         
  13   4  -8         78.86        126.10        90.54 o                         
  14   4  -8        140.80        158.39        85.85 o                         
   0   5  -8       2458.12       2463.43        73.75 o                         
   1   5  -8       1238.78       1247.26        27.43 o                         
   2   5  -8         51.92        202.78        31.76 o                         
   3   5  -8        179.22        147.69        40.57 o                         
   4   5  -8       4815.20       4569.08        96.45 o                         
   5   5  -8        314.47        366.59        36.46 o                         
   6   5  -8        453.64        577.34        41.04 o                         
   7   5  -8        512.23        521.52        76.22 o                         
   8   5  -8       3436.02       3997.19       109.58 o                         
   9   5  -8         99.15         31.97        88.29 o                         
  10   5  -8        359.75        340.34        86.06 o                         
  11   5  -8        339.60        312.51        97.45 o                         
  13   5  -8          8.61         36.70       101.69 o                         
  14   5  -8        195.04        149.91        92.89 o                         
  15   5  -8         97.82        260.02       117.00 o                         
   0   6  -8         96.35         71.89        62.94 o                         
   1   6  -8         15.71         32.72        45.89 o                         
   2   6  -8       2100.36       2145.75        73.18 o                         
   3   6  -8        253.45        286.81        47.13 o                         
   4   6  -8         86.92         91.21        68.51 o                         
   5   6  -8        509.97        541.37        76.31 o                         
   6   6  -8        392.45        341.57        75.75 o                         
   7   6  -8         68.80         73.28        76.70 o                         
   8   6  -8        200.45        247.43        89.84 o                         
   9   6  -8       1262.70       1284.19       101.81 o                         
  10   6  -8        474.15        509.95        96.79 o                         
  11   6  -8          6.95         41.20        95.68 o                         
  12   6  -8         83.06         -3.21        92.28 o                         
  13   6  -8         85.93         52.64       101.84 o                         
  14   6  -8         56.40        113.73        77.09 o                         
  15   6  -8          1.47         -9.20        76.94 o                         
   0   7  -8        601.32        595.62        73.29 o                         
   1   7  -8        118.54        153.58        52.35 o                         
   2   7  -8        275.19        279.20        50.78 o                         
   3   7  -8        778.61        755.66        54.34 o                         
   4   7  -8        924.87        930.55        80.85 o                         
   5   7  -8        931.58        959.96        88.42 o                         
   6   7  -8        315.13        341.81        88.07 o                         
   7   7  -8        267.61        302.63        90.34 o                         
   8   7  -8       1452.44       1442.62        96.33 o                         
   9   7  -8        278.71        336.25        88.45 o                         
  10   7  -8        112.35        114.20        91.50 o                         
  11   7  -8        103.82        142.93       104.71 o                         
  12   7  -8         77.12         34.64       106.90 o                         
  13   7  -8          7.98        -65.72       112.71 o                         
  14   7  -8         63.97         15.31        79.34 o                         
   0   8  -8       1281.33       1516.72        87.57 o                         
   1   8  -8        316.14        270.57        55.07 o                         
   2   8  -8        121.06        132.60        55.35 o                         
   3   8  -8          5.95         34.63        56.66 o                         
   4   8  -8         24.67         98.36        80.59 o                         
   5   8  -8        523.44        448.55        91.68 o                         
   6   8  -8         70.59         20.62        91.09 o                         
   7   8  -8         10.74         29.75        84.49 o                         
   8   8  -8         50.22        148.27        95.26 o                         
   9   8  -8         34.61          6.46        97.09 o                         
  10   8  -8        135.75        175.28       105.41 o                         
  11   8  -8          6.57        -21.80        91.34 o                         
  12   8  -8         27.85         -8.47       109.62 o                         
  13   8  -8          2.32        -55.57       115.87 o                         
   0   9  -8        747.15        614.48        84.77 o                         
   1   9  -8        441.99        480.70        62.67 o                         
   2   9  -8        301.41        382.37        61.92 o                         
   3   9  -8        457.74        452.82        92.57 o                         
   4   9  -8         58.59         88.28        84.03 o                         
   5   9  -8         57.08         41.63        83.14 o                         
   6   9  -8         10.93         22.10        95.11 o                         
   7   9  -8        157.52        252.90        95.32 o                         
   8   9  -8        110.33        197.39       102.85 o                         
   9   9  -8        260.88        187.44       105.37 o                         
  10   9  -8        157.93        287.03       108.22 o                         
  11   9  -8        114.35        133.10        93.01 o                         
  12   9  -8         79.64         54.92       112.35 o                         
   0  10  -8         30.89         21.94        83.53 o                         
   1  10  -8         68.39        106.09        68.26 o                         
   2  10  -8         32.86         13.89        96.03 o                         
   3  10  -8        140.19        189.84        91.71 o                         
   4  10  -8         16.13         14.15        90.68 o                         
   5  10  -8          5.90         94.95        99.24 o                         
   6  10  -8         27.15         51.31        90.27 o                         
   7  10  -8         26.52         19.06       104.10 o                         
   8  10  -8         17.76        -27.77       100.07 o                         
   9  10  -8        105.50         83.45       102.76 o                         
  10  10  -8        115.58        -11.28       115.30 o                         
   0  11  -8         13.59         -8.91        91.60 o                         
   1  11  -8          4.44         20.95        65.42 o                         
   2  11  -8          7.28         39.23        96.44 o                         
   3  11  -8         41.96         54.45        89.47 o                         
   4  11  -8          7.56         59.73        95.20 o                         
   5  11  -8         76.57         32.76       104.74 o                         
   6  11  -8         17.14         15.43        91.06 o                         
   7  11  -8         24.03          4.25        97.60 o                         
   8  11  -8          5.43        -20.94       104.13 o                         
   9  11  -8          6.55        123.03        99.18 o                         
   0  12  -8          9.30         44.07       109.59 o                         
   1  12  -8        183.87        141.16        68.41 o                         
   2  12  -8         15.89         58.21        93.13 o                         
   3  12  -8         11.69          9.54       108.63 o                         
   4  12  -8         14.29         34.58        98.24 o                         
   5  12  -8         14.71        -88.83       112.72 o                         
   6  12  -8         14.34         61.90       103.26 o                         
   2   0  -7       4317.68       3713.78        79.31 o                         
   8   0  -7        672.80        645.10        38.55 o                         
  10   0  -7       8696.87       8857.09        98.76 o                         
   1   1  -7         81.99         87.77         9.97 o                         
   2   1  -7       1605.42       1591.05        34.27 o                         
   3   1  -7        264.55        216.87        11.35 o                         
   5   1  -7        102.37        115.02        11.74 o                         
   6   1  -7        648.06        855.71        27.55 o                         
   7   1  -7        415.63        363.70        26.94 o                         
   8   1  -7        516.90        536.94        34.37 o                         
   9   1  -7        178.59        195.95        46.55 o                         
  10   1  -7       1079.00       1199.02        59.31 o                         
  11   1  -7        214.19        228.86        55.46 o                         
   1   2  -7       7074.07       5652.02        71.91 o                         
   2   2  -7       7925.90       8381.46       112.33 o                         
   3   2  -7        959.44        807.44        23.24 o                         
   4   2  -7        113.66        108.68        42.51 o                         
   5   2  -7      15038.41      13704.58       164.86 o                         
   6   2  -7       4439.74       4649.26        41.17 o                         
  10   2  -7        891.26       1091.89        62.86 o                         
  11   2  -7        183.30        223.14        60.77 o                         
  12   2  -7        835.72        738.11        70.62 o                         
  13   2  -7       1422.95       1446.19        87.92 o                         
   1   3  -7       1411.00       1297.84        40.29 o                         
   2   3  -7       3129.01       3164.66        26.63 o                         
   3   3  -7       2131.18       2073.37        33.19 o                         
   4   3  -7       1681.67       2032.20       114.67 o                         
   5   3  -7        288.32        295.54        23.53 o                         
   6   3  -7        360.83        365.90        17.22 o                         
  11   3  -7       1729.66       1990.53        84.91 o                         
  12   3  -7        515.58        520.15        80.86 o                         
  13   3  -7        364.76        387.04        83.82 o                         
  14   3  -7        461.65        516.62        94.40 o                         
   1   4  -7       8694.64       7825.26        69.05 o                         
   2   4  -7      10660.12      11063.30        59.43 o                         
   3   4  -7       3074.48       2771.88        81.25 o                         
   4   4  -7        751.02        936.26        75.05 o                         
   5   4  -7      10550.19      10410.16       252.64 o                         
   6   4  -7       1785.32       1463.22        39.73 o                         
   7   4  -7       2085.35       1909.44        45.13 o                         
  12   4  -7        338.67        316.11        76.86 o                         
  13   4  -7        576.53        625.01        95.87 o                         
  14   4  -7         53.48        120.46        88.55 o                         
  15   4  -7         90.28         45.61       108.33 o                         
   1   5  -7        202.70        251.62        28.41 o                         
   2   5  -7        473.53        479.49        30.55 o                         
   3   5  -7        116.05        134.89        29.27 o                         
   4   5  -7       1542.34       1687.22        74.03 o                         
   5   5  -7        236.39        245.57        36.76 o                         
   6   5  -7        405.21        369.70        45.23 o                         
   7   5  -7        236.11        230.39        40.22 o                         
   8   5  -7        429.44        290.02        74.87 o                         
   9   5  -7        429.37        382.34        79.77 o                         
  10   5  -7        197.14        211.30        88.94 o                         
  13   5  -7         71.45        115.09        93.67 o                         
  14   5  -7         94.09         53.49       100.81 o                         
  15   5  -7         28.76        116.86       114.77 o                         
  16   5  -7        164.10        122.29       114.92 o                         
   1   6  -7        633.61        653.53        44.37 o                         
   2   6  -7       3149.41       3320.64       101.12 o                         
   3   6  -7        291.42        328.38        46.24 o                         
   4   6  -7        187.22        225.01        65.63 o                         
   5   6  -7        181.22        177.42        71.02 o                         
   6   6  -7       1723.97       1899.88        82.53 o                         
   7   6  -7         39.54         43.73        70.32 o                         
   8   6  -7        551.40        650.91        84.98 o                         
   9   6  -7        117.23        127.50        79.24 o                         
  10   6  -7        288.75        451.54        91.19 o                         
  11   6  -7        293.95        219.19        92.85 o                         
  12   6  -7         85.78         19.31       102.28 o                         
  13   6  -7        137.28        103.08        74.94 o                         
  14   6  -7        337.90        457.60        70.03 o                         
  15   6  -7         23.31         -0.60        81.86 o                         
   1   7  -7         24.08         54.69        47.65 o                         
   2   7  -7        627.16        578.50        51.78 o                         
   3   7  -7        209.69        259.77        51.29 o                         
   4   7  -7        128.64        151.88        75.65 o                         
   5   7  -7        358.89        395.87        73.43 o                         
   6   7  -7        568.34        651.37        84.09 o                         
   7   7  -7        636.70        710.99        86.76 o                         
   8   7  -7        340.68        432.23        81.92 o                         
   9   7  -7         78.95         19.73        83.47 o                         
  10   7  -7         81.06         88.31        82.86 o                         
  11   7  -7         98.06        117.25       100.28 o                         
  12   7  -7         43.46         44.00        88.69 o                         
  13   7  -7         40.80        -19.47        90.66 o                         
  14   7  -7          5.49         66.79        78.04 o                         
   1   8  -7        484.88        417.22        54.39 o                         
   2   8  -7        230.49        189.06        52.67 o                         
   3   8  -7        118.84        160.53        70.76 o                         
   4   8  -7         69.98         16.13        79.34 o                         
   5   8  -7        497.47        490.22        79.23 o                         
   6   8  -7        197.37        149.81        77.71 o                         
   7   8  -7        141.93        205.02        80.62 o                         
   8   8  -7        272.28        379.10        92.82 o                         
   9   8  -7        337.21        393.38        94.21 o                         
  10   8  -7         12.56         70.20        98.71 o                         
  11   8  -7         46.28         26.73        91.82 o                         
  12   8  -7         47.41         48.89       105.63 o                         
  13   8  -7         15.96         28.80       108.77 o                         
   1   9  -7        163.50        166.40        57.82 o                         
   2   9  -7         43.71         84.09        57.72 o                         
   3   9  -7        329.94        336.76        79.93 o                         
   4   9  -7        157.22        162.49        81.22 o                         
   5   9  -7         12.40         23.19        82.69 o                         
   6   9  -7        210.75        212.80        83.33 o                         
   7   9  -7          6.95         12.18        86.44 o                         
   8   9  -7        102.72        155.67        93.05 o                         
   9   9  -7         35.12         27.02        98.81 o                         
  10   9  -7          4.76         61.78        97.07 o                         
  11   9  -7         18.77          5.26        87.93 o                         
  12   9  -7         13.37         36.35       103.98 o                         
   1  10  -7        355.40        435.23        65.74 o                         
   2  10  -7         11.85         46.12        88.70 o                         
   3  10  -7          6.92         26.26        82.52 o                         
   4  10  -7          9.93        -30.52        80.46 o                         
   5  10  -7         21.09         26.94        82.15 o                         
   6  10  -7        105.62        104.34        96.26 o                         
   7  10  -7         12.20         14.95        84.17 o                         
   8  10  -7         17.66         85.62        99.74 o                         
   9  10  -7          0.17        -34.77       103.15 o                         
  10  10  -7        119.31        164.48       102.18 o                         
  11  10  -7          8.88         21.24        68.28 o                         
   1  11  -7         35.66         46.73        94.74 o                         
   2  11  -7         94.16         90.10        96.87 o                         
   3  11  -7          9.01         49.69        94.26 o                         
   4  11  -7         27.29         26.70        85.53 o                         
   5  11  -7         56.28         60.45        96.44 o                         
   6  11  -7         33.13         51.47        94.30 o                         
   7  11  -7         19.03         49.25       101.51 o                         
   8  11  -7         62.02         50.29        73.19 o                         
   9  11  -7         51.41        113.25        75.30 o                         
   1  12  -7        144.16        164.48        56.51 o                         
   2  12  -7         82.02         70.99        50.38 o                         
   3  12  -7         13.23         23.65        65.67 o                         
   4  12  -7         14.99        -23.53        69.41 o                         
   5  12  -7         10.55        -44.17        74.28 o                         
   6  12  -7          2.38         18.36        67.91 o                         
   7  12  -7          0.74          8.94        77.88 o                         
   1  13  -7          9.31          4.40        55.93 o                         
   2  13  -7          2.20        -29.76        74.77 o                         
   0   0  -6      62263.44      62298.54       147.10 o                         
   2   0  -6        886.80        901.73        18.73 o                         
   8   0  -6        801.47        889.52        40.97 o                         
  10   0  -6       1181.70       1259.92        56.50 o                         
   0   1  -6     124189.39     133377.70       163.89 o                         
   1   1  -6      14405.71      13004.51        75.29 o                         
   2   1  -6       9680.73      11969.25        69.24 o                         
   3   1  -6       6269.26       6002.04        52.88 o                         
   5   1  -6       3779.84       3155.49        33.90 o                         
   6   1  -6       6123.94       7078.47        55.17 o                         
   7   1  -6       1157.51        873.02        33.84 o                         
   8   1  -6       2456.11       2143.48        56.25 o                         
   9   1  -6        205.10        195.74        28.69 o                         
  10   1  -6        396.86        408.58        51.02 o                         
  11   1  -6        787.74        675.24        60.59 o                         
  12   1  -6       1257.07       1613.32        78.06 o                         
  13   1  -6        292.47        238.51        74.82 o                         
   0   2  -6       8883.52       9569.65        75.52 o                         
   1   2  -6       1167.52        978.21        16.31 o                         
   2   2  -6       1008.65       1130.20        16.44 o                         
   3   2  -6        740.88        646.97        26.90 o                         
   4   2  -6        984.60        780.96        43.63 o                         
   5   2  -6       8172.46       8048.00       184.93 o                         
   6   2  -6       2428.04       2672.21        62.79 o                         
   7   2  -6       5147.61       5109.02        83.05 o                         
  10   2  -6        156.94        184.51        54.39 o                         
  11   2  -6        527.76        465.48        62.60 o                         
  12   2  -6        731.69        829.44        76.48 o                         
  13   2  -6       1201.68       1088.89        81.91 o                         
  14   2  -6        180.75        147.22        87.39 o                         
   0   3  -6       1082.22       1131.41        26.70 o                         
   1   3  -6       6920.31       6133.08        44.07 o                         
   2   3  -6        687.02        698.57        22.78 o                         
   3   3  -6       7790.77       6817.58        57.21 o                         
   4   3  -6       1767.58       1874.30        41.09 o                         
   5   3  -6       2505.67       2520.98        91.22 o                         
   6   3  -6        149.68        191.34        17.07 o                         
  11   3  -6       3819.93       3711.25        95.19 o                         
  12   3  -6         57.92         55.16        68.41 o                         
  13   3  -6        517.84        682.01        89.72 o                         
  14   3  -6        188.36        112.15        82.83 o                         
  15   3  -6        512.52        613.28       100.01 o                         
   0   4  -6       2296.05       2256.40        36.40 o                         
   1   4  -6       1843.05       1800.37        24.77 o                         
   2   4  -6       3342.48       3813.46        99.24 o                         
   3   4  -6       2796.01       2608.08        47.33 o                         
   4   4  -6         92.29        207.33        34.26 o                         
   5   4  -6       2607.95       2460.73        62.11 o                         
   6   4  -6        232.96        276.62        21.27 o                         
   7   4  -6        844.35        844.34        40.16 o                         
  12   4  -6        597.85        577.91        87.46 o                         
  13   4  -6         58.14         76.31        78.61 o                         
  14   4  -6        170.79        171.11        99.64 o                         
  15   4  -6         57.75        155.75       108.70 o                         
  16   4  -6        163.82        -27.72       110.19 o                         
   0   5  -6       1301.43       1325.15        40.42 o                         
   1   5  -6       1127.12       1176.07        31.56 o                         
   2   5  -6        674.45        777.51        27.53 o                         
   3   5  -6        279.85        303.17        30.44 o                         
   4   5  -6       5577.28       5754.39        94.85 o                         
   5   5  -6        464.97        495.42        39.85 o                         
   6   5  -6       1151.30       1173.05        47.79 o                         
   7   5  -6        564.44        558.22        39.57 o                         
   8   5  -6       3291.56       3539.66        98.87 o                         
   9   5  -6        151.71        138.89        79.30 o                         
  10   5  -6        665.33        574.06        84.77 o                         
  12   5  -6       1199.94       1425.38       102.08 o                         
  13   5  -6          1.28         19.03        83.42 o                         
  14   5  -6        287.41        377.17       108.68 o                         
  15   5  -6        253.00        320.28       113.05 o                         
  16   5  -6        124.86         86.06       112.82 o                         
   0   6  -6       1531.29       1401.58        64.18 o                         
   1   6  -6        889.01        884.48        45.21 o                         
   2   6  -6        793.36        809.67        44.38 o                         
   3   6  -6         99.45        111.33        42.64 o                         
   4   6  -6       1028.44       1056.67        70.57 o                         
   5   6  -6        125.78        133.76        65.30 o                         
   6   6  -6         19.78          4.52        64.94 o                         
   7   6  -6         13.88         15.87        69.23 o                         
   8   6  -6         17.92         82.38        72.40 o                         
   9   6  -6         17.43         10.64        75.74 o                         
  10   6  -6        143.59        119.48        79.31 o                         
  11   6  -6         15.03         20.22        91.82 o                         
  12   6  -6        209.60        146.67        89.77 o                         
  13   6  -6        105.71         64.90        67.98 o                         
  14   6  -6        144.07        134.63        73.66 o                         
  15   6  -6          7.15         84.67        74.11 o                         
   0   7  -6        234.08        199.67        62.44 o                         
   1   7  -6       1327.09       1272.44        51.31 o                         
   2   7  -6         21.42         57.44        44.50 o                         
   3   7  -6        347.52        359.28        69.59 o                         
   4   7  -6       1279.99       1253.76        73.78 o                         
   5   7  -6        155.53        129.00        71.18 o                         
   6   7  -6        170.86        224.87        69.15 o                         
   7   7  -6         25.58         28.99        70.84 o                         
   8   7  -6        241.89        316.92        77.21 o                         
   9   7  -6        710.56        684.93        86.83 o                         
  10   7  -6         75.69        120.85        80.63 o                         
  11   7  -6        198.77        226.50        89.39 o                         
  12   7  -6        279.54        301.48        89.96 o                         
  13   7  -6        490.49        473.61        76.83 o                         
  14   7  -6         93.54        129.93        72.50 o                         
  15   7  -6         11.71        -11.28       131.31 o                         
   0   8  -6        154.53        263.00        72.67 o                         
   1   8  -6         38.30         51.97        49.34 o                         
   2   8  -6        147.55        189.23        48.24 o                         
   3   8  -6         84.26         20.59        66.14 o                         
   4   8  -6        155.27         94.12        69.11 o                         
   5   8  -6        276.42        195.19        78.15 o                         
   6   8  -6         41.51         21.91        80.06 o                         
   7   8  -6        538.80        542.34        87.40 o                         
   8   8  -6        444.68        432.94        81.45 o                         
   9   8  -6        281.52        293.87        89.29 o                         
  10   8  -6         25.62        137.91        93.91 o                         
  11   8  -6         40.44         36.10        85.49 o                         
  12   8  -6         53.87         -1.60        99.53 o                         
  13   8  -6         72.77         13.71        68.66 o                         
  14   8  -6        126.10        141.36       104.64 o                         
   0   9  -6        584.33        713.14        84.41 o                         
   1   9  -6        801.47        841.84        61.26 o                         
   2   9  -6       3116.91       3261.49       101.76 o                         
   3   9  -6        430.77        408.19        75.15 o                         
   4   9  -6        192.04        258.60        81.88 o                         
   5   9  -6          8.52         67.43        82.76 o                         
   6   9  -6        159.07        146.64        85.48 o                         
   7   9  -6        406.46        384.13        88.06 o                         
   8   9  -6        140.86         97.96        85.29 o                         
   9   9  -6         60.37         46.44        82.35 o                         
  10   9  -6         31.93         80.33        84.52 o                         
  11   9  -6         21.21         43.65        69.39 o                         
  12   9  -6         27.43          3.39        82.33 o                         
  13   9  -6          8.38         -2.15        95.21 o                         
   0  10  -6        626.18        551.28        85.05 o                         
   1  10  -6        257.64        292.59        60.44 o                         
   2  10  -6         93.04         81.56        85.98 o                         
   3  10  -6         62.10         50.04        76.66 o                         
   4  10  -6         25.61         30.31        77.13 o                         
   5  10  -6         11.99         27.05        77.04 o                         
   6  10  -6         91.66         47.57        81.05 o                         
   7  10  -6         22.50         28.95        90.57 o                         
   8  10  -6         16.46         83.08        91.87 o                         
   9  10  -6         54.74         20.58        65.77 o                         
  10  10  -6          6.55         -4.57        69.68 o                         
  11  10  -6         25.35         29.20        82.84 o                         
   0  11  -6         40.48        105.27        59.11 o                         
   1  11  -6         89.98        138.07        46.86 o                         
   2  11  -6        150.02        127.19        58.30 o                         
   3  11  -6        120.67        121.30        88.40 o                         
   4  11  -6         56.94         15.47        83.11 o                         
   5  11  -6         19.16          3.39        64.07 o                         
   6  11  -6         24.38         27.37        66.12 o                         
   7  11  -6         31.00         69.15        68.85 o                         
   8  11  -6         35.25         51.66        66.79 o                         
   9  11  -6          6.66         93.17       100.14 o                         
   0  12  -6        236.87        216.42        80.56 o                         
   1  12  -6        113.01         79.71        51.90 o                         
   2  12  -6         39.53         26.07        49.79 o                         
   3  12  -6         67.70         54.77        64.99 o                         
   4  12  -6         24.78         32.67        68.97 o                         
   5  12  -6         21.39         27.37        69.77 o                         
   6  12  -6          6.75         26.91        68.80 o                         
   7  12  -6          2.30        -75.68       111.82 o                         
   0  13  -6        173.83        207.32       103.29 o                         
   1  13  -6          7.07         39.91        65.83 o                         
   2  13  -6          9.88         29.30        73.55 o                         
   3  13  -6         13.83         24.91        74.55 o                         
   2   0  -5      34881.54      36253.84        67.20 o                         
   6   0  -5      11816.07      12271.75        78.99 o                         
   8   0  -5       2801.09       3048.94        56.33 o                         
  10   0  -5       7427.44       8331.39        97.08 o                         
  12   0  -5        561.00        618.82        64.29 o                         
   1   1  -5      28833.28      25232.30       103.56 o                         
   2   1  -5      23200.43      24431.60       231.74 o                         
   4   1  -5        806.74        798.47        12.68 o                         
   5   1  -5       2540.38       2335.56        31.19 o                         
   6   1  -5      13284.71      14512.97        78.13 o                         
   7   1  -5        341.59        279.81        29.06 o                         
   8   1  -5        424.12        436.19        27.20 o                         
   9   1  -5        287.75        274.91        30.63 o                         
  10   1  -5       1450.38       1572.94        42.48 o                         
  11   1  -5        790.43        749.02        42.77 o                         
  12   1  -5        755.57        741.14        68.45 o                         
  13   1  -5        316.73        323.39        71.46 o                         
  14   1  -5        439.67        520.34        83.66 o                         
   1   2  -5      15343.68      13076.99        64.23 o                         
   2   2  -5       1714.14       1969.19        17.46 o                         
   3   2  -5       6502.62       5883.92        63.90 o                         
   4   2  -5       4805.77       5358.88        75.30 o                         
   5   2  -5       5034.32       5275.36        43.87 o                         
   6   2  -5       8139.73       9216.51        97.24 o                         
   7   2  -5       1912.65       1720.54        60.34 o                         
   8   2  -5       1085.00       1183.60        51.32 o                         
   9   2  -5       3781.58       3458.31        74.00 o                         
  10   2  -5       3530.65       3784.85        81.71 o                         
  11   2  -5       2444.61       2401.47        79.70 o                         
  12   2  -5         26.66          6.51        68.91 o                         
  13   2  -5        740.65        710.43        84.87 o                         
  14   2  -5        689.67        740.99        93.42 o                         
  15   2  -5        222.87        223.18        98.92 o                         
   1   3  -5       2704.52       2335.27        21.48 o                         
   2   3  -5        118.43        177.32        17.70 o                         
   3   3  -5       2092.03       2163.78        37.79 o                         
   4   3  -5        585.82        609.03        44.26 o                         
   5   3  -5       3800.76       3534.19        82.86 o                         
   6   3  -5        560.02        822.70        20.59 o                         
   7   3  -5        999.31       1016.17        47.98 o                         
  10   3  -5       1024.39       1038.41        66.94 o                         
  11   3  -5       1162.16       1024.70        72.71 o                         
  12   3  -5        306.55        367.33        78.12 o                         
  13   3  -5       1121.26       1237.83        86.77 o                         
  14   3  -5         32.93         65.00        92.09 o                         
  15   3  -5        272.20        292.96       102.91 o                         
  16   3  -5         70.09         -2.04       108.81 o                         
   1   4  -5       1398.88       1285.26        43.88 o                         
   2   4  -5       3009.45       3063.27        34.30 o                         
   3   4  -5       4215.09       3952.53        37.66 o                         
   4   4  -5       2835.08       3061.82        38.65 o                         
   5   4  -5       3038.31       2946.75        52.74 o                         
   6   4  -5       1084.77       1269.97        24.26 o                         
   7   4  -5        208.81        254.92        33.84 o                         
  11   4  -5         13.84         42.77        74.30 o                         
  12   4  -5        225.13        313.37        76.49 o                         
  13   4  -5        256.88        363.28        93.12 o                         
  14   4  -5         78.68        133.47        96.09 o                         
  15   4  -5        131.10        200.49        98.46 o                         
  16   4  -5         99.55         58.44       101.92 o                         
  17   4  -5        195.33        255.07       120.46 o                         
   1   5  -5       1012.16       1062.57        29.03 o                         
   2   5  -5        240.18        308.08        25.72 o                         
   3   5  -5       2208.37       2394.00        44.32 o                         
   4   5  -5        320.19        396.13        32.16 o                         
   5   5  -5       2186.68       2091.72        44.93 o                         
   6   5  -5        834.31        862.52        27.82 o                         
   7   5  -5         39.92         30.08        37.21 o                         
   8   5  -5        547.96        619.76        71.40 o                         
   9   5  -5         49.56         69.57        67.86 o                         
  10   5  -5       2076.88       2062.74        88.60 o                         
  12   5  -5        689.35        674.82        86.10 o                         
  13   5  -5        241.54        269.60        98.13 o                         
  14   5  -5        159.38        152.28       100.11 o                         
  15   5  -5         94.53         61.97        97.34 o                         
  16   5  -5        105.51        171.00       104.55 o                         
   1   6  -5         70.16         94.27        36.26 o                         
   2   6  -5       5722.59       5899.02        62.61 o                         
   3   6  -5        408.95        435.16        54.67 o                         
   4   6  -5       1052.50       1147.06        65.67 o                         
   5   6  -5          6.09         57.52        55.57 o                         
   6   6  -5       1529.38       1747.37        73.74 o                         
   7   6  -5        109.58        161.31        63.63 o                         
   8   6  -5        523.93        583.81        72.46 o                         
   9   6  -5        119.98         68.46        75.76 o                         
  10   6  -5        501.12        513.73        84.78 o                         
  11   6  -5         21.55         14.46        79.13 o                         
  12   6  -5        146.12        101.02        85.95 o                         
  13   6  -5         20.89         78.49        64.55 o                         
  14   6  -5         25.16         28.59        70.44 o                         
  15   6  -5          2.35        109.98       123.75 o                         
   1   7  -5        968.56       1133.60        47.88 o                         
   2   7  -5        553.18        560.10        44.29 o                         
   3   7  -5        254.53        296.55        62.69 o                         
   4   7  -5        127.68        123.24        61.05 o                         
   5   7  -5        841.59        735.87        68.37 o                         
   6   7  -5        345.59        316.42        70.82 o                         
   7   7  -5         35.66         41.98        66.46 o                         
   8   7  -5        430.67        472.45        79.89 o                         
   9   7  -5        660.01        553.08        78.68 o                         
  10   7  -5          1.19         -0.19        75.40 o                         
  11   7  -5        509.13        432.50        86.55 o                         
  12   7  -5         86.82         26.04        86.12 o                         
  13   7  -5         23.02         13.25        72.35 o                         
  14   7  -5         10.17        125.12       119.35 o                         
  15   7  -5         78.32        154.67       125.39 o                         
   1   8  -5        454.69        502.91        50.29 o                         
   2   8  -5        330.00        388.17        48.54 o                         
   3   8  -5        899.10        861.93        69.29 o                         
   4   8  -5        402.97        353.29        66.11 o                         
   5   8  -5         24.92         21.61        71.66 o                         
   6   8  -5         49.66         25.08        68.65 o                         
   7   8  -5        362.81        372.06        74.01 o                         
   8   8  -5        438.64        396.58        80.60 o                         
   9   8  -5        463.20        464.77        77.76 o                         
  10   8  -5         37.65         82.48        81.79 o                         
  11   8  -5         20.53         42.78        58.18 o                         
  12   8  -5          6.06          8.89        58.31 o                         
  13   8  -5         65.21        102.82        61.72 o                         
  14   8  -5         69.27        114.61       120.24 o                         
   1   9  -5       1486.67       1583.73        60.98 o                         
   2   9  -5       1389.42       1565.17        81.79 o                         
   3   9  -5        313.27        325.97        75.39 o                         
   4   9  -5         49.12         74.45        74.32 o                         
   5   9  -5         13.12         25.30        75.67 o                         
   6   9  -5        160.20        135.57        77.98 o                         
   7   9  -5        130.54         78.38        82.19 o                         
   8   9  -5        137.15        179.91        80.62 o                         
   9   9  -5        101.73         71.57        88.74 o                         
  10   9  -5        190.10        281.12        65.15 o                         
  11   9  -5         39.87         55.91        91.92 o                         
  12   9  -5         43.21        -17.89        90.70 o                         
  13   9  -5         29.90          4.93        80.92 o                         
   1  10  -5         50.23         53.03        51.33 o                         
   2  10  -5        112.59        129.64        53.73 o                         
   3  10  -5        145.79        137.19        49.38 o                         
   4  10  -5        176.83        169.71        74.90 o                         
   5  10  -5         22.47         30.85        73.91 o                         
   6  10  -5        102.25         90.61        75.56 o                         
   7  10  -5         47.75         44.91        62.10 o                         
   8  10  -5         49.48         77.26        61.87 o                         
   9  10  -5        199.05        166.97        66.23 o                         
  10  10  -5          8.00         32.02        92.94 o                         
  11  10  -5          2.78         23.21        86.01 o                         
   1  11  -5         80.96         97.44        45.04 o                         
   2  11  -5          5.88        -27.50        44.34 o                         
   3  11  -5        268.10        214.54        58.62 o                         
   4  11  -5          5.59         15.05        59.50 o                         
   5  11  -5         10.50         27.83        62.74 o                         
   6  11  -5          3.16         -9.13        61.55 o                         
   7  11  -5          3.64         20.40        62.68 o                         
   8  11  -5          6.65        -70.09       103.06 o                         
   9  11  -5         28.51        -21.61       104.23 o                         
  10  11  -5         69.73         59.66       107.47 o                         
   1  12  -5         82.25         54.05        49.61 o                         
   2  12  -5         50.68         41.85        52.62 o                         
   3  12  -5         92.85        135.91        69.83 o                         
   4  12  -5         21.06        -16.61        67.96 o                         
   5  12  -5          1.27        -29.17        69.60 o                         
   6  12  -5         48.59         55.24        91.26 o                         
   7  12  -5          1.86          3.38       111.39 o                         
   1  13  -5          4.20        -33.45        65.34 o                         
   2  13  -5         53.35         64.57        74.67 o                         
   3  13  -5         24.24         -2.74        67.92 o                         
   4  13  -5         29.57         60.43        75.44 o                         
   6   0  -4       2344.93       2485.23        41.94 o                         
   8   0  -4      10280.62      10364.00        90.44 o                         
  10   0  -4        952.26        944.49        54.90 o                         
  12   0  -4       1804.19       2027.03        79.87 o                         
   0   1  -4      18553.61      19778.66       340.25 o                         
   1   1  -4       1292.85        964.16        15.45 o                         
   2   1  -4       8542.15       9958.84        55.71 o                         
   3   1  -4        838.35        666.44        16.37 o                         
   4   1  -4      32062.06      34990.20        87.64 o                         
   5   1  -4        711.29        729.54        22.57 o                         
   6   1  -4       4421.73       4961.03        50.70 o                         
   7   1  -4       1669.62       1491.61        30.43 o                         
   8   1  -4       2737.10       2935.56        52.73 o                         
   9   1  -4       1573.46       1539.00        38.15 o                         
  10   1  -4       1585.84       1597.94        44.56 o                         
  11   1  -4        889.96        895.09        65.32 o                         
  12   1  -4        932.96       1113.33        74.09 o                         
  13   1  -4        184.99        178.14        77.15 o                         
  14   1  -4        730.15        714.19        84.02 o                         
  15   1  -4         21.99         11.03        89.97 o                         
   0   2  -4       1289.72        913.43        22.34 o                         
   2   2  -4        750.63        848.96        29.74 o                         
   3   2  -4       7826.87       7193.59        67.38 o                         
   4   2  -4       4700.77       5129.63        75.41 o                         
   5   2  -4       8684.63       7813.70        76.35 o                         
   6   2  -4       3662.81       4278.53        66.62 o                         
   7   2  -4       6771.40       5988.20        77.97 o                         
   8   2  -4       1651.75       1867.98        61.44 o                         
   9   2  -4       1822.12       1783.08        62.54 o                         
  10   2  -4        288.16        303.67        55.53 o                         
  11   2  -4       1014.48        964.22        70.34 o                         
  12   2  -4         32.32         37.95        65.16 o                         
  13   2  -4        561.66        519.89        78.73 o                         
  14   2  -4        214.61        275.93        79.69 o                         
  15   2  -4        829.50        867.56        97.01 o                         
  16   2  -4        318.06        304.50       110.53 o                         
   0   3  -4       3140.75       3091.39        31.74 o                         
   1   3  -4      13475.50      11952.24       162.15 o                         
   2   3  -4       1130.18       1184.27        33.79 o                         
   3   3  -4       4171.12       4022.15       135.93 o                         
   4   3  -4        623.28        518.59        21.44 o                         
   5   3  -4       7248.91       6798.53        72.61 o                         
   6   3  -4        654.44        718.33        25.15 o                         
   7   3  -4       5883.96       5336.31        73.06 o                         
   8   3  -4         52.32         43.38        44.41 o                         
  10   3  -4        600.19        683.30        64.50 o                         
  11   3  -4       1644.86       1531.51        75.48 o                         
  12   3  -4        994.41        882.39        84.08 o                         
  13   3  -4        397.03        427.61        87.70 o                         
  14   3  -4        119.52         88.07        90.37 o                         
  15   3  -4        529.75        698.86       105.86 o                         
  16   3  -4         26.94         14.63       112.20 o                         
  17   3  -4        337.47        364.07       114.77 o                         
   0   4  -4       6822.56       6628.84        71.63 o                         
   1   4  -4       1805.02       1716.58        36.66 o                         
   2   4  -4       1028.04       1220.54        57.58 o                         
   3   4  -4       6438.69       6451.44        54.47 o                         
   4   4  -4      20526.00      21892.93       137.02 o                         
   5   4  -4       3563.98       3170.50        44.42 o                         
   6   4  -4         78.91        121.94        17.00 o                         
   7   4  -4       1708.70       1587.12        44.74 o                         
  11   4  -4        779.72        771.62        75.37 o                         
  12   4  -4         68.83        200.98        84.73 o                         
  13   4  -4        711.10        685.50        85.87 o                         
  14   4  -4       1049.58       1112.95        96.79 o                         
  15   4  -4        396.86        480.20       100.88 o                         
  16   4  -4         25.24        -19.50        96.72 o                         
  17   4  -4         19.24         43.84       112.32 o                         
   0   5  -4      14536.66      15348.21       111.05 o                         
   1   5  -4        769.64        695.85        38.84 o                         
   2   5  -4        304.56        359.80        25.14 o                         
   3   5  -4        453.76        398.29        31.66 o                         
   4   5  -4       1778.79       1956.79        49.54 o                         
   5   5  -4        165.53        219.04        33.76 o                         
   6   5  -4        325.47        311.93        25.59 o                         
   7   5  -4        772.18        814.70        35.02 o                         
   8   5  -4        432.67        337.64        63.30 o                         
   9   5  -4        177.64        197.04        70.87 o                         
  11   5  -4        297.02        334.45        77.71 o                         
  12   5  -4       1324.60       1608.78       101.35 o                         
  13   5  -4         52.65         65.47        83.93 o                         
  14   5  -4        250.88        361.37        97.86 o                         
  15   5  -4        125.46        164.47       106.29 o                         
  16   5  -4        123.78        124.78       111.84 o                         
   0   6  -4       3978.71       3519.10        71.27 o                         
   1   6  -4        500.83        498.21        36.58 o                         
   2   6  -4        800.45        748.49        38.73 o                         
   3   6  -4        173.66        150.14        32.53 o                         
   4   6  -4       4782.71       4570.83        81.86 o                         
   5   6  -4        160.15        210.79        57.33 o                         
   6   6  -4        834.62        993.15        71.47 o                         
   7   6  -4        174.21        185.92        59.40 o                         
   8   6  -4       1891.41       1919.42        77.85 o                         
   9   6  -4        241.43        183.30        74.17 o                         
  10   6  -4         74.80        170.24        78.72 o                         
  11   6  -4        805.46        713.33        80.98 o                         
  12   6  -4        139.11        171.09        48.06 o                         
  13   6  -4        208.25        200.55        68.85 o                         
  14   6  -4        133.55        183.42       105.97 o                         
  15   6  -4        200.90        287.68       109.67 o                         
  16   6  -4         50.96         90.74       121.94 o                         
   0   7  -4       2622.95       2589.19        75.58 o                         
   1   7  -4        210.30        279.75        41.90 o                         
   2   7  -4         53.80         87.23        40.43 o                         
   3   7  -4        117.33        162.84        60.01 o                         
   4   7  -4        151.97        180.80        56.40 o                         
   5   7  -4        643.40        732.31        64.04 o                         
   6   7  -4        721.14        683.19        65.24 o                         
   7   7  -4       1974.48       2013.30        82.84 o                         
   8   7  -4        337.79        386.08        72.78 o                         
   9   7  -4         85.09        116.15        71.07 o                         
  10   7  -4        451.09        556.66        77.80 o                         
  11   7  -4         57.90         21.52        53.45 o                         
  12   7  -4        299.54        266.88        57.80 o                         
  13   7  -4        116.96        125.95       104.67 o                         
  14   7  -4        123.13        138.88       101.19 o                         
  15   7  -4         11.80          6.95       106.10 o                         
   0   8  -4       2075.15       1762.57        78.98 o                         
   1   8  -4        476.65        414.33        44.64 o                         
   2   8  -4         70.94         95.62        63.29 o                         
   3   8  -4        564.82        588.54        65.94 o                         
   4   8  -4        177.73        232.20        44.65 o                         
   5   8  -4         39.52         49.82        68.35 o                         
   6   8  -4          4.97          7.17        64.59 o                         
   7   8  -4          9.66          8.30        71.69 o                         
   8   8  -4          7.83         91.39        69.38 o                         
   9   8  -4        222.92        332.44        79.53 o                         
  10   8  -4         20.39         19.94        55.19 o                         
  11   8  -4        126.53        200.91        56.00 o                         
  12   8  -4        134.33         65.04        84.76 o                         
  13   8  -4         91.75         81.35        71.02 o                         
  14   8  -4         25.38         67.83       126.36 o                         
   0   9  -4        605.48        579.30        75.72 o                         
   1   9  -4        327.17        267.05        52.04 o                         
   2   9  -4        447.24        427.73        51.02 o                         
   3   9  -4        143.37        145.22        45.23 o                         
   4   9  -4         22.64         11.75        41.58 o                         
   5   9  -4        134.64        164.31        75.70 o                         
   6   9  -4         60.28         60.93        72.05 o                         
   7   9  -4         12.91          8.73        56.96 o                         
   8   9  -4         69.80         59.26        59.13 o                         
   9   9  -4         81.94         77.01        57.53 o                         
  10   9  -4        175.61        108.07        86.11 o                         
  11   9  -4          1.23        -12.83        80.84 o                         
  12   9  -4          7.33         35.76        92.67 o                         
  13   9  -4         42.40         10.47        76.38 o                         
   0  10  -4        317.26        250.36        52.24 o                         
   1  10  -4        155.29        137.24        42.14 o                         
   2  10  -4        111.90         73.82        41.51 o                         
   3  10  -4         66.08         83.28        41.69 o                         
   4  10  -4         57.53         62.96        54.97 o                         
   5  10  -4        315.32        272.76        53.86 o                         
   6  10  -4         61.06         59.51        56.14 o                         
   7  10  -4         19.42        -11.23        59.43 o                         
   8  10  -4        316.52        347.79        57.56 o                         
   9  10  -4          6.49        -12.75        81.73 o                         
  10  10  -4          2.74         13.52        84.64 o                         
  11  10  -4          8.13         16.70       101.39 o                         
  12  10  -4          3.27         49.13       100.58 o                         
   0  11  -4        119.57        161.23        74.62 o                         
   1  11  -4         40.19         22.01        45.90 o                         
   2  11  -4        118.62        125.85        44.56 o                         
   3  11  -4        642.63        584.79        63.25 o                         
   4  11  -4        306.06        299.48        83.70 o                         
   5  11  -4        101.02         69.21        59.28 o                         
   6  11  -4          1.78         14.06        63.45 o                         
   7  11  -4         63.66         28.77        89.08 o                         
   8  11  -4         14.79         13.54       102.72 o                         
   9  11  -4         54.20         82.92       107.01 o                         
  10  11  -4         25.05         16.18       107.36 o                         
   0  12  -4          8.03         40.19        77.50 o                         
   1  12  -4         94.29         71.93        61.44 o                         
   2  12  -4         19.50          6.55        47.99 o                         
   3  12  -4        131.15        167.57        65.74 o                         
   4  12  -4          0.30        -16.13        62.53 o                         
   5  12  -4         17.42         68.52       100.89 o                         
   6  12  -4         20.43         48.41        86.91 o                         
   7  12  -4          8.46         68.71       113.31 o                         
   8  12  -4         49.80         19.03        99.32 o                         
   0  13  -4         75.15         38.45        85.20 o                         
   1  13  -4          9.22         22.76        65.74 o                         
   2  13  -4         11.73        -42.01       100.43 o                         
   3  13  -4          3.60         24.36        71.49 o                         
   4  13  -4         31.07        -16.01       115.02 o                         
   4   0  -3       1513.09       1438.69        25.93 o                         
   8   0  -3       4928.75       5719.36        54.15 o                         
  10   0  -3       1738.07       1947.12        65.46 o                         
  12   0  -3        847.61        778.24        68.37 o                         
   1   1  -3       1671.59       1426.15        32.30 o                         
   2   1  -3      72519.30      77314.59       165.01 o                         
   3   1  -3       4882.07       4531.13        32.18 o                         
   4   1  -3        629.26        636.80        18.46 o                         
   5   1  -3       3825.89       3242.30        38.45 o                         
   6   1  -3      18189.32      18038.10       160.43 o                         
   7   1  -3        832.50        769.04        22.65 o                         
   8   1  -3        998.67        998.11        26.82 o                         
   9   1  -3       1172.02       1127.71        31.05 o                         
  10   1  -3       3605.86       3639.93       116.13 o                         
  11   1  -3        301.07        306.17        45.76 o                         
  12   1  -3       1770.38       1764.83        57.85 o                         
  13   1  -3        123.12        111.98        51.95 o                         
  14   1  -3       1534.15       1832.98       101.57 o                         
  15   1  -3        173.84        196.48        85.48 o                         
  16   1  -3        314.89        376.96       106.41 o                         
   1   2  -3      16513.23      15761.02        62.93 o                         
   2   2  -3        652.82        721.66        49.25 o                         
   3   2  -3       4587.20       4326.00        75.88 o                         
   4   2  -3       1297.82       1403.58        32.71 o                         
   5   2  -3       2266.88       2025.42        36.05 o                         
   6   2  -3        306.66        362.41        23.34 o                         
   7   2  -3       5339.78       4777.49        65.73 o                         
   8   2  -3        362.25        358.24        25.55 o                         
   9   2  -3       3771.26       3527.26        70.24 o                         
  10   2  -3        752.93        821.71        43.11 o                         
  11   2  -3        235.58        305.45        47.24 o                         
  12   2  -3        478.23        519.89        49.84 o                         
  13   2  -3        187.94        177.15        51.71 o                         
  14   2  -3         90.29        148.71        59.42 o                         
  15   2  -3        473.31        543.90        93.28 o                         
  16   2  -3         66.21         66.93       107.28 o                         
  17   2  -3        177.69        339.99       110.82 o                         
   1   3  -3      14722.48      13697.56        65.18 o                         
   2   3  -3       1790.94       2245.28        53.75 o                         
   3   3  -3       5919.01       5056.51        74.59 o                         
   4   3  -3        355.66        388.17        18.15 o                         
   5   3  -3      15024.06      14591.73        99.43 o                         
   6   3  -3        649.50        762.62        21.03 o                         
   7   3  -3       3581.04       3356.57        43.77 o                         
   8   3  -3        435.20        641.09        66.60 o                         
   9   3  -3       3879.65       3754.54        55.98 o                         
  10   3  -3        246.39        181.50        42.98 o                         
  11   3  -3       1294.19       1342.16        51.44 o                         
  12   3  -3        882.61       1022.61        69.12 o                         
  13   3  -3        564.48        626.95        60.40 o                         
  14   3  -3        127.85        154.96        68.70 o                         
  15   3  -3         40.70         25.70        87.86 o                         
  16   3  -3         51.02        -91.88       109.72 o                         
  17   3  -3        190.71        231.41       122.13 o                         
   1   4  -3       3874.62       3797.45        92.67 o                         
   2   4  -3       3341.29       3085.28        65.80 o                         
   3   4  -3        908.20       1001.59        23.85 o                         
   4   4  -3        634.30        739.02        23.05 o                         
   5   4  -3        370.67        322.33        15.70 o                         
   6   4  -3        972.27        979.90        19.18 o                         
   7   4  -3       2931.52       3074.01        59.90 o                         
   8   4  -3       2334.99       2413.63        57.62 o                         
   9   4  -3       1930.90       1955.87        62.35 o                         
  10   4  -3        692.19        786.85        48.00 o                         
  11   4  -3        335.94        377.54        46.69 o                         
  12   4  -3        306.10        273.30        51.51 o                         
  13   4  -3        425.00        530.38        61.36 o                         
  14   4  -3        649.45        664.27        66.83 o                         
  15   4  -3        133.41        151.83       109.80 o                         
  16   4  -3        130.51         79.52       115.10 o                         
  17   4  -3        132.45         91.32       105.73 o                         
   1   5  -3       1401.16       1352.63        34.81 o                         
   2   5  -3       3251.49       3125.97        34.83 o                         
   3   5  -3        541.96        549.43        24.09 o                         
   4   5  -3        448.60        512.55        25.66 o                         
   5   5  -3        615.22        620.08        28.90 o                         
   6   5  -3        742.06        850.83        22.54 o                         
   7   5  -3        566.47        618.98        25.38 o                         
   8   5  -3        817.43        820.42        29.67 o                         
   9   5  -3        428.14        456.11        39.58 o                         
  10   5  -3        918.62       1044.45        59.67 o                         
  11   5  -3        228.70        220.42        48.44 o                         
  12   5  -3        725.77        769.41        58.54 o                         
  13   5  -3        146.44        213.92        56.04 o                         
  14   5  -3        307.80        305.77       107.50 o                         
  15   5  -3          4.34          3.49       113.88 o                         
  16   5  -3         25.22        -10.81       123.76 o                         
   1   6  -3        721.93        853.96        50.72 o                         
   2   6  -3       1907.56       1919.25        59.20 o                         
   3   6  -3       1130.11       1232.29        58.96 o                         
   4   6  -3         47.41         35.15        50.09 o                         
   5   6  -3        225.58        303.67        47.69 o                         
   6   6  -3       2062.79       2042.88        44.40 o                         
   7   6  -3        103.96        123.78        34.63 o                         
   8   6  -3        228.60        266.90        63.66 o                         
   9   6  -3        159.67        201.84        68.38 o                         
  10   6  -3       1455.59       1525.37        84.95 o                         
  11   6  -3       1329.56       1163.29        55.36 o                         
  12   6  -3        139.93        107.76        42.99 o                         
  13   6  -3        400.74        318.86        94.92 o                         
  14   6  -3         76.80        141.20       102.20 o                         
  15   6  -3         64.55         13.20       103.99 o                         
  16   6  -3         66.83        148.94       104.31 o                         
   1   7  -3       1191.04       1149.06        43.38 o                         
   2   7  -3        132.49        127.79        49.37 o                         
   3   7  -3         75.94         99.79        49.69 o                         
   4   7  -3         37.52         55.36        31.73 o                         
   5   7  -3        373.64        298.46        32.81 o                         
   6   7  -3        187.89        251.14        59.64 o                         
   7   7  -3        622.55        611.78        66.73 o                         
   8   7  -3        225.70        260.06        66.59 o                         
   9   7  -3         45.65         14.31        50.79 o                         
  10   7  -3       1967.45       1885.85        60.22 o                         
  11   7  -3        103.13        113.32        53.02 o                         
  12   7  -3         66.49         38.00        57.71 o                         
  13   7  -3        354.59        327.24       109.25 o                         
  14   7  -3         53.16         34.24       113.20 o                         
  15   7  -3         25.33         86.00       116.57 o                         
   1   8  -3        278.45        275.14        41.84 o                         
   2   8  -3         88.18        155.98        38.93 o                         
   3   8  -3        991.75        937.31        41.45 o                         
   4   8  -3        289.18        263.76        36.93 o                         
   5   8  -3        648.55        647.21        67.71 o                         
   6   8  -3         14.66         19.44        61.21 o                         
   7   8  -3        100.94        104.34        50.86 o                         
   8   8  -3         87.61        101.19        52.13 o                         
   9   8  -3          0.11         21.59        49.64 o                         
  10   8  -3        233.99        166.74        72.75 o                         
  11   8  -3        223.15        174.94        82.91 o                         
  12   8  -3         49.75         53.90        81.78 o                         
  13   8  -3        113.75        119.21        60.70 o                         
  14   8  -3          2.67         34.60       113.55 o                         
   1   9  -3        433.24        386.71        37.64 o                         
   2   9  -3         98.68        149.29        36.81 o                         
   3   9  -3         43.18         25.78        36.73 o                         
   4   9  -3        285.16        216.38        37.76 o                         
   5   9  -3        246.73        294.05        50.04 o                         
   6   9  -3        177.42        258.04        53.40 o                         
   7   9  -3         16.96         20.83        52.95 o                         
   8   9  -3         88.07         17.19        52.91 o                         
   9   9  -3        281.31        284.98        78.59 o                         
  10   9  -3         85.24         91.71        87.21 o                         
  11   9  -3         42.06         41.30        89.37 o                         
  12   9  -3         12.87        -29.32        80.58 o                         
  13   9  -3         78.58         55.46        70.16 o                         
   1  10  -3        178.66        176.04        40.39 o                         
   2  10  -3        113.12        168.99        41.28 o                         
   3  10  -3        147.88        119.54        41.09 o                         
   4  10  -3        649.64        589.76        58.48 o                         
   5  10  -3        145.77        169.32        56.22 o                         
   6  10  -3        129.85        195.60        56.14 o                         
   7  10  -3         15.95        -22.99        88.31 o                         
   8  10  -3         18.91        -19.92        91.80 o                         
   9  10  -3         18.05         44.92        96.35 o                         
  10  10  -3         94.69        204.42        99.26 o                         
  11  10  -3         73.84         74.04       100.98 o                         
  12  10  -3         49.61         37.78        87.27 o                         
   1  11  -3         84.86        101.81        45.04 o                         
   2  11  -3        710.71        654.24        46.86 o                         
   3  11  -3        120.13        139.56        58.77 o                         
   4  11  -3          9.48         28.15        58.76 o                         
   5  11  -3          6.55         -2.35        59.62 o                         
   6  11  -3          8.70         14.96        93.95 o                         
   7  11  -3         23.56         43.45        94.97 o                         
   8  11  -3         14.73          8.34        89.40 o                         
   9  11  -3        204.84        127.20       101.89 o                         
  10  11  -3          9.19         -7.33       106.52 o                         
   1  12  -3        207.79        147.38        63.97 o                         
   2  12  -3         22.59         42.81        49.29 o                         
   3  12  -3        167.91        111.17        60.25 o                         
   4  12  -3         47.59         45.82        84.32 o                         
   5  12  -3         37.14         34.26        87.33 o                         
   6  12  -3          3.09        -70.50       104.70 o                         
   7  12  -3         60.13        122.74       108.38 o                         
   8  12  -3          5.15        -76.96       110.99 o                         
   1  13  -3          8.71          6.05        69.23 o                         
   2  13  -3          8.24         33.52        87.13 o                         
   3  13  -3         32.27         -0.38       105.41 o                         
   4  13  -3          6.01         51.14       114.53 o                         
   5  13  -3         30.77        110.64       117.09 o                         
   4   0  -2      62933.36      67384.52       134.38 o                         
   6   0  -2       1314.10       1615.82        49.87 o                         
   8   0  -2      15729.84      15521.23        82.10 o                         
  10   0  -2        792.13        816.24        43.88 o                         
  12   0  -2       2416.69       2686.05       175.85 o                         
  14   0  -2        146.05        253.12        90.35 o                         
   0   1  -2       3488.15       3514.28        24.81 o                         
   1   1  -2       3288.99       2852.99        69.20 o                         
   2   1  -2       3013.85       3500.15        65.63 o                         
   3   1  -2        677.90        817.99        20.90 o                         
   4   1  -2       1792.92       2295.05        39.20 o                         
   5   1  -2       1571.91       1503.45        28.14 o                         
   6   1  -2        191.39        154.01        14.80 o                         
   7   1  -2       4332.94       4184.25        86.02 o                         
   8   1  -2       9523.69      11972.36       205.92 o                         
   9   1  -2        943.11        873.39        30.84 o                         
  10   1  -2       2817.66       2926.23        45.76 o                         
  11   1  -2        288.75        300.53        38.17 o                         
  12   1  -2        710.03        868.93        45.66 o                         
  13   1  -2        405.63        416.09        44.54 o                         
  14   1  -2        337.96        432.62        47.80 o                         
  15   1  -2        452.46        530.63        69.17 o                         
  16   1  -2        260.94        382.43       100.39 o                         
   0   2  -2      25189.96      27752.62       509.44 o                         
   1   2  -2      21548.46      19584.21       152.08 o                         
   2   2  -2      11667.83      12975.41        34.05 o                         
   3   2  -2      32938.27      29237.60       250.30 o                         
   4   2  -2      18498.08      20172.62       130.02 o                         
   5   2  -2       7000.37       6639.03       113.73 o                         
   6   2  -2        380.06        386.98        24.96 o                         
   7   2  -2       3616.81       3062.05        33.34 o                         
   8   2  -2       2490.81       2540.48        47.67 o                         
   9   2  -2       2124.59       1838.93        30.98 o                         
  10   2  -2        260.67        291.66        27.63 o                         
  11   2  -2       3706.61       3431.12        51.59 o                         
  12   2  -2        781.73        922.16        56.56 o                         
  13   2  -2        207.63        221.56        57.19 o                         
  14   2  -2        707.17        667.78        61.81 o                         
  15   2  -2        658.80        704.56        65.95 o                         
  16   2  -2        270.23        368.89        73.31 o                         
  17   2  -2        172.42        225.77       119.96 o                         
   0   3  -2      74813.73      80582.41       177.73 o                         
   1   3  -2       5319.19       5165.71        55.03 o                         
   2   3  -2        562.47        738.53        29.86 o                         
   3   3  -2       3645.85       3355.56        21.45 o                         
   4   3  -2        643.20        545.70        11.97 o                         
   5   3  -2       1489.24       1475.05        19.75 o                         
   6   3  -2        460.78        555.54        20.01 o                         
   7   3  -2       1014.35       1048.82        61.51 o                         
   8   3  -2       1177.12       1230.62        30.58 o                         
   9   3  -2       1546.55       1577.42        61.82 o                         
  10   3  -2        136.77        159.95        41.08 o                         
  11   3  -2        176.96        278.89        44.61 o                         
  12   3  -2        497.04        442.26        49.80 o                         
  13   3  -2        881.83        808.31        67.11 o                         
  14   3  -2        189.16        197.32        61.66 o                         
  15   3  -2        137.98        233.86        69.74 o                         
  16   3  -2         67.35         53.14        63.72 o                         
  17   3  -2        252.12        414.06       129.14 o                         
   0   4  -2      10878.87      11422.78        81.11 o                         
   1   4  -2       8557.83       7999.34       106.06 o                         
   2   4  -2       5477.35       6540.99        76.59 o                         
   3   4  -2       4456.47       3743.38        63.92 o                         
   4   4  -2       2225.49       2368.10        23.10 o                         
   5   4  -2        868.89        887.82        20.03 o                         
   6   4  -2       2432.26       2487.04        30.28 o                         
   7   4  -2       2014.61       2044.53        27.29 o                         
   8   4  -2       1946.90       1779.15        43.62 o                         
   9   4  -2       1265.15       1170.24        58.28 o                         
  10   4  -2       2774.31       2654.96        74.55 o                         
  11   4  -2       1798.98       1846.42        43.61 o                         
  12   4  -2         48.80        135.49        49.75 o                         
  13   4  -2        130.21        102.98        56.44 o                         
  14   4  -2         70.94        113.64        61.71 o                         
  15   4  -2        836.89        939.63        69.14 o                         
  16   4  -2          7.76          4.29        93.75 o                         
  17   4  -2          6.28         26.63       114.66 o                         
   0   5  -2       3424.50       3127.89        55.04 o                         
   1   5  -2        975.86        929.66        31.30 o                         
   2   5  -2       2559.84       2993.96        55.65 o                         
   3   5  -2        110.22        143.35        24.54 o                         
   4   5  -2      16254.65      18377.51       159.03 o                         
   5   5  -2         93.87        109.67        13.82 o                         
   6   5  -2       4011.61       4428.98        63.11 o                         
   7   5  -2        391.38        387.14        25.18 o                         
   8   5  -2        570.33        556.60        28.75 o                         
   9   5  -2        664.04        630.39        58.60 o                         
  10   5  -2       1973.11       1970.01        53.69 o                         
  11   5  -2        805.09        884.64        44.25 o                         
  12   5  -2       1771.04       1567.01        62.43 o                         
  13   5  -2          0.00         16.33        56.76 o                         
  14   5  -2        407.07        377.16        61.05 o                         
  15   5  -2          4.34         25.08        58.07 o                         
  16   5  -2         66.68        131.39        73.63 o                         
   0   6  -2       7393.44       7473.83        83.74 o                         
   1   6  -2        144.29        150.23        31.96 o                         
   2   6  -2        533.02        643.34        32.82 o                         
   3   6  -2        696.45        789.61        26.29 o                         
   4   6  -2       2544.35       2415.85        73.94 o                         
   5   6  -2        407.89        498.58        46.06 o                         
   6   6  -2        752.29        863.62        36.80 o                         
   7   6  -2        220.15        214.73        36.17 o                         
   8   6  -2       4009.26       4158.30       129.58 o                         
   9   6  -2        453.05        431.14        45.52 o                         
  10   6  -2       2200.44       2135.36        57.67 o                         
  11   6  -2        109.43         81.04        40.94 o                         
  12   6  -2        375.77        493.42        53.81 o                         
  13   6  -2         11.87         33.65        95.36 o                         
  14   6  -2        257.52        304.27       111.37 o                         
  15   6  -2          9.42         -3.65       120.42 o                         
  16   6  -2         47.45         10.78       124.77 o                         
   0   7  -2       1072.47        898.63        53.44 o                         
   1   7  -2        464.52        360.74        29.08 o                         
   2   7  -2         26.94         32.07        32.05 o                         
   3   7  -2       1213.04       1205.18        38.00 o                         
   4   7  -2        225.43        224.36        31.42 o                         
   5   7  -2       1662.38       1662.60        39.23 o                         
   6   7  -2         72.62         80.43        41.11 o                         
   7   7  -2        210.94        236.49        43.79 o                         
   8   7  -2        186.91        181.75        45.29 o                         
   9   7  -2         35.23         45.32        45.55 o                         
  10   7  -2         89.88         79.97        47.33 o                         
  11   7  -2         19.58          4.34        68.77 o                         
  12   7  -2         22.68         56.74        58.68 o                         
  13   7  -2         11.64         33.14        99.57 o                         
  14   7  -2        127.68        165.91       114.61 o                         
  15   7  -2        197.24         60.10       126.27 o                         
   0   8  -2        251.39        199.42        39.29 o                         
   1   8  -2        249.84        241.91        31.56 o                         
   2   8  -2         53.25         45.06        31.34 o                         
   3   8  -2       1216.72       1106.55        36.07 o                         
   4   8  -2         53.60        111.06        30.97 o                         
   5   8  -2        528.62        579.89        46.27 o                         
   6   8  -2         10.53         12.79        44.34 o                         
   7   8  -2        502.31        539.30        49.57 o                         
   8   8  -2        180.45        160.04        50.55 o                         
   9   8  -2         74.48         94.82        73.08 o                         
  10   8  -2        221.17        226.34        70.42 o                         
  11   8  -2         44.61         72.02        82.13 o                         
  12   8  -2         54.24          3.50        59.91 o                         
  13   8  -2         40.30         81.14        66.40 o                         
  14   8  -2          0.83         79.32       116.87 o                         
   0   9  -2       3317.29       3140.93        60.02 o                         
   1   9  -2         40.47         56.01        34.80 o                         
   2   9  -2        505.92        443.12        37.10 o                         
   3   9  -2        461.30        392.02        37.70 o                         
   4   9  -2        219.19        351.72        37.11 o                         
   5   9  -2         41.02         45.25        46.59 o                         
   6   9  -2          3.74        -34.75        48.17 o                         
   7   9  -2         99.01         97.97        49.99 o                         
   8   9  -2        287.33        300.23        78.45 o                         
   9   9  -2        127.09        108.15        78.59 o                         
  10   9  -2         96.14         33.62        76.46 o                         
  11   9  -2        113.23         87.36        87.31 o                         
  12   9  -2         56.20         78.18        72.13 o                         
  13   9  -2         34.42         75.47        73.60 o                         
   0  10  -2        155.86         66.15        67.14 o                         
   1  10  -2        107.37         93.80        37.81 o                         
   2  10  -2        126.33        118.02        41.60 o                         
   3  10  -2        531.41        423.39        40.66 o                         
   4  10  -2        213.69        300.53        55.27 o                         
   5  10  -2        302.97        298.09        53.43 o                         
   6  10  -2         29.19         51.26        80.34 o                         
   7  10  -2         91.72         45.92        91.27 o                         
   8  10  -2         82.76        127.28        79.42 o                         
   9  10  -2          8.30        -46.02        79.99 o                         
  10  10  -2         14.04        -23.67        82.08 o                         
  11  10  -2         41.38         15.14        86.44 o                         
  12  10  -2          0.32         61.54       104.57 o                         
   0  11  -2         42.57         43.57        81.72 o                         
   1  11  -2        132.55        144.12        58.79 o                         
   2  11  -2        161.37         77.34        42.97 o                         
   3  11  -2        113.27        131.82        43.79 o                         
   4  11  -2          9.14          8.61        56.26 o                         
   5  11  -2        156.55        139.87        83.20 o                         
   6  11  -2         65.40         26.34        94.39 o                         
   7  11  -2         26.95        -23.88        98.06 o                         
   8  11  -2         39.29         19.84       101.46 o                         
   9  11  -2          7.16          9.67        86.29 o                         
  10  11  -2         54.57         47.22        86.77 o                         
   0  12  -2         35.73         30.92        81.63 o                         
   1  12  -2        134.80        138.90        62.86 o                         
   2  12  -2         15.16          2.36        60.65 o                         
   3  12  -2         91.17         96.98       101.59 o                         
   4  12  -2         96.12         49.84       102.54 o                         
   5  12  -2         53.39         88.26       106.80 o                         
   6  12  -2         33.87         24.41       106.12 o                         
   7  12  -2          5.16        -17.87        91.38 o                         
   8  12  -2         18.58         36.68       114.25 o                         
   0  13  -2         10.86        -66.97        90.53 o                         
   1  13  -2          1.11        -10.44        60.43 o                         
   2  13  -2          1.48        -46.92       104.74 o                         
   3  13  -2         48.45         69.26        89.30 o                         
   4  13  -2          4.84        -39.98        99.82 o                         
   5  13  -2         15.10        -12.62       102.40 o                         
   4   0  -1      11213.23      12623.61       264.15 o                         
   6   0  -1        145.82        317.39        22.99 o                         
   8   0  -1        935.63        878.67        33.92 o                         
  10   0  -1          2.37        266.55        40.43 o                         
  12   0  -1       6569.91       6772.15       198.05 o                         
  14   0  -1         27.82         82.85        87.67 o                         
  16   0  -1        405.93        390.46        87.31 o                         
   2   1  -1       1876.49       2076.40        14.01 o                         
   3   1  -1       5629.11       4694.27        28.41 o                         
   4   1  -1        319.52        335.70        14.83 o                         
   5   1  -1       6589.49       6118.23       127.12 o                         
   6   1  -1      18950.29      20253.60        65.31 o                         
   7   1  -1       3326.20       2997.80        33.80 o                         
   8   1  -1       2462.92       2367.94        60.97 o                         
   9   1  -1       3401.42       3152.66        76.15 o                         
  10   1  -1      10441.58      10901.46       124.75 o                         
  11   1  -1        555.18        518.28        38.29 o                         
  12   1  -1       1362.41       1389.07        46.06 o                         
  13   1  -1        609.99        612.88        45.70 o                         
  14   1  -1        380.24        435.53        49.84 o                         
  15   1  -1        215.46        189.95        52.93 o                         
  16   1  -1        493.54        546.44        69.46 o                         
  17   1  -1         65.20         79.63       112.64 o                         
  18   1  -1        158.95        361.34       105.19 o                         
   1   2  -1       4807.03       4450.99        32.46 o                         
   2   2  -1         67.10         95.05        18.76 o                         
   3   2  -1       7045.43       6306.58        70.62 o                         
   4   2  -1        621.36        661.83        12.73 o                         
   5   2  -1        524.97        594.13        29.99 o                         
   6   2  -1        268.40        303.13        16.58 o                         
   7   2  -1        777.59        778.26        32.08 o                         
   8   2  -1        208.50        191.16        20.24 o                         
   9   2  -1        294.97        393.25        19.13 o                         
  10   2  -1        156.91        138.05        20.13 o                         
  11   2  -1       3259.53       3147.30        99.17 o                         
  12   2  -1       1095.83       1155.12        45.13 o                         
  13   2  -1        485.55        481.45        47.12 o                         
  14   2  -1        592.77        598.16        53.19 o                         
  15   2  -1        726.34        729.82        52.29 o                         
  16   2  -1        144.78        174.49        73.60 o                         
  17   2  -1         58.35         90.18        75.18 o                         
  18   2  -1         20.17        202.88       115.53 o                         
   1   3  -1      22855.30      20799.03        63.93 o                         
   2   3  -1       6661.52       6860.52        62.41 o                         
   3   3  -1      12620.41      11584.56        57.69 o                         
   4   3  -1         63.99        103.46         8.72 o                         
   5   3  -1      13430.37      11951.84        48.27 o                         
   6   3  -1        411.84        528.03        20.22 o                         
   7   3  -1       2969.50       2800.91        29.25 o                         
   8   3  -1        406.77        402.07        22.23 o                         
   9   3  -1       5670.51       5327.30        35.91 o                         
  10   3  -1        682.88        730.00        24.29 o                         
  11   3  -1        817.31        864.58        40.22 o                         
  12   3  -1        361.03        382.86        60.57 o                         
  13   3  -1       1129.65       1163.35        61.44 o                         
  14   3  -1         88.81         39.31        63.59 o                         
  15   3  -1         64.45         84.37        64.99 o                         
  16   3  -1         16.20         38.38        67.19 o                         
  17   3  -1        457.92        556.96        83.48 o                         
   1   4  -1        559.42        648.46        32.46 o                         
   2   4  -1       1162.11       1242.93        29.44 o                         
   3   4  -1        619.64        588.50        30.73 o                         
   4   4  -1        422.66        425.56        12.90 o                         
   5   4  -1       2144.82       2287.25        33.34 o                         
   6   4  -1       2676.19       2606.81        58.11 o                         
   7   4  -1        214.41        228.51        24.10 o                         
   8   4  -1         78.44         65.11        28.88 o                         
   9   4  -1        627.42        667.63        26.94 o                         
  10   4  -1       1277.42       1011.68        36.09 o                         
  11   4  -1       1319.05       1234.64        63.53 o                         
  12   4  -1        730.73        689.89        56.43 o                         
  13   4  -1         63.20        106.98        54.29 o                         
  14   4  -1        562.08        627.01        65.04 o                         
  15   4  -1         44.45        118.23        68.82 o                         
  16   4  -1        125.00        136.73        65.16 o                         
  17   4  -1         48.00        112.90        82.36 o                         
   1   5  -1        992.45        966.77        29.26 o                         
   2   5  -1      23677.13      23642.18       147.44 o                         
   3   5  -1       1583.99       1786.46        25.70 o                         
   4   5  -1       2177.73       2254.87        92.21 o                         
   5   5  -1       1166.08       1246.56        19.82 o                         
   6   5  -1       9795.81       9579.11        98.16 o                         
   7   5  -1        444.54        401.82        22.63 o                         
   8   5  -1         90.39        155.46        23.92 o                         
   9   5  -1       1414.06       1473.94        35.22 o                         
  10   5  -1        843.97        838.60        37.56 o                         
  11   5  -1        203.49        217.66        37.88 o                         
  12   5  -1        602.72        653.07        54.92 o                         
  13   5  -1        275.83        343.46        57.22 o                         
  14   5  -1        256.40        376.33        66.62 o                         
  15   5  -1          6.05         13.47        61.67 o                         
  16   5  -1         34.02         66.24        70.73 o                         
   1   6  -1        344.67        401.81        23.82 o                         
   2   6  -1         98.74         63.95        19.24 o                         
   3   6  -1         14.53         58.88        20.67 o                         
   4   6  -1        207.39        167.60        23.55 o                         
   5   6  -1        131.81        139.59        15.85 o                         
   6   6  -1         41.43         27.77        19.29 o                         
   7   6  -1        400.38        411.95        23.75 o                         
   8   6  -1        469.19        464.88        29.87 o                         
   9   6  -1        190.67        157.31        32.11 o                         
  10   6  -1       1202.49       1114.55        35.40 o                         
  11   6  -1         75.29         89.14        39.85 o                         
  12   6  -1        311.61        316.21        44.05 o                         
  13   6  -1         36.16         59.40        56.47 o                         
  14   6  -1        292.36        266.24       111.33 o                         
  15   6  -1        319.06        257.56       100.62 o                         
  16   6  -1         92.76         45.06       126.86 o                         
   1   7  -1        221.06        194.56        26.58 o                         
   2   7  -1       3214.16       3064.55        38.98 o                         
   3   7  -1       2578.55       2384.11        36.49 o                         
   4   7  -1         68.36         89.70        26.21 o                         
   5   7  -1       1020.25       1037.01        49.14 o                         
   6   7  -1       1939.50       1800.17        48.15 o                         
   7   7  -1       1017.16       1088.91        50.13 o                         
   8   7  -1        497.19        514.77        44.21 o                         
   9   7  -1         45.93         81.24        43.24 o                         
  10   7  -1        302.52        362.02        73.93 o                         
  11   7  -1        509.77        460.36        69.21 o                         
  12   7  -1         84.80         96.57        59.20 o                         
  13   7  -1          3.42         12.04       109.84 o                         
  14   7  -1        349.04        423.84       117.12 o                         
  15   7  -1         53.92         15.23       101.29 o                         
   1   8  -1        434.41        430.06        32.91 o                         
   2   8  -1         26.54         44.67        29.77 o                         
   3   8  -1         31.00          0.39        30.23 o                         
   4   8  -1         21.10         19.38        29.66 o                         
   5   8  -1         57.88         13.36        40.69 o                         
   6   8  -1        530.02        474.50        45.58 o                         
   7   8  -1        187.69        205.87        44.07 o                         
   8   8  -1        134.01        133.56        69.73 o                         
   9   8  -1         75.35         75.34        71.51 o                         
  10   8  -1          5.31        -15.64        68.08 o                         
  11   8  -1         50.00         29.69        81.95 o                         
  12   8  -1          9.92         10.03        55.22 o                         
  13   8  -1         23.90          5.19        63.50 o                         
  14   8  -1         43.62        162.93       121.96 o                         
   1   9  -1        270.46        238.13        35.73 o                         
   2   9  -1        104.68         71.32        35.18 o                         
   3   9  -1       1514.31       1375.67        41.19 o                         
   4   9  -1        822.97        751.19        36.81 o                         
   5   9  -1        262.94        265.15        45.61 o                         
   6   9  -1          9.43         40.49        48.39 o                         
   7   9  -1        205.89        192.09        75.48 o                         
   8   9  -1        258.48        227.16        83.27 o                         
   9   9  -1         65.51         32.19        86.65 o                         
  10   9  -1         67.50         66.18        86.31 o                         
  11   9  -1        143.24        134.53        76.73 o                         
  12   9  -1          4.54          2.79        64.79 o                         
  13   9  -1        119.95        163.25        66.78 o                         
   1  10  -1        151.09        105.09        50.36 o                         
   2  10  -1        382.45        394.77        41.79 o                         
   3  10  -1        240.31        213.16        39.58 o                         
   4  10  -1         46.32         74.82        50.32 o                         
   5  10  -1        112.58        118.05        86.65 o                         
   6  10  -1        176.66        157.02        91.88 o                         
   7  10  -1         38.83         58.46        79.02 o                         
   8  10  -1        164.91        123.18        91.40 o                         
   9  10  -1         29.20         59.55        96.60 o                         
  10  10  -1          6.42         24.47        97.66 o                         
  11  10  -1         63.93         96.35        98.04 o                         
  12  10  -1         18.16        -18.41        70.96 o                         
   1  11  -1        178.36        155.68        58.06 o                         
   2  11  -1         25.00          6.15        40.98 o                         
   3  11  -1        197.92        162.46        44.09 o                         
   4  11  -1        102.05        100.70        95.16 o                         
   5  11  -1         55.60         -7.00        96.17 o                         
   6  11  -1        124.86        173.64        93.90 o                         
   7  11  -1          5.45         31.50        92.63 o                         
   8  11  -1         40.68         30.90        98.53 o                         
   9  11  -1         44.15         96.12       104.19 o                         
  10  11  -1         72.07         -5.34       103.17 o                         
   1  12  -1         44.16         50.41        54.70 o                         
   2  12  -1          0.61         -2.79        62.32 o                         
   3  12  -1        215.36        200.90        83.88 o                         
   4  12  -1         43.45         50.21        90.87 o                         
   5  12  -1         19.21         32.77        93.28 o                         
   6  12  -1         15.46         -1.71        86.28 o                         
   7  12  -1          0.42         21.70       104.90 o                         
   8  12  -1          7.92        -48.43        98.93 o                         
   1  13  -1          1.81         15.39        68.34 o                         
   2  13  -1          7.55         38.03        95.25 o                         
   3  13  -1        102.61         48.08       106.87 o                         
   4  13  -1        118.52         82.69        96.94 o                         
   5  13  -1         20.91        -40.01        93.94 o                         
   4   0   0      21200.21      20324.03       432.01 o                         
   6   0   0        572.71        578.43        13.62 o                         
   8   0   0       7899.29       7107.15       124.14 o                         
  10   0   0        431.29        308.32        39.07 o                         
  12   0   0       6388.03       6989.02       123.25 o                         
  14   0   0        203.82        164.72        92.07 o                         
  16   0   0        277.28        498.15       109.37 o                         
  18   0   0        108.11        102.56       121.06 o                         
   2   1   0      15882.68      17692.91        40.51 o                         
   3   1   0       2215.99       1795.38        31.84 o                         
   4   1   0         31.91         47.79        11.29 o                         
   5   1   0        814.84        856.78        18.24 o                         
   6   1   0       5196.91       6238.51        98.49 o                         
   7   1   0        205.78        220.71        15.52 o                         
   8   1   0        206.10        232.39        17.38 o                         
   9   1   0        275.04        215.07        18.87 o                         
  10   1   0        228.24        298.06        34.56 o                         
  11   1   0        161.24        152.22        36.08 o                         
  12   1   0       1078.77       1231.48        48.39 o                         
  13   1   0        829.22        809.77        47.00 o                         
  14   1   0        582.01        627.81        49.83 o                         
  15   1   0        100.75        106.64        60.65 o                         
  16   1   0        166.35        380.43        73.84 o                         
  17   1   0          4.50         74.89        64.84 o                         
  18   1   0        248.47        339.07        86.99 o                         
   0   2   0      76940.03      86157.78       536.37 o                         
   1   2   0      44645.73      40482.43       409.27 o                         
   2   2   0          1.08        169.96        18.99 o                         
   3   2   0       3977.78       3967.31        58.56 o                         
   4   2   0         75.05        127.85         9.46 o                         
   5   2   0       7071.63       6083.82        56.39 o                         
   6   2   0         53.43         49.49        12.14 o                         
   7   2   0       8491.05       7919.51        78.65 o                         
   8   2   0       5298.66       5771.43        76.95 o                         
   9   2   0       1403.25       1214.25        22.30 o                         
  10   2   0        289.28        284.24        26.66 o                         
  11   2   0       3237.20       2902.18        59.37 o                         
  12   2   0       2846.96       3049.16        99.34 o                         
  13   2   0        170.58        189.47        43.63 o                         
  14   2   0        600.37        515.48        50.55 o                         
  15   2   0         43.98         83.95        52.26 o                         
  16   2   0        395.62        467.76        61.62 o                         
  17   2   0          0.22        126.79        77.73 o                         
  18   2   0        346.58        381.55        93.37 o                         
   0   3   0        678.34        648.21        17.65 o                         
   1   3   0       1014.86        956.99        14.66 o                         
   2   3   0         78.82         76.62         8.23 o                         
   3   3   0        999.65       1242.06        17.65 o                         
   4   3   0        133.85        118.93         8.28 o                         
   5   3   0        352.67        364.70        25.96 o                         
   6   3   0        574.99        687.54        16.00 o                         
   7   3   0        779.35        864.11        27.84 o                         
   8   3   0         39.79         30.39        15.16 o                         
   9   3   0        578.50        546.94        27.89 o                         
  10   3   0       1169.50       1104.23        31.67 o                         
  11   3   0        428.02        471.83        41.18 o                         
  12   3   0          6.84         21.03        37.19 o                         
  13   3   0       1033.08       1039.88        50.31 o                         
  14   3   0        326.82        358.93        47.66 o                         
  15   3   0         79.81         85.25        51.02 o                         
  16   3   0         71.80         -9.82        75.93 o                         
  17   3   0        444.83        498.79        71.35 o                         
   0   4   0      11656.45      12849.40       431.26 o                         
   1   4   0       9511.88       8830.96        37.21 o                         
   2   4   0        175.29        364.77        18.28 o                         
   3   4   0       2910.29       2423.05        17.72 o                         
   4   4   0        735.79        989.55        19.57 o                         
   5   4   0       4573.27       4727.10        28.68 o                         
   6   4   0        326.24        418.41        30.65 o                         
   7   4   0       9938.94       8683.53       115.96 o                         
   8   4   0       1361.97       1372.07        25.37 o                         
   9   4   0       1200.92       1208.59        29.76 o                         
  10   4   0         63.37         69.87        22.93 o                         
  11   4   0       4226.29       4092.56       127.62 o                         
  12   4   0       2023.67       2018.05        49.64 o                         
  13   4   0        201.54        238.90        47.74 o                         
  14   4   0        712.61        755.86        67.18 o                         
  15   4   0        126.44        175.05        63.13 o                         
  16   4   0         11.09         19.15        75.83 o                         
  17   4   0          0.75         41.56        72.41 o                         
   0   5   0        557.93        547.43        26.53 o                         
   1   5   0         50.68         77.09        16.21 o                         
   2   5   0       4712.97       5038.25        30.28 o                         
   3   5   0        618.16        668.84        14.80 o                         
   4   5   0        437.12        399.56        15.53 o                         
   5   5   0        868.56        952.33        17.96 o                         
   6   5   0         10.77         35.46        13.38 o                         
   7   5   0          1.11         34.76        21.25 o                         
   8   5   0        177.17        158.84        26.63 o                         
   9   5   0         20.17         34.37        25.99 o                         
  10   5   0         25.67          9.05        33.03 o                         
  11   5   0        141.90        166.95        37.22 o                         
  12   5   0        351.56        327.39        52.70 o                         
  13   5   0        113.84        141.99        57.33 o                         
  14   5   0        514.27        578.77        69.79 o                         
  15   5   0         16.19         36.24        60.91 o                         
  16   5   0         91.41         67.25        74.57 o                         
  17   5   0          5.94         41.84       115.90 o                         
   0   6   0        310.83        291.73        28.90 o                         
   1   6   0        390.77        359.15        20.50 o                         
   2   6   0         57.56        140.79        19.97 o                         
   3   6   0        109.57         84.66        13.46 o                         
   4   6   0       2560.87       2485.03        24.70 o                         
   5   6   0        129.42        124.89        15.95 o                         
   6   6   0          9.93         73.11        19.84 o                         
   7   6   0        179.75        168.62        25.64 o                         
   8   6   0        118.22        133.18        27.47 o                         
   9   6   0         18.19         25.08        30.08 o                         
  10   6   0        582.20        593.12        39.98 o                         
  11   6   0        493.11        381.55        41.89 o                         
  12   6   0       1040.65       1218.53        45.91 o                         
  13   6   0         15.08         30.47        59.07 o                         
  14   6   0        519.94        526.19        65.03 o                         
  15   6   0          0.98         -1.86        67.99 o                         
  16   6   0         82.68        129.28       108.86 o                         
   0   7   0         32.36         51.19        31.78 o                         
   1   7   0        490.81        523.43        28.21 o                         
   2   7   0          4.03         10.09        26.22 o                         
   3   7   0        526.92        593.99        28.22 o                         
   4   7   0          8.05          3.43        25.26 o                         
   5   7   0          4.74          6.95        25.69 o                         
   6   7   0        760.38        726.55        40.48 o                         
   7   7   0        288.34        238.33        41.22 o                         
   8   7   0        381.19        366.63        70.67 o                         
   9   7   0       3423.28       3391.82        94.38 o                         
  10   7   0        287.72        244.76        53.36 o                         
  11   7   0          0.44         12.58        55.85 o                         
  12   7   0         17.78         26.28        54.12 o                         
  13   7   0        437.88        444.43        99.98 o                         
  14   7   0          3.13         -6.98       103.74 o                         
  15   7   0          0.11        -21.32       128.57 o                         
   0   8   0       1040.99        965.64        62.87 o                         
   1   8   0        848.07        835.95        33.81 o                         
   2   8   0         67.77          7.04        30.07 o                         
   3   8   0        565.48        532.19        31.71 o                         
   4   8   0        129.48        136.95        29.82 o                         
   5   8   0        263.00        264.46        41.40 o                         
   6   8   0        103.25        154.41        41.72 o                         
   7   8   0        723.03        622.96        78.19 o                         
   8   8   0        500.32        429.31        72.27 o                         
   9   8   0         57.38         73.26        70.43 o                         
  10   8   0          1.22          8.58        69.53 o                         
  11   8   0         71.59        126.85        59.74 o                         
  12   8   0          6.12        -16.42        57.30 o                         
  13   8   0         11.84         37.53        67.03 o                         
  14   8   0        121.62         85.00       118.52 o                         
   0   9   0        109.63        190.19        66.99 o                         
   1   9   0         55.63         10.91        45.83 o                         
   2   9   0        887.36        877.08        38.86 o                         
   3   9   0        659.81        700.95        38.49 o                         
   4   9   0         15.46         70.86        33.93 o                         
   5   9   0         26.31         29.72        76.12 o                         
   6   9   0        417.94        301.94        83.15 o                         
   7   9   0          0.04         27.24        73.79 o                         
   8   9   0        269.84        340.91        86.60 o                         
   9   9   0        231.15        242.42        89.55 o                         
  10   9   0         28.21         25.54        88.95 o                         
  11   9   0          1.54          7.48        62.61 o                         
  12   9   0         12.74         15.48        62.50 o                         
  13   9   0          1.90          7.16        74.18 o                         
   0  10   0       4179.14       4200.07       102.23 o                         
   1  10   0         61.86         53.78        51.04 o                         
   2  10   0          6.96         35.60        37.64 o                         
   3  10   0        143.42        124.07        38.42 o                         
   4  10   0        476.29        580.47        86.18 o                         
   5  10   0          0.55         -2.02        82.78 o                         
   6  10   0          0.02          9.04        91.36 o                         
   7  10   0        769.45        749.45        88.89 o                         
   8  10   0         83.34         27.67        92.69 o                         
   9  10   0          6.11          2.92        86.37 o                         
  10  10   0          0.95        -17.12        81.82 o                         
  11  10   0         18.39         11.88        67.57 o                         
  12  10   0         78.81        151.47        69.84 o                         
   0  11   0        147.79        147.81        82.71 o                         
   1  11   0        488.87        516.87        59.19 o                         
   2  11   0         21.30         46.07        51.26 o                         
   3  11   0          0.46         -1.54        53.26 o                         
   4  11   0        135.99        159.29        90.91 o                         
   5  11   0        467.99        254.39        92.89 o                         
   6  11   0        218.32        194.59        99.65 o                         
   7  11   0         60.69        -40.07        91.74 o                         
   8  11   0        111.70         72.29        97.53 o                         
   9  11   0          0.17         -9.26        83.85 o                         
  10  11   0         80.01        110.86        99.47 o                         
   0  12   0         11.03        -18.66        87.61 o                         
   1  12   0          0.93         -5.68        58.90 o                         
   2  12   0          1.53         19.46        56.07 o                         
   3  12   0         74.26         40.67        96.15 o                         
   4  12   0         11.98         -2.27        98.50 o                         
   5  12   0          0.05        -55.50        99.11 o                         
   6  12   0          0.87         89.95       104.55 o                         
   7  12   0          2.61          8.56       104.97 o                         
   8  12   0          0.19        105.56        97.37 o                         
   0  13   0          0.91        -53.84        89.26 o                         
   1  13   0          1.04         12.50        58.37 o                         
   2  13   0         23.69          9.64        97.14 o                         
   3  13   0         28.03         83.47        98.53 o                         
   4  13   0          6.99          3.03       110.65 o                         
   5  13   0         71.64         96.22       112.91 o                         
   2   0   1       4798.35       5173.25       138.81 o                         
   4   0   1      11705.86      12648.89       135.16 o                         
   6   0   1        214.50        276.35        41.65 o                         
   8   0   1       1007.14        845.69        31.65 o                         
  10   0   1          7.74        222.40        57.83 o                         
  12   0   1       6286.29       6501.15       119.51 o                         
  14   0   1         56.86         80.43        87.40 o                         
  16   0   1        530.72        472.74        93.00 o                         
  18   0   1         48.07        146.49       106.86 o                         
   2   1   1       1683.32       1960.64        30.12 o                         
   3   1   1       4271.52       4240.19        35.84 o                         
   4   1   1        381.28        367.53         9.10 o                         
   5   1   1       6644.62       6169.51        70.42 o                         
   6   1   1      19678.13      20708.74        60.46 o                         
   7   1   1       3112.52       2781.34        41.77 o                         
   8   1   1       2358.44       2237.37        24.85 o                         
   9   1   1       3461.72       3020.96        64.77 o                         
  10   1   1       9834.93      10368.79       170.88 o                         
  11   1   1        636.51        519.11        38.83 o                         
  12   1   1       1170.85       1139.69        45.35 o                         
  13   1   1        631.54        615.36        48.79 o                         
  14   1   1        407.84        392.23        62.93 o                         
  15   1   1        181.07        200.87        66.71 o                         
  16   1   1        451.19        470.17        68.82 o                         
  17   1   1         47.41         86.97        74.89 o                         
  18   1   1        153.82        336.01        83.73 o                         
   1   2   1       4940.26       4460.38        81.53 o                         
   2   2   1        113.78        114.93        19.31 o                         
   3   2   1       6308.45       6130.05        27.62 o                         
   4   2   1        692.16        707.47        12.19 o                         
   5   2   1        533.14        588.80        11.81 o                         
   6   2   1        366.78        327.86        11.95 o                         
   7   2   1        795.15        769.41        16.96 o                         
   8   2   1        132.76        150.46        16.00 o                         
   9   2   1        490.77        442.18        19.61 o                         
  10   2   1        180.91        131.02        24.34 o                         
  11   2   1       3268.11       3060.18        54.28 o                         
  12   2   1       1057.57       1167.07        47.46 o                         
  13   2   1        442.18        448.86        46.95 o                         
  14   2   1        633.76        533.96        49.82 o                         
  15   2   1        711.89        734.04        58.18 o                         
  16   2   1        148.32        190.31        66.49 o                         
  17   2   1         51.00         89.91        69.52 o                         
  18   2   1         24.38         80.61        79.55 o                         
   1   3   1      22249.20      20875.22        92.71 o                         
   2   3   1       6592.56       6784.55        53.62 o                         
   3   3   1      13860.17      12104.50       107.07 o                         
   4   3   1         64.37        113.69        11.18 o                         
   5   3   1      13739.25      11953.17        71.73 o                         
   6   3   1        391.52        519.51        15.86 o                         
   7   3   1       3006.16       2791.01        34.76 o                         
   8   3   1        367.35        371.95        16.49 o                         
   9   3   1       5583.88       5153.46        31.32 o                         
  10   3   1        662.04        706.55        24.32 o                         
  11   3   1       1057.28       1006.12        45.27 o                         
  12   3   1        320.57        320.10        42.54 o                         
  13   3   1       1083.17       1137.90        51.08 o                         
  14   3   1         60.83         30.19        50.13 o                         
  15   3   1         52.74         90.94        50.72 o                         
  16   3   1         18.99         22.04        54.69 o                         
  17   3   1        477.82        631.29        66.22 o                         
   1   4   1        652.47        665.79        20.92 o                         
   2   4   1       1291.81       1283.92        14.17 o                         
   3   4   1        507.06        520.93        12.84 o                         
   4   4   1        452.15        444.33        11.04 o                         
   5   4   1       2061.15       2227.63        16.45 o                         
   6   4   1       2910.52       2687.11        27.29 o                         
   7   4   1        320.50        280.78        18.10 o                         
   8   4   1        122.69         77.76        18.72 o                         
   9   4   1        528.93        588.58        27.86 o                         
  10   4   1       1139.43        956.27        31.44 o                         
  11   4   1       1370.00       1256.76        45.89 o                         
  12   4   1        602.00        610.00        44.82 o                         
  13   4   1         80.04        125.23        47.05 o                         
  14   4   1        699.83        650.72        51.60 o                         
  15   4   1         54.49        101.96        50.65 o                         
  16   4   1        165.18        159.59        69.77 o                         
  17   4   1         46.88         90.45        82.31 o                         
   1   5   1        998.07        963.84        19.87 o                         
   2   5   1      24045.87      23887.71        67.30 o                         
   3   5   1       1947.01       1962.84        18.89 o                         
   4   5   1       2080.21       2349.87        40.42 o                         
   5   5   1       1488.34       1378.89        18.49 o                         
   6   5   1       9546.93       9553.54        84.96 o                         
   7   5   1        335.03        339.52        18.98 o                         
   8   5   1        132.68        205.51        21.39 o                         
   9   5   1       1407.02       1463.56        28.26 o                         
  10   5   1        647.15        706.49        32.00 o                         
  11   5   1        253.37        260.81        34.83 o                         
  12   5   1        687.78        670.79        43.88 o                         
  13   5   1        211.01        298.08        47.69 o                         
  14   5   1        282.85        351.76        65.57 o                         
  15   5   1          6.47         27.32        71.21 o                         
  16   5   1         41.16         31.15        66.24 o                         
   1   6   1        292.11        372.55        20.83 o                         
   2   6   1         99.04         78.56        13.64 o                         
   3   6   1         36.97         50.25        14.47 o                         
   4   6   1        178.29        176.14        16.83 o                         
   5   6   1        138.52        153.67        16.36 o                         
   6   6   1         16.46         28.80        23.19 o                         
   7   6   1        470.56        478.88        27.01 o                         
   8   6   1        595.95        540.68        29.74 o                         
   9   6   1        183.54        179.31        34.51 o                         
  10   6   1       1186.54       1144.77        43.53 o                         
  11   6   1         74.66         86.87        38.67 o                         
  12   6   1        254.37        272.78        42.37 o                         
  13   6   1         38.69         58.06        56.64 o                         
  14   6   1        319.36        350.24        65.69 o                         
  15   6   1        317.91        279.37        63.16 o                         
  16   6   1         90.68         96.85        77.40 o                         
   1   7   1        108.46        136.99        25.52 o                         
   2   7   1       3231.63       3112.54        50.98 o                         
   3   7   1       2348.03       2318.05        59.29 o                         
   4   7   1         53.60         82.12        25.16 o                         
   5   7   1       1148.81       1174.81        30.11 o                         
   6   7   1       1946.90       1872.19        50.36 o                         
   7   7   1       1203.81       1150.28        73.79 o                         
   8   7   1        598.74        605.78        67.93 o                         
   9   7   1         26.40         29.37        63.97 o                         
  10   7   1        474.19        446.82        56.45 o                         
  11   7   1        439.25        405.01        72.97 o                         
  12   7   1         79.47         90.41        55.09 o                         
  13   7   1          1.53          6.67        92.53 o                         
  14   7   1        325.46        459.92       122.65 o                         
  15   7   1         58.93         73.80       105.27 o                         
   1   8   1        434.18        470.43        41.16 o                         
   2   8   1         17.74         21.33        29.08 o                         
   3   8   1         27.15         -9.58        29.29 o                         
   4   8   1         25.27         20.19        29.16 o                         
   5   8   1         73.07         53.32        50.91 o                         
   6   8   1        478.30        494.20        72.40 o                         
   7   8   1        225.09        223.49        73.59 o                         
   8   8   1        139.29        156.53        75.90 o                         
   9   8   1         92.17         20.25        72.25 o                         
  10   8   1          8.54        -12.54        55.43 o                         
  11   8   1         44.39          8.84        59.50 o                         
  12   8   1          8.64         19.22        56.91 o                         
  13   8   1         19.63          0.77        65.68 o                         
  14   8   1         38.00         30.94       104.88 o                         
   1   9   1        174.15        201.27        44.55 o                         
   2   9   1        106.45         65.74        34.60 o                         
   3   9   1       1330.96       1333.10        39.79 o                         
   4   9   1        808.16        764.67        47.21 o                         
   5   9   1        236.04        286.29        80.58 o                         
   6   9   1         15.33         37.32        77.99 o                         
   7   9   1        240.56        243.17        75.12 o                         
   8   9   1        274.71        277.57        83.12 o                         
   9   9   1         75.95         39.55        86.56 o                         
  10   9   1         66.10         32.29        87.08 o                         
  11   9   1        118.87        117.28        67.03 o                         
  12   9   1          6.91         31.04        67.01 o                         
  13   9   1        126.17        125.64        66.45 o                         
   1  10   1        145.29        121.79        47.46 o                         
   2  10   1        427.94        426.36        49.55 o                         
   3  10   1        249.19        210.97        49.92 o                         
   4  10   1         36.71         24.64        80.40 o                         
   5  10   1        115.57        125.00        82.95 o                         
   6  10   1        143.62        148.38        90.18 o                         
   7  10   1         38.21         40.38        87.31 o                         
   8  10   1        183.05        113.27        87.97 o                         
   9  10   1         33.24        -24.91        77.66 o                         
  10  10   1         14.33         37.56        89.43 o                         
  11  10   1         65.24         79.75        65.16 o                         
  12  10   1          8.52          6.55        65.95 o                         
   1  11   1        182.02        183.14        54.65 o                         
   2  11   1         30.70         31.84        53.46 o                         
   3  11   1        193.76        187.71        56.42 o                         
   4  11   1         97.69         78.05        79.29 o                         
   5  11   1         49.23         96.63        80.95 o                         
   6  11   1        131.75        165.13        85.11 o                         
   7  11   1          6.00         18.68        97.80 o                         
   8  11   1         37.58         84.59        92.86 o                         
   9  11   1         46.39          7.97       103.38 o                         
  10  11   1         53.95         -5.61        97.58 o                         
   1  12   1         43.28         59.76        63.01 o                         
   2  12   1          1.04        -17.78        56.62 o                         
   3  12   1        204.41        144.83        95.83 o                         
   4  12   1         44.29         37.56        83.87 o                         
   5  12   1         20.37          1.05        92.66 o                         
   6  12   1         17.55         -6.86        86.02 o                         
   7  12   1          1.31         48.06        94.19 o                         
   8  12   1          7.71        -41.90       109.27 o                         
   1  13   1          1.25         53.25        69.85 o                         
   2  13   1          6.04        -21.34        62.29 o                         
   3  13   1        107.63        109.59        98.71 o                         
   4  13   1        121.88        114.50        92.18 o                         
   5  13   1         23.85          2.06       104.21 o                         
   2   0   2      19636.20      22033.51        78.31 o                         
   4   0   2      64331.27      67428.50       460.53 o                         
   6   0   2       1756.11       1822.32        21.00 o                         
   8   0   2      15196.05      15356.68       122.40 o                         
  10   0   2       1009.75        873.52        63.34 o                         
  12   0   2       3206.63       2870.51        92.81 o                         
  14   0   2        310.48        283.55        82.50 o                         
  16   0   2        887.17       1232.30       119.58 o                         
  18   0   2        129.60        178.18        96.00 o                         
   0   1   2       3391.69       3558.66        25.93 o                         
   1   1   2       2921.12       2837.97        31.07 o                         
   2   1   2       3169.94       3663.71        28.79 o                         
   3   1   2        935.04        939.60        11.64 o                         
   4   1   2       1842.59       2275.97        73.97 o                         
   5   1   2       1597.79       1466.63        22.13 o                         
   6   1   2         45.59         93.63         9.53 o                         
   7   1   2       4176.41       3931.64        51.86 o                         
   8   1   2       9672.79      11514.97       135.01 o                         
   9   1   2       1033.72        884.43        32.50 o                         
  10   1   2       2707.01       2838.78        46.89 o                         
  11   1   2        294.98        285.19        38.79 o                         
  12   1   2        705.23        682.26        64.99 o                         
  13   1   2        413.97        347.36        58.35 o                         
  14   1   2        586.15        526.36        65.00 o                         
  15   1   2        397.96        450.18        66.15 o                         
  16   1   2        304.26        310.54        78.11 o                         
  17   1   2        437.41        491.53       100.84 o                         
  18   1   2        322.72        317.95        74.05 o                         
   0   2   2      25833.01      28035.78        85.72 o                         
   1   2   2      21151.48      19871.24       214.24 o                         
   2   2   2      11453.41      12770.91       132.35 o                         
   3   2   2      31347.74      29037.93       180.06 o                         
   4   2   2      18502.45      20211.06       109.11 o                         
   5   2   2       7666.31       6689.32        27.41 o                         
   6   2   2        312.59        350.40        12.43 o                         
   7   2   2       3914.52       3112.71        32.53 o                         
   8   2   2       2386.10       2424.50        28.09 o                         
   9   2   2       1887.71       1653.31        40.66 o                         
  10   2   2        312.15        292.46        25.81 o                         
  11   2   2       3685.57       3505.91        55.14 o                         
  12   2   2        979.08        947.50        78.65 o                         
  13   2   2        175.07        195.59        47.24 o                         
  14   2   2        837.96        782.13        53.79 o                         
  15   2   2        672.51        693.23        57.68 o                         
  16   2   2        323.87        403.83        75.44 o                         
  17   2   2        184.46        180.69        70.23 o                         
  18   2   2         26.76         44.43        85.04 o                         
   0   3   2      72761.44      80110.64       172.51 o                         
   1   3   2       5431.64       5137.18        59.96 o                         
   2   3   2        541.60        655.29        28.30 o                         
   3   3   2       3391.16       3282.62        16.58 o                         
   4   3   2        777.80        609.57        10.60 o                         
   5   3   2       1590.75       1419.16        25.22 o                         
   6   3   2        427.02        501.18        16.04 o                         
   7   3   2       1128.46       1021.63        26.95 o                         
   8   3   2       1054.63       1138.53        24.63 o                         
   9   3   2       1503.61       1485.49        22.02 o                         
  10   3   2        199.21        186.68        22.44 o                         
  11   3   2        302.09        295.09        39.24 o                         
  12   3   2        383.15        403.20        43.62 o                         
  13   3   2        823.78        773.03        49.99 o                         
  14   3   2        149.92        174.43        53.67 o                         
  15   3   2        154.35        151.49        53.30 o                         
  16   3   2         62.64         72.10        61.81 o                         
  17   3   2        242.81        310.28        64.47 o                         
   0   4   2      11059.24      11661.61       158.34 o                         
   1   4   2       8679.88       8135.71        95.04 o                         
   2   4   2       5530.92       6632.36        98.13 o                         
   3   4   2       3351.22       3333.98        41.32 o                         
   4   4   2       2257.81       2331.41        25.04 o                         
   5   4   2        920.50        906.50        14.43 o                         
   6   4   2       2326.72       2496.34        22.92 o                         
   7   4   2       2377.89       2241.74        30.68 o                         
   8   4   2       1641.12       1620.33        26.78 o                         
   9   4   2       1060.12       1064.50        26.31 o                         
  10   4   2       2745.63       2670.26        63.60 o                         
  11   4   2       1788.01       1964.77        49.58 o                         
  12   4   2         39.30        124.15        42.19 o                         
  13   4   2         89.23         99.58        46.09 o                         
  14   4   2         65.29         83.61        47.58 o                         
  15   4   2        857.25        942.18        59.12 o                         
  16   4   2          7.50         37.23        59.96 o                         
  17   4   2          2.52         17.61        58.48 o                         
   0   5   2       2782.37       2900.46        37.97 o                         
   1   5   2        841.80        786.87        24.71 o                         
   2   5   2       2453.48       2838.67        54.35 o                         
   3   5   2        157.27        178.72        14.10 o                         
   4   5   2      17069.00      18633.34       209.80 o                         
   5   5   2         94.34        134.54        13.47 o                         
   6   5   2       4047.83       4257.20        69.25 o                         
   7   5   2        453.07        479.52        19.43 o                         
   8   5   2        507.57        526.97        22.74 o                         
   9   5   2        702.12        638.26        28.78 o                         
  10   5   2       2047.28       1961.09        52.94 o                         
  11   5   2        779.02        825.41        39.67 o                         
  12   5   2       1441.39       1332.67        59.27 o                         
  13   5   2          0.39         -0.88        45.49 o                         
  14   5   2        372.09        374.87        49.85 o                         
  15   5   2          3.43          0.46        52.62 o                         
  16   5   2         47.37         37.16        78.79 o                         
   0   6   2       7266.15       7621.10        60.64 o                         
   1   6   2        194.76        193.76        17.48 o                         
   2   6   2        574.22        641.03        20.86 o                         
   3   6   2        755.21        821.73        25.84 o                         
   4   6   2       2337.07       2388.18        45.04 o                         
   5   6   2        480.16        471.98        19.31 o                         
   6   6   2        889.15        911.67        41.61 o                         
   7   6   2        217.84        228.54        33.66 o                         
   8   6   2       4136.85       4214.98        61.88 o                         
   9   6   2        466.18        451.89        28.95 o                         
  10   6   2       1989.89       2020.11        38.85 o                         
  11   6   2        118.39        106.17        33.09 o                         
  12   6   2        345.51        452.41        38.42 o                         
  13   6   2          8.48         15.51        54.55 o                         
  14   6   2        193.55        237.77        66.00 o                         
  15   6   2         10.86         -5.94        68.20 o                         
  16   6   2         43.69        107.26        68.98 o                         
   0   7   2       1075.00        873.32        52.78 o                         
   1   7   2        395.77        319.88        35.85 o                         
   2   7   2         28.91         33.07        24.63 o                         
   3   7   2       1259.23       1254.87        29.70 o                         
   4   7   2        218.08        252.01        25.34 o                         
   5   7   2       1596.22       1615.37        46.53 o                         
   6   7   2         65.45         52.34        60.85 o                         
   7   7   2        212.71        166.30        62.19 o                         
   8   7   2        177.11        181.55        60.79 o                         
   9   7   2         44.74         44.07        49.87 o                         
  10   7   2         93.21         92.95        51.03 o                         
  11   7   2         29.42          6.97        52.47 o                         
  12   7   2         39.02         31.54        57.10 o                         
  13   7   2         26.87         29.75       105.73 o                         
  14   7   2        117.84        131.31       111.33 o                         
  15   7   2        189.47        116.14       123.10 o                         
   0   8   2        299.32        292.05        57.32 o                         
   1   8   2        202.59        246.13        41.58 o                         
   2   8   2         51.56         60.80        29.40 o                         
   3   8   2       1350.20       1124.91        33.38 o                         
   4   8   2         27.71        109.15        38.39 o                         
   5   8   2        646.65        657.73        74.38 o                         
   6   8   2         17.12          2.17        69.04 o                         
   7   8   2        499.62        489.87        69.90 o                         
   8   8   2        127.93        171.65        73.54 o                         
   9   8   2         79.13        106.85        56.94 o                         
  10   8   2        193.92        214.80        57.11 o                         
  11   8   2         35.07         22.01        59.01 o                         
  12   8   2         32.20         22.52        57.80 o                         
  13   8   2         48.29          3.73        95.01 o                         
  14   8   2          2.98         27.92       123.98 o                         
   0   9   2       3132.38       3034.64        83.26 o                         
   1   9   2         45.92         39.99        45.11 o                         
   2   9   2        511.56        480.79        45.78 o                         
   3   9   2        504.82        412.69        47.40 o                         
   4   9   2        244.81        414.43        44.02 o                         
   5   9   2         32.67         31.18        72.75 o                         
   6   9   2          7.00         23.08        70.59 o                         
   7   9   2         90.21        114.53        78.53 o                         
   8   9   2        339.75        356.75        80.85 o                         
   9   9   2        113.72        122.15        85.71 o                         
  10   9   2         80.05         68.64        59.97 o                         
  11   9   2        110.04        118.44        67.68 o                         
  12   9   2         71.91         95.37        69.45 o                         
  13   9   2         40.99         93.10        63.40 o                         
   0  10   2        179.47         55.33        68.46 o                         
   1  10   2        137.30        101.72        48.96 o                         
   2  10   2        128.66        124.01        50.25 o                         
   3  10   2        589.80        475.56        52.87 o                         
   4  10   2        214.07        291.84        85.00 o                         
   5  10   2        338.96        271.48        83.52 o                         
   6  10   2         29.65         37.57        88.11 o                         
   7  10   2         59.95         90.55        88.42 o                         
   8  10   2         95.43        104.68        77.08 o                         
   9  10   2         11.57        -52.83        89.86 o                         
  10  10   2         11.63        -19.71        69.04 o                         
  11  10   2         38.19         73.72        68.54 o                         
  12  10   2          0.04         -0.12        74.89 o                         
   0  11   2         31.06         57.48        80.17 o                         
   1  11   2        122.84        179.05        54.99 o                         
   2  11   2        165.03         89.34        55.83 o                         
   3  11   2        117.89        176.99        57.81 o                         
   4  11   2         15.28          2.37        78.31 o                         
   5  11   2        152.90        152.41        89.43 o                         
   6  11   2         57.16         29.95        86.87 o                         
   7  11   2         27.15        -13.78        81.12 o                         
   8  11   2         43.21         42.30       100.22 o                         
   9  11   2         11.20         14.08        83.46 o                         
  10  11   2         54.79         86.97        68.29 o                         
   0  12   2         47.46         21.55        84.34 o                         
   1  12   2        127.93        128.65        63.47 o                         
   2  12   2         15.75          5.62        59.05 o                         
   3  12   2         87.36         16.73        82.34 o                         
   4  12   2         90.91         83.49       102.36 o                         
   5  12   2         57.35         64.64       101.96 o                         
   6  12   2         30.48         52.84       105.81 o                         
   7  12   2          5.25         59.13       107.50 o                         
   8  12   2         20.97         23.52        86.77 o                         
   0  13   2         10.56        -25.94        83.42 o                         
   1  13   2          1.65        -24.77        60.88 o                         
   2  13   2          1.55         48.70        67.44 o                         
   3  13   2         48.92         62.84       102.88 o                         
   4  13   2          4.36        -24.33       106.43 o                         
   5  13   2         16.09         50.35        95.51 o                         
   2   0   3      19421.99      23352.87       170.92 o                         
   4   0   3       1087.68       1221.38        14.80 o                         
   6   0   3        675.65        923.29        19.17 o                         
   8   0   3       5123.62       5545.99       120.79 o                         
  10   0   3       1563.56       1589.07        71.31 o                         
  12   0   3        835.56        748.43        76.23 o                         
  14   0   3        626.08        778.40        86.21 o                         
  16   0   3       1377.70       1413.30       101.84 o                         
  18   0   3         32.16        132.81       110.93 o                         
   1   1   3       1122.82       1233.53        16.19 o                         
   2   1   3      74005.82      77697.18       217.19 o                         
   3   1   3       5483.09       4827.98        57.06 o                         
   4   1   3        734.21        725.37        13.49 o                         
   5   1   3       3425.46       3138.25        29.76 o                         
   6   1   3      17195.93      17580.13        50.45 o                         
   7   1   3        994.17        813.97        12.87 o                         
   8   1   3        765.12        831.54        20.84 o                         
   9   1   3       1168.03       1039.52        28.86 o                         
  10   1   3       3682.30       3766.33        66.60 o                         
  11   1   3        276.90        229.30        40.38 o                         
  12   1   3       1564.42       1543.84        63.29 o                         
  13   1   3         78.42         70.14        55.70 o                         
  14   1   3       1448.92       1608.98        67.57 o                         
  15   1   3        172.97        177.76        63.16 o                         
  16   1   3        284.78        318.21        68.60 o                         
  17   1   3        218.61        280.24        70.06 o                         
  18   1   3         51.93         81.49        69.68 o                         
   1   2   3      17856.00      16573.82       122.71 o                         
   2   2   3        803.05        725.75        10.28 o                         
   3   2   3       5298.36       4595.31        30.76 o                         
   4   2   3       1338.35       1433.23        19.38 o                         
   5   2   3       1911.78       1814.75        26.26 o                         
   6   2   3        587.82        466.19        12.21 o                         
   7   2   3       4792.15       4451.26        28.79 o                         
   8   2   3        390.02        345.27        14.29 o                         
   9   2   3       3703.29       3398.69        28.75 o                         
  10   2   3        715.76        753.52        43.15 o                         
  11   2   3        368.37        317.23        37.56 o                         
  12   2   3        450.26        497.86        44.92 o                         
  13   2   3        269.47        205.55        47.48 o                         
  14   2   3         50.96         88.82        50.39 o                         
  15   2   3        456.88        467.20        69.68 o                         
  16   2   3         48.27         50.15        66.63 o                         
  17   2   3        177.80        275.80        76.83 o                         
   1   3   3      14961.00      13801.59        52.68 o                         
   2   3   3       1926.08       2200.54        21.65 o                         
   3   3   3       5451.24       5145.08        28.79 o                         
   4   3   3        325.29        403.62        12.13 o                         
   5   3   3      15620.92      14544.74       121.43 o                         
   6   3   3        698.92        767.85        17.04 o                         
   7   3   3       3673.64       3308.82        27.16 o                         
   8   3   3        486.52        682.45        22.53 o                         
   9   3   3       4036.54       3734.90        31.83 o                         
  10   3   3        193.38        152.82        25.13 o                         
  11   3   3       1376.13       1432.29        92.18 o                         
  12   3   3        830.93        853.15        53.64 o                         
  13   3   3        485.17        496.12        49.57 o                         
  14   3   3        112.93         92.92        51.32 o                         
  15   3   3         28.00         47.16        56.16 o                         
  16   3   3         41.20         32.37        53.16 o                         
  17   3   3        161.63        274.81        71.90 o                         
   1   4   3       4089.78       3817.14        25.73 o                         
   2   4   3       3332.22       3033.41        20.44 o                         
   3   4   3       1103.81       1084.89        22.71 o                         
   4   4   3        779.39        802.13        13.17 o                         
   5   4   3        171.71        250.73        11.98 o                         
   6   4   3       1034.77        976.00        17.83 o                         
   7   4   3       2658.91       2900.75        41.84 o                         
   8   4   3       2438.76       2509.98        57.20 o                         
   9   4   3       1860.03       1892.89        55.43 o                         
  10   4   3        958.70        868.28        31.81 o                         
  11   4   3        419.38        385.21        39.60 o                         
  12   4   3        181.95        147.14        44.82 o                         
  13   4   3        469.18        476.82        47.70 o                         
  14   4   3        721.20        670.01        56.78 o                         
  15   4   3        133.39        143.45        53.81 o                         
  16   4   3        130.97        144.29        57.32 o                         
  17   4   3        131.21        179.54        58.36 o                         
   1   5   3       1340.65       1416.06        30.26 o                         
   2   5   3       3015.95       3019.76        25.33 o                         
   3   5   3        733.00        632.88        14.52 o                         
   4   5   3        400.50        451.54        13.58 o                         
   5   5   3        661.37        636.40        14.70 o                         
   6   5   3        973.64        905.13        20.15 o                         
   7   5   3        597.18        600.28        28.02 o                         
   8   5   3        763.34        805.02        34.78 o                         
   9   5   3        405.13        475.72        28.96 o                         
  10   5   3        973.60       1179.70        34.28 o                         
  11   5   3        239.68        243.90        33.36 o                         
  12   5   3        902.57        782.69        44.32 o                         
  13   5   3        127.88        166.97        48.15 o                         
  14   5   3        336.80        370.48        54.09 o                         
  15   5   3          2.80         31.36        50.94 o                         
  16   5   3         36.35         64.25        51.24 o                         
   1   6   3        636.80        750.51        22.50 o                         
   2   6   3       1996.33       1804.94        22.03 o                         
   3   6   3       1103.69       1227.94        21.48 o                         
   4   6   3         21.91         20.74        17.11 o                         
   5   6   3        207.07        261.75        15.52 o                         
   6   6   3       2006.57       1896.93        52.56 o                         
   7   6   3         93.69        120.01        23.05 o                         
   8   6   3        146.45        196.37        27.14 o                         
   9   6   3        166.42        150.88        29.10 o                         
  10   6   3       1751.69       1663.37        38.54 o                         
  11   6   3       1368.04       1257.39        37.68 o                         
  12   6   3        151.31        153.39        43.72 o                         
  13   6   3        392.17        388.28        46.67 o                         
  14   6   3         85.58         99.62        50.79 o                         
  15   6   3         62.01         65.37        56.96 o                         
  16   6   3         60.27        118.89        80.09 o                         
   1   7   3       1272.08       1216.67        40.92 o                         
   2   7   3        124.87        111.94        32.98 o                         
   3   7   3         80.64         61.96        23.81 o                         
   4   7   3         37.09         43.31        24.50 o                         
   5   7   3        322.75        289.21        34.79 o                         
   6   7   3        348.90        299.98        63.97 o                         
   7   7   3        546.91        523.48        64.51 o                         
   8   7   3        264.92        254.83        51.38 o                         
   9   7   3         32.72         41.69        52.02 o                         
  10   7   3       1909.89       1978.41        62.64 o                         
  11   7   3         58.05        139.64        57.02 o                         
  12   7   3        103.27         99.50        53.52 o                         
  13   7   3        371.38        461.50       113.86 o                         
  14   7   3         49.13        -12.22        96.19 o                         
  15   7   3         15.29         25.82       125.55 o                         
   1   8   3        315.33        299.91        49.72 o                         
   2   8   3         77.17        152.07        40.63 o                         
   3   8   3        936.07       1024.53        44.83 o                         
   4   8   3        276.20        311.97        41.75 o                         
   5   8   3        594.90        667.95        41.78 o                         
   6   8   3         17.74         24.48        70.12 o                         
   7   8   3        130.96         70.50        72.24 o                         
   8   8   3        103.85        132.04        67.79 o                         
   9   8   3          5.97         13.17        53.21 o                         
  10   8   3        225.54        198.81        57.89 o                         
  11   8   3        212.21        232.57        57.09 o                         
  12   8   3         36.89         34.86        58.00 o                         
  13   8   3        111.37        138.89        99.79 o                         
  14   8   3          0.51         -6.21       123.29 o                         
   1   9   3        344.90        300.43        46.20 o                         
   2   9   3        112.05        196.22        45.49 o                         
   3   9   3         16.91         29.54        45.60 o                         
   4   9   3        297.50        221.64        44.47 o                         
   5   9   3        256.36        284.79        76.02 o                         
   6   9   3        159.59        166.26        77.11 o                         
   7   9   3         33.43        -25.12        80.14 o                         
   8   9   3         73.00         51.67        73.48 o                         
   9   9   3        279.18        312.28        64.69 o                         
  10   9   3         97.75         87.41        60.12 o                         
  11   9   3         29.10         49.40        65.58 o                         
  12   9   3         19.06         23.66        67.48 o                         
  13   9   3         81.78          9.73        71.57 o                         
   1  10   3        197.93        191.04        50.37 o                         
   2  10   3        126.50        193.68        64.66 o                         
   3  10   3        138.23        137.96        48.00 o                         
   4  10   3        657.93        653.25        54.79 o                         
   5  10   3        125.36        178.72        82.86 o                         
   6  10   3        103.97        113.43        87.38 o                         
   7  10   3         16.32        -15.67        90.41 o                         
   8  10   3         28.13         32.44        78.27 o                         
   9  10   3         10.69         32.18        66.79 o                         
  10  10   3         73.01        129.02        67.96 o                         
  11  10   3         70.28         50.25        64.09 o                         
  12  10   3         49.02         35.08        68.28 o                         
   1  11   3         80.23         98.42        55.55 o                         
   2  11   3        682.16        683.31        60.63 o                         
   3  11   3        124.28        150.02        55.23 o                         
   4  11   3          9.67         96.27        88.87 o                         
   5  11   3          8.48         -0.74        94.20 o                         
   6  11   3          6.72         46.84        97.26 o                         
   7  11   3         21.99        106.96        95.46 o                         
   8  11   3         11.61         75.55        84.75 o                         
   9  11   3        208.17        136.17        73.19 o                         
  10  11   3         16.14         33.25        68.21 o                         
   1  12   3        217.61        192.75        60.59 o                         
   2  12   3         18.42         15.80        56.78 o                         
   3  12   3        167.41        111.39       100.52 o                         
   4  12   3         48.89         87.84        93.33 o                         
   5  12   3         35.18         85.19        84.51 o                         
   6  12   3          5.16         13.12        84.77 o                         
   7  12   3         57.63         86.65        92.10 o                         
   8  12   3          6.33        -55.85       110.22 o                         
   1  13   3         10.03          9.14        68.19 o                         
   2  13   3          8.91        -34.74        67.75 o                         
   3  13   3         33.41         12.25        95.64 o                         
   4  13   3          5.35        -84.79       105.96 o                         
   5  13   3         32.57          0.00       113.67 o                         
   0   0   4      38829.48      42752.00       129.20 o                         
   2   0   4      95919.84     102426.88       236.75 o                         
   4   0   4      18031.71      18441.82       235.53 o                         
   6   0   4       2433.39       2502.98        43.02 o                         
   8   0   4      10495.46       9996.31       251.63 o                         
  10   0   4       1118.21       1081.76        70.28 o                         
  12   0   4       1767.32       1752.47        86.97 o                         
  14   0   4       1116.01       1099.14       101.53 o                         
  16   0   4        910.10        972.73       110.41 o                         
  18   0   4         96.71         97.21       115.77 o                         
   0   1   4      18142.76      19926.24       175.17 o                         
   1   1   4        911.28        855.85        10.13 o                         
   2   1   4       8222.26       9212.85        65.13 o                         
   3   1   4        508.87        509.29        14.07 o                         
   4   1   4      32918.25      34759.42       223.07 o                         
   5   1   4       1048.91        918.54        12.22 o                         
   6   1   4       4804.32       5175.63        39.36 o                         
   7   1   4       1587.97       1478.69        12.15 o                         
   8   1   4       2811.12       2806.25        50.96 o                         
   9   1   4       1557.21       1426.86        25.64 o                         
  10   1   4       1525.77       1529.48        50.44 o                         
  11   1   4        856.88        829.47        51.41 o                         
  12   1   4       1112.83       1029.36        60.37 o                         
  13   1   4        207.81        153.72        52.23 o                         
  14   1   4        626.88        676.45        62.71 o                         
  15   1   4         38.64         15.31        64.17 o                         
  16   1   4        289.52        315.73        69.87 o                         
  17   1   4        175.03        146.79        70.84 o                         
   0   2   4        558.25        708.67        24.63 o                         
   1   2   4      13204.18      11215.12        91.13 o                         
   2   2   4        712.20        825.21        11.58 o                         
   3   2   4       7418.57       6870.44        41.30 o                         
   4   2   4       4952.36       5150.42        41.76 o                         
   5   2   4       7147.68       7117.99        55.11 o                         
   6   2   4       3949.32       4163.77        65.52 o                         
   7   2   4       6771.92       5982.29        39.17 o                         
   8   2   4       1606.54       1664.12        25.81 o                         
   9   2   4       1962.35       1757.47        33.61 o                         
  10   2   4        366.89        340.92        36.95 o                         
  11   2   4        950.04        886.36        44.34 o                         
  12   2   4         72.90         61.47        42.64 o                         
  13   2   4        602.03        528.74        47.59 o                         
  14   2   4        251.70        284.53        60.12 o                         
  15   2   4        896.51        917.24        70.03 o                         
  16   2   4        263.23        262.45        66.78 o                         
  17   2   4         12.38         30.17        73.08 o                         
   0   3   4       3397.53       3132.18        29.86 o                         
   1   3   4      13091.68      11969.41        72.55 o                         
   2   3   4       1127.43       1223.92        23.79 o                         
   3   3   4       4561.42       4180.26        47.24 o                         
   4   3   4        602.48        526.70        13.01 o                         
   5   3   4       7028.14       6743.73        71.69 o                         
   6   3   4        629.11        696.24        17.28 o                         
   7   3   4       5833.34       5378.00        77.37 o                         
   8   3   4         48.83         24.54        17.55 o                         
   9   3   4       1487.98       1457.92        33.07 o                         
  10   3   4        552.33        603.25        28.92 o                         
  11   3   4       1640.84       1631.31        52.37 o                         
  12   3   4       1080.40        845.71        47.37 o                         
  13   3   4        379.77        412.45        51.47 o                         
  14   3   4        142.45        111.58        47.63 o                         
  15   3   4        514.46        564.55        55.48 o                         
  16   3   4         14.80         34.22        72.07 o                         
  17   3   4        339.96        390.37        80.84 o                         
   0   4   4       6749.89       6708.90        46.15 o                         
   1   4   4       2122.33       1923.83        49.27 o                         
   2   4   4       1023.52       1209.82        17.09 o                         
   3   4   4       6872.98       6560.71        56.63 o                         
   4   4   4      20482.28      22070.61       160.43 o                         
   5   4   4       3276.22       3123.30        39.31 o                         
   6   4   4         30.41         90.61        13.72 o                         
   7   4   4       1514.80       1487.09        22.28 o                         
   8   4   4       1619.20       1627.76        30.39 o                         
   9   4   4        256.05        246.06        27.12 o                         
  10   4   4        100.33         92.92        27.14 o                         
  11   4   4        758.24        712.74        42.83 o                         
  12   4   4         88.57         88.13        45.21 o                         
  13   4   4        816.73        787.90        52.63 o                         
  14   4   4        967.62       1034.10        59.39 o                         
  15   4   4        410.33        443.37        59.87 o                         
  16   4   4         27.08         50.40        60.13 o                         
  17   4   4         16.24         34.66        67.51 o                         
   0   5   4      14868.92      15480.68       139.80 o                         
   1   5   4        771.15        741.99        26.13 o                         
   2   5   4        343.45        349.84        23.95 o                         
   3   5   4        324.06        321.66        13.31 o                         
   4   5   4       1025.81       1502.17        30.00 o                         
   5   5   4        144.56        175.02        12.96 o                         
   6   5   4        255.17        245.25        17.99 o                         
   7   5   4        780.18        803.08        25.47 o                         
   8   5   4        323.68        374.13        27.20 o                         
   9   5   4        171.16        177.15        27.67 o                         
  10   5   4       1196.06       1182.41        35.66 o                         
  11   5   4        264.30        283.04        33.58 o                         
  12   5   4       1279.52       1378.51        50.14 o                         
  13   5   4         42.58         27.26        50.48 o                         
  14   5   4        269.96        246.13        50.41 o                         
  15   5   4        125.55        151.18        58.84 o                         
  16   5   4        132.62        158.99        61.96 o                         
   0   6   4       3867.59       3504.40        44.88 o                         
   1   6   4        418.42        465.57        23.06 o                         
   2   6   4        769.47        799.03        25.28 o                         
   3   6   4        160.29        142.76        17.36 o                         
   4   6   4       4658.62       4554.14        91.00 o                         
   5   6   4        162.98        170.74        28.73 o                         
   6   6   4        766.67        872.04        25.85 o                         
   7   6   4        180.17        181.88        24.06 o                         
   8   6   4       1759.26       1883.97        38.90 o                         
   9   6   4        207.46        206.78        29.35 o                         
  10   6   4        114.40        119.03        31.54 o                         
  11   6   4        795.54        834.72        36.46 o                         
  12   6   4        150.63        208.30        44.08 o                         
  13   6   4        210.90        192.98        46.67 o                         
  14   6   4        108.20         87.54        50.07 o                         
  15   6   4        205.43        210.02        53.43 o                         
  16   6   4         45.36        114.44        60.16 o                         
   0   7   4       2535.58       2474.64        67.69 o                         
   1   7   4        281.29        316.40        37.21 o                         
   2   7   4         61.54         81.40        35.85 o                         
   3   7   4        153.02        167.34        36.34 o                         
   4   7   4        214.14        260.40        35.71 o                         
   5   7   4        729.92        729.15        39.07 o                         
   6   7   4        652.13        621.54        68.85 o                         
   7   7   4       1937.88       2122.26        78.18 o                         
   8   7   4        252.32        321.68        49.93 o                         
   9   7   4         49.78         77.18        47.82 o                         
  10   7   4        462.83        524.62        99.77 o                         
  11   7   4         81.07         45.31        52.04 o                         
  12   7   4        234.16        329.76        58.68 o                         
  13   7   4        106.29         45.58       112.33 o                         
  14   7   4        146.97        199.09       109.07 o                         
  15   7   4         15.83        -29.94       104.84 o                         
   0   8   4       2179.83       1852.86        69.68 o                         
   1   8   4        411.56        438.15        43.77 o                         
   2   8   4         66.01         68.93        40.04 o                         
   3   8   4        537.90        603.10        55.36 o                         
   4   8   4        183.09        209.33        40.19 o                         
   5   8   4         50.59         65.39        38.96 o                         
   6   8   4          6.87        -21.08        65.22 o                         
   7   8   4          2.23         24.16        65.46 o                         
   8   8   4         22.06         92.49        55.64 o                         
   9   8   4        223.25        321.07        52.29 o                         
  10   8   4         10.40         32.83        54.81 o                         
  11   8   4        130.12        156.09        53.48 o                         
  12   8   4        133.13        113.58        58.58 o                         
  13   8   4         92.26        148.75       108.52 o                         
  14   8   4         19.16        -30.79       107.20 o                         
   0   9   4        687.01        636.63        70.30 o                         
   1   9   4        305.19        279.13        45.51 o                         
   2   9   4        442.59        422.16        46.40 o                         
   3   9   4        170.59        132.19        44.69 o                         
   4   9   4         20.61         41.94        44.21 o                         
   5   9   4        145.03        263.16        81.28 o                         
   6   9   4         49.96         82.73        79.84 o                         
   7   9   4         31.82         15.64        81.76 o                         
   8   9   4         56.33         88.07        54.81 o                         
   9   9   4        102.73         76.36        61.17 o                         
  10   9   4        194.51        154.90        64.19 o                         
  11   9   4          4.16         11.27        63.78 o                         
  12   9   4         13.34         -7.79        65.12 o                         
  13   9   4         40.45        149.51        74.30 o                         
   0  10   4        348.22        316.96        71.49 o                         
   1  10   4        160.45        127.39        53.87 o                         
   2  10   4        110.61         71.93        49.42 o                         
   3  10   4         57.81         70.46        50.00 o                         
   4  10   4         82.89         78.32        49.62 o                         
   5  10   4        291.46        233.97        85.89 o                         
   6  10   4         65.90         47.34        85.26 o                         
   7  10   4         22.06         50.50        90.55 o                         
   8  10   4        302.69        296.87        65.43 o                         
   9  10   4          9.28         10.20        60.52 o                         
  10  10   4          3.66         -3.59        63.69 o                         
  11  10   4          2.86         19.47        67.62 o                         
  12  10   4          5.21         24.61        69.00 o                         
   0  11   4        102.93        165.66        81.19 o                         
   1  11   4         40.79         21.55        55.10 o                         
   2  11   4        116.95         83.22        56.47 o                         
   3  11   4        637.53        594.29        56.18 o                         
   4  11   4        326.46        282.38        95.40 o                         
   5  11   4        110.40        105.36        94.35 o                         
   6  11   4          3.22        -13.37        94.89 o                         
   7  11   4         66.61         18.05        99.25 o                         
   8  11   4         24.14        -14.34        64.11 o                         
   9  11   4         53.11         46.38        70.56 o                         
  10  11   4         32.07         -0.14        66.85 o                         
   0  12   4         12.49         61.12        83.38 o                         
   1  12   4        100.74        112.76        61.11 o                         
   2  12   4         19.77         59.46        58.46 o                         
   3  12   4        132.31        110.46        96.09 o                         
   4  12   4          1.64        -27.46        92.28 o                         
   5  12   4         13.99         -3.13       104.92 o                         
   6  12   4         22.53        -28.88       108.34 o                         
   7  12   4          8.47        -14.34       109.28 o                         
   8  12   4         49.07         80.16        65.97 o                         
   0  13   4         77.83         36.61        87.23 o                         
   1  13   4          8.81        -18.90        64.67 o                         
   2  13   4         11.54         45.58        63.78 o                         
   3  13   4          2.70         35.48       107.76 o                         
   4  13   4         32.15         49.68       103.70 o                         
   2   0   5      35552.93      36511.85       271.41 o                         
   4   0   5       3234.31       3585.02        70.79 o                         
   6   0   5      10891.29      11948.04       178.30 o                         
   8   0   5       2803.11       2931.13        24.53 o                         
  10   0   5       7626.34       7882.16       115.54 o                         
  12   0   5        601.40        583.95        73.62 o                         
  14   0   5        504.85        513.94        83.13 o                         
  16   0   5        830.65        807.66       116.57 o                         
   1   1   5      29371.51      25858.26       184.39 o                         
   2   1   5      23056.31      24092.20       130.72 o                         
   3   1   5       8205.52       7277.53        31.17 o                         
   4   1   5        701.95        723.63        13.20 o                         
   5   1   5       2937.76       2641.09        30.46 o                         
   6   1   5      13286.46      14216.69       144.70 o                         
   7   1   5        396.79        319.76         8.85 o                         
   8   1   5        366.05        386.86        14.15 o                         
   9   1   5        187.71        245.88        41.63 o                         
  10   1   5       1575.41       1739.38        54.83 o                         
  11   1   5        862.45        783.18        51.55 o                         
  12   1   5        742.02        733.01        57.28 o                         
  13   1   5        350.36        346.29        74.62 o                         
  14   1   5        355.64        460.93        67.33 o                         
  15   1   5        168.18        141.46        66.37 o                         
  16   1   5        167.36        147.82        70.84 o                         
  17   1   5         20.62         25.44        70.07 o                         
   1   2   5      14065.58      13038.63       118.07 o                         
   2   2   5       1846.87       2008.36        15.75 o                         
   3   2   5       7068.46       6251.61        30.33 o                         
   4   2   5       4542.05       5116.04        31.14 o                         
   5   2   5       5982.52       5590.32        62.02 o                         
   6   2   5       7647.95       8932.96       101.07 o                         
   7   2   5       1996.16       1837.68        24.94 o                         
   8   2   5       1157.12       1326.67        18.04 o                         
   9   2   5       3684.32       3177.17        57.87 o                         
  10   2   5       3589.67       3584.99        77.37 o                         
  11   2   5       2362.62       2181.94        52.57 o                         
  12   2   5         67.86         66.34        50.52 o                         
  13   2   5        740.43        779.44        63.18 o                         
  14   2   5        640.32        568.38        63.61 o                         
  15   2   5        205.76        183.04        71.95 o                         
  16   2   5        257.43        278.87        75.80 o                         
  17   2   5        100.10        135.81        71.43 o                         
   1   3   5       2273.45       2151.01        21.38 o                         
   2   3   5        165.35        189.98        11.17 o                         
   3   3   5       2274.15       2302.39        21.18 o                         
   4   3   5        572.03        582.90        28.50 o                         
   5   3   5       3143.14       3287.80        33.57 o                         
   6   3   5        676.52        807.03        19.16 o                         
   7   3   5        946.08        964.30        20.97 o                         
   8   3   5        311.37        357.46        24.13 o                         
   9   3   5       1582.43       1545.13        37.69 o                         
  10   3   5       1138.44       1096.55        45.83 o                         
  11   3   5        980.76        970.77        45.30 o                         
  12   3   5        336.47        322.50        46.34 o                         
  13   3   5       1240.79       1219.52        53.99 o                         
  14   3   5         21.31         13.73        52.34 o                         
  15   3   5        249.50        220.71        65.48 o                         
  16   3   5         52.02         24.35        74.35 o                         
  17   3   5         50.25         58.13        83.10 o                         
   1   4   5       1379.26       1306.24        19.72 o                         
   2   4   5       3137.00       3116.88        23.05 o                         
   3   4   5       3969.11       3935.83        27.51 o                         
   4   4   5       2845.74       3094.05        46.58 o                         
   5   4   5       2909.47       2752.47        44.80 o                         
   6   4   5       1319.15       1324.10        22.23 o                         
   7   4   5        339.08        348.82        20.11 o                         
   8   4   5        175.10        209.86        24.37 o                         
   9   4   5       2799.20       2644.68        36.78 o                         
  10   4   5       1285.55       1156.17        33.74 o                         
  11   4   5         59.82         56.73        40.66 o                         
  12   4   5        318.42        255.42        44.63 o                         
  13   4   5        247.73        349.21        52.07 o                         
  14   4   5         37.39          9.60        54.76 o                         
  15   4   5        131.61        171.82        56.27 o                         
  16   4   5        104.52         56.31        57.96 o                         
  17   4   5        178.94        243.92        81.35 o                         
   1   5   5        869.36        941.74        24.59 o                         
   2   5   5        224.60        249.88        13.35 o                         
   3   5   5       2077.85       2383.87        21.44 o                         
   4   5   5        405.72        388.46        14.26 o                         
   5   5   5       2213.27       2034.76        25.55 o                         
   6   5   5       1022.35        911.75        31.70 o                         
   7   5   5         39.13         36.50        23.34 o                         
   8   5   5        657.88        587.88        28.47 o                         
   9   5   5         15.32         54.96        28.28 o                         
  10   5   5       2166.80       2120.62        61.64 o                         
  11   5   5          2.27          7.80        33.06 o                         
  12   5   5        718.35        745.81        46.93 o                         
  13   5   5        259.41        249.11        48.19 o                         
  14   5   5        113.75        118.00        56.18 o                         
  15   5   5         91.24         43.57        51.17 o                         
  16   5   5         74.44         78.86        65.50 o                         
   1   6   5         70.77        128.64        21.66 o                         
   2   6   5       5783.57       5916.09        45.64 o                         
   3   6   5        405.74        446.70        24.95 o                         
   4   6   5       1137.05       1150.06        44.57 o                         
   5   6   5          3.81         30.14        22.35 o                         
   6   6   5       1672.02       1721.00        29.61 o                         
   7   6   5        128.47        141.99        30.67 o                         
   8   6   5        508.42        538.22        37.42 o                         
   9   6   5        117.43        111.73        29.15 o                         
  10   6   5        376.05        495.91        34.04 o                         
  11   6   5          6.07         37.17        33.57 o                         
  12   6   5        168.19        150.47        44.31 o                         
  13   6   5         18.34         50.20        49.94 o                         
  14   6   5         42.59         50.93        50.08 o                         
  15   6   5          2.89         14.76        71.29 o                         
   1   7   5       1112.04       1141.93        48.43 o                         
   2   7   5        541.86        592.46        39.33 o                         
   3   7   5        302.51        270.89        37.37 o                         
   4   7   5        143.20        103.87        22.83 o                         
   5   7   5        744.97        724.00        25.38 o                         
   6   7   5        262.86        261.08        32.96 o                         
   7   7   5         72.68         51.07        34.19 o                         
   8   7   5        379.82        370.55        47.36 o                         
   9   7   5        688.43        617.06        56.36 o                         
  10   7   5          4.58         27.49        52.88 o                         
  11   7   5        542.76        485.90        57.89 o                         
  12   7   5         82.54         77.53        60.08 o                         
  13   7   5         17.94        -20.69       112.23 o                         
  14   7   5         21.86          2.69       116.82 o                         
  15   7   5         92.10         74.81       117.04 o                         
   1   8   5        537.18        521.23        45.26 o                         
   2   8   5        349.65        339.21        41.81 o                         
   3   8   5        905.87       1034.91        48.39 o                         
   4   8   5        423.67        375.47        41.94 o                         
   5   8   5         30.89         29.01        41.17 o                         
   6   8   5         54.01         46.10        74.12 o                         
   7   8   5        311.00        366.64        54.80 o                         
   8   8   5        407.09        339.14        51.04 o                         
   9   8   5        462.97        502.58        60.46 o                         
  10   8   5         37.66         68.12        53.09 o                         
  11   8   5         20.34         61.42        56.90 o                         
  12   8   5          6.72         11.40        59.88 o                         
  13   8   5         65.85         66.64       108.29 o                         
  14   8   5         93.43        100.98       100.55 o                         
   1   9   5       1614.75       1696.54        59.91 o                         
   2   9   5       1332.54       1572.61        57.83 o                         
   3   9   5        379.27        330.39        49.10 o                         
   4   9   5         45.22         13.94        45.14 o                         
   5   9   5          2.19          4.84        76.27 o                         
   6   9   5        185.42        128.54        81.11 o                         
   7   9   5        108.94         84.92        55.06 o                         
   8   9   5        133.59        115.55        55.79 o                         
   9   9   5        102.26        109.36        60.84 o                         
  10   9   5        171.81        209.44        65.09 o                         
  11   9   5         48.68         31.53        58.41 o                         
  12   9   5         29.55         45.74        61.79 o                         
  13   9   5         38.59         24.76        71.49 o                         
   1  10   5         43.04         75.12        51.16 o                         
   2  10   5         74.08        118.18        51.87 o                         
   3  10   5        148.27        131.98        51.04 o                         
   4  10   5        169.29        183.05        53.14 o                         
   5  10   5         32.47          8.16        86.75 o                         
   6  10   5        114.03        134.54        86.31 o                         
   7  10   5         41.53         29.98        61.61 o                         
   8  10   5         43.79         29.71        59.27 o                         
   9  10   5        194.15        207.02        62.42 o                         
  10  10   5          3.50         76.12        70.06 o                         
  11  10   5          2.40         39.43        68.29 o                         
   1  11   5         74.83         72.98        57.88 o                         
   2  11   5          1.80         16.38        56.04 o                         
   3  11   5        262.63        225.36        55.01 o                         
   4  11   5          6.58         53.24        94.63 o                         
   5  11   5         12.62        -60.50        84.73 o                         
   6  11   5          4.10         24.18        83.03 o                         
   7  11   5          5.31         -5.48        58.13 o                         
   8  11   5          8.16         45.78        70.43 o                         
   9  11   5         28.18         54.45        68.28 o                         
  10  11   5         68.25         76.44        68.23 o                         
   1  12   5         78.30         47.98        61.28 o                         
   2  12   5         51.91        -30.68        64.95 o                         
   3  12   5         94.47         74.70        83.93 o                         
   4  12   5         19.42         40.90       103.62 o                         
   5  12   5          1.60        -33.84        94.14 o                         
   6  12   5         40.63         42.01        87.34 o                         
   7  12   5          2.60         -9.72        63.81 o                         
   1  13   5          3.53          7.05        64.16 o                         
   2  13   5         54.80        -35.95        68.96 o                         
   3  13   5         22.40        -42.39        94.00 o                         
   4  13   5         28.69         24.93       109.41 o                         
   0   0   6      62875.10      62630.16       190.85 o                         
   2   0   6        762.06        811.83        23.40 o                         
   4   0   6       6442.77       7154.75        47.82 o                         
   6   0   6       8396.21       8648.84       161.15 o                         
   8   0   6        863.72        882.29        27.37 o                         
  10   0   6       1177.70       1168.97        74.12 o                         
  12   0   6       1753.41       1811.47        93.51 o                         
  14   0   6        426.98        493.59        99.27 o                         
  16   0   6         58.97         84.53       110.34 o                         
   0   1   6     126583.22     136133.64       268.86 o                         
   1   1   6      14656.88      13566.87       105.40 o                         
   2   1   6      10023.18      11547.99       102.10 o                         
   3   1   6       6840.77       6279.65        58.34 o                         
   4   1   6       4617.34       4609.19        67.58 o                         
   5   1   6       3574.34       3161.40        21.87 o                         
   6   1   6       6519.39       7260.38        63.66 o                         
   7   1   6       1200.52        916.27        21.06 o                         
   8   1   6       2226.87       1871.87        34.16 o                         
   9   1   6        254.58        183.76        38.77 o                         
  10   1   6        244.35        324.47        48.39 o                         
  11   1   6        804.25        682.72        52.29 o                         
  12   1   6       1201.94       1324.06        58.38 o                         
  13   1   6        272.25        240.60        61.12 o                         
  14   1   6        827.57        858.38        67.17 o                         
  15   1   6        123.02         81.56        66.91 o                         
  16   1   6        296.45        398.75        77.14 o                         
  17   1   6          1.25          9.36        71.89 o                         
   0   2   6       9082.92       9561.93        87.44 o                         
   1   2   6        827.66        861.02        13.08 o                         
   2   2   6       1044.88       1135.01        13.55 o                         
   3   2   6        385.81        508.31        13.64 o                         
   4   2   6        709.55        714.42        14.64 o                         
   5   2   6       8890.78       8260.81        59.86 o                         
   6   2   6       2358.41       2643.51        21.64 o                         
   7   2   6       5566.19       5109.97        74.75 o                         
   8   2   6        107.84        154.46        18.85 o                         
   9   2   6        389.75        359.61        25.93 o                         
  10   2   6        113.08        159.47        39.99 o                         
  11   2   6        423.91        467.03        62.05 o                         
  12   2   6        730.52        780.93        55.60 o                         
  13   2   6       1244.81       1138.37        64.52 o                         
  14   2   6        135.05        176.22        61.03 o                         
  15   2   6         84.38         13.54        65.88 o                         
  16   2   6         39.39        123.97        78.26 o                         
  17   2   6        441.16        446.48        76.02 o                         
   0   3   6        925.10       1014.29        25.31 o                         
   1   3   6       6698.14       5934.09       102.63 o                         
   2   3   6        692.95        691.17        14.91 o                         
   3   3   6       7313.57       6752.42        54.39 o                         
   4   3   6       1601.45       1707.71        18.81 o                         
   5   3   6       2973.43       2717.06        34.86 o                         
   6   3   6        163.85        167.05        13.88 o                         
   7   3   6       4843.82       4312.03        32.57 o                         
   8   3   6        169.90        220.20        23.50 o                         
   9   3   6       1094.79       1027.19        34.35 o                         
  10   3   6        142.50        141.82        27.90 o                         
  11   3   6       3843.86       3590.88        59.23 o                         
  12   3   6         83.11         53.96        47.70 o                         
  13   3   6        531.68        558.26        51.71 o                         
  14   3   6        164.26        134.73        59.68 o                         
  15   3   6        532.40        578.99        86.06 o                         
  16   3   6        131.77         96.83        71.20 o                         
  17   3   6         59.02         43.56        97.20 o                         
   0   4   6       2297.03       2296.03        23.75 o                         
   1   4   6       2182.24       1875.78        26.99 o                         
   2   4   6       3408.29       3821.05        62.82 o                         
   3   4   6       2862.19       2752.71        30.59 o                         
   4   4   6        208.25        220.44        14.35 o                         
   5   4   6       2485.84       2393.92        42.48 o                         
   6   4   6        154.87        206.45        18.92 o                         
   7   4   6        898.03        864.84        27.85 o                         
   8   4   6        189.18        145.47        24.95 o                         
   9   4   6         44.54         92.84        27.32 o                         
  10   4   6        494.50        485.35        32.74 o                         
  11   4   6        364.42        411.76        43.94 o                         
  12   4   6        517.70        499.67        47.04 o                         
  13   4   6         24.43         30.20        47.53 o                         
  14   4   6        225.98        175.09        49.06 o                         
  15   4   6         46.05         55.78        55.39 o                         
  16   4   6        157.23        107.44        65.33 o                         
   0   5   6        879.22       1106.49        49.93 o                         
   1   5   6       1332.03       1255.99        17.90 o                         
   2   5   6        731.54        790.03        15.30 o                         
   3   5   6        335.87        311.65        14.37 o                         
   4   5   6       5684.03       5752.06        39.64 o                         
   5   5   6        403.61        424.76        16.83 o                         
   6   5   6        939.67       1107.28        32.37 o                         
   7   5   6        596.04        564.54        27.01 o                         
   8   5   6       3460.18       3378.20        85.77 o                         
   9   5   6        119.41        102.51        28.34 o                         
  10   5   6        479.07        539.61        33.57 o                         
  11   5   6        145.48        175.28        34.94 o                         
  12   5   6       1347.14       1426.30        57.08 o                         
  13   5   6          3.64          6.69        48.87 o                         
  14   5   6        306.16        310.01        51.81 o                         
  15   5   6        262.56        344.37        60.65 o                         
  16   5   6        106.46         91.49        61.23 o                         
   0   6   6       1664.30       1409.29        64.67 o                         
   1   6   6        782.88        783.72        28.82 o                         
   2   6   6        793.78        780.72        28.07 o                         
   3   6   6         88.48         79.03        23.84 o                         
   4   6   6       1125.23       1091.66        25.41 o                         
   5   6   6         93.00         97.80        19.14 o                         
   6   6   6          3.90         19.42        24.24 o                         
   7   6   6         13.74         21.10        33.18 o                         
   8   6   6          1.79         32.64        34.91 o                         
   9   6   6         20.03         10.07        34.94 o                         
  10   6   6        139.74        126.46        38.57 o                         
  11   6   6          9.35         26.46        38.08 o                         
  12   6   6        206.80        187.70        55.88 o                         
  13   6   6        108.45        130.18        58.16 o                         
  14   6   6        196.54        203.90        73.25 o                         
  15   6   6          4.55         13.13        75.35 o                         
   0   7   6        168.76        212.50        54.80 o                         
   1   7   6       1159.42       1205.99        43.09 o                         
   2   7   6         16.15         39.28        38.81 o                         
   3   7   6        381.21        412.88        40.75 o                         
   4   7   6       1219.01       1174.49        31.97 o                         
   5   7   6        234.61        184.12        26.53 o                         
   6   7   6        216.34        156.55        31.87 o                         
   7   7   6         15.93         14.96        34.91 o                         
   8   7   6        320.07        315.86        38.13 o                         
   9   7   6        672.70        661.78        41.43 o                         
  10   7   6         65.91         71.88        40.65 o                         
  11   7   6        190.62        215.71        42.96 o                         
  12   7   6        305.83        394.02        58.38 o                         
  13   7   6        490.50        553.86       116.42 o                         
  14   7   6         70.75         48.04       123.22 o                         
  15   7   6          7.29        -46.70       132.24 o                         
   0   8   6        118.99        226.27        61.73 o                         
   1   8   6         16.74         -3.20        43.65 o                         
   2   8   6        152.69        191.17        41.81 o                         
   3   8   6         48.09         17.96        42.23 o                         
   4   8   6        177.63        106.06        43.69 o                         
   5   8   6        213.60        198.95        35.07 o                         
   6   8   6         43.68         13.25        44.42 o                         
   7   8   6        556.84        489.81        52.70 o                         
   8   8   6        459.77        457.96        52.29 o                         
   9   8   6        306.26        246.68        56.59 o                         
  10   8   6         37.46         14.51        59.59 o                         
  11   8   6         47.65         47.41        59.32 o                         
  12   8   6         73.38         66.89        62.18 o                         
  13   8   6         58.66         77.62       107.30 o                         
  14   8   6        128.69        123.48       108.25 o                         
   0   9   6        643.76        772.45        76.06 o                         
   1   9   6        805.88        833.49        51.43 o                         
   2   9   6       3120.06       3004.53        71.16 o                         
   3   9   6        320.71        485.63        50.30 o                         
   4   9   6        221.58        218.31        48.92 o                         
   5   9   6          0.69         -5.36        71.72 o                         
   6   9   6        167.42        157.98        53.07 o                         
   7   9   6        401.70        460.36        53.70 o                         
   8   9   6        120.86        125.71        57.78 o                         
   9   9   6         67.18         84.84        62.21 o                         
  10   9   6         30.98        -22.33        57.34 o                         
  11   9   6         26.86         25.21        57.87 o                         
  12   9   6         21.89         22.36        62.33 o                         
  13   9   6          6.76         55.47        66.70 o                         
   0  10   6        573.26        592.57        82.08 o                         
   1  10   6        242.05        241.68        50.84 o                         
   2  10   6         87.94         57.08        49.98 o                         
   3  10   6         50.82         50.82        51.07 o                         
   4  10   6         39.17         29.71        53.42 o                         
   5  10   6         12.76        -32.04        87.76 o                         
   6  10   6         94.20         69.19        54.47 o                         
   7  10   6         28.70         55.23        58.48 o                         
   8  10   6         25.68         17.38        65.53 o                         
   9  10   6         50.75         21.88        63.31 o                         
  10  10   6         13.50         12.78        65.03 o                         
  11  10   6         26.12         -3.46        64.35 o                         
   0  11   6         45.76         92.73        83.70 o                         
   1  11   6         94.83        152.27        60.19 o                         
   2  11   6        152.06        130.35        56.67 o                         
   3  11   6        120.06        121.65        56.07 o                         
   4  11   6         44.54        132.22        91.82 o                         
   5  11   6         19.20        -47.51        80.20 o                         
   6  11   6         22.76         11.56        63.37 o                         
   7  11   6         30.42         27.66        63.77 o                         
   8  11   6         27.73         41.80        59.24 o                         
   9  11   6          5.42         -5.90        67.06 o                         
   0  12   6        227.09        240.04        96.94 o                         
   1  12   6        116.21         97.81        63.69 o                         
   2  12   6         40.18         69.91        67.12 o                         
   3  12   6         69.94         65.98       100.10 o                         
   4  12   6         28.39         -2.60        89.27 o                         
   5  12   6         19.89         58.24        99.67 o                         
   6  12   6          6.27        -70.33       108.05 o                         
   7  12   6          2.50        -47.26       107.70 o                         
   0  13   6        173.65         59.98       103.85 o                         
   1  13   6          6.70        -12.33        70.19 o                         
   2  13   6         10.23         -5.10        69.53 o                         
   3  13   6         15.10         31.08       107.76 o                         
   2   0   7       2806.39       3134.78        53.17 o                         
   4   0   7        870.16        945.14        29.86 o                         
   6   0   7      46459.75      48153.11       488.01 o                         
   8   0   7        653.80        631.85        25.11 o                         
  10   0   7       8777.52       8027.79       122.77 o                         
  12   0   7       1548.83       1350.98        91.31 o                         
  14   0   7       1288.27       1330.53       104.04 o                         
  16   0   7        163.51        142.98       111.89 o                         
   1   1   7         35.02         76.70        16.33 o                         
   2   1   7       1521.21       1475.30        26.12 o                         
   3   1   7        210.05        230.16        11.49 o                         
   4   1   7       1918.88       1833.14        27.44 o                         
   5   1   7        134.39        137.50        15.49 o                         
   6   1   7        931.37        979.03        18.57 o                         
   7   1   7        311.41        320.66        15.75 o                         
   8   1   7        471.84        514.17        22.71 o                         
   9   1   7        218.29        210.98        43.37 o                         
  10   1   7        983.63       1095.14        54.33 o                         
  11   1   7        187.78        215.41        53.76 o                         
  12   1   7        991.11        894.95        63.97 o                         
  13   1   7         85.59        131.86        61.77 o                         
  14   1   7        160.96        146.85        61.85 o                         
  15   1   7         86.09         35.50        69.83 o                         
  16   1   7        259.12        219.61        77.63 o                         
  17   1   7         19.53        -20.88        70.66 o                         
   1   2   7       5979.97       5608.37        53.96 o                         
   2   2   7       7801.59       8183.99        76.58 o                         
   3   2   7        696.33        734.63        14.73 o                         
   4   2   7         84.93        110.33        16.02 o                         
   5   2   7      14790.73      13723.10        72.93 o                         
   6   2   7       4537.29       4660.04        48.32 o                         
   7   2   7       5856.05       5332.87        72.50 o                         
   8   2   7        374.36        430.20        23.22 o                         
   9   2   7       1680.37       1675.16        35.63 o                         
  10   2   7        774.47        937.64        52.51 o                         
  11   2   7        205.90        226.52        51.10 o                         
  12   2   7        765.62        739.03        61.80 o                         
  13   2   7       1373.77       1357.50        68.78 o                         
  14   2   7         69.36         82.37        66.70 o                         
  15   2   7        224.54        250.99        62.39 o                         
  16   2   7        138.81         88.49        80.03 o                         
  17   2   7        146.58        127.42        73.72 o                         
   1   3   7       1351.01       1271.42        14.95 o                         
   2   3   7       2839.70       3046.46        28.81 o                         
   3   3   7       1868.88       2055.50        46.25 o                         
   4   3   7       1758.54       1895.16        21.23 o                         
   5   3   7        202.68        231.19        12.07 o                         
   6   3   7        391.93        389.75        16.44 o                         
   7   3   7       2089.12       1933.97        27.18 o                         
   8   3   7        165.03        212.85        24.70 o                         
   9   3   7        913.80        866.65        32.01 o                         
  10   3   7        208.25        168.24        29.12 o                         
  11   3   7       1947.11       1969.75        54.74 o                         
  12   3   7        506.86        457.85        57.56 o                         
  13   3   7        428.23        441.90        59.85 o                         
  14   3   7        529.24        440.49        60.54 o                         
  15   3   7        203.59        236.72        86.78 o                         
  16   3   7         76.88         26.12        72.05 o                         
  17   3   7         28.15        -24.65        82.56 o                         
   1   4   7       8139.29       7417.67       104.30 o                         
   2   4   7      11439.64      11714.70       100.18 o                         
   3   4   7       3476.98       3003.94        38.56 o                         
   4   4   7        660.33        832.90        31.74 o                         
   5   4   7      11294.53      10510.91        50.10 o                         
   6   4   7       1371.69       1316.87        30.01 o                         
   7   4   7       1948.20       1812.43        33.09 o                         
   8   4   7        542.81        560.14        29.18 o                         
   9   4   7        839.58        790.92        34.10 o                         
  10   4   7        499.70        496.91        31.80 o                         
  11   4   7        531.10        571.72        47.52 o                         
  12   4   7        381.61        290.37        46.50 o                         
  13   4   7        495.02        594.97        53.30 o                         
  14   4   7         82.29        103.40        56.43 o                         
  15   4   7         81.92        189.50        70.59 o                         
  16   4   7         37.29        -29.32        66.28 o                         
   1   5   7        237.54        245.24        18.88 o                         
   2   5   7        519.96        496.55        15.42 o                         
   3   5   7        127.06        155.13        16.34 o                         
   4   5   7       1555.78       1641.94        21.89 o                         
   5   5   7        254.30        267.25        18.08 o                         
   6   5   7        282.21        306.32        22.09 o                         
   7   5   7        218.72        223.50        27.26 o                         
   8   5   7        380.78        352.10        28.86 o                         
   9   5   7        497.77        442.52        31.46 o                         
  10   5   7        175.85        179.01        33.20 o                         
  11   5   7         35.95         33.82        35.42 o                         
  12   5   7        437.48        431.38        46.25 o                         
  13   5   7         61.22         34.98        48.92 o                         
  14   5   7        116.65        127.35        54.15 o                         
  15   5   7         30.39         50.29        58.75 o                         
  16   5   7        169.76        108.18        63.84 o                         
   1   6   7        696.50        651.12        27.90 o                         
   2   6   7       3142.04       3299.55        32.59 o                         
   3   6   7        352.11        328.88        23.02 o                         
   4   6   7        179.94        233.51        22.30 o                         
   5   6   7        203.38        186.98        30.87 o                         
   6   6   7       1555.51       1803.12        43.30 o                         
   7   6   7         56.00         66.66        34.58 o                         
   8   6   7        674.79        656.20        40.59 o                         
   9   6   7        113.61         79.00        36.82 o                         
  10   6   7        226.50        350.23        41.40 o                         
  11   6   7        284.38        250.68        45.00 o                         
  12   6   7         68.29         64.85        61.37 o                         
  13   6   7        137.95        168.51        64.15 o                         
  14   6   7        363.42        555.94        75.31 o                         
  15   6   7         20.11         48.75        74.01 o                         
   1   7   7         20.09         33.16        37.96 o                         
   2   7   7        649.38        655.04        44.29 o                         
   3   7   7        194.52        226.50        31.32 o                         
   4   7   7        121.17        137.43        24.07 o                         
   5   7   7        386.11        413.70        29.38 o                         
   6   7   7        555.76        492.05        35.82 o                         
   7   7   7        659.36        620.80        37.44 o                         
   8   7   7        370.26        336.66        38.73 o                         
   9   7   7         76.59         52.94        40.12 o                         
  10   7   7         95.66         74.77        39.97 o                         
  11   7   7         69.38         90.94        43.28 o                         
  12   7   7         33.46         89.88        46.10 o                         
  13   7   7         35.39         74.59        69.62 o                         
  14   7   7          3.52        -56.28       125.19 o                         
   1   8   7        305.30        334.05        46.32 o                         
   2   8   7        249.12        172.01        46.77 o                         
   3   8   7        149.19        185.63        45.98 o                         
   4   8   7         61.10         55.29        34.11 o                         
   5   8   7        572.16        577.69        37.53 o                         
   6   8   7        183.52        134.15        49.44 o                         
   7   8   7        208.76        253.35        54.41 o                         
   8   8   7        306.13        322.97        56.99 o                         
   9   8   7        369.64        346.65        54.79 o                         
  10   8   7         16.49         49.07        57.28 o                         
  11   8   7         45.60          8.11        56.99 o                         
  12   8   7         53.24         43.29        59.24 o                         
  13   8   7          9.55        -28.61       102.42 o                         
   1   9   7        163.66        203.51        52.78 o                         
   2   9   7         60.32         64.43        50.28 o                         
   3   9   7        305.88        290.46        49.79 o                         
   4   9   7        151.84        185.25        38.33 o                         
   5   9   7          6.69         31.74        50.85 o                         
   6   9   7        189.43        215.67        51.12 o                         
   7   9   7          2.48         -8.21        50.01 o                         
   8   9   7        129.02        149.73        57.01 o                         
   9   9   7         28.87         45.72        63.24 o                         
  10   9   7          2.59         14.11        61.29 o                         
  11   9   7         21.33         10.12        62.87 o                         
  12   9   7          5.04        -30.36        69.30 o                         
   1  10   7        380.66        441.68        55.03 o                         
   2  10   7         16.52         23.07        50.45 o                         
   3  10   7          7.53         21.08        53.65 o                         
   4  10   7          8.74         16.02        53.66 o                         
   5  10   7         27.33         22.02        56.40 o                         
   6  10   7        131.62        135.41        54.58 o                         
   7  10   7         16.81         33.22        54.60 o                         
   8  10   7         13.73         57.35        59.79 o                         
   9  10   7          4.19         54.95        65.49 o                         
  10  10   7        115.32        101.44        67.96 o                         
  11  10   7         11.17         69.43        67.37 o                         
   1  11   7         37.55         40.44        59.74 o                         
   2  11   7        106.95         68.91        58.25 o                         
   3  11   7         11.76         22.54        56.89 o                         
   4  11   7         26.90         38.17        81.66 o                         
   5  11   7         55.61         42.78        95.15 o                         
   6  11   7         30.05         54.75       102.33 o                         
   7  11   7         20.34         77.71        67.13 o                         
   8  11   7         62.57         28.09        70.30 o                         
   9  11   7         48.99         86.45        67.60 o                         
   1  12   7        137.25        180.67        64.41 o                         
   2  12   7         82.53         76.47        61.53 o                         
   3  12   7         15.69        -18.98        63.33 o                         
   4  12   7         14.33         35.02       100.74 o                         
   5  12   7         11.06         38.87       107.76 o                         
   6  12   7          4.79         -0.63        99.28 o                         
   7  12   7          1.35         53.66       101.56 o                         
   1  13   7          8.75         13.56        71.25 o                         
   2  13   7          1.86        -28.15        65.30 o                         
   0   0   8       2563.98       3024.48        60.77 o                         
   2   0   8        896.44        902.22        42.75 o                         
   4   0   8       3753.53       3651.33        44.98 o                         
   6   0   8       1187.04       1414.66        30.36 o                         
   8   0   8         32.19         79.30        23.54 o                         
  10   0   8       2743.66       2701.87        93.00 o                         
  12   0   8         95.74        193.33        85.43 o                         
  14   0   8        478.19        590.66        95.73 o                         
  16   0   8          0.27        -21.41       115.42 o                         
   0   1   8      13232.16      13587.39       468.17 o                         
   1   1   8       6517.46       6202.61        87.76 o                         
   2   1   8        676.91        753.94        21.44 o                         
   3   1   8       6782.11       6056.62        85.45 o                         
   4   1   8      20967.08      22441.99       211.15 o                         
   5   1   8       2054.84       1953.71        18.22 o                         
   6   1   8       1521.63       1417.84        21.26 o                         
   7   1   8        892.78        769.09        20.41 o                         
   8   1   8       5686.19       5655.95        81.07 o                         
   9   1   8        539.39        486.03        36.13 o                         
  10   1   8        936.88        901.29        84.50 o                         
  11   1   8        677.08        641.23        54.70 o                         
  12   1   8       1779.22       1761.83        65.26 o                         
  13   1   8        114.78         91.95        56.37 o                         
  14   1   8        447.21        450.21        63.60 o                         
  15   1   8        244.93        285.50       100.69 o                         
  16   1   8        416.16        441.22        81.25 o                         
  17   1   8         17.20         -2.11        75.43 o                         
   0   2   8         89.31        119.61        26.05 o                         
   1   2   8        821.53        930.57        19.96 o                         
   2   2   8        338.17        318.71        15.53 o                         
   3   2   8       5954.27       5499.70        44.84 o                         
   4   2   8       3679.34       3935.53        49.52 o                         
   5   2   8       1510.46       1416.32        25.08 o                         
   6   2   8        101.88        136.62        17.04 o                         
   7   2   8       2648.03       2774.40        40.55 o                         
   8   2   8        676.42        560.08        25.71 o                         
   9   2   8        969.68        901.91        35.20 o                         
  10   2   8        309.48        327.02        47.97 o                         
  11   2   8        381.99        417.49        54.31 o                         
  12   2   8         96.75        155.34        56.25 o                         
  13   2   8        329.64        372.68        60.31 o                         
  14   2   8         46.09         44.74        67.58 o                         
  15   2   8         33.29         64.69        59.79 o                         
  16   2   8         25.68        -61.07        80.03 o                         
  17   2   8        463.66        456.87        80.93 o                         
   0   3   8        204.46        254.82        22.32 o                         
   1   3   8       8843.61       8406.03        58.97 o                         
   2   3   8        944.18       1316.57        36.63 o                         
   3   3   8       8803.96       7955.20        97.07 o                         
   4   3   8        261.87        329.39        17.87 o                         
   5   3   8       2887.15       2668.12        41.19 o                         
   6   3   8         35.63         79.73        17.79 o                         
   7   3   8       2828.71       2653.09        60.45 o                         
   8   3   8        679.30        605.44        25.07 o                         
   9   3   8        906.78        800.18        32.10 o                         
  10   3   8        117.16        144.66        32.81 o                         
  11   3   8       2368.74       2111.33        63.62 o                         
  12   3   8        637.70        754.90        97.81 o                         
  13   3   8        252.79        269.66        61.33 o                         
  14   3   8        241.31        208.56        67.82 o                         
  15   3   8        619.80        689.31        74.52 o                         
  16   3   8         74.05         87.87        77.57 o                         
   0   4   8        211.41        220.89        16.95 o                         
   1   4   8        371.68        434.85        20.06 o                         
   2   4   8       3884.37       4278.21        60.30 o                         
   3   4   8        100.03        168.46        18.40 o                         
   4   4   8        212.76        216.71        18.21 o                         
   5   4   8        419.96        466.17        19.80 o                         
   6   4   8       1970.29       1918.12        29.98 o                         
   7   4   8        314.19        303.77        24.06 o                         
   8   4   8        513.30        516.10        29.63 o                         
   9   4   8         39.32         73.50        30.38 o                         
  10   4   8       2087.73       1989.43        48.31 o                         
  11   4   8        258.60        251.81        41.39 o                         
  12   4   8        155.10        134.97        51.94 o                         
  13   4   8         55.28        101.08        49.59 o                         
  14   4   8         79.41         71.08        68.19 o                         
  15   4   8         46.39        113.64        72.22 o                         
  16   4   8        133.27        122.40        68.49 o                         
   0   5   8       2554.42       2451.50        68.88 o                         
   1   5   8       1255.94       1263.33        21.58 o                         
   2   5   8         38.64        139.15        23.87 o                         
   3   5   8        114.79         99.76        19.48 o                         
   4   5   8       4682.27       4364.60        40.42 o                         
   5   5   8        402.06        402.36        23.38 o                         
   6   5   8        553.33        587.97        24.79 o                         
   7   5   8        587.13        576.22        25.52 o                         
   8   5   8       3548.63       3622.28        86.93 o                         
   9   5   8         80.73         59.07        31.88 o                         
  10   5   8        300.70        329.86        34.44 o                         
  11   5   8        344.62        327.81        37.08 o                         
  12   5   8        144.88        192.57        47.09 o                         
  13   5   8         13.06         -5.40        50.26 o                         
  14   5   8        163.80        189.40        57.84 o                         
  15   5   8        104.25        145.85        59.94 o                         
   0   6   8         99.27         84.08        48.85 o                         
   1   6   8         35.24         42.48        23.68 o                         
   2   6   8       2063.37       2127.50        35.13 o                         
   3   6   8        263.33        316.53        23.17 o                         
   4   6   8        110.79         72.68        28.06 o                         
   5   6   8        535.66        613.73        33.66 o                         
   6   6   8        414.37        373.04        29.26 o                         
   7   6   8         59.43         75.51        33.92 o                         
   8   6   8        203.09        167.86        37.37 o                         
   9   6   8       1331.48       1215.81        82.95 o                         
  10   6   8        494.83        421.31        41.79 o                         
  11   6   8          7.87          8.27        40.67 o                         
  12   6   8         61.49         59.56        64.52 o                         
  13   6   8         99.39         81.83        66.33 o                         
  14   6   8         33.89         66.63        72.99 o                         
  15   6   8          3.83         53.70        92.81 o                         
   0   7   8        707.91        658.44        64.99 o                         
   1   7   8        189.60        133.65        41.49 o                         
   2   7   8        255.35        274.05        29.95 o                         
   3   7   8        846.65        802.12        33.62 o                         
   4   7   8        967.18        954.85        36.60 o                         
   5   7   8        807.09        879.88        37.03 o                         
   6   7   8        346.48        267.46        37.16 o                         
   7   7   8        199.80        259.32        38.21 o                         
   8   7   8       1425.18       1320.61        46.21 o                         
   9   7   8        347.69        339.87        42.40 o                         
  10   7   8         76.80        173.79        64.09 o                         
  11   7   8        101.76         61.41        44.93 o                         
  12   7   8         77.17         73.05        46.96 o                         
  13   7   8         13.33         27.57        68.31 o                         
  14   7   8         35.45        122.53        74.49 o                         
   0   8   8       1196.40       1315.33        72.83 o                         
   1   8   8        313.07        306.74        47.02 o                         
   2   8   8        112.82        106.76        44.26 o                         
   3   8   8          4.13         17.61        44.73 o                         
   4   8   8         33.43         83.48        35.80 o                         
   5   8   8        558.27        556.72        37.96 o                         
   6   8   8         57.54         53.13        49.07 o                         
   7   8   8          9.36         10.80        52.38 o                         
   8   8   8         34.57         40.73        56.36 o                         
   9   8   8         36.23         44.92        55.09 o                         
  10   8   8        129.36         89.00        63.01 o                         
  11   8   8          5.10         26.83        62.57 o                         
  12   8   8         32.12         22.58        60.92 o                         
  13   8   8          1.22        -19.30        93.44 o                         
   0   9   8        684.88        601.37        72.87 o                         
   1   9   8        393.56        414.28        53.41 o                         
   2   9   8        301.29        332.06        52.98 o                         
   3   9   8        543.08        509.30        55.96 o                         
   4   9   8         53.93        106.07        48.55 o                         
   5   9   8         51.50         77.53        50.10 o                         
   6   9   8          9.28          9.97        48.82 o                         
   7   9   8        133.19        215.66        52.24 o                         
   8   9   8        119.66        124.29        55.35 o                         
   9   9   8        230.26        243.02        60.12 o                         
  10   9   8        152.32         89.45        58.74 o                         
  11   9   8        106.14         57.05        66.78 o                         
  12   9   8         83.26         61.18        72.92 o                         
   0  10   8         36.21         48.47        83.01 o                         
   1  10   8         65.40         85.71        56.85 o                         
   2  10   8         34.26         64.48        52.26 o                         
   3  10   8        145.55        111.23        57.67 o                         
   4  10   8          9.68         -8.04        54.08 o                         
   5  10   8          7.50        -11.03        88.46 o                         
   6  10   8         18.70        -20.76        80.89 o                         
   7  10   8         30.02         36.60        54.45 o                         
   8  10   8         26.32         44.89        59.29 o                         
   9  10   8        107.53         33.15        67.40 o                         
  10  10   8        118.77         94.16        71.10 o                         
   0  11   8          6.12         76.64        92.58 o                         
   1  11   8          3.67         19.33        57.88 o                         
   2  11   8          7.32          3.58        58.92 o                         
   3  11   8         39.55         22.49        59.24 o                         
   4  11   8          8.85        -10.76        87.44 o                         
   5  11   8         76.69         35.38       100.69 o                         
   6  11   8         15.57        -17.51        97.31 o                         
   7  11   8         22.77         89.63        95.67 o                         
   8  11   8         12.42        -35.14       104.64 o                         
   9  11   8          6.41         -3.91        66.85 o                         
   0  12   8         10.39         85.32        86.92 o                         
   1  12   8        176.55        189.66        69.85 o                         
   2  12   8         16.11         23.84        62.58 o                         
   3  12   8         12.16         11.48        58.84 o                         
   4  12   8         13.02        -27.80       105.60 o                         
   5  12   8         17.87        -34.15        88.44 o                         
   6  12   8         14.31        -13.68       107.32 o                         
   2   0   9      26488.82      27139.09       224.12 o                         
   4   0   9        263.20        253.99        29.31 o                         
   6   0   9      10666.20      10118.60       253.20 o                         
   8   0   9        250.98        294.30        27.76 o                         
  10   0   9       3647.22       3513.51       100.88 o                         
  12   0   9        482.09        496.33        87.29 o                         
  14   0   9       1106.71       1115.66       105.90 o                         
  16   0   9        236.03        169.40       115.38 o                         
   1   1   9        853.86        867.13        23.84 o                         
   2   1   9        345.56        371.72        22.40 o                         
   3   1   9       2208.62       2016.42        36.05 o                         
   4   1   9        849.40        942.87        25.33 o                         
   5   1   9        492.57        531.03        13.88 o                         
   6   1   9        251.86        186.20        19.75 o                         
   7   1   9       1566.36       1588.84        24.34 o                         
   8   1   9        981.15       1055.26        42.64 o                         
   9   1   9        394.48        280.93        35.17 o                         
  10   1   9         29.34        132.72        48.42 o                         
  11   1   9        424.79        395.40        59.85 o                         
  12   1   9        768.41        738.57        59.46 o                         
  13   1   9        101.44         82.17        56.70 o                         
  14   1   9        232.64        375.49        66.62 o                         
  15   1   9        513.01        532.06       138.98 o                         
  16   1   9        312.41        461.59       165.28 o                         
   1   2   9       8067.77       7136.13        52.13 o                         
   2   2   9      13354.06      13461.26        82.53 o                         
   3   2   9       8756.19       7516.25        61.45 o                         
   4   2   9       5766.32       6182.95       104.68 o                         
   5   2   9       8886.38       8162.88        54.80 o                         
   6   2   9       4747.60       4824.44       107.95 o                         
   7   2   9       1326.78       1100.82        22.87 o                         
   8   2   9        714.84        681.34        28.60 o                         
   9   2   9       4458.06       3776.69        54.95 o                         
  10   2   9        285.70        286.79        52.31 o                         
  11   2   9        494.44        477.32        57.44 o                         
  12   2   9        510.96        443.95        54.99 o                         
  13   2   9        532.15        562.05        65.17 o                         
  14   2   9        275.59        369.23        71.46 o                         
  15   2   9         51.83         26.50        66.84 o                         
  16   2   9         50.30         96.75        75.01 o                         
   1   3   9        408.10        430.34        17.40 o                         
   2   3   9       2071.92       2141.80        24.99 o                         
   3   3   9       1118.08       1073.87        25.45 o                         
   4   3   9        247.87        282.70        17.74 o                         
   5   3   9        654.26        685.68        24.50 o                         
   6   3   9         43.01         20.14        20.47 o                         
   7   3   9        996.50       1094.85        37.05 o                         
   8   3   9       1064.68        996.93        30.26 o                         
   9   3   9        264.54        278.55        34.39 o                         
  10   3   9         55.48          0.84        51.89 o                         
  11   3   9         57.17        108.67        53.26 o                         
  12   3   9        180.06        259.94        63.08 o                         
  13   3   9        429.02        513.24        63.15 o                         
  14   3   9         25.47         16.70        65.40 o                         
  15   3   9        515.76        603.78       129.87 o                         
  16   3   9         17.37         69.12        81.41 o                         
   1   4   9       3760.03       3400.78        56.29 o                         
   2   4   9       2195.96       2268.80        44.05 o                         
   3   4   9       1087.97       1013.55        21.32 o                         
   4   4   9        207.79        213.35        19.60 o                         
   5   4   9       2398.38       2249.61        40.83 o                         
   6   4   9       1665.66       1698.25        37.59 o                         
   7   4   9       1504.76       1494.10        59.65 o                         
   8   4   9        250.32        193.47        29.86 o                         
   9   4   9       1026.19       1031.33        38.63 o                         
  10   4   9        419.71        437.42        35.55 o                         
  11   4   9        164.24        180.52        46.62 o                         
  12   4   9         71.77         52.22        59.45 o                         
  13   4   9        673.08        649.08        65.05 o                         
  14   4   9        104.45        141.46        69.11 o                         
  15   4   9          9.61         89.89        75.06 o                         
  16   4   9          2.84         83.36        70.39 o                         
   1   5   9        421.81        415.82        20.60 o                         
   2   5   9         73.96         98.91        20.33 o                         
   3   5   9        409.95        374.56        22.61 o                         
   4   5   9        254.47        212.11        23.21 o                         
   5   5   9         76.64        124.13        24.15 o                         
   6   5   9        247.57        243.84        26.22 o                         
   7   5   9        331.35        337.77        25.96 o                         
   8   5   9        645.29        665.30        33.67 o                         
   9   5   9         13.66         76.39        34.26 o                         
  10   5   9        394.25        368.61        35.92 o                         
  11   5   9         40.16         33.98        33.94 o                         
  12   5   9        366.69        292.26        52.85 o                         
  13   5   9         44.80         44.37        48.28 o                         
  14   5   9        302.11        212.38        64.74 o                         
  15   5   9          2.01         28.31        72.04 o                         
   1   6   9         20.38         49.32        37.35 o                         
   2   6   9       1760.91       1819.01        35.18 o                         
   3   6   9        177.59        210.17        29.11 o                         
   4   6   9        621.75        651.59        32.52 o                         
   5   6   9         41.13         40.24        31.69 o                         
   6   6   9       1530.63       1610.59        40.24 o                         
   7   6   9        123.53        106.25        37.99 o                         
   8   6   9        138.11        139.26        37.92 o                         
   9   6   9        182.75        157.80        40.51 o                         
  10   6   9        949.46       1009.27        82.47 o                         
  11   6   9          5.08         12.65        43.93 o                         
  12   6   9        168.56        154.84        63.33 o                         
  13   6   9         32.10         30.17        71.80 o                         
  14   6   9        283.71        431.47        77.44 o                         
  15   6   9          6.55         27.38        79.34 o                         
   1   7   9         71.76         29.92        44.04 o                         
   2   7   9        235.80        309.86        44.18 o                         
   3   7   9        302.00        297.88        32.44 o                         
   4   7   9        221.65        242.11        34.52 o                         
   5   7   9         50.54         39.78        34.12 o                         
   6   7   9         97.50         78.74        30.36 o                         
   7   7   9        190.35        164.35        39.32 o                         
   8   7   9        143.16        185.49        51.32 o                         
   9   7   9         59.06         47.15        43.91 o                         
  10   7   9         77.38         94.09        43.81 o                         
  11   7   9        171.64        109.78        47.52 o                         
  12   7   9         22.59         56.55        62.80 o                         
  13   7   9         57.11         73.06        65.27 o                         
  14   7   9         59.33         67.27        75.10 o                         
   1   8   9        741.13        774.58        52.51 o                         
   2   8   9        183.82        293.35        51.16 o                         
   3   8   9        129.79        118.58        47.53 o                         
   4   8   9        138.63        139.69        47.72 o                         
   5   8   9        227.52        305.01        38.49 o                         
   6   8   9         93.33        117.41        49.37 o                         
   7   8   9         74.93        161.82        52.53 o                         
   8   8   9         11.78         23.17        54.79 o                         
   9   8   9         23.24         48.65        55.80 o                         
  10   8   9        280.31        270.97        59.26 o                         
  11   8   9        129.67        167.85        63.53 o                         
  12   8   9          4.51         -4.36        62.26 o                         
  13   8   9        348.32        404.96       111.58 o                         
   1   9   9        196.59        155.38        50.70 o                         
   2   9   9        125.54         80.83        51.85 o                         
   3   9   9         96.23        167.42        54.96 o                         
   4   9   9        570.32        573.86        52.31 o                         
   5   9   9         27.75         34.35        87.36 o                         
   6   9   9         41.96         35.50        54.11 o                         
   7   9   9         12.24          5.44        52.86 o                         
   8   9   9         85.43        102.35        55.82 o                         
   9   9   9         66.43         28.72        65.15 o                         
  10   9   9        115.58        140.59        62.00 o                         
  11   9   9         12.80         55.78        66.73 o                         
  12   9   9        157.68        113.05        67.36 o                         
   1  10   9         17.25         28.30        58.24 o                         
   2  10   9        136.27        167.81        55.98 o                         
   3  10   9         95.11         93.48        59.27 o                         
   4  10   9         53.39         88.83        56.17 o                         
   5  10   9        205.24        228.95        86.02 o                         
   6  10   9          4.37         38.35        85.26 o                         
   7  10   9         14.89         42.42        91.50 o                         
   8  10   9         12.60         19.60        62.57 o                         
   9  10   9         11.66         22.71        66.15 o                         
  10  10   9          3.20         47.89        69.70 o                         
   1  11   9         25.47          5.95        56.88 o                         
   2  11   9         33.82         14.42        60.58 o                         
   3  11   9        191.21        197.68        63.28 o                         
   4  11   9        122.32        115.58       101.39 o                         
   5  11   9         18.44        123.58        93.91 o                         
   6  11   9          0.36         12.36        88.31 o                         
   7  11   9         61.27         36.40        92.51 o                         
   8  11   9         30.17         22.04        89.06 o                         
   1  12   9        223.96        191.29        66.38 o                         
   2  12   9        144.78        146.15        71.51 o                         
   3  12   9         11.47         32.58        72.13 o                         
   4  12   9        169.11        136.66        90.77 o                         
   5  12   9          9.61        109.26       113.10 o                         
   0   0  10       2169.70       2439.45        68.70 o                         
   2   0  10        156.05        192.70        36.50 o                         
   4   0  10       2499.64       2770.92        48.08 o                         
   6   0  10       2389.27       2597.81        48.38 o                         
   8   0  10        125.62        196.52        30.79 o                         
  10   0  10       1083.11       1084.78        78.90 o                         
  12   0  10        229.67        281.69        84.77 o                         
  14   0  10       1001.14       1129.23       112.60 o                         
  16   0  10        147.95        266.42        94.77 o                         
   0   1  10       6044.23       5819.82       237.34 o                         
   1   1  10       2170.75       1834.28        30.04 o                         
   2   1  10      11636.43      11980.50       196.76 o                         
   3   1  10       2685.37       2598.22        32.60 o                         
   4   1  10      10376.66      10403.17       109.36 o                         
   5   1  10       1888.75       1712.86        42.88 o                         
   6   1  10         44.97         63.74        21.51 o                         
   7   1  10       1736.66       1532.19        42.49 o                         
   8   1  10       4125.75       3894.52        97.68 o                         
   9   1  10        162.28        120.59        30.62 o                         
  10   1  10        774.23        624.40        55.06 o                         
  11   1  10        331.03        269.76        61.47 o                         
  12   1  10       1626.31       1595.51        66.61 o                         
  13   1  10         73.22         98.12        59.59 o                         
  14   1  10        359.86        313.60        67.31 o                         
  15   1  10         34.89        108.09        73.01 o                         
  16   1  10        233.95        389.96        74.75 o                         
   0   2  10       3503.88       4143.96        89.93 o                         
   1   2  10        856.67        841.52        26.96 o                         
   2   2  10        152.91        159.22        23.33 o                         
   3   2  10        768.15        763.20        20.72 o                         
   4   2  10       1705.95       1911.84        23.70 o                         
   5   2  10       1410.98       1286.85        29.14 o                         
   6   2  10       1051.08       1041.87        35.48 o                         
   7   2  10        662.96        637.16        23.29 o                         
   8   2  10        112.90         88.31        28.49 o                         
   9   2  10       3152.68       2884.52        63.06 o                         
  10   2  10         55.42         95.63        50.95 o                         
  11   2  10        684.17        589.44        68.93 o                         
  12   2  10        205.08        149.26        56.56 o                         
  13   2  10        449.39        467.27        66.31 o                         
  14   2  10        173.26        169.16        73.24 o                         
  15   2  10        120.91        203.64        76.74 o                         
  16   2  10          1.26        -13.42        73.65 o                         
   0   3  10       4301.42       4760.05        44.01 o                         
   1   3  10       3028.80       2680.48        28.21 o                         
   2   3  10        251.50        321.09        20.38 o                         
   3   3  10       3976.93       3702.59        30.45 o                         
   4   3  10       1000.51       1067.25        22.31 o                         
   5   3  10       4810.37       4762.56        67.84 o                         
   6   3  10        138.76        196.09        24.12 o                         
   7   3  10       5691.84       5379.30       180.42 o                         
   8   3  10        406.45        420.62        30.16 o                         
   9   3  10       1732.11       1551.72        61.03 o                         
  10   3  10        193.10        142.22        51.23 o                         
  11   3  10       1265.40       1283.07        62.06 o                         
  12   3  10        197.65        140.44        62.30 o                         
  13   3  10         90.37        102.68        59.10 o                         
  14   3  10        104.58        101.54        60.98 o                         
  15   3  10        323.29        358.23        70.77 o                         
  16   3  10         69.37         26.05        80.99 o                         
   0   4  10        387.86        393.09        27.17 o                         
   1   4  10        498.19        507.03        20.38 o                         
   2   4  10        410.95        423.31        22.36 o                         
   3   4  10         55.40        104.33        19.56 o                         
   4   4  10        423.27        446.47        20.82 o                         
   5   4  10        213.52        229.48        22.56 o                         
   6   4  10        344.14        347.39        23.16 o                         
   7   4  10        646.17        631.20        27.81 o                         
   8   4  10        454.74        456.10        32.94 o                         
   9   4  10        164.07        157.04        36.82 o                         
  10   4  10        211.18        200.46        37.13 o                         
  11   4  10         25.04         26.25        53.00 o                         
  12   4  10        357.38        227.14        99.30 o                         
  13   4  10        290.57        364.12        64.30 o                         
  14   4  10        258.80        174.64       104.93 o                         
  15   4  10         52.92         94.03        70.03 o                         
   0   5  10       7661.08       7165.79        99.87 o                         
   1   5  10        375.69        400.84        40.05 o                         
   2   5  10         78.13        129.64        21.56 o                         
   3   5  10       1400.80       1321.38        31.53 o                         
   4   5  10       2412.44       2492.47        64.90 o                         
   5   5  10        329.92        345.48        27.33 o                         
   6   5  10        155.73        181.71        27.50 o                         
   7   5  10        141.61        134.14        27.15 o                         
   8   5  10        824.62        843.85        35.24 o                         
   9   5  10         54.04         55.40        33.38 o                         
  10   5  10         96.27        105.29        36.56 o                         
  11   5  10        569.55        611.67        60.33 o                         
  12   5  10        451.90        445.00        53.19 o                         
  13   5  10          9.11          0.15        56.48 o                         
  14   5  10        109.71        108.16        63.65 o                         
  15   5  10        152.29        144.27        66.99 o                         
   0   6  10        875.06       1013.11        68.21 o                         
   1   6  10        363.02        429.62        45.37 o                         
   2   6  10        464.37        503.57        43.44 o                         
   3   6  10         24.34         36.29        29.52 o                         
   4   6  10         27.10         26.83        31.33 o                         
   5   6  10        274.88        279.67        33.42 o                         
   6   6  10        131.20        120.67        35.81 o                         
   7   6  10        167.11        158.25        38.39 o                         
   8   6  10         48.60         58.66        37.88 o                         
   9   6  10        566.64        579.00        44.58 o                         
  10   6  10         53.58         71.73        41.99 o                         
  11   6  10         10.55         -6.09        46.76 o                         
  12   6  10        102.34         79.97        63.42 o                         
  13   6  10         29.91         54.36        76.11 o                         
  14   6  10        285.30        307.48        77.40 o                         
   0   7  10       4087.89       3967.82        94.21 o                         
   1   7  10        624.51        688.80        60.35 o                         
   2   7  10        169.18        158.95        46.20 o                         
   3   7  10        113.59        187.38        48.70 o                         
   4   7  10       1427.52       1449.25        53.75 o                         
   5   7  10        126.70        154.12        36.01 o                         
   6   7  10          1.22         17.97        37.97 o                         
   7   7  10       1279.00       1146.23        51.42 o                         
   8   7  10         63.85        142.34        40.78 o                         
   9   7  10         78.12        107.05        46.21 o                         
  10   7  10         55.90         68.67        42.72 o                         
  11   7  10          5.45         17.37        49.15 o                         
  12   7  10        157.04        129.78        64.60 o                         
  13   7  10         72.07         64.24        72.83 o                         
   0   8  10       1005.68        998.16        80.28 o                         
   1   8  10        142.07        128.30        51.41 o                         
   2   8  10         62.77         73.15        50.22 o                         
   3   8  10        290.67        308.40        51.45 o                         
   4   8  10         42.38         53.16        47.42 o                         
   5   8  10          6.11         23.14        48.78 o                         
   6   8  10        106.94         82.20        48.35 o                         
   7   8  10        244.57        289.17        53.89 o                         
   8   8  10          8.61         -0.15        53.82 o                         
   9   8  10        237.94        261.64        56.47 o                         
  10   8  10         35.01        -27.76        62.45 o                         
  11   8  10         15.91         28.05        62.09 o                         
  12   8  10          2.63         20.54        60.55 o                         
   0   9  10        653.89        639.33        86.97 o                         
   1   9  10         54.90         68.09        50.64 o                         
   2   9  10        128.76        136.59        53.37 o                         
   3   9  10        290.42        319.44        56.97 o                         
   4   9  10        412.96        270.87        51.99 o                         
   5   9  10        140.48        178.82        55.27 o                         
   6   9  10         83.38         83.23        78.53 o                         
   7   9  10         52.30         27.81        78.22 o                         
   8   9  10         10.92         25.02        53.59 o                         
   9   9  10        116.41         59.24        65.15 o                         
  10   9  10          3.48        -22.46        60.88 o                         
  11   9  10         20.85        -21.45        69.95 o                         
   0  10  10         99.80        164.58        90.11 o                         
   1  10  10         52.00         50.64        59.02 o                         
   2  10  10         70.48         69.64        53.07 o                         
   3  10  10        289.57        258.62        58.90 o                         
   4  10  10         25.03         92.90        61.60 o                         
   5  10  10         38.14         18.12        81.71 o                         
   6  10  10          3.72         14.95        97.39 o                         
   7  10  10          5.71         44.43        99.78 o                         
   8  10  10          7.78         30.91       100.06 o                         
   9  10  10         10.74        -28.14        88.76 o                         
  10  10  10         19.63         29.03        70.15 o                         
   0  11  10         18.03         18.31        89.15 o                         
   1  11  10          1.22         24.14        61.19 o                         
   2  11  10         73.55         76.36        65.86 o                         
   3  11  10        138.92        185.95       107.09 o                         
   4  11  10         36.91         56.22        99.25 o                         
   5  11  10          3.60         34.21        89.44 o                         
   6  11  10          5.13        -46.70       104.43 o                         
   7  11  10         11.49         71.58       110.12 o                         
   0  12  10          5.42         24.67        94.87 o                         
   1  12  10         28.57         -3.76        66.48 o                         
   2  12  10         41.54         60.20        64.40 o                         
   3  12  10         32.07         56.31        66.61 o                         
   4  12  10         42.14          0.38       111.90 o                         
   2   0  11      29525.80      31235.33       422.18 o                         
   4   0  11       1436.22       1558.68        46.25 o                         
   6   0  11      11594.52      12042.82       151.45 o                         
   8   0  11        666.94        623.22        36.58 o                         
  10   0  11       1640.26       1457.53        89.56 o                         
  12   0  11         65.70        122.25        92.45 o                         
  14   0  11        683.37        714.64       109.21 o                         
  16   0  11         78.81        109.92       115.88 o                         
   1   1  11        575.93        549.38        28.44 o                         
   2   1  11       1181.67       1285.38        31.95 o                         
   3   1  11        670.14        676.97        28.91 o                         
   4   1  11        623.75        684.81        29.08 o                         
   5   1  11        615.29        590.71        28.72 o                         
   6   1  11        324.87        377.49        27.00 o                         
   7   1  11        358.33        350.85        24.02 o                         
   8   1  11        950.91       1009.30        30.11 o                         
   9   1  11         47.26         44.00        31.72 o                         
  10   1  11       1537.62       1400.60        61.77 o                         
  11   1  11        391.02        307.85        63.22 o                         
  12   1  11        296.73        381.12        58.40 o                         
  13   1  11         69.35         91.01        66.11 o                         
  14   1  11        165.43        225.54        71.00 o                         
  15   1  11         43.47        107.42        88.71 o                         
  16   1  11        551.58        773.61        96.89 o                         
   1   2  11       3665.93       3608.08        68.81 o                         
   2   2  11       2735.27       2748.61        54.84 o                         
   3   2  11       8245.10       7802.12       127.45 o                         
   4   2  11        262.91        287.07        19.29 o                         
   5   2  11       2588.08       2314.94        63.22 o                         
   6   2  11       1516.71       1471.15        37.53 o                         
   7   2  11        711.97        568.05        26.16 o                         
   8   2  11         79.02        106.23        27.00 o                         
   9   2  11       1562.12       1444.80        81.79 o                         
  10   2  11       2429.14       2216.18        65.57 o                         
  11   2  11        308.51        267.02        62.53 o                         
  12   2  11         59.95         67.72        59.21 o                         
  13   2  11        489.90        453.26        66.38 o                         
  14   2  11        532.44        494.86        67.84 o                         
  15   2  11         27.01         96.70        74.19 o                         
  16   2  11         52.13         89.25        82.35 o                         
   1   3  11        381.34        425.70        21.70 o                         
   2   3  11       1710.71       1766.58        27.02 o                         
   3   3  11        306.18        301.29        23.36 o                         
   4   3  11       3184.39       3433.17        31.52 o                         
   5   3  11       2361.07       2340.52        35.85 o                         
   6   3  11        164.34        120.09        24.16 o                         
   7   3  11        225.06        213.21        34.95 o                         
   8   3  11        312.24        281.51        31.04 o                         
   9   3  11       1880.25       1768.83        45.60 o                         
  10   3  11        138.65        160.46        57.00 o                         
  11   3  11        272.55        291.49        58.28 o                         
  12   3  11        380.54        321.23        64.06 o                         
  13   3  11         81.37        133.88        65.34 o                         
  14   3  11         57.67         68.02        65.20 o                         
  15   3  11        392.95        532.02        79.85 o                         
   1   4  11       1395.38       1306.27        31.16 o                         
   2   4  11        405.59        521.07        23.82 o                         
   3   4  11       3063.94       2756.57        34.72 o                         
   4   4  11        189.81        231.19        23.98 o                         
   5   4  11       2728.91       2406.90        60.89 o                         
   6   4  11        847.09        791.01        30.15 o                         
   7   4  11        576.27        516.83        36.42 o                         
   8   4  11        946.04        925.93        65.33 o                         
   9   4  11        991.71        985.24        43.70 o                         
  10   4  11        270.82        300.77        40.81 o                         
  11   4  11         63.26         31.51        52.91 o                         
  12   4  11         59.44         55.05        59.19 o                         
  13   4  11        718.53        628.86        61.77 o                         
  14   4  11         11.03        105.63        71.18 o                         
  15   4  11         25.61         -1.04        68.66 o                         
   1   5  11        251.91        288.91        43.20 o                         
   2   5  11        460.38        505.25        62.68 o                         
   3   5  11        282.79        276.75        24.15 o                         
   4   5  11         58.55         38.10        21.77 o                         
   5   5  11         62.32         66.64        27.33 o                         
   6   5  11        705.24        798.37        33.11 o                         
   7   5  11         13.59         43.28        29.98 o                         
   8   5  11        116.64        121.90        34.30 o                         
   9   5  11        301.32        282.63        37.49 o                         
  10   5  11        239.80        224.20        41.74 o                         
  11   5  11        118.56         74.66        62.74 o                         
  12   5  11        418.97        354.82        61.42 o                         
  13   5  11          0.29         11.63        58.78 o                         
  14   5  11          1.30        -41.61        74.39 o                         
   1   6  11        102.55        100.60        45.52 o                         
   2   6  11       1082.26       1093.73        50.01 o                         
   3   6  11         36.87         44.17        43.60 o                         
   4   6  11        316.55        386.50        37.89 o                         
   5   6  11        328.37        339.49        36.59 o                         
   6   6  11        596.23        690.65        40.33 o                         
   7   6  11         37.49         25.09        50.44 o                         
   8   6  11        370.66        349.10        43.04 o                         
   9   6  11        469.65        411.29        45.29 o                         
  10   6  11        341.57        369.13        45.41 o                         
  11   6  11         65.04         37.92        45.72 o                         
  12   6  11         80.65         44.06        72.68 o                         
  13   6  11         41.22         -1.98        96.46 o                         
  14   6  11         24.53         11.23        92.68 o                         
   1   7  11         12.50         98.22        47.36 o                         
   2   7  11        590.75        701.12        59.74 o                         
   3   7  11        506.49        597.23        53.86 o                         
   4   7  11        639.52        673.24        54.07 o                         
   5   7  11        139.07         88.20        46.86 o                         
   6   7  11         89.02         39.54        39.64 o                         
   7   7  11        360.10        291.27        42.29 o                         
   8   7  11        224.89        189.82        45.70 o                         
   9   7  11         12.45         20.12        47.91 o                         
  10   7  11          1.32        -23.78        47.04 o                         
  11   7  11        316.89        213.69        49.11 o                         
  12   7  11         64.59         62.76        70.08 o                         
  13   7  11         25.66         30.17        79.05 o                         
   1   8  11        618.04        581.92        56.12 o                         
   2   8  11          7.89         51.17        50.87 o                         
   3   8  11        880.67        869.57        61.80 o                         
   4   8  11        173.42        149.86        50.21 o                         
   5   8  11         23.70         27.90        53.00 o                         
   6   8  11        295.38        222.57        74.23 o                         
   7   8  11        105.00        130.79        54.29 o                         
   8   8  11        224.39        219.68        54.79 o                         
   9   8  11        383.69        379.60        56.97 o                         
  10   8  11          8.60         41.05        66.03 o                         
  11   8  11         26.50         11.42        60.64 o                         
  12   8  11         77.17         51.08        61.56 o                         
   1   9  11         86.79        139.70        52.53 o                         
   2   9  11         48.28         94.17        54.63 o                         
   3   9  11        221.09        213.17        58.64 o                         
   4   9  11         30.64         51.72        53.02 o                         
   5   9  11          3.65         26.75        59.29 o                         
   6   9  11          5.36         37.56        78.38 o                         
   7   9  11         24.19         37.65        84.16 o                         
   8   9  11         42.10         42.91        78.99 o                         
   9   9  11         10.98         37.64        61.58 o                         
  10   9  11         37.12          5.34        70.98 o                         
  11   9  11          5.21         58.70        61.27 o                         
   1  10  11        121.49        169.45        55.87 o                         
   2  10  11        247.23        271.01        57.70 o                         
   3  10  11         10.22         20.00        55.29 o                         
   4  10  11          1.69         43.77        63.62 o                         
   5  10  11         68.46        140.57        94.15 o                         
   6  10  11         24.19         45.19        98.14 o                         
   7  10  11         19.36         23.72        96.58 o                         
   8  10  11         17.96         37.62        99.14 o                         
   9  10  11         92.14        185.91       104.52 o                         
   1  11  11         10.97         26.43        70.69 o                         
   2  11  11          7.02         29.14        66.39 o                         
   3  11  11         36.12         69.50        65.35 o                         
   4  11  11         64.35         78.54        87.50 o                         
   5  11  11         16.12         46.18       106.50 o                         
   6  11  11         30.95         30.05        99.88 o                         
   7  11  11         16.85         47.95        89.74 o                         
   1  12  11         18.10         40.60        73.42 o                         
   2  12  11          6.71         52.94        69.52 o                         
   3  12  11         24.16         52.62        71.59 o                         
   0   0  12        847.22        850.86        67.41 o                         
   2   0  12         96.13        242.57        44.59 o                         
   4   0  12       2512.95       2637.24       107.90 o                         
   6   0  12       4398.31       4443.07       146.36 o                         
   8   0  12       1717.48       1561.66        50.09 o                         
  10   0  12        390.73        392.39        55.20 o                         
  12   0  12         90.40        201.98        94.83 o                         
  14   0  12        528.41        494.54        97.77 o                         
   0   1  12       6502.88       6150.54       354.61 o                         
   1   1  12        686.87        661.73        30.36 o                         
   2   1  12        701.26        699.74        34.10 o                         
   3   1  12       1046.73       1199.65        33.00 o                         
   4   1  12       4513.61       4470.83       102.06 o                         
   5   1  12       1434.66       1283.11        33.82 o                         
   6   1  12        962.23        883.06        32.64 o                         
   7   1  12       1928.89       1770.05        60.24 o                         
   8   1  12        901.63        895.28        31.73 o                         
   9   1  12        895.05        789.77        44.56 o                         
  10   1  12        362.23        339.11        43.12 o                         
  11   1  12        223.94        187.18        58.84 o                         
  12   1  12        724.02        652.52        70.38 o                         
  13   1  12         72.87         46.96        69.11 o                         
  14   1  12        369.80        307.51        70.12 o                         
  15   1  12         36.67        130.47        71.46 o                         
   0   2  12       1456.82       1365.82        66.02 o                         
   1   2  12        683.85        673.58        32.83 o                         
   2   2  12          3.79         10.64        27.12 o                         
   3   2  12       2820.57       2716.78        39.43 o                         
   4   2  12        647.83        678.07        30.92 o                         
   5   2  12       3859.13       3757.97        63.32 o                         
   6   2  12       1141.71       1165.49        38.76 o                         
   7   2  12        215.55        217.83        27.25 o                         
   8   2  12        200.44        236.47        29.52 o                         
   9   2  12        103.06         98.35        39.33 o                         
  10   2  12        695.58        573.77        61.77 o                         
  11   2  12        955.24        834.04        64.34 o                         
  12   2  12         21.15          8.85        63.73 o                         
  13   2  12        673.69        597.47        68.51 o                         
  14   2  12        115.89        192.39        74.52 o                         
  15   2  12        416.70        400.25        75.74 o                         
   0   3  12         67.92        152.67        40.93 o                         
   1   3  12       3444.11       3209.41        73.05 o                         
   2   3  12        834.47        889.93        32.27 o                         
   3   3  12       4010.97       3776.21        58.53 o                         
   4   3  12        617.35        677.99        40.22 o                         
   5   3  12       1723.86       1535.08        58.04 o                         
   6   3  12        152.07         93.83        26.66 o                         
   7   3  12       1129.76       1120.12        61.29 o                         
   8   3  12        219.11        259.23        32.84 o                         
   9   3  12        371.22        331.83        39.29 o                         
  10   3  12        132.45        108.24        54.89 o                         
  11   3  12        757.37        668.64        66.30 o                         
  12   3  12         72.69         97.09        65.19 o                         
  13   3  12        108.79        125.51        72.31 o                         
  14   3  12         14.14         42.80        72.01 o                         
  15   3  12        239.61        335.31        70.90 o                         
   0   4  12        706.37        767.57        45.44 o                         
   1   4  12        659.19        579.45        26.07 o                         
   2   4  12        178.12        192.67        23.86 o                         
   3   4  12       1674.20       1525.50        33.26 o                         
   4   4  12       1465.81       1510.45        37.51 o                         
   5   4  12        249.74        303.47        29.85 o                         
   6   4  12        324.97        352.80        37.99 o                         
   7   4  12        124.28        120.93        36.75 o                         
   8   4  12        516.27        488.61        42.22 o                         
   9   4  12        278.90        261.14        41.72 o                         
  10   4  12        148.68        187.63        41.93 o                         
  11   4  12        240.25        200.39        61.99 o                         
  12   4  12        273.63        227.15        61.96 o                         
  13   4  12         16.47         30.49        66.95 o                         
  14   4  12        233.79        231.91        83.13 o                         
  15   4  12        225.76        285.85        80.62 o                         
   0   5  12       4548.43       4659.21        97.22 o                         
   1   5  12        284.45        357.66        38.43 o                         
   2   5  12        163.39        177.32        35.14 o                         
   3   5  12        327.79        261.18        36.47 o                         
   4   5  12       2409.89       2507.93        52.56 o                         
   5   5  12        692.45        652.03        37.38 o                         
   6   5  12        155.68        141.43        45.65 o                         
   7   5  12        620.14        651.93        51.57 o                         
   8   5  12        703.80        724.33        68.54 o                         
   9   5  12          9.97         29.70        39.87 o                         
  10   5  12         43.70         84.35        40.93 o                         
  11   5  12        133.34        182.00        62.25 o                         
  12   5  12        319.13        270.70        67.62 o                         
  13   5  12         34.40        -28.47       103.94 o                         
  14   5  12          7.59         27.44        96.97 o                         
   0   6  12        826.58        802.46        75.65 o                         
   1   6  12        190.37        239.80        48.17 o                         
   2   6  12        121.89        100.91        47.68 o                         
   3   6  12        554.39        533.54        50.92 o                         
   4   6  12       1506.30       1594.23        57.52 o                         
   5   6  12        195.53        174.48        36.92 o                         
   6   6  12         85.36        146.38        38.04 o                         
   7   6  12          1.69         41.33        50.27 o                         
   8   6  12        488.27        512.91        82.62 o                         
   9   6  12          0.62          6.32        43.41 o                         
  10   6  12         75.67         86.29        45.72 o                         
  11   6  12          6.03        -48.93        57.12 o                         
  12   6  12        148.91        171.59        90.99 o                         
  13   6  12         70.16        -24.05        96.09 o                         
   0   7  12        236.14        303.47        72.92 o                         
   1   7  12        236.00        285.39        52.58 o                         
   2   7  12          0.69         28.63        48.15 o                         
   3   7  12        254.72        297.79        54.53 o                         
   4   7  12        210.45        283.71        53.32 o                         
   5   7  12        156.55        147.89        52.57 o                         
   6   7  12         39.22         13.02        52.89 o                         
   7   7  12         62.78         41.52        46.05 o                         
   8   7  12        465.89        424.60        63.12 o                         
   9   7  12         40.24         80.38        47.23 o                         
  10   7  12          7.59         18.20        47.65 o                         
  11   7  12         50.09         90.80        64.34 o                         
  12   7  12        147.38         77.11        74.18 o                         
   0   8  12         43.11        117.68        76.48 o                         
   1   8  12        213.14        262.72        57.54 o                         
   2   8  12        632.83        666.01        58.50 o                         
   3   8  12        109.20        118.07        51.48 o                         
   4   8  12        117.23        100.34        55.15 o                         
   5   8  12         22.91         41.37        58.86 o                         
   6   8  12        112.21        111.86        75.79 o                         
   7   8  12          3.33         41.24        80.58 o                         
   8   8  12         79.91         97.00        81.17 o                         
   9   8  12         13.93          7.95        54.61 o                         
  10   8  12         13.40         43.47        62.11 o                         
  11   8  12          6.64         33.74        61.90 o                         
   0   9  12        113.65        104.47        81.98 o                         
   1   9  12        263.28        268.45        56.65 o                         
   2   9  12        122.50        155.92        60.41 o                         
   3   9  12         87.11        161.71        69.40 o                         
   4   9  12         92.61        161.45        59.67 o                         
   5   9  12         28.21         -4.16        61.30 o                         
   6   9  12          9.12          0.11        81.63 o                         
   7   9  12         95.20         57.82        92.89 o                         
   8   9  12         11.68         -8.41        95.00 o                         
   9   9  12         23.27        -21.36        85.04 o                         
  10   9  12        126.16         49.69        91.49 o                         
   0  10  12         33.98         72.91        87.40 o                         
   1  10  12         84.47        147.39        62.22 o                         
   2  10  12        150.39        199.82        66.85 o                         
   3  10  12         16.34         70.88        65.59 o                         
   4  10  12         50.14         41.26        57.64 o                         
   5  10  12         30.49         29.99       102.52 o                         
   6  10  12         25.19         39.00        91.88 o                         
   7  10  12         79.24         20.27        84.39 o                         
   8  10  12         59.85        -21.74        87.29 o                         
   0  11  12        153.28        329.84       105.71 o                         
   1  11  12         42.75         53.33        64.36 o                         
   2  11  12         86.49        103.16        67.44 o                         
   3  11  12         22.90         48.86        70.66 o                         
   4  11  12         10.26        -28.73       105.79 o                         
   5  11  12         18.71         16.44        95.03 o                         
   6  11  12          3.48         -5.28        99.46 o                         
   2   0  13       4729.67       5134.70        70.91 o
[truncated: 81,327 more chars]
