# Supplementary material for: Six 1-halobenzoyl-4-(2-meth­oxy­phen­yl)piperazines having Z′ values of one, two or four; disorder, pseudosymmetry, twinning and supra­molecular assembly in one, two or three dimensions
Source: Acta Crystallogr E Crystallogr Commun. 2021 Jan 1;77(Pt 1):5–13. doi: 10.1107/S2056989020015649 (PMC7784055; doi:10.1107/S2056989020015649)
Supplement: Supplementary file 5 [file e-77-00005-IVsup5.hkl]

data_IV                                                                         
_shelx_title ' ha5cg'                                                           
_shelx_refln_list_code          4                                               
_shelx_F_calc_maximum      228.86                                               
_exptl_crystal_F_000       840.00                                               
_reflns_d_resolution_high  0.7683                                               
                                                                                
loop_                                                                           
 _space_group_symop_operation_xyz                                               
 'x, y, z'                                                                      
 '-x, y+1/2, -z+1/2'                                                            
 '-x, -y, -z'                                                                   
 'x, -y-1/2, z-1/2'                                                             
                                                                                
_cell_length_a    10.9626                                                       
_cell_length_b    11.3258                                                       
_cell_length_c    14.8234                                                       
_cell_angle_alpha  90.000                                                       
_cell_angle_beta  104.520                                                       
_cell_angle_gamma  90.000                                                       
                                                                                
_shelx_F_squared_multiplier     1.000                                           
                                                                                
loop_                                                                           
 _refln_index_h                                                                 
 _refln_index_k                                                                 
 _refln_index_l                                                                 
 _refln_F_squared_calc                                                          
 _refln_F_squared_meas                                                          
 _refln_F_squared_sigma                                                         
 _refln_observed_status                                                         
   2   0   0        260.30        318.99         7.49 o                         
   3   0   0      52374.63      42719.31       167.23 o                         
   4   0   0       5314.31       5440.58        19.06 o                         
   5   0   0       6578.47       6419.22        43.46 o                         
   6   0   0       4635.00       4801.60        29.87 o                         
   7   0   0        878.58        953.53        25.05 o                         
   8   0   0        419.59        444.88        15.22 o                         
   9   0   0          5.57         -4.14        11.29 o                         
  10   0   0         95.21         75.24        13.03 o                         
  11   0   0         14.28         13.38        12.54 o                         
  12   0   0         79.58         82.63        23.49 o                         
  13   0   0        126.70        114.76        23.23 o                         
   1   1   0        363.38        408.92         6.69 o                         
   2   1   0       4272.07       4504.15        24.29 o                         
   3   1   0      22152.37      21544.85        71.66 o                         
   4   1   0       1515.31       1596.05        12.76 o                         
   5   1   0       2767.59       2815.94        13.71 o                         
   6   1   0       2885.48       2850.35        11.50 o                         
   7   1   0       2314.35       2364.03        24.16 o                         
   8   1   0       3620.81       3642.04        27.58 o                         
   9   1   0       1601.18       1558.84        22.78 o                         
  10   1   0        617.34        633.29        14.11 o                         
  11   1   0        491.42        561.29        19.86 o                         
  12   1   0        233.07        228.99        12.39 o                         
  13   1   0        134.99        145.01        26.20 o                         
   0   2   0      10056.79      10318.14        35.55 o                         
   1   2   0       2852.17       2899.07        33.67 o                         
   2   2   0        540.25        571.75         5.62 o                         
   3   2   0       1743.40       1840.27        13.19 o                         
   4   2   0         61.87         68.01         2.75 o                         
   5   2   0        316.61        385.67         4.51 o                         
   6   2   0         28.36         29.98         3.31 o                         
   7   2   0        869.89        893.01        11.21 o                         
   8   2   0         19.51         17.55         8.50 o                         
   9   2   0         24.45         22.07         9.26 o                         
  10   2   0          2.13          0.45        10.00 o                         
  11   2   0         20.43         17.16        10.02 o                         
  12   2   0          4.01         -1.73        10.33 o                         
  13   2   0          7.71        -14.40        15.01 o                         
   1   3   0      14425.97      13967.91        43.63 o                         
   2   3   0       3465.53       3548.10        21.20 o                         
   3   3   0       1073.43       1076.62        22.42 o                         
   4   3   0       1438.37       1475.61        13.97 o                         
   5   3   0       5251.51       5370.44        41.29 o                         
   6   3   0       1442.44       1512.85        18.86 o                         
   7   3   0        941.57        875.13        10.32 o                         
   8   3   0        982.94        978.89        16.64 o                         
   9   3   0        709.48        661.39        17.51 o                         
  10   3   0        522.16        513.60        14.73 o                         
  11   3   0        416.39        431.46        15.32 o                         
  12   3   0          3.69          3.60        11.01 o                         
   0   4   0       2491.89       2365.36        25.10 o                         
   1   4   0      23519.71      21600.33        73.92 o                         
   2   4   0      18798.11      18001.89        53.56 o                         
   3   4   0      11694.97      11492.49        67.42 o                         
   4   4   0       5123.92       4941.93        22.37 o                         
   5   4   0       3923.03       4178.68        37.29 o                         
   6   4   0       2159.79       2179.62        19.56 o                         
   7   4   0        155.14        171.40         8.14 o                         
   8   4   0        201.36        208.63        10.43 o                         
   9   4   0          1.13         -2.88        12.14 o                         
  10   4   0          4.26         -7.79        13.56 o                         
  11   4   0         62.69         44.72        13.49 o                         
  12   4   0         94.33         60.93        15.79 o                         
   1   5   0        381.91        578.33        90.82 o                         
   2   5   0       4647.93       4995.45        41.59 o                         
   3   5   0        533.75        496.47        12.76 o                         
   4   5   0       1978.93       1876.28        26.37 o                         
   5   5   0       4037.97       4045.59        38.20 o                         
   6   5   0       3635.60       3584.57        33.83 o                         
   7   5   0        928.11        874.34        13.89 o                         
   8   5   0       1641.66       1609.62        17.79 o                         
   9   5   0       1197.62       1172.02        24.76 o                         
  10   5   0        831.63        894.05        24.64 o                         
  11   5   0        470.97        505.29        23.21 o                         
  12   5   0         71.27        105.08        16.04 o                         
   0   6   0        315.43        277.90        16.31 o                         
   1   6   0       2811.79       2887.77        21.89 o                         
   2   6   0       1752.64       1676.81        17.30 o                         
   3   6   0        962.13        983.83        13.88 o                         
   4   6   0        393.55        363.25         9.63 o                         
   5   6   0         92.89         88.40         8.66 o                         
   6   6   0       1444.62       1415.37        18.87 o                         
   7   6   0          4.25          5.12         8.85 o                         
   8   6   0          6.61         10.54         9.95 o                         
   9   6   0        409.56        364.45        25.75 o                         
  10   6   0          6.33          4.95        18.44 o                         
  11   6   0          1.81         -1.82        15.23 o                         
  12   6   0          0.13         19.16        24.09 o                         
   1   7   0        507.81        511.36        25.96 o                         
   2   7   0        176.83        168.05         9.90 o                         
   3   7   0        286.80        269.62        10.47 o                         
   4   7   0        246.86        252.59        10.11 o                         
   5   7   0         20.75         23.36         8.67 o                         
   6   7   0       1017.01        956.68        25.10 o                         
   7   7   0        524.90        524.54        15.07 o                         
   8   7   0          4.85         11.26        10.09 o                         
   9   7   0          9.84         11.45        11.42 o                         
  10   7   0        144.06        143.23        23.79 o                         
  11   7   0          2.37         -2.50        23.15 o                         
   0   8   0       4811.41       5197.77        61.34 o                         
   1   8   0       1757.11       1836.05        49.41 o                         
   2   8   0        483.84        521.84        17.24 o                         
   3   8   0       2179.44       2317.56        29.91 o                         
   4   8   0       2887.67       2962.07        34.42 o                         
   5   8   0         59.45         75.84         9.73 o                         
   6   8   0        384.30        430.58        14.10 o                         
   7   8   0        266.01        293.51        13.24 o                         
   8   8   0         90.99         62.57        11.54 o                         
   9   8   0          0.64         -0.33        10.48 o                         
  10   8   0         22.89        -14.72        18.08 o                         
  11   8   0          2.59         36.49        24.42 o                         
   1   9   0        809.33        850.02        22.61 o                         
   2   9   0        396.62        357.43        17.96 o                         
   3   9   0        776.46        773.00        38.91 o                         
   4   9   0         45.74         36.62        16.25 o                         
   5   9   0       1324.00       1254.10        96.80 o                         
   6   9   0        344.45        315.06        15.35 o                         
   7   9   0        591.15        567.50        16.45 o                         
   8   9   0        410.57        377.61        14.88 o                         
   9   9   0        258.51        283.10        14.89 o                         
  10   9   0        156.58        112.22        23.14 o                         
   0  10   0       2288.24       2408.42        51.75 o                         
   1  10   0         30.95         28.34        16.21 o                         
   2  10   0         45.85         26.32        15.76 o                         
   3  10   0       1014.29        965.50        36.89 o                         
   4  10   0        154.19        168.99        27.61 o                         
   5  10   0        225.82        212.99        27.79 o                         
   6  10   0        310.81        326.77        22.79 o                         
   7  10   0          9.21         14.22        29.83 o                         
   8  10   0          4.16         -5.57        15.42 o                         
   9  10   0         25.96         36.30        20.94 o                         
   1  11   0          5.17         -8.42        16.44 o                         
   2  11   0          0.06          8.57        14.78 o                         
   3  11   0         28.10         54.12        25.62 o                         
   4  11   0         68.31         84.03        23.94 o                         
   5  11   0          1.54          7.04        21.98 o                         
   6  11   0         21.68         13.19        21.06 o                         
   7  11   0          5.24          9.37        24.44 o                         
   8  11   0          0.44          1.85        24.76 o                         
   9  11   0          3.15         -0.81        29.46 o                         
   0  12   0        123.10        177.12        26.20 o                         
   1  12   0        329.85        406.97        22.90 o                         
   2  12   0         63.63         54.62        16.14 o                         
   3  12   0          0.45         17.13        26.53 o                         
   4  12   0        169.93        215.79        33.26 o                         
   5  12   0         14.93         24.66        26.11 o                         
   6  12   0          0.07         -2.50        24.15 o                         
   7  12   0          2.25          0.96        27.63 o                         
   1  13   0          6.60         -5.86        16.23 o                         
   2  13   0         53.37         45.70        23.73 o                         
   3  13   0          6.54         12.53        21.49 o                         
   4  13   0        130.13         89.35        29.26 o                         
   5  13   0        119.59        102.01        29.98 o                         
   0  14   0         16.38         -0.36        24.34 o                         
   1  14   0         20.15         28.42        18.55 o                         
   2  14   0         61.54         66.76        24.44 o                         
 -13   1   1         18.36         36.18        13.71 o                         
 -12   1   1         47.30         40.48        14.59 o                         
 -11   1   1        119.47        139.71        10.00 o                         
 -10   1   1        152.58        177.28         9.95 o                         
  -9   1   1       1962.50       2014.03        26.91 o                         
  -8   1   1       2003.01       2051.61        20.97 o                         
  -7   1   1       2626.07       2643.51        18.68 o                         
  -6   1   1       4657.54       4628.98        20.49 o                         
  -5   1   1       3106.11       3170.27        20.35 o                         
  -4   1   1       8536.55       8782.76        38.59 o                         
  -3   1   1      30553.91      27489.49        82.53 o                         
  -2   1   1       1719.43       1879.53        11.99 o                         
  -1   1   1      12018.97      10938.69        28.57 o                         
   1   1   1       6854.86       7073.63        37.47 o                         
   2   1   1      11904.52      11826.39        96.57 o                         
   3   1   1        390.18        413.27         5.32 o                         
   4   1   1        151.38        161.97         4.02 o                         
   5   1   1        742.35        732.17         6.84 o                         
   6   1   1        343.90        357.13         5.98 o                         
   7   1   1        252.60        255.00         9.60 o                         
   8   1   1        691.22        690.16        14.54 o                         
   9   1   1        859.75        862.34        19.95 o                         
  10   1   1        337.64        317.24        11.83 o                         
  11   1   1        400.84        422.80        17.50 o                         
  12   1   1         95.76        109.60        10.71 o                         
  13   1   1        103.80         96.51        11.98 o                         
 -13   2   1        274.63        277.64        19.05 o                         
 -12   2   1        871.35        855.70        24.42 o                         
 -11   2   1        479.31        444.21        18.52 o                         
 -10   2   1        533.41        515.01        14.53 o                         
  -9   2   1       1057.90        977.52        16.83 o                         
  -8   2   1       1280.32       1220.14        19.51 o                         
  -7   2   1        265.08        261.55        10.74 o                         
  -6   2   1          8.81         14.63         3.18 o                         
  -5   2   1         46.23         51.87         2.86 o                         
  -4   2   1       4241.34       4180.65        24.67 o                         
  -3   2   1       5110.46       5080.31        17.61 o                         
  -2   2   1         90.68        208.85        79.00 o                         
  -1   2   1      11443.94      10945.21        92.11 o                         
   0   2   1      34946.75      26523.48       119.25 o                         
   1   2   1      27049.58      23281.05       133.08 o                         
   2   2   1      42091.51      35631.49       126.28 o                         
   3   2   1      13999.63      13664.75        82.63 o                         
   4   2   1      12352.39      12226.19        24.89 o                         
   5   2   1      13330.18      12917.92        32.04 o                         
   6   2   1       6833.59       6613.60        22.52 o                         
   7   2   1       3881.73       3800.88        73.53 o                         
   8   2   1       1856.00       1949.71        37.45 o                         
   9   2   1        592.41        632.94        15.17 o                         
  10   2   1        476.27        463.17        14.76 o                         
  11   2   1         69.33         67.61        12.14 o                         
  12   2   1          2.32          6.52         9.18 o                         
  13   2   1         13.59         10.58        15.24 o                         
 -13   3   1         42.79         57.39        21.82 o                         
 -12   3   1        174.32        222.99        26.26 o                         
 -11   3   1        101.47        142.65        11.83 o                         
 -10   3   1        674.37        728.87        16.34 o                         
  -9   3   1       2039.31       2157.70        22.90 o                         
  -8   3   1       1897.35       1864.52        16.77 o                         
  -7   3   1       4083.60       4084.06        19.80 o                         
  -6   3   1       8847.01       8791.14        23.50 o                         
  -5   3   1       4483.59       4424.61        41.49 o                         
  -4   3   1       7678.03       7770.21        26.34 o                         
  -3   3   1       6314.07       6580.45        77.87 o                         
  -2   3   1      16962.25      16100.12       103.06 o                         
  -1   3   1      15326.85      14570.32        38.25 o                         
   0   3   1      15114.09      14425.60        69.17 o                         
   1   3   1       3957.37       4017.95        40.87 o                         
   2   3   1        951.81       1027.39        12.90 o                         
   3   3   1        806.31        840.77         7.75 o                         
   4   3   1         69.22         86.08         4.44 o                         
   5   3   1        595.43        580.93         8.09 o                         
   6   3   1        894.55        869.06        10.99 o                         
   7   3   1        129.51        121.72         5.99 o                         
   8   3   1        700.88        680.21        14.49 o                         
   9   3   1        971.90        919.60        17.56 o                         
  10   3   1        634.93        657.97        21.07 o                         
  11   3   1        171.19        163.57        15.63 o                         
  12   3   1        194.51        212.15        39.82 o                         
  13   3   1        114.18         97.78        16.77 o                         
 -12   4   1         29.85         10.22        20.67 o                         
 -11   4   1          5.16          0.74        14.10 o                         
 -10   4   1          3.36         -1.16        13.30 o                         
  -9   4   1        241.71        225.70        11.01 o                         
  -8   4   1          5.32         12.47         6.80 o                         
  -7   4   1        319.06        307.34         7.66 o                         
  -6   4   1         52.37         59.00         5.24 o                         
  -5   4   1          4.46          7.18         4.08 o                         
  -4   4   1        343.43        361.65         6.42 o                         
  -3   4   1        203.99        212.18         7.03 o                         
  -2   4   1        252.81        272.07         7.62 o                         
  -1   4   1        100.04        105.28         5.83 o                         
   0   4   1        994.62       1091.46        25.37 o                         
   1   4   1       2823.84       3103.90        83.65 o                         
   2   4   1       1218.81       1220.28        23.70 o                         
   3   4   1       4531.71       4640.79        41.00 o                         
   4   4   1        344.86        331.17         6.74 o                         
   5   4   1        234.66        236.50        10.71 o                         
   6   4   1        153.56        166.18        12.79 o                         
   7   4   1        276.24        274.52         8.90 o                         
   8   4   1        342.74        324.05        15.32 o                         
   9   4   1         13.93         11.14        13.16 o                         
  10   4   1         55.35         53.07        15.06 o                         
  11   4   1         15.01          7.98        14.82 o                         
  12   4   1          0.87         -9.36        12.67 o                         
  13   4   1         12.38        -16.16        16.86 o                         
 -12   5   1          5.90         16.10        23.37 o                         
 -11   5   1          1.54         -4.95        13.81 o                         
 -10   5   1         41.18         49.26        20.70 o                         
  -9   5   1        255.60        248.55        11.77 o                         
  -8   5   1        175.27        189.93         9.44 o                         
  -7   5   1          3.81         -5.03         8.44 o                         
  -6   5   1       2711.68       2789.71        23.69 o                         
  -5   5   1       1992.16       2060.89        48.29 o                         
  -4   5   1        954.28        929.23        10.54 o                         
  -3   5   1       4290.89       4255.89        50.05 o                         
  -2   5   1       2029.28       2065.21        19.59 o                         
  -1   5   1        427.56        413.98        11.76 o                         
   0   5   1        140.11        167.22         8.57 o                         
   1   5   1         78.40        102.37        11.73 o                         
   2   5   1        159.64        157.06         6.23 o                         
   3   5   1        529.05        596.37        10.89 o                         
   4   5   1        114.55        126.93         7.47 o                         
   5   5   1        367.46        359.36        10.25 o                         
   6   5   1         90.60         84.96         7.74 o                         
   7   5   1        129.49        138.98        10.04 o                         
   8   5   1        521.61        492.36        17.34 o                         
   9   5   1         39.73         43.91        14.59 o                         
  10   5   1        134.11        124.03        16.79 o                         
  11   5   1         98.65         95.33        16.24 o                         
  12   5   1         67.85         74.99        15.39 o                         
 -12   6   1        162.46        161.12        25.73 o                         
 -11   6   1        408.84        418.39        28.42 o                         
 -10   6   1         92.51         59.51        20.82 o                         
  -9   6   1        458.91        427.68        16.98 o                         
  -8   6   1        465.08        407.65        13.95 o                         
  -7   6   1        253.00        219.13        12.41 o                         
  -6   6   1         70.79         50.11         9.12 o                         
  -5   6   1          6.22         14.80        10.33 o                         
  -4   6   1          9.27          1.24         6.26 o                         
  -3   6   1       1754.83       1812.19        17.79 o                         
  -2   6   1       6228.85       6402.55        36.99 o                         
  -1   6   1       4160.12       4103.65        29.88 o                         
   0   6   1       2761.03       2582.55        24.39 o                         
   1   6   1       4973.60       4939.43        52.21 o                         
   2   6   1       5120.38       5018.73        30.83 o                         
   3   6   1       5733.18       5602.41        29.21 o                         
   4   6   1       2432.04       2346.26        20.66 o                         
   5   6   1       3429.52       3375.72        29.24 o                         
   6   6   1       3107.32       3077.63        28.52 o                         
   7   6   1       1481.94       1537.02        20.46 o                         
   8   6   1        290.41        300.87        12.33 o                         
   9   6   1        221.84        237.81        17.36 o                         
  10   6   1        229.98        236.67        17.57 o                         
  11   6   1         30.96         43.77        16.21 o                         
  12   6   1          0.99         16.41        21.54 o                         
 -11   7   1          3.02         12.53        21.48 o                         
 -10   7   1        605.53        660.22        31.88 o                         
  -9   7   1        469.88        473.21        18.33 o                         
  -8   7   1        491.58        546.70        15.20 o                         
  -7   7   1       1894.75       1968.86        29.99 o                         
  -6   7   1       1855.56       1791.88        30.97 o                         
  -5   7   1       3241.59       3263.42        34.12 o                         
  -4   7   1       3024.25       3062.75        55.71 o                         
  -3   7   1       6523.01       6257.90        57.07 o                         
  -2   7   1       4221.39       4274.13        28.47 o                         
  -1   7   1        521.97        498.11        22.40 o                         
   0   7   1       1628.87       1687.03        34.21 o                         
   1   7   1       1190.50       1235.10        31.33 o                         
   2   7   1        135.31        130.10         9.56 o                         
   3   7   1        643.32        700.95        20.64 o                         
   4   7   1          0.84          1.75         7.43 o                         
   5   7   1         62.05         52.80         9.25 o                         
   6   7   1         90.26         75.21         9.72 o                         
   7   7   1        551.27        480.41        14.74 o                         
   8   7   1         48.59         32.87         9.32 o                         
   9   7   1        358.33        327.44        26.30 o                         
  10   7   1        336.34        322.54        27.89 o                         
  11   7   1         71.39         80.25        20.42 o                         
 -11   8   1         37.86         52.91        20.79 o                         
 -10   8   1         34.35         13.38        17.77 o                         
  -9   8   1          5.53          5.27        10.35 o                         
  -8   8   1         21.50         17.21         9.93 o                         
  -7   8   1         14.14          2.88         9.83 o                         
  -6   8   1         69.40         63.90        10.68 o                         
  -5   8   1        371.70        396.21        17.53 o                         
  -4   8   1        313.21        329.63        15.72 o                         
  -3   8   1          0.88         -0.07         9.35 o                         
  -2   8   1        480.57        494.48        13.39 o                         
  -1   8   1        756.64        725.19        15.01 o                         
   0   8   1       1407.18       1319.98        34.58 o                         
   1   8   1        348.08        388.58        24.27 o                         
   2   8   1        615.81        622.16        27.18 o                         
   3   8   1        182.30        253.96        22.54 o                         
   4   8   1        891.90        847.84        27.15 o                         
   5   8   1        356.52        316.48        12.24 o                         
   6   8   1        456.40        452.64        14.59 o                         
   7   8   1        398.22        398.31        14.09 o                         
   8   8   1         53.39         54.44        11.23 o                         
   9   8   1         37.45         48.91        15.53 o                         
  10   8   1         57.13         53.22        20.09 o                         
  11   8   1         66.95         65.49        22.27 o                         
 -10   9   1          2.73         -8.69        21.68 o                         
  -9   9   1         12.26          1.84        11.48 o                         
  -8   9   1          7.32          9.86        11.61 o                         
  -7   9   1         36.97         39.33        11.08 o                         
  -6   9   1         93.22         74.10        11.57 o                         
  -5   9   1        491.84        517.32        19.25 o                         
  -4   9   1         97.98        129.52        15.27 o                         
  -3   9   1        335.08        318.83        14.23 o                         
  -2   9   1        725.36        763.26        16.77 o                         
  -1   9   1         22.37         33.90        13.77 o                         
   0   9   1          0.55          1.80        12.98 o                         
   1   9   1         82.22         79.73        14.00 o                         
   2   9   1          0.09          6.63        24.10 o                         
   3   9   1         16.14         11.31        14.93 o                         
   4   9   1        119.82        126.60        21.50 o                         
   5   9   1          6.06          4.95        20.48 o                         
   6   9   1         19.79         22.92        23.60 o                         
   7   9   1         36.86         35.61        13.40 o                         
   8   9   1          2.57          3.96        13.59 o                         
   9   9   1         62.75         62.28        18.73 o                         
  10   9   1          3.59         49.92        21.74 o                         
 -10  10   1         16.39         10.39        13.64 o                         
  -9  10   1         57.78         45.91        12.94 o                         
  -8  10   1        100.26         77.71        16.32 o                         
  -7  10   1          0.27         -7.31        14.59 o                         
  -6  10   1        205.45        168.44        17.48 o                         
  -5  10   1         43.12         26.18        14.30 o                         
  -4  10   1        588.93        649.75        23.19 o                         
  -3  10   1         14.12          5.34        15.33 o                         
  -2  10   1         10.54         21.18        13.58 o                         
  -1  10   1        144.27        177.88        21.97 o                         
   0  10   1       1034.87       1150.70        27.35 o                         
   1  10   1        825.81        838.30        24.27 o                         
   2  10   1         72.79         88.85        15.23 o                         
   3  10   1        522.92        635.16        34.34 o                         
   4  10   1        722.00        689.62        32.71 o                         
   5  10   1        163.06        175.72        24.55 o                         
   6  10   1        442.74        498.73        30.27 o                         
   7  10   1         36.32         33.77        23.55 o                         
   8  10   1         45.56         20.95        21.88 o                         
   9  10   1         26.70          3.54        21.43 o                         
  -9  11   1         39.61         50.18        17.02 o                         
  -8  11   1        154.10        151.61        17.41 o                         
  -7  11   1        151.03        161.68        22.65 o                         
  -6  11   1        162.84        189.14        18.90 o                         
  -5  11   1        451.87        431.36        39.78 o                         
  -4  11   1        305.72        292.15        29.98 o                         
  -3  11   1       1106.92       1194.72        45.21 o                         
  -2  11   1        599.79        616.68        36.10 o                         
  -1  11   1         77.36         57.73        15.58 o                         
   0  11   1        372.83        407.86        37.07 o                         
   1  11   1        423.80        431.13        21.18 o                         
   2  11   1          9.33         17.59        15.70 o                         
   3  11   1         62.92         94.79        24.80 o                         
   4  11   1         17.59         -8.27        20.54 o                         
   5  11   1          4.21         -0.74        24.12 o                         
   6  11   1         17.54         17.40        24.72 o                         
   7  11   1         87.69         64.95        21.22 o                         
   8  11   1          6.84        -13.28        27.52 o                         
  -7  12   1         48.49         62.10        25.96 o                         
  -6  12   1         39.85          9.50        27.38 o                         
  -5  12   1        176.74        153.50        30.03 o                         
  -4  12   1        551.52        496.47        34.00 o                         
  -3  12   1        102.55        136.73        31.36 o                         
  -2  12   1         47.92         37.15        17.32 o                         
  -1  12   1        486.87        483.19        44.10 o                         
   0  12   1         93.49         74.47        16.40 o                         
   1  12   1         31.97         40.42        17.63 o                         
   2  12   1         16.02          5.69        14.12 o                         
   3  12   1        318.82        340.24        28.79 o                         
   4  12   1        103.40         84.63        28.98 o                         
   5  12   1         38.49         38.19        23.09 o                         
   6  12   1         83.25         49.02        26.37 o                         
   7  12   1         65.55         50.57        26.51 o                         
  -5  13   1          4.67        -25.32        30.84 o                         
  -4  13   1         17.93         -0.65        24.30 o                         
  -3  13   1         10.43         17.96        29.26 o                         
  -2  13   1         10.37         -0.18        28.91 o                         
  -1  13   1          0.79          0.62        17.16 o                         
   0  13   1          8.83         19.36        18.21 o                         
   1  13   1          0.45         -1.08        15.78 o                         
   2  13   1          5.21         35.86        28.21 o                         
   3  13   1          0.08         20.75        27.01 o                         
   4  13   1          9.93         18.95        28.99 o                         
  -2  14   1          6.85         13.63        29.47 o                         
  -1  14   1          3.75         12.88        17.21 o                         
   0  14   1         35.27         63.20        22.06 o                         
   1  14   1          7.93         -4.78        17.17 o                         
   2  14   1         72.42        133.02        32.76 o                         
 -13   0   2        203.26        190.76        22.39 o                         
 -12   0   2       1186.33       1239.88        38.51 o                         
 -11   0   2       1244.25       1410.35        38.94 o                         
 -10   0   2       2287.30       2327.26        32.96 o                         
  -9   0   2       3800.21       3802.46       100.98 o                         
  -8   0   2       4458.17       4580.95        41.31 o                         
  -7   0   2       4743.93       4772.63        25.48 o                         
  -6   0   2       9702.97       9832.48       105.55 o                         
  -5   0   2       6598.42       6811.03        43.28 o                         
  -4   0   2        968.67       1004.89        15.42 o                         
  -3   0   2        379.70        412.08         9.76 o                         
  -2   0   2      28175.38      24518.29        58.95 o                         
  -1   0   2       2173.00       2223.20        15.70 o                         
   1   0   2       2510.78       2849.78        30.41 o                         
   3   0   2       1323.79       1324.17        10.04 o                         
   4   0   2      11543.00      11869.30        47.05 o                         
   5   0   2      17621.34      17074.70       102.74 o                         
   6   0   2       3936.03       3771.99        53.17 o                         
   7   0   2       5420.00       5617.38        96.97 o                         
   8   0   2       4012.49       4227.33        72.04 o                         
   9   0   2       1189.24       1238.20        24.90 o                         
  10   0   2       1400.40       1512.88        28.01 o                         
  11   0   2        426.98        436.94        19.79 o                         
  12   0   2         60.27         87.28        15.31 o                         
  13   0   2         96.78        133.21        27.56 o                         
 -14   1   2         12.01         -7.08        17.36 o                         
 -13   1   2         69.30         70.54        15.23 o                         
 -12   1   2          9.36         -8.07        12.20 o                         
 -11   1   2          7.75         -2.28        11.86 o                         
 -10   1   2          0.59          2.73         7.86 o                         
  -9   1   2        534.89        556.97        13.81 o                         
  -8   1   2        578.34        594.05        11.60 o                         
  -7   1   2       2074.30       2120.64        14.00 o                         
  -6   1   2      10115.40      10250.16        44.93 o                         
  -5   1   2       1765.89       1813.82        10.40 o                         
  -4   1   2       5053.38       4974.99        27.78 o                         
  -3   1   2      38573.58      33318.64        79.08 o                         
  -2   1   2      13595.61      12879.99        29.24 o                         
  -1   1   2        960.09       1076.44        11.72 o                         
   0   1   2      11337.35      10967.48        37.51 o                         
   1   1   2      50604.85      38552.86       154.06 o                         
   2   1   2       4917.54       5009.95        32.84 o                         
   3   1   2      10808.00      10962.12        38.13 o                         
   4   1   2      10100.06      10344.21        39.73 o                         
   5   1   2         61.93         82.68         3.03 o                         
   6   1   2        316.57        290.82         7.40 o                         
   7   1   2         98.53         97.40         8.84 o                         
   8   1   2         33.17         24.57         9.05 o                         
   9   1   2          0.58         10.56         9.98 o                         
  10   1   2        499.75        490.16        14.05 o                         
  11   1   2        100.88         86.35         9.93 o                         
  12   1   2         13.85         19.14        10.13 o                         
  13   1   2        168.27        148.57        29.78 o                         
 -13   2   2         53.23         51.34        14.75 o                         
 -12   2   2          4.16          0.04        12.70 o                         
 -11   2   2          8.86          4.53        12.63 o                         
 -10   2   2         50.09         40.63         9.25 o                         
  -9   2   2        529.54        476.22        19.33 o                         
  -8   2   2         21.92         21.13         6.40 o                         
  -7   2   2         61.98         66.66         4.44 o                         
  -6   2   2          7.79          4.37         3.50 o                         
  -5   2   2        896.14        945.46         8.15 o                         
  -4   2   2        706.23        713.11        12.01 o                         
  -3   2   2       5301.54       5633.51        34.21 o                         
  -2   2   2        698.99        736.07         8.65 o                         
  -1   2   2       1229.84       1308.13        10.25 o                         
   0   2   2       2196.50       2423.89        13.50 o                         
   1   2   2         63.43         56.27         3.14 o                         
   2   2   2        143.46        146.06         4.06 o                         
   3   2   2        387.55        380.23         7.41 o                         
   4   2   2        906.21       1032.46         8.25 o                         
   5   2   2        499.57        513.10         5.46 o                         
   6   2   2         36.64         32.84         4.50 o                         
   7   2   2         13.07         16.43         8.31 o                         
   8   2   2          0.48         -2.65         8.78 o                         
   9   2   2        323.02        304.57        13.00 o                         
  10   2   2         81.13         69.67        14.33 o                         
  11   2   2         15.99          6.22        13.96 o                         
  12   2   2          0.03         16.56        12.17 o                         
  13   2   2          0.48        -11.27        42.66 o                         
 -13   3   2         38.34         23.61        24.11 o                         
 -12   3   2         13.30         21.74        22.52 o                         
 -11   3   2         22.79         10.75        12.95 o                         
 -10   3   2         30.06         20.38         9.65 o                         
  -9   3   2         45.65         51.81         9.26 o                         
  -8   3   2        101.88         92.40         7.53 o                         
  -7   3   2       2004.22       1974.26        12.69 o                         
  -6   3   2         66.61         59.60         3.95 o                         
  -5   3   2        627.83        606.12         8.13 o                         
  -4   3   2       9476.71       9655.80        68.25 o                         
  -3   3   2       6742.34       6582.10        19.62 o                         
  -2   3   2       3080.36       3033.39        18.21 o                         
  -1   3   2      13994.48      13282.42       105.91 o                         
   0   3   2      15337.20      14220.91        39.43 o                         
   1   3   2       1331.87       1313.50        11.43 o                         
   2   3   2       1639.25       1682.56        21.75 o                         
   3   3   2       4755.98       4859.00        22.44 o                         
   4   3   2        198.67        204.68         7.68 o                         
   5   3   2        379.44        364.81         7.75 o                         
   6   3   2        510.14        555.90         9.57 o                         
   7   3   2         28.03         22.96         7.97 o                         
   8   3   2          1.38          1.15        12.17 o                         
   9   3   2         14.67          7.34        12.32 o                         
  10   3   2         94.46         73.96        15.95 o                         
  11   3   2         32.30         44.56        15.83 o                         
  12   3   2         30.15         42.03        16.71 o                         
  13   3   2         21.55         29.71        20.13 o                         
 -12   4   2        189.15        204.67        27.56 o                         
 -11   4   2        878.88        912.83        36.72 o                         
 -10   4   2       1585.47       1534.21       106.05 o                         
  -9   4   2        990.87        982.35        18.73 o                         
  -8   4   2       2847.44       2797.40        29.64 o                         
  -7   4   2       5024.41       4963.27        33.32 o                         
  -6   4   2       1597.65       1434.26        12.75 o                         
  -5   4   2       4397.42       4442.98        31.89 o                         
  -4   4   2        769.33        789.14         7.31 o                         
  -3   4   2       1066.57       1077.72        12.77 o                         
  -2   4   2       1817.50       2068.29        17.30 o                         
  -1   4   2        822.37        839.71        14.32 o                         
   0   4   2       2548.68       2574.33        25.66 o                         
   1   4   2        579.07        516.16         9.98 o                         
   2   4   2       4996.91       4980.55        27.94 o                         
   3   4   2      17086.15      17082.02        74.65 o                         
   4   4   2        823.52        745.44        10.45 o                         
   5   4   2       2679.90       2478.10        38.02 o                         
   6   4   2       5603.39       5679.76        46.05 o                         
   7   4   2       3665.41       3621.44        23.30 o                         
   8   4   2       1825.43       1739.23        27.69 o                         
   9   4   2        583.61        626.15        20.71 o                         
  10   4   2        437.26        457.25        19.89 o                         
  11   4   2        496.45        503.49        22.44 o                         
  12   4   2        123.97        106.71        17.77 o                         
 -12   5   2         11.54        -19.08        21.11 o                         
 -11   5   2         28.85         19.69        22.43 o                         
 -10   5   2          8.25         15.39        13.36 o                         
  -9   5   2         36.30         70.54         9.79 o                         
  -8   5   2        821.85        889.66        24.53 o                         
  -7   5   2       1373.84       1407.18        18.56 o                         
  -6   5   2       2902.49       3014.86        31.35 o                         
  -5   5   2       5580.82       5425.85        36.83 o                         
  -4   5   2       4883.10       4818.58        45.63 o                         
  -3   5   2       5063.52       4885.23        29.18 o                         
  -2   5   2       9817.21       9555.80       204.78 o                         
  -1   5   2      10199.44       9794.46        56.41 o                         
   0   5   2      25605.44      23987.36        40.31 o                         
   1   5   2       1919.65       1712.52        13.05 o                         
   2   5   2       3363.18       3102.95        23.52 o                         
   3   5   2       7255.67       7251.51        38.84 o                         
   4   5   2       1555.90       1635.61        21.66 o                         
   5   5   2        808.03        812.15        12.39 o                         
   6   5   2        162.88        163.20         8.25 o                         
   7   5   2        320.72        357.16        10.55 o                         
   8   5   2         42.85         25.82        10.27 o                         
   9   5   2         20.56          9.92        14.49 o                         
  10   5   2         15.35          1.91        15.34 o                         
  11   5   2         86.03         93.63        17.99 o                         
  12   5   2         33.28         38.00        20.46 o                         
 -12   6   2          4.90         15.95        24.10 o                         
 -11   6   2        139.93        133.45        25.96 o                         
 -10   6   2        111.57        122.56        22.30 o                         
  -9   6   2          0.93          0.40        12.68 o                         
  -8   6   2       1271.27       1213.13        19.34 o                         
  -7   6   2        140.68        150.58        11.11 o                         
  -6   6   2          1.69          1.18        15.29 o                         
  -5   6   2        438.10        420.98        14.63 o                         
  -4   6   2        677.05        671.76        13.69 o                         
  -3   6   2        129.79        118.86         8.90 o                         
  -2   6   2        524.40        516.41        12.65 o                         
  -1   6   2        109.24        117.76         9.47 o                         
   0   6   2         30.67         20.24         3.23 o                         
   1   6   2         44.41         30.92         4.84 o                         
   2   6   2       1128.89       1154.98        28.71 o                         
   3   6   2       1114.02       1128.14        17.80 o                         
   4   6   2         14.50         35.66         9.17 o                         
   5   6   2        463.09        442.88        12.32 o                         
   6   6   2        686.16        634.24        14.13 o                         
   7   6   2         33.37         32.23         9.31 o                         
   8   6   2        569.26        543.32        15.52 o                         
   9   6   2         79.98         70.86        13.43 o                         
  10   6   2          0.33         -4.43        14.11 o                         
  11   6   2        146.00        119.01        19.07 o                         
  12   6   2         18.23         48.73        22.98 o                         
 -11   7   2          3.90          1.77        21.55 o                         
 -10   7   2          1.48         -6.07        11.86 o                         
  -9   7   2         11.05          4.61        13.52 o                         
  -8   7   2         11.07         12.71         9.65 o                         
  -7   7   2        157.48        142.39        11.86 o                         
  -6   7   2        132.02        121.32        14.21 o                         
  -5   7   2         68.59         61.93        11.61 o                         
  -4   7   2        107.00         92.47        11.32 o                         
  -3   7   2        860.80        928.76        17.74 o                         
  -2   7   2       1928.10       1967.72        56.45 o                         
  -1   7   2        238.58        272.81        14.12 o                         
   0   7   2        100.27        110.55        10.54 o                         
   1   7   2        798.04        842.86        26.53 o                         
   2   7   2          7.41          6.60         7.12 o                         
   3   7   2          9.64         11.91         8.12 o                         
   4   7   2        928.78        946.70        18.54 o                         
   5   7   2          9.88         18.06        10.16 o                         
   6   7   2        223.75        219.37        18.79 o                         
   7   7   2         17.18         13.57        13.13 o                         
   8   7   2          0.05          7.07        13.01 o                         
   9   7   2         34.51         23.78        20.29 o                         
  10   7   2         30.27          9.87        20.41 o                         
  11   7   2          1.94         -2.82        21.61 o                         
 -11   8   2        198.46        226.76        27.63 o                         
 -10   8   2        156.64        182.31        16.57 o                         
  -9   8   2        522.24        518.23        18.51 o                         
  -8   8   2        268.34        252.88        13.83 o                         
  -7   8   2         44.70         41.19        10.14 o                         
  -6   8   2       2123.32       2111.71       108.85 o                         
  -5   8   2       1087.03        991.76        22.28 o                         
  -4   8   2        168.40        134.81        13.40 o                         
  -3   8   2        516.14        521.51        22.19 o                         
  -2   8   2          3.66         12.37         9.71 o                         
  -1   8   2        190.92        187.57        12.39 o                         
   0   8   2        347.16        330.28        13.69 o                         
   1   8   2        396.16        345.39        23.41 o                         
   2   8   2        405.32        443.26        25.53 o                         
   3   8   2        900.05       1004.70        31.28 o                         
   4   8   2       1102.98       1105.26        36.39 o                         
   5   8   2        357.43        376.41        39.25 o                         
   6   8   2       1184.83       1146.41        23.70 o                         
   7   8   2        567.71        555.44        19.53 o                         
   8   8   2        135.99        156.41        16.21 o                         
   9   8   2        187.18        193.58        23.01 o                         
  10   8   2        119.94         99.28        22.53 o                         
 -10   9   2         11.84         10.00        13.45 o                         
  -9   9   2        151.61        197.39        14.36 o                         
  -8   9   2        147.82        176.68        13.53 o                         
  -7   9   2          8.42         24.47        10.84 o                         
  -6   9   2        914.00        947.21        24.38 o                         
  -5   9   2        390.76        462.83        20.00 o                         
  -4   9   2         70.73         73.63        15.00 o                         
  -3   9   2       8703.88       8487.53        55.35 o                         
  -2   9   2       2168.42       2207.45        25.00 o                         
  -1   9   2        424.65        437.16        17.06 o                         
   0   9   2       2209.16       2196.87        45.46 o                         
   1   9   2       1128.18       1143.50        34.59 o                         
   2   9   2        817.18        737.46        30.01 o                         
   3   9   2       1441.05       1446.90        40.35 o                         
   4   9   2        135.01        150.85        23.11 o                         
   5   9   2        143.46        164.79        24.75 o                         
   6   9   2        147.68        144.78        22.08 o                         
   7   9   2         27.81         19.65        23.63 o                         
   8   9   2         55.06         48.82        21.80 o                         
   9   9   2          1.26          0.35        12.82 o                         
  10   9   2         18.12        -17.95        17.98 o                         
 -10  10   2          2.00         -9.74        18.83 o                         
  -9  10   2        126.10        118.12        18.68 o                         
  -8  10   2         15.59          6.50        12.87 o                         
  -7  10   2          5.95          7.26        14.79 o                         
  -6  10   2        334.51        313.95        21.79 o                         
  -5  10   2        217.45        200.42        17.24 o                         
  -4  10   2         19.71         16.85        14.25 o                         
  -3  10   2         18.86         28.33        11.78 o                         
  -2  10   2         87.82         79.61        11.54 o                         
  -1  10   2         40.77         49.90        16.12 o                         
   0  10   2        438.79        427.49        20.98 o                         
   1  10   2         23.49         12.66        14.24 o                         
   2  10   2        123.90        124.34        15.91 o                         
   3  10   2         50.08         42.15        21.85 o                         
   4  10   2         95.33         73.45        24.23 o                         
   5  10   2        202.51        178.87        25.47 o                         
   6  10   2        117.41         98.41        23.66 o                         
   7  10   2         54.27         37.49        25.33 o                         
   8  10   2         51.54         29.62        23.06 o                         
   9  10   2         33.46         57.43        25.98 o                         
  -9  11   2         55.84         23.54        18.03 o                         
  -8  11   2          0.04        -15.03        15.03 o                         
  -7  11   2        103.74        114.66        15.59 o                         
  -6  11   2         99.53         75.79        17.92 o                         
  -5  11   2         22.04         11.24        14.45 o                         
  -4  11   2         68.93         98.18        16.19 o                         
  -3  11   2          0.42          8.42        16.29 o                         
  -2  11   2        349.07        287.97        19.25 o                         
  -1  11   2         45.63         55.62        15.90 o                         
   0  11   2         44.36         52.71        17.94 o                         
   1  11   2         29.33         13.11        13.88 o                         
   2  11   2         82.41         81.69        17.44 o                         
   3  11   2          7.28         -4.35        23.57 o                         
   4  11   2         11.26         17.34        22.65 o                         
   5  11   2         31.87         26.30        25.53 o                         
   6  11   2         70.51         61.77        26.69 o                         
   7  11   2          0.08         -5.92        24.41 o                         
   8  11   2          9.57         14.53        22.08 o                         
  -7  12   2         76.95         70.02        17.73 o                         
  -6  12   2        105.18         67.13        18.41 o                         
  -5  12   2          0.93         -7.82        25.50 o                         
  -4  12   2          9.75         -9.05        31.10 o                         
  -3  12   2         74.15         48.77        25.76 o                         
  -2  12   2         12.53          8.30        17.01 o                         
  -1  12   2         18.74          6.22        16.13 o                         
   0  12   2          1.51         -3.04        15.33 o                         
   1  12   2         90.62         70.24        17.45 o                         
   2  12   2         30.53         46.10        15.06 o                         
   3  12   2         23.88         21.26        23.96 o                         
   4  12   2         35.52         29.61        22.28 o                         
   5  12   2         67.17         63.22        28.85 o                         
   6  12   2         76.64        122.84        29.42 o                         
  -5  13   2         27.19          8.82        28.31 o                         
  -4  13   2        168.50        227.88        35.09 o                         
  -3  13   2         25.63         74.95        30.28 o                         
  -2  13   2        199.29        220.67        31.83 o                         
  -1  13   2        105.96        147.89        29.23 o                         
   0  13   2        168.35        217.68        21.63 o                         
   1  13   2         64.33         82.18        18.59 o                         
   2  13   2         53.87         62.20        27.23 o                         
   3  13   2         88.41        101.75        23.89 o                         
   4  13   2         41.52         52.93        28.75 o                         
  -2  14   2          0.33        -16.57        32.37 o                         
  -1  14   2          3.49         11.08        17.36 o                         
   0  14   2          0.46          4.22        17.71 o                         
   1  14   2          0.05         -3.25        19.25 o                         
 -14   1   3         53.81         57.11        18.43 o                         
 -13   1   3        110.63        107.07        15.45 o                         
 -12   1   3        134.31        125.90        15.96 o                         
 -11   1   3        465.37        430.01        18.62 o                         
 -10   1   3        202.27        179.17        13.55 o                         
  -9   1   3        364.37        308.60        11.14 o                         
  -8   1   3        493.99        498.12         8.67 o                         
  -7   1   3        758.60        754.83        11.89 o                         
  -6   1   3        102.54         90.72         4.70 o                         
  -5   1   3        130.73        169.57         4.69 o                         
  -4   1   3       2180.11       2167.36        27.88 o                         
  -3   1   3      14786.97      14452.25        72.97 o                         
  -2   1   3       5699.38       5648.52        68.81 o                         
  -1   1   3      11838.78      10952.17        38.43 o                         
   0   1   3       1036.63       1078.22        19.80 o                         
   1   1   3      16430.34      15641.41        68.53 o                         
   2   1   3      11442.40      11222.81       134.62 o                         
   3   1   3       6087.79       6196.36        39.70 o                         
   4   1   3       6978.72       7094.31        18.02 o                         
   5   1   3       3390.74       3514.39        26.33 o                         
   6   1   3       1040.67       1044.84        12.14 o                         
   7   1   3        628.73        639.83        18.53 o                         
   8   1   3        650.81        634.33        15.27 o                         
   9   1   3        155.53        150.53        11.60 o                         
  10   1   3         50.62         53.90        12.83 o                         
  11   1   3         10.16         -0.46        15.84 o                         
  12   1   3          7.90         -0.94        12.51 o                         
 -13   2   3        173.10        220.05        24.63 o                         
 -12   2   3        422.83        483.26        25.30 o                         
 -11   2   3        401.99        425.63        22.74 o                         
 -10   2   3       1718.29       1836.18        42.43 o                         
  -9   2   3       2952.25       2986.20        31.85 o                         
  -8   2   3       4723.54       4789.96        63.05 o                         
  -7   2   3       6188.11       6218.33        48.41 o                         
  -6   2   3      17985.72      17476.56       109.43 o                         
  -5   2   3      18688.17      18113.41        53.67 o                         
  -4   2   3       3956.94       3950.25        26.09 o                         
  -3   2   3      12182.04      11888.24        39.41 o                         
  -2   2   3       9430.37       9448.96        46.51 o                         
  -1   2   3       4759.42       5045.95       126.90 o                         
   0   2   3      16416.77      15229.34        40.73 o                         
   1   2   3         47.38         50.12         2.82 o                         
   2   2   3        183.56        173.71         4.52 o                         
   3   2   3       1438.22       1511.82        10.40 o                         
   4   2   3       4096.27       4274.76        34.46 o                         
   5   2   3        630.22        614.16         8.31 o                         
   6   2   3        970.74        927.96        15.38 o                         
   7   2   3       3137.90       3091.69       117.67 o                         
   8   2   3       1118.33       1107.49        22.99 o                         
   9   2   3       1161.94       1129.44        43.66 o                         
  10   2   3        894.90        942.04        54.83 o                         
  11   2   3        250.88        288.52        16.83 o                         
  12   2   3        330.73        374.59        17.96 o                         
 -13   3   3         31.16         57.52        23.77 o                         
 -12   3   3        306.67        285.40        28.12 o                         
 -11   3   3        480.55        473.27        28.18 o                         
 -10   3   3          1.83          0.41        11.69 o                         
  -9   3   3        474.65        437.47        10.61 o                         
  -8   3   3       1698.67       1693.89        27.26 o                         
  -7   3   3        670.58        718.47        11.57 o                         
  -6   3   3       1470.80       1459.47        16.82 o                         
  -5   3   3        375.70        375.11         6.72 o                         
  -4   3   3       5708.24       5978.21        37.75 o                         
  -3   3   3       4165.72       3979.68        20.57 o                         
  -2   3   3       8650.57       8371.71        78.67 o                         
  -1   3   3       8602.88       8288.08        78.79 o                         
   0   3   3      15529.12      14391.42        78.37 o                         
   1   3   3       6606.71       6634.36        41.20 o                         
   2   3   3      12633.64      12311.59        76.38 o                         
   3   3   3       7740.22       7641.60        76.47 o                         
   4   3   3       7107.80       7305.65        76.58 o                         
   5   3   3       5166.17       5190.74        58.27 o                         
   6   3   3       1463.34       1378.90        17.23 o                         
   7   3   3       1135.31       1116.06        20.18 o                         
   8   3   3        920.98        924.67        21.43 o                         
   9   3   3        198.34        194.96        16.26 o                         
  10   3   3          4.54         13.89        14.80 o                         
  11   3   3         62.67         85.02        18.71 o                         
  12   3   3         21.78         35.70        15.16 o                         
 -13   4   3          9.14         -0.15        24.17 o                         
 -12   4   3         15.17         23.20        21.32 o                         
 -11   4   3         53.11         56.34        21.76 o                         
 -10   4   3          4.52        -10.16        21.61 o                         
  -9   4   3        530.15        520.80        17.44 o                         
  -8   4   3        396.99        403.01        12.23 o                         
  -7   4   3        440.94        487.25        13.82 o                         
  -6   4   3       1063.68       1151.03        21.05 o                         
  -5   4   3        353.18        351.07         8.75 o                         
  -4   4   3        736.61        744.17         8.82 o                         
  -3   4   3        892.61        956.79        12.71 o                         
  -2   4   3       1677.97       1935.73        23.97 o                         
  -1   4   3        112.86        109.03         5.88 o                         
   0   4   3        882.24        973.56        12.49 o                         
   1   4   3        149.20        208.05        15.75 o                         
   2   4   3         65.18         73.69         6.14 o                         
   3   4   3        100.35        107.41         6.12 o                         
   4   4   3        128.84        114.03         7.57 o                         
   5   4   3        497.15        497.76        11.92 o                         
   6   4   3          0.31         -5.37         7.80 o                         
   7   4   3         44.71         36.06         8.86 o                         
   8   4   3         38.09         38.95        13.69 o                         
   9   4   3         30.34         16.84        13.09 o                         
  10   4   3        221.22        208.22        18.18 o                         
  11   4   3         31.47         32.12        14.58 o                         
  12   4   3          0.79         -1.64        17.84 o                         
 -12   5   3        131.85        116.91        25.64 o                         
 -11   5   3         62.70         21.56        20.62 o                         
 -10   5   3        151.04        132.14        15.08 o                         
  -9   5   3          0.49         -5.84        11.31 o                         
  -8   5   3         48.47         40.98        10.71 o                         
  -7   5   3        125.96        130.17        12.19 o                         
  -6   5   3         23.00         13.46        11.86 o                         
  -5   5   3         67.25         70.91         8.99 o                         
  -4   5   3        103.02        104.75         6.05 o                         
  -3   5   3         44.90         98.48        13.56 o                         
  -2   5   3       1561.53       1708.19        18.43 o                         
  -1   5   3       5569.67       5665.51        32.33 o                         
   0   5   3       1757.52       1726.01        36.21 o                         
   1   5   3        773.63        696.34         8.97 o                         
   2   5   3       3505.28       3531.80        19.98 o                         
   3   5   3       1287.10       1369.71        18.62 o                         
   4   5   3        376.50        383.31        12.60 o                         
   5   5   3        705.25        715.15        16.79 o                         
   6   5   3        454.45        461.11        14.70 o                         
   7   5   3         31.12         27.11         9.65 o                         
   8   5   3          2.27         -3.29        10.07 o                         
   9   5   3         18.50         10.51        13.78 o                         
  10   5   3          1.81         -0.61        15.37 o                         
  11   5   3          0.03          8.41        14.67 o                         
  12   5   3          2.64          2.51        22.56 o                         
 -12   6   3        214.28        293.99        27.24 o                         
 -11   6   3        185.27        199.63        26.56 o                         
 -10   6   3        301.97        333.35        18.40 o                         
  -9   6   3       2761.88       2921.14       127.16 o                         
  -8   6   3        556.11        533.62        17.79 o                         
  -7   6   3        895.86        924.34        20.12 o                         
  -6   6   3       3840.83       3669.61        36.48 o                         
  -5   6   3       4388.23       4316.46        47.57 o                         
  -4   6   3       3729.01       3601.29        28.26 o                         
  -3   6   3       4541.36       4821.63        32.95 o                         
  -2   6   3       4745.59       4811.92       119.14 o                         
  -1   6   3       1624.50       1659.43        36.84 o                         
   0   6   3       1005.30       1063.99        55.24 o                         
   1   6   3       1114.73       1174.38        17.29 o                         
   2   6   3          1.12          8.77         7.33 o                         
   3   6   3        919.79        961.04        16.83 o                         
   4   6   3        130.06        128.68        10.25 o                         
   5   6   3        452.29        404.96        15.05 o                         
   6   6   3        343.20        339.57        15.76 o                         
   7   6   3        869.77        834.76        17.41 o                         
   8   6   3        590.19        531.60        19.16 o                         
   9   6   3        158.00        171.10        15.86 o                         
  10   6   3        223.25        223.66        28.70 o                         
  11   6   3        149.32        143.90        18.37 o                         
 -11   7   3         84.11         67.66        24.75 o                         
 -10   7   3         88.32         67.31        15.19 o                         
  -9   7   3         65.00         43.50        13.13 o                         
  -8   7   3         16.13         10.69        12.35 o                         
  -7   7   3          2.67         -6.63        12.61 o                         
  -6   7   3         29.10         30.15        13.01 o                         
  -5   7   3        193.05        202.66        17.73 o                         
  -4   7   3        968.28        933.50        27.75 o                         
  -3   7   3       1454.56       1455.48        26.54 o                         
  -2   7   3       1270.66       1220.04        19.24 o                         
  -1   7   3       6901.97       6890.02        45.37 o                         
   0   7   3       4453.46       4548.87        72.50 o                         
   1   7   3       2621.37       2388.97        25.89 o                         
   2   7   3       4304.65       4230.31        56.02 o                         
   3   7   3       4061.48       4120.10        88.21 o                         
   4   7   3       1478.28       1503.10        55.36 o                         
   5   7   3       1478.83       1488.06        24.46 o                         
   6   7   3        671.75        711.53        20.02 o                         
   7   7   3        328.98        336.89        16.72 o                         
   8   7   3        269.49        269.59        16.85 o                         
   9   7   3         22.74         23.22        16.85 o                         
  10   7   3         53.68         42.04        21.61 o                         
  11   7   3          2.20          2.76        23.12 o                         
 -11   8   3         79.01         89.71        21.37 o                         
 -10   8   3        114.78        127.58        16.65 o                         
  -9   8   3        225.31        233.72        13.66 o                         
  -8   8   3         27.60         31.62        10.84 o                         
  -7   8   3        194.96        183.00        15.97 o                         
  -6   8   3       1950.79       1869.31        35.21 o                         
  -5   8   3         15.43         24.01        12.85 o                         
  -4   8   3         56.70         41.05        17.07 o                         
  -3   8   3        874.88        846.25        23.14 o                         
  -2   8   3        880.62        833.95        18.98 o                         
  -1   8   3         25.19         34.74        11.27 o                         
   0   8   3         78.17         59.73        10.93 o                         
   1   8   3        209.75        219.42        20.50 o                         
   2   8   3         10.52          6.02        17.28 o                         
   3   8   3         31.57         25.03        18.90 o                         
   4   8   3        203.66        203.65        23.57 o                         
   5   8   3         50.12         37.32        22.07 o                         
   6   8   3         63.03         56.30        13.32 o                         
   7   8   3        191.61        179.94        15.13 o                         
   8   8   3         46.52         24.54        13.59 o                         
   9   8   3          0.24          5.71        16.54 o                         
  10   8   3         45.23         14.22        21.62 o                         
 -10   9   3          0.92         -5.98        13.39 o                         
  -9   9   3         22.13         22.74        11.21 o                         
  -8   9   3        125.00        132.60        13.33 o                         
  -7   9   3         43.91         43.83        14.61 o                         
  -6   9   3         44.22         25.50        14.04 o                         
  -5   9   3          1.90          0.58        13.80 o                         
  -4   9   3        843.74        854.34        22.69 o                         
  -3   9   3        318.89        318.25        15.60 o                         
  -2   9   3        353.90        375.90        15.80 o                         
  -1   9   3        441.93        384.83        17.95 o                         
   0   9   3        371.78        400.65        16.58 o                         
   1   9   3        120.07        152.91        20.48 o                         
   2   9   3         66.43         37.86        19.59 o                         
   3   9   3         43.29         20.61        19.37 o                         
   4   9   3         71.89         96.61        24.72 o                         
   5   9   3          9.86          8.63        21.81 o                         
   6   9   3         12.33         15.53        23.13 o                         
   7   9   3          3.03         35.42        24.38 o                         
   8   9   3          0.87         29.12        21.65 o                         
   9   9   3          1.34          5.50        22.02 o                         
  10   9   3          7.17         -4.85        15.79 o                         
 -10  10   3         71.52         88.41        15.53 o                         
  -9  10   3         73.20         75.82        12.59 o                         
  -8  10   3        178.04        199.73        14.24 o                         
  -7  10   3        144.52        157.42        17.37 o                         
  -6  10   3        543.69        546.79        20.81 o                         
  -5  10   3        150.56        153.16        17.04 o                         
  -4  10   3        742.35        721.82        59.36 o                         
  -3  10   3        292.24        292.55        14.54 o                         
  -2  10   3        164.20        188.34        14.93 o                         
  -1  10   3       1233.59       1291.05        25.71 o                         
   0  10   3         27.78         69.04        22.39 o                         
   1  10   3          2.30          2.07        22.43 o                         
   2  10   3         10.31          9.45        21.00 o                         
   3  10   3         29.50          2.89        23.16 o                         
   4  10   3         54.57         64.00        25.23 o                         
   5  10   3         99.95         89.27        26.39 o                         
   6  10   3        231.65        196.32        26.86 o                         
   7  10   3          4.95         37.34        25.49 o                         
   8  10   3        195.26        251.41        30.08 o                         
   9  10   3         27.79         18.52        25.90 o                         
  -9  11   3         16.50        -12.87        16.73 o                         
  -8  11   3         26.44         14.79        16.15 o                         
  -7  11   3         99.28        125.79        17.78 o                         
  -6  11   3         79.56         84.65        16.53 o                         
  -5  11   3        158.98         99.93        17.24 o                         
  -4  11   3          3.37         -5.37        18.93 o                         
  -3  11   3       1188.96       1206.27        27.83 o                         
  -2  11   3         94.53        107.43        12.39 o                         
  -1  11   3        353.76        417.68        21.08 o                         
   0  11   3       1045.40       1121.98        70.17 o                         
   1  11   3        117.38        133.78        25.26 o                         
   2  11   3        466.50        514.57        31.10 o                         
   3  11   3        206.10        185.98        25.72 o                         
   4  11   3        328.52        349.46        30.58 o                         
   5  11   3        506.50        508.10        35.40 o                         
   6  11   3          0.58         15.92        25.61 o                         
   7  11   3         71.71         94.52        28.91 o                         
   8  11   3        115.13        156.30        29.85 o                         
  -7  12   3         23.95         12.36        17.69 o                         
  -6  12   3         45.08         39.94        17.08 o                         
  -5  12   3         45.83         34.28        24.29 o                         
  -4  12   3         61.66         42.20        21.03 o                         
  -3  12   3        552.37        561.57        40.45 o                         
  -2  12   3          7.73         -6.58        14.61 o                         
  -1  12   3         12.37         -6.52        16.36 o                         
   0  12   3        243.63        221.09        19.96 o                         
   1  12   3         94.17         73.95        17.74 o                         
   2  12   3          0.06         -4.12        15.72 o                         
   3  12   3          5.97        -10.66        26.22 o                         
   4  12   3          0.02         -8.51        24.62 o                         
   5  12   3          1.50         -0.26        25.73 o                         
   6  12   3         15.85         -6.77        21.82 o                         
  -5  13   3         31.83         17.58        25.75 o                         
  -4  13   3          1.97        -21.21        31.24 o                         
  -3  13   3         14.76         -4.19        23.91 o                         
  -2  13   3          0.64         -1.58        26.43 o                         
  -1  13   3          8.67         -5.16        16.84 o                         
   0  13   3        131.00        111.64        22.84 o                         
   1  13   3         15.24         32.60        17.66 o                         
   2  13   3          3.01         12.55        24.44 o                         
   3  13   3          2.55        -16.90        27.87 o                         
   4  13   3         14.18          8.92        27.83 o                         
  -2  14   3         48.95         63.32        34.13 o                         
  -1  14   3         37.28         47.83        17.92 o                         
   0  14   3         59.83         71.26        19.28 o                         
   1  14   3         35.34         32.85        19.42 o                         
 -14   0   4         17.19         15.10        19.70 o                         
 -13   0   4          2.52        -19.11        20.75 o                         
 -12   0   4         40.33         39.88        19.42 o                         
 -11   0   4        269.79        283.78        22.47 o                         
 -10   0   4        197.38        191.47        18.52 o                         
  -9   0   4        201.29        201.80        12.93 o                         
  -8   0   4       2401.59       2410.07        20.37 o                         
  -7   0   4       5623.28       5467.70        32.08 o                         
  -6   0   4      12988.68      13094.54        49.79 o                         
  -5   0   4      20397.98      19922.18        81.60 o                         
  -4   0   4      25753.62      24091.86        83.98 o                         
  -3   0   4      15235.12      14145.17        60.24 o                         
  -2   0   4      21158.39      20221.65        45.15 o                         
  -1   0   4      20706.01      19215.51       323.82 o                         
   0   0   4      43463.71      36656.21       366.15 o                         
   1   0   4      10184.59      10176.35        37.59 o                         
   2   0   4       2856.80       3091.71        18.91 o                         
   3   0   4       3460.25       3589.65        26.46 o                         
   4   0   4        343.19        308.07        19.18 o                         
   5   0   4       2834.75       2923.89        24.00 o                         
   6   0   4          7.45          9.28         7.33 o                         
   7   0   4        128.16        135.12        18.90 o                         
   8   0   4         41.23         31.84        19.13 o                         
   9   0   4        118.26        133.67        23.14 o                         
  10   0   4        401.82        391.98        29.45 o                         
  11   0   4        138.66        106.72        25.17 o                         
  12   0   4         72.72        126.68        27.06 o                         
 -14   1   4        211.63        201.00        22.38 o                         
 -13   1   4        126.95        140.80        15.62 o                         
 -12   1   4        554.79        533.63        19.89 o                         
 -11   1   4        751.22        812.23        22.27 o                         
 -10   1   4        160.43        169.77        12.99 o                         
  -9   1   4       2003.06       2038.08        21.55 o                         
  -8   1   4       5455.40       5508.40        47.01 o                         
  -7   1   4       1144.64       1186.04        21.84 o                         
  -6   1   4        772.77        818.05         9.58 o                         
  -5   1   4       1821.48       2030.76        20.70 o                         
  -4   1   4        106.39         98.94         3.56 o                         
  -3   1   4        256.23        293.49         4.79 o                         
  -2   1   4       2543.23       2532.21        10.47 o                         
  -1   1   4       3512.59       3595.93        30.75 o                         
   0   1   4       2776.76       2927.99        34.80 o                         
   1   1   4      11949.14      11912.68        29.21 o                         
   2   1   4        946.91        907.47        10.68 o                         
   3   1   4       9557.35       9770.58        95.70 o                         
   4   1   4       4978.49       5023.62        67.52 o                         
   5   1   4       2288.95       2279.70        29.09 o                         
   6   1   4       2674.65       2684.58        22.10 o                         
   7   1   4       1520.53       1652.19        25.80 o                         
   8   1   4       1561.14       1571.74        42.44 o                         
   9   1   4        336.76        379.03        15.63 o                         
  10   1   4        314.55        336.32        15.63 o                         
  11   1   4        339.33        342.44        23.16 o                         
  12   1   4          8.01        -12.08        16.47 o                         
 -13   2   4         15.48         29.73        21.87 o                         
 -12   2   4         11.87          6.58        12.64 o                         
 -11   2   4         73.46         97.20        13.75 o                         
 -10   2   4        176.77        175.07        13.45 o                         
  -9   2   4         32.11         26.15         8.74 o                         
  -8   2   4        567.75        645.07        12.26 o                         
  -7   2   4         15.23         14.86         6.07 o                         
  -6   2   4        273.16        283.08         5.92 o                         
  -5   2   4       6456.73       6961.40        51.07 o                         
  -4   2   4        385.21        421.23         7.24 o                         
  -3   2   4         83.95        128.25         6.87 o                         
  -2   2   4       2441.34       2640.99        19.85 o                         
  -1   2   4        961.91        986.98        12.03 o                         
   0   2   4       2489.64       2568.54        13.63 o                         
   1   2   4        803.45        815.67         7.87 o                         
   2   2   4       1411.26       1487.92        10.78 o                         
   3   2   4        202.73        198.95         5.11 o                         
   4   2   4        389.79        392.25         6.25 o                         
   5   2   4         13.08          9.44         6.74 o                         
   6   2   4          2.00          9.24         7.28 o                         
   7   2   4          6.34          5.82        11.41 o                         
   8   2   4         43.90         40.82        13.04 o                         
   9   2   4          0.00         -3.73        12.67 o                         
  10   2   4          7.94         -1.62        13.89 o                         
  11   2   4         46.43         29.97        14.02 o                         
  12   2   4          7.48         18.10        16.16 o                         
 -13   3   4        282.87        277.41        27.98 o                         
 -12   3   4         18.36         30.30        21.09 o                         
 -11   3   4        599.54        627.46        32.19 o                         
 -10   3   4       1173.81       1192.22        64.11 o                         
  -9   3   4       1251.27       1199.72        30.45 o                         
  -8   3   4         73.17         61.80         7.42 o                         
  -7   3   4         38.86         37.52         5.63 o                         
  -6   3   4       4538.89       4867.20        39.61 o                         
  -5   3   4         52.13         53.01         3.97 o                         
  -4   3   4        173.27        199.00         7.38 o                         
  -3   3   4        636.03        795.69         8.67 o                         
  -2   3   4        256.20        235.73         6.89 o                         
  -1   3   4        816.70        748.72        34.27 o                         
   0   3   4       1760.20       1718.42        32.67 o                         
   1   3   4        681.37        657.36        18.14 o                         
   2   3   4        482.16        406.09         5.77 o                         
   3   3   4       5551.05       5773.81        75.34 o                         
   4   3   4       2655.22       2592.47        40.78 o                         
   5   3   4       1655.17       1772.75        36.18 o                         
   6   3   4       1267.34       1289.16        30.36 o                         
   7   3   4        265.46        253.10        11.31 o                         
   8   3   4        409.06        391.27        24.13 o                         
   9   3   4        301.17        319.89        18.51 o                         
  10   3   4         70.94         77.64        15.84 o                         
  11   3   4         19.09         27.14        14.21 o                         
  12   3   4          0.17          8.15        19.09 o                         
 -13   4   4          5.83          1.56        23.85 o                         
 -12   4   4         23.66         10.78        18.79 o                         
 -11   4   4         35.52         46.99        21.96 o                         
 -10   4   4        490.65        549.16        19.05 o                         
  -9   4   4       1036.98       1052.51        30.40 o                         
  -8   4   4       1091.50       1169.57        29.15 o                         
  -7   4   4       1645.23       1706.01        31.87 o                         
  -6   4   4       6001.77       5903.37        91.71 o                         
  -5   4   4       7462.27       7399.18        52.77 o                         
  -4   4   4       6572.70       5991.87        59.33 o                         
  -3   4   4      29078.91      27170.86        51.62 o                         
  -2   4   4       6282.11       6041.19        44.84 o                         
  -1   4   4       4363.18       3908.07        25.10 o                         
   0   4   4      13071.79      12599.33        43.39 o                         
   1   4   4      14197.29      14361.38        66.87 o                         
   2   4   4       3039.89       2912.82        39.78 o                         
   3   4   4       1279.29       1236.37        13.16 o                         
   4   4   4       1738.62       1807.10        18.67 o                         
   5   4   4          0.51          3.31         8.26 o                         
   6   4   4          4.82         28.55        10.98 o                         
   7   4   4         34.08         18.22        11.72 o                         
   8   4   4         44.00         55.36        13.33 o                         
   9   4   4        221.38        197.01        15.86 o                         
  10   4   4        137.92        124.20        16.97 o                         
  11   4   4         77.82         71.34        16.05 o                         
 -12   5   4        416.18        417.73        30.97 o                         
 -11   5   4        224.15        205.09        26.68 o                         
 -10   5   4       1373.88       1456.53        32.29 o                         
  -9   5   4        664.98        641.98        24.90 o                         
  -8   5   4        638.93        654.21        17.86 o                         
  -7   5   4       2302.34       2265.35        37.93 o                         
  -6   5   4        410.41        406.64        19.12 o                         
  -5   5   4        327.40        307.00        11.30 o                         
  -4   5   4        500.98        559.15         9.64 o                         
  -3   5   4       1201.76       1233.07        16.26 o                         
  -2   5   4        189.82        263.46         9.02 o                         
  -1   5   4       1681.33       1750.62        18.97 o                         
   0   5   4       9725.51       9840.77       179.89 o                         
   1   5   4        105.14        210.55        12.88 o                         
   2   5   4       4959.19       4856.06        56.56 o                         
   3   5   4       4922.05       5049.96        34.34 o                         
   4   5   4       3363.69       3413.55        49.33 o                         
   5   5   4       2750.68       2649.98        50.40 o                         
   6   5   4       1761.19       1770.21        47.38 o                         
   7   5   4        894.97        884.09        32.40 o                         
   8   5   4        434.76        443.79        18.78 o                         
   9   5   4        715.68        714.82        40.46 o                         
  10   5   4        139.47        155.63        17.67 o                         
  11   5   4         75.19         96.67        16.89 o                         
 -12   6   4          2.74          3.32        20.81 o                         
 -11   6   4         18.30         50.18        24.16 o                         
 -10   6   4        275.96        321.86        17.39 o                         
  -9   6   4        192.09        217.48        21.79 o                         
  -8   6   4         31.55         39.81        11.82 o                         
  -7   6   4        116.82        144.29        17.90 o                         
  -6   6   4       2594.27       2594.62        40.00 o                         
  -5   6   4        275.50        270.33        17.83 o                         
  -4   6   4        754.76        759.24        11.98 o                         
  -3   6   4       3681.76       3747.36        34.12 o                         
  -2   6   4        211.17        211.71        10.53 o                         
  -1   6   4        428.47        401.61        12.06 o                         
   0   6   4        696.62        731.09        14.30 o                         
   1   6   4        366.34        369.94        10.34 o                         
   2   6   4        930.52        930.80        11.92 o                         
   3   6   4        418.78        417.16        12.99 o                         
   4   6   4          2.17          6.76        12.36 o                         
   5   6   4          1.68          3.74        10.09 o                         
   6   6   4         59.83         43.79        10.82 o                         
   7   6   4          0.96         -1.76        10.06 o                         
   8   6   4          0.09          2.40        10.69 o                         
   9   6   4          1.98         16.74        15.41 o                         
  10   6   4          4.71          6.98        14.73 o                         
  11   6   4          1.99         12.81        16.78 o                         
 -11   7   4         78.40         69.75        16.41 o                         
 -10   7   4         94.65         91.77        15.23 o                         
  -9   7   4         13.10         40.40        19.42 o                         
  -8   7   4        576.31        581.21        20.13 o                         
  -7   7   4        249.09        229.74        14.77 o                         
  -6   7   4         91.79         88.41        15.91 o                         
  -5   7   4        261.29        271.55        19.78 o                         
  -4   7   4          8.67         -2.81         8.67 o                         
  -3   7   4        616.20        611.26        15.40 o                         
  -2   7   4        416.09        448.02        13.62 o                         
  -1   7   4        223.81        256.36        11.98 o                         
   0   7   4        396.19        474.35        14.10 o                         
   1   7   4         51.03         62.05         9.91 o                         
   2   7   4        137.92        137.52        10.23 o                         
   3   7   4         95.49         96.95        19.99 o                         
   4   7   4        215.22        224.84        12.88 o                         
   5   7   4         31.96         28.51        11.65 o                         
   6   7   4        112.64        128.51        13.68 o                         
   7   7   4        456.25        477.67        27.16 o                         
   8   7   4         22.10         22.71        15.20 o                         
   9   7   4         56.01         45.11        17.72 o                         
  10   7   4          1.24         -8.86        22.31 o                         
 -11   8   4          2.55          5.61        14.36 o                         
 -10   8   4          9.13         23.24        14.62 o                         
  -9   8   4        255.46        303.34        15.12 o                         
  -8   8   4        343.13        367.30        18.17 o                         
  -7   8   4        500.46        518.76        19.68 o                         
  -6   8   4        455.23        442.94        25.01 o                         
  -5   8   4       1142.80       1120.15        30.54 o                         
  -4   8   4       1505.45       1529.59        33.77 o                         
  -3   8   4        715.57        682.71        17.63 o                         
  -2   8   4       3189.43       3346.31        33.14 o                         
  -1   8   4       2111.76       2182.40        40.68 o                         
   0   8   4       2182.45       2279.62        27.97 o                         
   1   8   4       1414.98       1422.03        48.82 o                         
   2   8   4        173.55        186.52        21.65 o                         
   3   8   4        241.90        251.99        24.31 o                         
   4   8   4        256.01        293.88        26.61 o                         
   5   8   4        118.16        149.09        24.12 o                         
   6   8   4          0.08         18.51        22.25 o                         
   7   8   4         62.03         50.75        13.86 o                         
   8   8   4         81.09         77.43        13.54 o                         
   9   8   4         19.39         42.55        18.56 o                         
  10   8   4         67.35        100.31        23.38 o                         
 -11   9   4        169.71        161.15        22.79 o                         
 -10   9   4        179.92        153.79        16.14 o                         
  -9   9   4        425.59        418.89        17.94 o                         
  -8   9   4        351.11        276.57        39.57 o                         
  -7   9   4         19.84          3.54        13.81 o                         
  -6   9   4          5.74          6.44        13.32 o                         
  -5   9   4        718.84        576.44        25.27 o                         
  -4   9   4          1.13         -0.89        15.95 o                         
  -3   9   4          8.65         -1.43        12.20 o                         
  -2   9   4        188.23        178.49        13.08 o                         
  -1   9   4       1065.60       1089.08        22.36 o                         
   0   9   4         91.52        140.21        37.71 o                         
   1   9   4        791.74        761.85        19.18 o                         
   2   9   4       1107.08       1102.85        37.41 o                         
   3   9   4        181.34        168.77        23.61 o                         
   4   9   4        855.99        828.04        34.24 o                         
   5   9   4       1021.91       1048.21        39.75 o                         
   6   9   4         73.08         76.46        25.45 o                         
   7   9   4        595.17        668.38        35.83 o                         
   8   9   4        253.66        197.83        25.20 o                         
   9   9   4          0.52          2.11        23.84 o                         
 -10  10   4         23.33         22.46        15.19 o                         
  -9  10   4        233.22        244.36        17.18 o                         
  -8  10   4        115.09        112.10        15.61 o                         
  -7  10   4         93.28         93.29        14.59 o                         
  -6  10   4        220.83        246.03        18.99 o                         
  -5  10   4        423.73        412.56        28.22 o                         
  -4  10   4        117.45        144.23        19.61 o                         
  -3  10   4          1.45         -2.66        12.72 o                         
  -2  10   4       1320.90       1256.89        24.91 o                         
  -1  10   4        563.64        545.03        19.48 o                         
   0  10   4         59.48         52.57        12.25 o                         
   1  10   4        401.57        363.23        27.53 o                         
   2  10   4         81.41         84.28        22.69 o                         
   3  10   4         14.36         22.72        23.25 o                         
   4  10   4         61.21         25.89        20.83 o                         
   5  10   4         20.35          3.66        24.76 o                         
   6  10   4         28.92         35.29        22.65 o                         
   7  10   4          0.15         12.51        23.79 o                         
   8  10   4         98.72         42.24        28.82 o                         
  -9  11   4         45.49         41.46        26.54 o                         
  -8  11   4         39.91         50.84        18.12 o                         
  -7  11   4         40.72         43.06        15.87 o                         
  -6  11   4        159.23        151.93        18.04 o                         
  -5  11   4         13.95         16.14        16.05 o                         
  -4  11   4         18.08         15.28        15.35 o                         
  -3  11   4         33.51         36.07        16.16 o                         
  -2  11   4         27.63         24.18        14.81 o                         
  -1  11   4         33.96         36.95        13.45 o                         
   0  11   4         44.97         29.40        23.74 o                         
   1  11   4         28.13          2.44        23.68 o                         
   2  11   4         31.33         31.87        21.21 o                         
   3  11   4          1.95         -3.86        19.69 o                         
   4  11   4          5.30         12.06        21.09 o                         
   5  11   4          3.28         22.21        26.96 o                         
   6  11   4         36.21         30.92        23.66 o                         
   7  11   4          0.33        -13.86        23.35 o                         
  -7  12   4         45.81         70.48        16.67 o                         
  -6  12   4        274.58        288.84        32.74 o                         
  -5  12   4          3.98          8.76        17.04 o                         
  -4  12   4        166.21        176.65        18.68 o                         
  -3  12   4        296.50        335.18        20.94 o                         
  -2  12   4         11.20         33.25        12.28 o                         
  -1  12   4        137.20        184.56        20.36 o                         
   0  12   4         80.15        124.38        24.09 o                         
   1  12   4         58.16         70.36        25.14 o                         
   2  12   4         48.71         72.91        26.45 o                         
   3  12   4          1.03        -26.65        26.65 o                         
   4  12   4          1.83         -1.83        27.31 o                         
   5  12   4         12.42         23.15        23.62 o                         
  -5  13   4         42.54          7.47        23.28 o                         
  -4  13   4         16.66        -18.46        18.46 o                         
  -3  13   4          5.39         -0.97        25.74 o                         
  -2  13   4         28.64         49.01        29.79 o                         
  -1  13   4          5.46         -9.32        17.35 o                         
   0  13   4        150.99        148.56        18.24 o                         
   1  13   4         24.87         27.39        15.02 o                         
   2  13   4         10.44          7.79        28.27 o                         
   3  13   4         76.03         80.65        28.63 o                         
  -1  14   4          9.29         -4.07        20.49 o                         
   0  14   4         58.57         56.02        18.53 o                         
   1  14   4         12.52         13.12        22.43 o                         
 -13   1   5        134.31        156.11        15.33 o                         
 -12   1   5        348.50        360.24        18.27 o                         
 -11   1   5        450.04        481.41        43.02 o                         
 -10   1   5        499.76        480.41        13.36 o                         
  -9   1   5       3411.64       3480.23        26.05 o                         
  -8   1   5       1570.80       1545.62        17.56 o                         
  -7   1   5       1752.46       1726.57        17.95 o                         
  -6   1   5       5491.54       5675.75        27.70 o                         
  -5   1   5       5818.23       6031.72        29.99 o                         
  -4   1   5       6344.94       6647.45        30.74 o                         
  -3   1   5       1057.54       1136.29         8.81 o                         
  -2   1   5       2989.13       3364.85        22.12 o                         
  -1   1   5       1086.88       1278.38         8.52 o                         
   0   1   5         25.14         38.67         2.07 o                         
   1   1   5        204.40        192.72         3.21 o                         
   2   1   5         35.73         54.61         2.82 o                         
   3   1   5        525.24        512.56        10.09 o                         
   4   1   5       1264.75       1323.66         9.87 o                         
   5   1   5       2396.14       2422.80        28.90 o                         
   6   1   5        408.96        399.11        20.89 o                         
   7   1   5        429.59        426.38        25.86 o                         
   8   1   5        468.15        468.86        29.16 o                         
   9   1   5        330.66        339.53        19.69 o                         
  10   1   5        371.24        385.14        35.48 o                         
  11   1   5         61.99         54.68        18.44 o                         
 -13   2   5         92.54         67.77        22.70 o                         
 -12   2   5        383.32        311.85        24.55 o                         
 -11   2   5        294.13        256.47        30.93 o                         
 -10   2   5          5.84          6.73         8.91 o                         
  -9   2   5          0.21          0.95         7.58 o                         
  -8   2   5        105.52        116.87        11.27 o                         
  -7   2   5         12.31         10.96         5.62 o                         
  -6   2   5       3922.56       3939.92        54.74 o                         
  -5   2   5       2327.89       2159.76        29.88 o                         
  -4   2   5       6067.75       5776.48        47.66 o                         
  -3   2   5      22185.89      20740.89        52.77 o                         
  -2   2   5      11073.26      10449.74        40.32 o                         
  -1   2   5      15539.08      14042.33       240.90 o                         
   0   2   5      19506.93      17549.50        38.14 o                         
   1   2   5      11626.13      11066.17        64.05 o                         
   2   2   5      24620.62      23225.71        64.91 o                         
   3   2   5       5606.40       5374.49        35.85 o                         
   4   2   5       1582.84       1571.43        16.74 o                         
   5   2   5       7163.10       7098.72        43.07 o                         
   6   2   5        595.17        580.92        17.24 o                         
   7   2   5        244.82        223.34        15.70 o                         
   8   2   5        429.14        439.87        21.46 o                         
   9   2   5          3.77         19.08        20.58 o                         
  10   2   5          5.40        -17.97        23.71 o                         
  11   2   5          7.94         17.71        18.50 o                         
 -13   3   5        156.50        176.19        24.84 o                         
 -12   3   5       1313.26       1305.60        42.15 o                         
 -11   3   5        523.94        581.92        30.12 o                         
 -10   3   5        353.25        378.68        16.52 o                         
  -9   3   5       2474.98       2578.74        42.14 o                         
  -8   3   5       3166.86       3222.50        47.10 o                         
  -7   3   5       3003.67       3040.91        48.93 o                         
  -6   3   5       8818.86       8930.05       164.51 o                         
  -5   3   5       3029.59       3051.74        39.40 o                         
  -4   3   5       3392.01       3607.98        47.93 o                         
  -3   3   5      10237.32      10763.35        36.15 o                         
  -2   3   5        687.91        764.40        17.81 o                         
  -1   3   5        483.33        505.32        15.69 o                         
   0   3   5        488.49        586.78        10.12 o                         
   1   3   5        115.94        103.89         5.10 o                         
   2   3   5        971.90        980.81         8.95 o                         
   3   3   5         39.80         44.85         6.77 o                         
   4   3   5       2493.68       2566.31        44.80 o                         
   5   3   5       1537.36       1582.59        18.89 o                         
   6   3   5        640.67        643.94        26.18 o                         
   7   3   5        970.15        990.47        18.80 o                         
   8   3   5        454.29        467.98        18.55 o                         
   9   3   5        148.97        151.64        17.27 o                         
  10   3   5        372.74        379.22        21.07 o                         
  11   3   5        281.78        278.20        30.52 o                         
 -13   4   5         11.56         21.74        23.81 o                         
 -12   4   5         76.35         45.97        24.30 o                         
 -11   4   5          0.93          0.98        19.09 o                         
 -10   4   5          0.47          5.59        12.81 o                         
  -9   4   5        547.66        502.68        24.28 o                         
  -8   4   5         78.95         63.06        10.15 o                         
  -7   4   5         38.14         35.98        13.37 o                         
  -6   4   5        177.53        197.00        13.14 o                         
  -5   4   5         55.69         70.50         5.29 o                         
  -4   4   5       3705.51       3944.03        21.09 o                         
  -3   4   5       2750.91       2867.72        32.51 o                         
  -2   4   5         40.92         53.40         6.62 o                         
  -1   4   5       2695.00       2954.70        22.65 o                         
   0   4   5        333.67        323.40         9.00 o                         
   1   4   5       1131.24       1143.16        29.05 o                         
   2   4   5       1577.67       1614.99        13.71 o                         
   3   4   5        169.22        166.94        10.94 o                         
   4   4   5        312.84        320.06        12.92 o                         
   5   4   5         84.90         80.51         8.96 o                         
   6   4   5          8.03          5.00         8.57 o                         
   7   4   5         28.13         32.82         9.70 o                         
   8   4   5        313.39        331.38        18.47 o                         
   9   4   5         65.20         52.94        15.41 o                         
  10   4   5         11.99          4.93        14.68 o                         
  11   4   5         12.00         20.75        16.21 o                         
 -12   5   5         28.04         31.37        21.51 o                         
 -11   5   5         11.72          1.21        13.50 o                         
 -10   5   5        273.35        289.96        17.24 o                         
  -9   5   5        772.77        749.97        28.98 o                         
  -8   5   5       1262.08       1222.78        31.30 o                         
  -7   5   5        260.28        246.55        17.93 o                         
  -6   5   5        670.87        732.23        23.29 o                         
  -5   5   5        852.15        774.72        15.19 o                         
  -4   5   5        218.87        227.86         7.28 o                         
  -3   5   5        987.59        958.85        17.46 o                         
  -2   5   5        879.13        915.55        15.32 o                         
  -1   5   5        975.79       1076.25        16.07 o                         
   0   5   5         33.25         31.99         7.05 o                         
   1   5   5         90.06        115.88        23.34 o                         
   2   5   5          9.68         14.82         6.19 o                         
   3   5   5         43.50         52.50         8.95 o                         
   4   5   5        347.71        351.49        11.68 o                         
   5   5   5        245.09        220.67        10.95 o                         
   6   5   5         98.76         94.05        10.49 o                         
   7   5   5        416.21        429.59        19.52 o                         
   8   5   5        292.39        270.82        17.60 o                         
   9   5   5         42.73         40.77        14.04 o                         
  10   5   5         33.33         45.83        15.02 o                         
  11   5   5         19.79         24.92        17.88 o                         
 -12   6   5        173.97        106.23        25.63 o                         
 -11   6   5        631.78        562.72        21.08 o                         
 -10   6   5         43.72         47.98        14.15 o                         
  -9   6   5         35.77         49.08        16.70 o                         
  -8   6   5        101.88         98.60        16.66 o                         
  -7   6   5        775.95        708.47        25.05 o                         
  -6   6   5        270.57        270.88        19.32 o                         
  -5   6   5        421.30        346.13        34.97 o                         
  -4   6   5       3041.62       2923.10        32.83 o                         
  -3   6   5       2980.12       3053.77        27.40 o                         
  -2   6   5       2026.81       1840.05        21.98 o                         
  -1   6   5       5110.65       5010.39        34.48 o                         
   0   6   5       4115.27       4226.98        40.89 o                         
   1   6   5       3947.50       3939.41        30.07 o                         
   2   6   5       3623.11       3492.24        28.21 o                         
   3   6   5       2532.18       2653.08        99.26 o                         
   4   6   5       1436.85       1421.03        22.22 o                         
   5   6   5        744.22        730.07        18.58 o                         
   6   6   5        886.55        915.45        18.04 o                         
   7   6   5        167.79        172.54        12.86 o                         
   8   6   5         44.82         51.74        11.69 o                         
   9   6   5          9.00          4.65        14.76 o                         
  10   6   5         10.33          1.91        15.66 o                         
 -11   7   5        360.06        362.42        19.46 o                         
 -10   7   5        458.32        526.27        20.89 o                         
  -9   7   5       1324.72       1415.78        38.19 o                         
  -8   7   5       2166.77       2211.83        78.24 o                         
  -7   7   5        474.39        478.00        23.11 o                         
  -6   7   5       1860.75       1794.46        36.59 o                         
  -5   7   5       2896.46       2757.59        42.30 o                         
  -4   7   5         28.84         33.70         9.20 o                         
  -3   7   5       2363.46       2451.68        34.86 o                         
  -2   7   5       1736.12       1818.05        23.83 o                         
  -1   7   5          2.07         12.11         9.26 o                         
   0   7   5        225.48        239.14        20.38 o                         
   1   7   5        224.04        237.43        11.81 o                         
   2   7   5          0.68         13.73        18.83 o                         
   3   7   5          1.50          1.08        19.98 o                         
   4   7   5        872.66        857.24        18.98 o                         
   5   7   5        479.52        478.34        18.38 o                         
   6   7   5        206.62        238.25        15.27 o                         
   7   7   5        693.56        675.71        21.44 o                         
   8   7   5        366.88        359.02        18.42 o                         
   9   7   5         79.88         80.44        20.11 o                         
  10   7   5        123.34        104.37        22.99 o                         
 -11   8   5         13.61          4.28        15.03 o                         
 -10   8   5         42.74         55.90        16.23 o                         
  -9   8   5          1.43         25.86        17.13 o                         
  -8   8   5          0.22          3.27        13.91 o                         
  -7   8   5        589.23        594.28        27.95 o                         
  -6   8   5        314.13        316.75        23.60 o                         
  -5   8   5         11.61          3.13        17.03 o                         
  -4   8   5       1090.48       1133.28        31.15 o                         
  -3   8   5        295.32        284.07        14.13 o                         
  -2   8   5        458.30        468.82        16.33 o                         
  -1   8   5        775.83        775.50        33.78 o                         
   0   8   5        973.19        957.57        27.96 o                         
   1   8   5        148.39        131.45        11.42 o                         
   2   8   5        472.76        459.85        27.37 o                         
   3   8   5        513.58        471.24        27.40 o                         
   4   8   5        146.91        125.58        23.24 o                         
   5   8   5        247.78        228.28        24.59 o                         
   6   8   5         86.09         92.79        23.21 o                         
   7   8   5        116.14        128.69        25.45 o                         
   8   8   5          0.32         28.01        14.40 o                         
   9   8   5         11.99          3.87        19.13 o                         
  10   8   5          7.26        -12.34        21.41 o                         
 -11   9   5          1.79         -4.28        22.09 o                         
 -10   9   5          2.72        -15.42        15.42 o                         
  -9   9   5          1.03          6.59        16.94 o                         
  -8   9   5        107.38        129.27        16.73 o                         
  -7   9   5         47.58         44.84        15.29 o                         
  -6   9   5          0.22          4.33        18.94 o                         
  -5   9   5        107.84        114.80        20.35 o                         
  -4   9   5        171.81        180.43        20.22 o                         
  -3   9   5          0.43         -4.83        11.20 o                         
  -2   9   5        166.74        171.71        13.58 o                         
  -1   9   5         20.47         25.80        12.02 o                         
   0   9   5          1.65          5.43        11.28 o                         
   1   9   5         47.74         52.09        11.25 o                         
   2   9   5         36.31         57.58        22.62 o                         
   3   9   5         63.77         49.41        22.23 o                         
   4   9   5          2.65         31.75        23.96 o                         
   5   9   5          0.44          6.99        19.71 o                         
   6   9   5         45.42         52.26        24.99 o                         
   7   9   5          3.36         -9.01        24.15 o                         
   8   9   5          2.68         -8.90        20.19 o                         
   9   9   5         43.76         46.26        26.21 o                         
 -10  10   5         37.71         29.26        15.80 o                         
  -9  10   5          2.21          6.57        14.46 o                         
  -8  10   5         40.32         13.07        16.59 o                         
  -7  10   5         25.14         22.53        15.55 o                         
  -6  10   5        278.19        304.51        19.73 o                         
  -5  10   5         20.58         19.05        19.41 o                         
  -4  10   5        133.22        178.73        22.57 o                         
  -3  10   5         47.49         60.65        13.08 o                         
  -2  10   5        771.23        804.87        21.02 o                         
  -1  10   5        248.53        267.05        15.16 o                         
   0  10   5        171.53        197.40        18.41 o                         
   1  10   5       1594.17       1708.95        46.15 o                         
   2  10   5        131.67        167.96        23.93 o                         
   3  10   5         34.23         42.64        20.20 o                         
   4  10   5        186.68        179.53        24.16 o                         
   5  10   5         92.25         92.21        26.62 o                         
   6  10   5        106.79        121.17        24.60 o                         
   7  10   5          1.30         -9.12        19.94 o                         
   8  10   5          0.16         -5.38        24.29 o                         
  -9  11   5        256.00        268.78        27.66 o                         
  -8  11   5        133.13        130.85        18.26 o                         
  -7  11   5        219.08        211.60        18.96 o                         
  -6  11   5        207.01        197.62        19.19 o                         
  -5  11   5        120.06        128.69        16.70 o                         
  -4  11   5        145.73        120.34        21.76 o                         
  -3  11   5        261.74        237.67        21.98 o                         
  -2  11   5        186.85        179.50        14.44 o                         
  -1  11   5          6.36          5.86        12.69 o                         
   0  11   5         87.15         86.74        14.45 o                         
   1  11   5          3.48         14.39        22.39 o                         
   2  11   5         56.20         76.59        23.65 o                         
   3  11   5          0.42         11.92        21.12 o                         
   4  11   5        160.02        146.75        23.60 o                         
   5  11   5         11.33          1.45        25.30 o                         
   6  11   5         15.53         21.26        22.90 o                         
  -7  12   5         30.07         48.09        24.08 o                         
  -6  12   5          9.88         11.56        15.60 o                         
  -5  12   5         71.37         90.09        18.34 o                         
  -4  12   5         89.13         84.60        16.94 o                         
  -3  12   5        125.68        143.88        24.60 o                         
  -2  12   5          1.24         17.09        14.01 o                         
  -1  12   5        214.80        221.60        27.30 o                         
   0  12   5        124.00        100.03        22.81 o                         
   1  12   5        119.31        107.09        24.84 o                         
   2  12   5        163.33        172.60        29.59 o                         
   3  12   5          0.53         10.59        24.28 o                         
   4  12   5         15.81         25.53        25.52 o                         
   5  12   5        122.03        106.69        30.19 o                         
  -4  13   5         25.41         19.21        18.50 o                         
  -3  13   5         40.55         22.07        14.88 o                         
  -2  13   5          0.29         13.74        28.32 o                         
  -1  13   5         34.40         75.19        17.78 o                         
   0  13   5          9.60         43.75        17.83 o                         
   1  13   5          9.61         30.19        23.87 o                         
   2  13   5         86.90        118.93        26.15 o                         
  -1  14   5          0.46         14.73        20.25 o                         
   0  14   5         33.27         52.50        19.64 o                         
 -14   0   6        432.23        379.98        26.83 o                         
 -13   0   6        720.95        704.90        31.35 o                         
 -12   0   6       1126.16       1121.69        35.98 o                         
 -11   0   6       1304.43       1228.55        36.01 o                         
 -10   0   6       1458.06       1509.21        24.73 o                         
  -9   0   6        551.93        563.74        23.32 o                         
  -8   0   6       1037.40       1122.82        28.04 o                         
  -7   0   6       2073.63       2373.51        24.61 o                         
  -6   0   6        694.69        771.14        21.72 o                         
  -5   0   6        791.73       1037.31        23.06 o                         
  -4   0   6        134.44         98.33        12.83 o                         
  -3   0   6       2025.18       2044.32        31.12 o                         
  -2   0   6       5982.79       5833.59       107.97 o                         
  -1   0   6       2744.78       2626.79        25.98 o                         
   0   0   6       2707.64       2526.88        34.98 o                         
   1   0   6      13692.91      13783.93        79.80 o                         
   2   0   6      19582.46      19322.81       176.58 o                         
   3   0   6       1823.24       1726.81        18.03 o                         
   4   0   6       9941.12       9932.86        91.52 o                         
   5   0   6       7352.60       7613.17        79.96 o                         
   6   0   6        608.68        584.90        15.90 o                         
   7   0   6       1621.77       1617.77        40.46 o                         
   8   0   6        519.17        498.17        29.09 o                         
   9   0   6        260.92        243.90        28.49 o                         
  10   0   6        100.50        101.58        28.47 o                         
  11   0   6        106.23        135.78        30.68 o                         
 -13   1   6          8.82         21.60        12.61 o                         
 -12   1   6         52.83         70.81        13.12 o                         
 -11   1   6        645.39        649.50        19.96 o                         
 -10   1   6       1452.54       1471.94        24.04 o                         
  -9   1   6        434.45        433.93        17.67 o                         
  -8   1   6       1391.85       1397.54        36.46 o                         
  -7   1   6       5210.97       5372.55        48.20 o                         
  -6   1   6       3506.17       3376.26        38.94 o                         
  -5   1   6       3181.68       3094.29        19.32 o                         
  -4   1   6      15564.28      15589.66        74.45 o                         
  -3   1   6      13865.18      13600.71        79.73 o                         
  -2   1   6       4742.92       4892.96        22.45 o                         
  -1   1   6       7996.67       8095.59        60.62 o                         
   0   1   6       1446.94       1460.08        10.51 o                         
   1   1   6       6200.54       6550.36        38.08 o                         
   2   1   6       4050.99       4300.56        15.62 o                         
   3   1   6          5.70         20.58         3.87 o                         
   4   1   6        394.63        337.77         8.68 o                         
   5   1   6        297.39        301.30        10.04 o                         
   6   1   6        546.71        601.03        16.43 o                         
   7   1   6         33.61         22.79        20.11 o                         
   8   1   6         59.15         57.40        16.73 o                         
   9   1   6         38.02         29.53        16.80 o                         
  10   1   6         62.25         54.61        20.85 o                         
  11   1   6        125.99        137.11        20.72 o                         
 -13   2   6          9.71         24.17        20.66 o                         
 -12   2   6         16.89          0.55        20.04 o                         
 -11   2   6        446.68        427.05        27.44 o                         
 -10   2   6          0.03         18.77        11.35 o                         
  -9   2   6        421.91        435.13        14.04 o                         
  -8   2   6          1.02          1.86         9.19 o                         
  -7   2   6          5.02          3.91         6.09 o                         
  -6   2   6        232.12        250.34         8.00 o                         
  -5   2   6          1.70          7.47         3.54 o                         
  -4   2   6        699.76        811.00         8.91 o                         
  -3   2   6       2763.08       3034.53        22.54 o                         
  -2   2   6        160.51        181.00         9.06 o                         
  -1   2   6          0.54         -2.44         4.94 o                         
   0   2   6         23.87         18.96         3.49 o                         
   1   2   6         33.34         40.08         6.44 o                         
   2   2   6       1018.33       1094.39         9.40 o                         
   3   2   6        257.99        267.62         6.09 o                         
   4   2   6        170.35        147.69         5.83 o                         
   5   2   6        860.82        896.01        13.81 o                         
   6   2   6         91.43         92.66        11.65 o                         
   7   2   6        298.22        276.72        24.28 o                         
   8   2   6        301.96        294.37        26.30 o                         
   9   2   6         26.08          2.12        22.54 o                         
  10   2   6          4.36         -6.20        15.85 o                         
  11   2   6          0.30         14.58        18.44 o                         
 -13   3   6          1.63         15.20        21.87 o                         
 -12   3   6         12.49         -1.01        21.80 o                         
 -11   3   6          0.21        -12.94        12.94 o                         
 -10   3   6         21.78         14.75        16.83 o                         
  -9   3   6       1629.57       1485.85        23.99 o                         
  -8   3   6        596.08        551.21        15.86 o                         
  -7   3   6       1237.14       1205.50        15.66 o                         
  -6   3   6       3512.76       3509.45        59.01 o                         
  -5   3   6       2036.76       1871.09        18.38 o                         
  -4   3   6       3265.11       3278.04        31.71 o                         
  -3   3   6       1614.98       1556.82        30.18 o                         
  -2   3   6       5009.97       5184.32        19.90 o                         
  -1   3   6       4242.16       4151.00        43.09 o                         
   0   3   6       1459.91       1386.99        18.54 o                         
   1   3   6        163.33        152.88         5.92 o                         
   2   3   6        745.81        722.97        14.29 o                         
   3   3   6         98.80         98.56         7.28 o                         
   4   3   6        116.84        117.01        11.19 o                         
   5   3   6         18.52         17.37        10.02 o                         
   6   3   6         51.42         55.34        12.26 o                         
   7   3   6         91.30        108.76        13.80 o                         
   8   3   6         21.04         31.46        22.16 o                         
   9   3   6        102.74        129.98        24.89 o                         
  10   3   6        196.64        236.95        29.14 o                         
  11   3   6         16.47         14.75        27.38 o                         
 -13   4   6        289.26        307.59        30.27 o                         
 -12   4   6        666.61        708.33        35.64 o                         
 -11   4   6        609.53        565.03        25.86 o                         
 -10   4   6       1212.83       1204.98        34.18 o                         
  -9   4   6       1240.29       1262.87        30.90 o                         
  -8   4   6        807.23        790.65        18.74 o                         
  -7   4   6        825.98        822.47        25.45 o                         
  -6   4   6        427.90        477.70        17.46 o                         
  -5   4   6        148.47        173.25         6.63 o                         
  -4   4   6        480.54        449.91         8.56 o                         
  -3   4   6       1288.40       1342.17        29.71 o                         
  -2   4   6         29.11         19.20         7.20 o                         
  -1   4   6       5185.97       5016.17        31.20 o                         
   0   4   6       5137.91       5048.89       112.48 o                         
   1   4   6       4035.84       3837.75        25.75 o                         
   2   4   6       2606.08       2417.39        59.64 o                         
   3   4   6       6813.50       6538.44        43.45 o                         
   4   4   6       3362.37       3323.23        33.30 o                         
   5   4   6        611.44        562.95        17.11 o                         
   6   4   6       2142.04       2190.47        88.69 o                         
   7   4   6       1874.70       1844.52        29.21 o                         
   8   4   6        350.32        340.59        29.31 o                         
   9   4   6         32.49         35.66        23.16 o                         
  10   4   6         89.70         69.29        26.20 o                         
 -12   5   6        390.93        404.86        28.12 o                         
 -11   5   6         28.43         38.48        13.61 o                         
 -10   5   6        246.42        282.83        22.91 o                         
  -9   5   6       1199.66       1268.01        35.50 o                         
  -8   5   6       1800.08       1774.07        37.35 o                         
  -7   5   6       2372.28       2338.08        39.89 o                         
  -6   5   6       4559.19       3624.77       657.26 o                         
  -5   5   6       5485.50       5343.52        35.15 o                         
  -4   5   6       2695.80       2536.47        18.71 o                         
  -3   5   6       3720.36       3520.93        69.17 o                         
  -2   5   6      10139.11      10061.81       102.21 o                         
  -1   5   6       2958.18       2922.71       121.78 o                         
   0   5   6       3045.61       2845.48       117.87 o                         
   1   5   6       1231.74       1189.84        16.16 o                         
   2   5   6         72.08        105.91        15.97 o                         
   3   5   6       1133.08       1101.18        29.53 o                         
   4   5   6          0.80         22.16        13.06 o                         
   5   5   6         96.19         83.79        13.36 o                         
   6   5   6         62.58         72.77        11.10 o                         
   7   5   6        447.44        447.87        15.58 o                         
   8   5   6         51.84         59.20        14.76 o                         
   9   5   6         18.49          7.41        22.39 o                         
  10   5   6        113.21        127.96        23.57 o                         
 -12   6   6        215.36        204.05        27.75 o                         
 -11   6   6          1.61          7.30        14.15 o                         
 -10   6   6          3.11         13.18        17.84 o                         
  -9   6   6        247.65        245.38        22.10 o                         
  -8   6   6          4.80          8.97        15.30 o                         
  -7   6   6         16.34         25.68        15.31 o                         
  -6   6   6          6.40         12.78        16.24 o                         
  -5   6   6          2.51         -1.37        15.32 o                         
  -4   6   6        185.40        178.29        10.33 o                         
  -3   6   6          2.96         -1.26         7.79 o                         
  -2   6   6       1217.59       1257.05        18.98 o                         
  -1   6   6        191.01        187.70        15.81 o                         
   0   6   6        233.02        224.61        16.72 o                         
   1   6   6       1086.81       1108.74        17.38 o                         
   2   6   6        109.75        111.58        18.12 o                         
   3   6   6        570.33        581.47        27.18 o                         
   4   6   6        391.06        402.63        24.64 o                         
   5   6   6         91.64         82.83        12.03 o                         
   6   6   6        291.01        289.07        13.20 o                         
   7   6   6        192.19        179.43        12.48 o                         
   8   6   6          0.47         10.10        10.96 o                         
   9   6   6          0.39         -4.19        15.93 o                         
  10   6   6         46.96         49.17        27.12 o                         
 -12   7   6          6.12         -8.19        15.74 o                         
 -11   7   6          6.74         10.64        14.16 o                         
 -10   7   6          3.65         10.88        17.53 o                         
  -9   7   6        125.46        123.28        23.29 o                         
  -8   7   6        377.70        351.29        24.71 o                         
  -7   7   6        165.26        158.75        17.80 o                         
  -6   7   6        195.86        197.23        19.15 o                         
  -5   7   6         26.78         18.79        14.01 o                         
  -4   7   6         83.59        100.52        10.38 o                         
  -3   7   6       1532.18       1588.65        22.87 o                         
  -2   7   6         93.09         86.90         9.62 o                         
  -1   7   6         20.30         13.69         9.18 o                         
   0   7   6        419.11        421.72        14.12 o                         
   1   7   6        327.75        317.50        12.61 o                         
   2   7   6         14.59         12.11        19.15 o                         
   3   7   6          6.97        -14.16        19.88 o                         
   4   7   6          1.16        -10.63        20.84 o                         
   5   7   6         16.90         22.19        10.93 o                         
   6   7   6          1.58          8.62        12.83 o                         
   7   7   6         10.06         -5.50        13.81 o                         
   8   7   6         15.77         24.30        13.72 o                         
   9   7   6          4.88         -2.68        20.29 o                         
 -11   8   6        492.22        531.34        22.87 o                         
 -10   8   6        169.25        183.95        22.53 o                         
  -9   8   6        413.25        380.32        21.61 o                         
  -8   8   6        229.15        199.24        20.44 o                         
  -7   8   6         50.19         35.34        18.82 o                         
  -6   8   6        597.10        534.60        25.66 o                         
  -5   8   6         15.14         23.17        15.16 o                         
  -4   8   6         12.60         13.84        14.09 o                         
  -3   8   6         23.01         49.22        11.04 o                         
  -2   8   6        559.35        577.51        17.10 o                         
  -1   8   6         59.45         63.56        11.76 o                         
   0   8   6        849.69        849.06        18.80 o                         
   1   8   6        801.30        824.98        18.65 o                         
   2   8   6        863.75        804.62        32.15 o                         
   3   8   6        560.70        627.38        31.75 o                         
   4   8   6        321.93        328.04        27.13 o                         
   5   8   6        701.80        679.40        33.42 o                         
   6   8   6         88.31         89.21        21.31 o                         
   7   8   6         87.21         77.62        22.24 o                         
   8   8   6        461.67        375.66        29.09 o                         
 -10   9   6        187.29        264.82        27.74 o                         
  -9   9   6        151.46        214.77        18.51 o                         
  -8   9   6        442.65        445.13        19.71 o                         
  -7   9   6        828.91        862.09        31.48 o                         
  -6   9   6        547.21        563.09        26.10 o                         
  -5   9   6       1383.64       1419.46        36.91 o                         
  -4   9   6        776.18        779.98        28.66 o                         
  -3   9   6       1094.81       1148.32        22.92 o                         
  -2   9   6        769.20        756.46        20.14 o                         
  -1   9   6       1058.91       1052.80        24.76 o                         
   0   9   6        437.41        454.73        17.14 o                         
   1   9   6         14.18         26.53        22.28 o                         
   2   9   6        804.70        737.30        32.37 o                         
   3   9   6          9.37         14.66        23.09 o                         
   4   9   6         25.10         11.27        22.50 o                         
   5   9   6         16.40         10.11        19.85 o                         
   6   9   6          0.54        -22.95        22.95 o                         
   7   9   6         12.12         10.48        24.84 o                         
   8   9   6          1.53         48.45        24.91 o                         
  -9  10   6         25.65         18.14        17.91 o                         
  -8  10   6         44.77         40.22        15.59 o                         
  -7  10   6          1.48          8.83        13.89 o                         
  -6  10   6          3.54          3.10        18.98 o                         
  -5  10   6         30.55         26.07        17.39 o                         
  -4  10   6          9.39         16.46        16.29 o                         
  -3  10   6         92.59        119.62        14.40 o                         
  -2  10   6        330.48        348.83        17.27 o                         
  -1  10   6          5.54          6.66        13.28 o                         
   0  10   6         71.85         76.65        12.70 o                         
   1  10   6        416.18        419.61        27.99 o                         
   2  10   6        215.83        198.72        27.95 o                         
   3  10   6         19.49         10.46        20.23 o                         
   4  10   6         58.81         18.09        21.60 o                         
   5  10   6         86.73         60.87        26.45 o                         
   6  10   6         58.87         45.84        22.22 o                         
   7  10   6         37.91         50.70        25.51 o                         
  -8  11   6         81.54         61.72        17.74 o                         
  -7  11   6          2.01         -9.97        16.51 o                         
  -6  11   6          8.06         14.58        14.17 o                         
  -5  11   6          2.01         -3.65        18.45 o                         
  -4  11   6          1.45         -6.83        16.72 o                         
  -3  11   6         20.74         47.07        20.53 o                         
  -2  11   6         16.20         28.04        13.83 o                         
  -1  11   6         48.02         35.88        14.10 o                         
   0  11   6        124.69        141.30        15.14 o                         
   1  11   6          0.24          4.83        20.68 o                         
   2  11   6          1.70          5.02        23.65 o                         
   3  11   6          9.20          4.82        22.59 o                         
   4  11   6          1.43        -14.68        23.86 o                         
   5  11   6          3.21         -3.25        21.18 o                         
   6  11   6          4.57         22.90        28.23 o                         
  -6  12   6          0.44          5.18        16.76 o                         
  -5  12   6         38.44         35.45        17.93 o                         
  -4  12   6          1.84         20.87        19.79 o                         
  -3  12   6          0.73          5.55        19.93 o                         
  -2  12   6         23.22         32.98        14.98 o                         
  -1  12   6          2.15          2.27        14.58 o                         
   0  12   6         30.34         36.65        20.43 o                         
   1  12   6        167.14        165.27        24.26 o                         
   2  12   6         18.33         38.93        27.16 o                         
   3  12   6         51.02         45.09        22.44 o                         
   4  12   6         30.19         -6.71        24.77 o                         
  -4  13   6          1.60         -1.58        22.84 o                         
  -3  13   6        189.75        177.72        35.09 o                         
  -2  13   6        148.30        150.10        21.02 o                         
  -1  13   6         39.01         27.16        20.59 o                         
   0  13   6         43.39         51.53        26.13 o                         
   1  13   6         38.90         29.06        27.04 o                         
   2  13   6          0.19         11.49        27.08 o                         
  -1  14   6          6.02        -22.04        22.18 o                         
 -13   1   7         82.08         56.45        19.47 o                         
 -12   1   7         21.54         13.74        12.32 o                         
 -11   1   7        195.35        150.52        12.61 o                         
 -10   1   7          6.88          8.06         9.43 o                         
  -9   1   7        530.49        495.45        22.03 o                         
  -8   1   7         38.34         61.67        10.31 o                         
  -7   1   7       1144.12       1155.72        15.14 o                         
  -6   1   7       1391.35       1281.99        14.52 o                         
  -5   1   7       2426.11       2375.97        22.79 o                         
  -4   1   7       2473.56       2301.82        13.25 o                         
  -3   1   7       3675.51       3634.68        29.80 o                         
  -2   1   7      11166.97      10858.60        96.81 o                         
  -1   1   7       4932.38       4760.41        35.16 o                         
   0   1   7       2133.74       2103.12        22.22 o                         
   1   1   7       3779.03       3720.81        20.29 o                         
   2   1   7       3381.23       3364.64        13.57 o                         
   3   1   7       2925.95       2932.21        24.59 o                         
   4   1   7        962.77        911.50        10.63 o                         
   5   1   7         89.06         88.85         8.62 o                         
   6   1   7        498.73        440.78        16.59 o                         
   7   1   7         19.28         18.39        14.89 o                         
   8   1   7          9.67         -2.29        15.82 o                         
   9   1   7          4.00          3.95        16.90 o                         
  10   1   7         36.99         50.35        16.40 o                         
 -13   2   7        257.44        309.38        26.15 o                         
 -12   2   7       1224.84       1322.07        40.23 o                         
 -11   2   7       1670.61       1626.47        28.15 o                         
 -10   2   7       1707.79       1744.81        26.79 o                         
  -9   2   7       3132.83       3136.70        32.13 o                         
  -8   2   7       4823.51       4737.41        39.08 o                         
  -7   2   7       2336.68       2332.19        36.08 o                         
  -6   2   7       3461.07       3481.87        36.29 o                         
  -5   2   7       9345.32       9754.64        87.06 o                         
  -4   2   7       1708.96       1728.95        45.32 o                         
  -3   2   7       1195.27       1335.88        16.83 o                         
  -2   2   7        361.25        473.75        11.49 o                         
  -1   2   7          9.07         36.42         7.13 o                         
   0   2   7        248.55        332.21         4.67 o                         
   1   2   7       1391.53       1415.06        14.76 o                         
   2   2   7       2138.82       2216.39        22.01 o                         
   3   2   7        297.85        295.11         6.91 o                         
   4   2   7       2849.65       2953.99        37.22 o                         
   5   2   7       2699.09       2693.56        29.27 o                         
   6   2   7        866.16        939.50        21.82 o                         
   7   2   7       1510.47       1508.73        39.65 o                         
   8   2   7        667.72        677.80        33.13 o                         
   9   2   7        157.68        158.36        26.09 o                         
  10   2   7        138.26        177.24        25.10 o                         
 -13   3   7         73.28         68.85        23.12 o                         
 -12   3   7          9.97         -8.72        21.42 o                         
 -11   3   7         38.42         35.19        18.39 o                         
 -10   3   7        147.13        153.95        18.64 o                         
  -9   3   7        109.28        112.19        12.89 o                         
  -8   3   7        235.14        256.67        13.29 o                         
  -7   3   7       1624.90       1559.86        23.11 o                         
  -6   3   7       3120.20       3208.44        43.22 o                         
  -5   3   7       1292.81       1186.25        17.03 o                         
  -4   3   7       4993.87       4835.38        43.77 o                         
  -3   3   7       6334.77       6342.61        22.33 o                         
  -2   3   7       6329.80       6128.65        41.26 o                         
  -1   3   7       7733.52       7351.47       102.77 o                         
   0   3   7       5326.13       5073.50        98.83 o                         
   1   3   7       3218.39       3147.54        20.23 o                         
   2   3   7       4541.85       4681.25        56.48 o                         
   3   3   7       2400.59       2348.37        28.49 o                         
   4   3   7        874.45        842.53        12.20 o                         
   5   3   7       2005.75       2027.68        34.67 o                         
   6   3   7         62.70         70.40        13.51 o                         
   7   3   7         81.72         94.24        14.88 o                         
   8   3   7          0.29          8.49        22.82 o                         
   9   3   7         18.73         10.93        24.05 o                         
  10   3   7         10.77         29.91        21.42 o                         
 -12   4   7         25.94          9.88        22.48 o                         
 -11   4   7        546.62        536.25        27.85 o                         
 -10   4   7        132.90        158.93        18.69 o                         
  -9   4   7         48.71         81.76        23.83 o                         
  -8   4   7        191.31        207.55        13.67 o                         
  -7   4   7         37.75         34.69        15.78 o                         
  -6   4   7        360.15        411.68        20.02 o                         
  -5   4   7        142.37        132.53         8.72 o                         
  -4   4   7         60.52         76.18         8.09 o                         
  -3   4   7        750.51        820.01         9.84 o                         
  -2   4   7         68.14         84.28         8.01 o                         
  -1   4   7        776.31        768.97        34.98 o                         
   0   4   7        455.60        466.39        11.45 o                         
   1   4   7        136.40        150.14         7.83 o                         
   2   4   7          0.25         -1.68         7.48 o                         
   3   4   7          3.48         -0.23        10.94 o                         
   4   4   7        603.65        616.19        18.56 o                         
   5   4   7        314.40        285.90        15.83 o                         
   6   4   7         31.34         23.86        12.27 o                         
   7   4   7        111.80        112.45        14.62 o                         
   8   4   7         31.43         27.00        21.30 o                         
   9   4   7          2.01          1.42        21.34 o                         
  10   4   7         12.83        -24.60        26.59 o                         
 -12   5   7          1.28         16.69        13.17 o                         
 -11   5   7        164.75        149.83        22.01 o                         
 -10   5   7         67.47         55.61        20.51 o                         
  -9   5   7         28.05         30.42        15.49 o                         
  -8   5   7         10.98         -4.99        17.37 o                         
  -7   5   7          0.10          2.71        14.25 o                         
  -6   5   7        683.61        678.88        25.07 o                         
  -5   5   7        378.98        308.50        18.62 o                         
  -4   5   7        584.56        525.72        13.65 o                         
  -3   5   7        186.87        125.85        16.07 o                         
  -2   5   7       1407.78       1406.27        25.37 o                         
  -1   5   7       2637.67       2542.88        25.15 o                         
   0   5   7        466.84        457.75        17.27 o                         
   1   5   7       1128.29       1073.68        16.49 o                         
   2   5   7        468.07        472.36        23.49 o                         
   3   5   7         61.66         41.50        12.55 o                         
   4   5   7         73.79         65.99        13.69 o                         
   5   5   7        126.19        119.67        14.64 o                         
   6   5   7         11.52          7.13        14.28 o                         
   7   5   7         31.69         29.71        14.28 o                         
   8   5   7         39.08          0.00        20.35 o                         
   9   5   7          0.07        -10.10        20.95 o                         
  10   5   7          8.35          8.05        24.17 o                         
 -12   6   7        237.65        232.17        17.17 o                         
 -11   6   7        376.10        363.36        25.32 o                         
 -10   6   7        376.07        348.36        23.86 o                         
  -9   6   7       1706.73       1699.78        41.23 o                         
  -8   6   7       1266.17       1237.51        34.80 o                         
  -7   6   7        945.75        950.91        30.81 o                         
  -6   6   7       3140.66       2839.71        44.48 o                         
  -5   6   7       1476.56       1489.83        32.58 o                         
  -4   6   7        890.22        881.46        19.05 o                         
  -3   6   7        277.48        293.08        21.90 o                         
  -2   6   7        338.47        367.25        13.02 o                         
  -1   6   7          6.97         18.05         9.39 o                         
   0   6   7          1.82          9.59         8.35 o                         
   1   6   7        467.46        479.42        12.89 o                         
   2   6   7        512.78        497.88        23.69 o                         
   3   6   7        624.63        603.15        28.04 o                         
   4   6   7        909.71        828.78        32.06 o                         
   5   6   7        284.28        309.26        18.72 o                         
   6   6   7         36.08         33.74        14.23 o                         
   7   6   7        305.45        289.54        19.07 o                         
   8   6   7        585.82        553.01        23.55 o                         
   9   6   7        123.21        130.11        28.81 o                         
 -12   7   7          0.55          9.09        19.56 o                         
 -11   7   7          9.27         17.18        17.57 o                         
 -10   7   7         34.49         30.28        20.98 o                         
  -9   7   7        198.74        228.38        21.75 o                         
  -8   7   7         89.29        116.50        19.01 o                         
  -7   7   7         21.88         57.97        18.60 o                         
  -6   7   7       2541.95       2464.31        43.20 o                         
  -5   7   7       1096.47       1200.32        31.04 o                         
  -4   7   7       1086.01       1060.30        41.16 o                         
  -3   7   7       4152.95       4176.30        35.95 o                         
  -2   7   7        658.82        638.95        16.37 o                         
  -1   7   7       4268.82       4177.74        35.15 o                         
   0   7   7       3148.26       3148.23        30.78 o                         
   1   7   7        478.45        482.01        26.54 o                         
   2   7   7       2310.25       2315.83        47.35 o                         
   3   7   7        337.20        358.21        24.49 o                         
   4   7   7        121.88        133.06        19.34 o                         
   5   7   7        556.33        505.45        28.72 o                         
   6   7   7         15.39         24.63        19.87 o                         
   7   7   7         24.81         62.11        22.82 o                         
   8   7   7        107.47        106.19        23.17 o                         
 -11   8   7         61.74         98.46        22.43 o                         
 -10   8   7         13.96         -0.18        20.03 o                         
  -9   8   7        235.61        268.94        25.19 o                         
  -8   8   7        204.98        223.38        23.79 o                         
  -7   8   7         51.22         45.13        18.71 o                         
  -6   8   7        295.90        294.30        22.11 o                         
  -5   8   7         72.03         75.82        18.43 o                         
  -4   8   7          0.15        -16.98        16.98 o                         
  -3   8   7         59.03         50.38        10.68 o                         
  -2   8   7          1.43          7.21        10.48 o                         
  -1   8   7         18.15         16.45        11.43 o                         
   0   8   7        110.81        121.18        11.90 o                         
   1   8   7          1.32        -10.59        20.71 o                         
   2   8   7        373.20        372.99        28.41 o                         
   3   8   7         72.61         71.44        22.56 o                         
   4   8   7         24.76         28.98        19.78 o                         
   5   8   7         38.60         27.98        22.37 o                         
   6   8   7         16.03        -11.57        18.09 o                         
   7   8   7         91.91         76.12        24.53 o                         
   8   8   7         59.12         33.10        22.25 o                         
 -10   9   7         22.58         73.91        24.74 o                         
  -9   9   7         54.77         37.50        17.15 o                         
  -8   9   7          5.73          3.77        17.16 o                         
  -7   9   7          5.01         -6.78        19.53 o                         
  -6   9   7          4.22          2.87        17.82 o                         
  -5   9   7          3.07          9.73        17.94 o                         
  -4   9   7         72.98         83.46        18.40 o                         
  -3   9   7         79.40         86.93        12.62 o                         
  -2   9   7         58.94         56.82        12.15 o                         
  -1   9   7          0.62         12.77        11.58 o                         
   0   9   7         51.89         56.63        12.32 o                         
   1   9   7          8.17         -0.98        19.37 o                         
   2   9   7        101.04         91.15        25.39 o                         
   3   9   7          5.20         12.53        19.49 o                         
   4   9   7          1.22          1.36        20.59 o                         
   5   9   7         16.19          6.56        18.89 o                         
   6   9   7          3.06          9.45        22.88 o                         
   7   9   7          0.16         -2.01        24.84 o                         
   8   9   7         36.64         21.71        26.50 o                         
  -9  10   7        134.22        116.88        19.43 o                         
  -8  10   7        384.97        382.53        20.78 o                         
  -7  10   7        104.87         90.53        21.03 o                         
  -6  10   7         83.17         95.39        18.58 o                         
  -5  10   7        361.18        331.15        25.11 o                         
  -4  10   7        101.99        122.05        20.59 o                         
  -3  10   7        106.98        106.62        13.51 o                         
  -2  10   7          2.45          7.67        11.94 o                         
  -1  10   7        267.81        244.61        15.91 o                         
   0  10   7          5.16          8.94        22.06 o                         
   1  10   7        126.29        132.79        25.75 o                         
   2  10   7         20.96         -5.87        25.30 o                         
   3  10   7         30.09         19.69        21.69 o                         
   4  10   7         34.98         49.21        20.86 o                         
   5  10   7         83.41         78.14        25.32 o                         
   6  10   7         68.22         61.70        26.51 o                         
   7  10   7         24.56         39.77        26.59 o                         
  -8  11   7         13.70          2.94        26.50 o                         
  -7  11   7        140.43        147.61        24.15 o                         
  -6  11   7         84.62        111.34        19.89 o                         
  -5  11   7        145.30        146.52        22.99 o                         
  -4  11   7        115.75        112.86        19.31 o                         
  -3  11   7        268.92        307.81        24.62 o                         
  -2  11   7        394.96        389.83        18.97 o                         
  -1  11   7        303.10        306.69        17.88 o                         
   0  11   7        318.35        322.49        26.25 o                         
   1  11   7         84.03         69.28        23.06 o                         
   2  11   7        260.97        200.76        26.30 o                         
   3  11   7        109.73         91.21        27.26 o                         
   4  11   7         16.44         -3.46        26.94 o                         
   5  11   7         36.86         10.16        26.97 o                         
  -6  12   7         38.05         16.15        19.29 o                         
  -5  12   7          0.12          7.58        21.36 o                         
  -4  12   7         23.59          4.49        18.42 o                         
  -3  12   7          6.89         26.06        20.80 o                         
  -2  12   7          4.24          1.43        14.55 o                         
  -1  12   7          0.01         -7.43        14.19 o                         
   0  12   7          6.22          8.42        21.01 o                         
   1  12   7         70.48         78.72        25.55 o                         
   2  12   7          7.65         25.08        21.67 o                         
   3  12   7         22.18          4.33        27.19 o                         
  -3  13   7          1.73        -18.23        20.33 o                         
  -2  13   7         12.47         15.61        19.44 o                         
  -1  13   7          5.62          2.30        23.84 o                         
   0  13   7         57.90         70.30        24.42 o                         
   1  13   7          3.47          5.57        21.09 o                         
 -13   0   8        207.62        230.09        23.80 o                         
 -12   0   8        120.93        136.62        19.79 o                         
 -11   0   8        389.88        453.19        17.53 o                         
 -10   0   8       2748.95       2828.51        49.21 o                         
  -9   0   8       1986.39       1937.85        40.64 o                         
  -8   0   8       4493.23       4537.03        55.78 o                         
  -7   0   8       7787.50       7853.52        69.34 o                         
  -6   0   8       5147.44       5077.10        54.36 o                         
  -5   0   8       7697.16       7293.73        62.26 o                         
  -4   0   8      10614.43      10338.30       120.00 o                         
  -3   0   8       6424.82       6617.46        56.95 o                         
  -2   0   8       3941.37       3831.60        63.69 o                         
  -1   0   8       6161.54       6256.44        24.35 o                         
   0   0   8       2025.86       2019.39        20.94 o                         
   1   0   8        183.40        155.84         6.89 o                         
   2   0   8        318.82        346.49         8.50 o                         
   3   0   8         81.47         72.23         7.37 o                         
   4   0   8         17.46         33.50         7.27 o                         
   5   0   8        311.89        271.62        14.97 o                         
   6   0   8       1565.23       1636.06        49.52 o                         
   7   0   8       1024.85       1004.91        36.23 o                         
   8   0   8         16.54         52.32        25.32 o                         
   9   0   8        519.68        562.73        33.06 o                         
  10   0   8         86.15        149.38        29.87 o                         
 -13   1   8        263.04        245.41        24.48 o                         
 -12   1   8        530.20        536.59        27.93 o                         
 -11   1   8        308.07        316.52        12.85 o                         
 -10   1   8        474.11        441.75        18.04 o                         
  -9   1   8        685.99        707.06        19.42 o                         
  -8   1   8         40.47         46.04        10.71 o                         
  -7   1   8         66.05         77.28        11.14 o                         
  -6   1   8         88.75         86.16        11.59 o                         
  -5   1   8       1015.31       1013.23        17.69 o                         
  -4   1   8        472.25        434.70        10.80 o                         
  -3   1   8        158.79        113.03         6.12 o                         
  -2   1   8       4562.49       4728.74        40.36 o                         
  -1   1   8       7430.90       7610.28        66.30 o                         
   0   1   8       1278.47       1167.39         9.71 o                         
   1   1   8       2243.71       1985.24        14.30 o                         
   2   1   8       2956.09       3093.12        31.35 o                         
   3   1   8       2001.60       1982.77        16.26 o                         
   4   1   8       1285.57       1269.58        27.26 o                         
   5   1   8       1834.89       1810.42        22.45 o                         
   6   1   8       1723.21       1728.95        33.68 o                         
   7   1   8        122.54        136.91        17.90 o                         
   8   1   8         31.42         52.87        17.86 o                         
   9   1   8         42.76         11.64        19.03 o                         
  10   1   8          2.57          1.14        17.28 o                         
 -13   2   8          1.33          9.78        16.18 o                         
 -12   2   8          0.16         -4.22        19.76 o                         
 -11   2   8         37.88         38.60        18.63 o                         
 -10   2   8         14.58         27.11        11.66 o                         
  -9   2   8        771.82        834.63        20.55 o                         
  -8   2   8         25.04         12.02        10.86 o                         
  -7   2   8        172.96        178.91        12.24 o                         
  -6   2   8        664.38        718.75        16.85 o                         
  -5   2   8        373.83        369.25         9.69 o                         
  -4   2   8       1013.32       1061.88        16.59 o                         
  -3   2   8         15.27         18.65         7.44 o                         
  -2   2   8         11.40         18.03         6.43 o                         
  -1   2   8          0.29          0.43         5.56 o                         
   0   2   8          0.45         -2.89         4.49 o                         
   1   2   8         22.95         16.08         3.85 o                         
   2   2   8         54.57         51.79         5.51 o                         
   3   2   8         28.34         22.05         5.77 o                         
   4   2   8         36.07         29.63         8.40 o                         
   5   2   8          3.78         -8.94         8.94 o                         
   6   2   8         36.95         12.94        12.66 o                         
   7   2   8         48.76         41.52        22.57 o                         
   8   2   8         11.14         -0.35        22.53 o                         
   9   2   8         20.33         -5.66        17.64 o                         
  10   2   8          5.53         25.07        24.54 o                         
 -13   3   8         72.35         64.02        22.02 o                         
 -12   3   8        134.52        128.91        15.76 o                         
 -11   3   8        341.93        276.33        24.19 o                         
 -10   3   8        222.10        243.31        30.73 o                         
  -9   3   8        135.00        145.70        14.40 o                         
  -8   3   8        267.68        309.01        41.07 o                         
  -7   3   8         22.31         34.60        10.46 o                         
  -6   3   8        617.89        645.31        20.14 o                         
  -5   3   8        183.87        175.90        16.80 o                         
  -4   3   8        141.81        119.02         8.58 o                         
  -3   3   8        409.39        371.20        11.55 o                         
  -2   3   8       1454.80       1315.65        31.55 o                         
  -1   3   8        139.61        107.01        14.20 o                         
   0   3   8       2623.90       2581.20        19.04 o                         
   1   3   8       2203.30       2186.36        30.79 o                         
   2   3   8        593.89        566.93        25.47 o                         
   3   3   8       1011.73       1014.01        26.07 o                         
   4   3   8       2257.06       2266.75        29.41 o                         
   5   3   8         73.74         64.19        13.06 o                         
   6   3   8         37.90         32.66        13.95 o                         
   7   3   8        336.95        271.43        18.57 o                         
   8   3   8        237.01        233.88        28.80 o                         
   9   3   8          0.46        -17.45        21.87 o                         
  10   3   8         12.56         44.20        17.16 o                         
 -12   4   8        191.09        162.28        23.08 o                         
 -11   4   8        636.80        628.37        28.74 o                         
 -10   4   8        693.83        707.40        21.00 o                         
  -9   4   8       1256.29       1246.31        28.14 o                         
  -8   4   8       2397.63       2300.82        68.01 o                         
  -7   4   8       2140.44       2033.42        39.23 o                         
  -6   4   8       3981.48       3761.63        48.75 o                         
  -5   4   8       5886.36       5705.39        37.27 o                         
  -4   4   8       5125.08       5164.92        35.82 o                         
  -3   4   8       6594.23       6465.16       159.49 o                         
  -2   4   8       1832.19       1650.21        75.72 o                         
  -1   4   8       1165.67       1131.52        17.83 o                         
   0   4   8       2889.49       2897.88        26.06 o                         
   1   4   8        404.23        371.16        11.09 o                         
   2   4   8        650.26        585.94        16.71 o                         
   3   4   8         42.79         68.66        12.62 o                         
   4   4   8        548.35        624.67        19.16 o                         
   5   4   8         51.34         43.71        13.05 o                         
   6   4   8          0.91         -1.61        12.52 o                         
   7   4   8        225.61        239.60        26.03 o                         
   8   4   8        247.49        241.68        29.39 o                         
   9   4   8         43.76         25.22        25.36 o                         
 -12   5   8        260.37        301.15        26.72 o                         
 -11   5   8        461.14        460.34        28.53 o                         
 -10   5   8         32.69         22.07        19.69 o                         
  -9   5   8        314.88        293.54        16.47 o                         
  -8   5   8        128.26        126.10        13.12 o                         
  -7   5   8         25.47         28.42        16.12 o                         
  -6   5   8         55.22         47.17        16.13 o                         
  -5   5   8        251.45        252.09        20.20 o                         
  -4   5   8       1199.39       1152.32        35.24 o                         
  -3   5   8        482.24        489.27        13.60 o                         
  -2   5   8       2882.45       2868.74        28.13 o                         
  -1   5   8       1419.12       1305.17        19.65 o                         
   0   5   8       2328.13       2193.40        41.89 o                         
   1   5   8       4327.21       4181.29        54.73 o                         
   2   5   8       1091.82       1055.62        31.28 o                         
   3   5   8        571.61        583.47        22.02 o                         
   4   5   8       2555.17       2474.64        55.25 o                         
   5   5   8       1241.22       1227.27        41.31 o                         
   6   5   8         13.06         21.96        14.87 o                         
   7   5   8        308.07        292.11        18.63 o                         
   8   5   8        168.57        120.58        26.80 o                         
   9   5   8         13.77         -6.88        24.12 o                         
 -12   6   8        125.79        138.36        23.15 o                         
 -11   6   8         74.61        109.49        23.43 o                         
 -10   6   8        180.47        199.03        21.13 o                         
  -9   6   8        355.63        343.42        17.37 o                         
  -8   6   8        247.22        274.19        21.71 o                         
  -7   6   8        209.70        208.99        20.55 o                         
  -6   6   8        240.31        278.61        21.04 o                         
  -5   6   8        416.82        462.10        22.55 o                         
  -4   6   8        893.13        881.47        17.97 o                         
  -3   6   8        248.34        237.52        17.63 o                         
  -2   6   8          6.51          2.21         9.48 o                         
  -1   6   8        803.47        792.35        17.47 o                         
   0   6   8        111.38        111.11        11.81 o                         
   1   6   8          1.50         -3.10        18.05 o                         
   2   6   8        399.47        414.83        26.80 o                         
   3   6   8         20.21         10.49        17.41 o                         
   4   6   8         45.68         55.60        21.41 o                         
   5   6   8          5.17          2.80        14.89 o                         
   6   6   8          0.30         -3.48        14.23 o                         
   7   6   8         28.82         38.98        19.18 o                         
   8   6   8         30.90         34.18        14.40 o                         
   9   6   8          1.54         17.76        25.13 o                         
 -12   7   8          9.19         35.50        21.59 o                         
 -11   7   8         22.11         40.01        20.74 o                         
 -10   7   8        171.89        162.97        21.18 o                         
  -9   7   8        146.41        125.92        19.67 o                         
  -8   7   8        145.26        105.90        18.62 o                         
  -7   7   8        119.95        100.93        19.75 o                         
  -6   7   8         47.25         43.55        16.01 o                         
  -5   7   8        333.18        369.96        21.93 o                         
  -4   7   8        141.60        143.42        12.08 o                         
  -3   7   8         23.47         29.44        10.15 o                         
  -2   7   8        280.22        276.83        13.32 o                         
  -1   7   8        632.45        607.86        17.20 o                         
   0   7   8        292.11        285.54        13.37 o                         
   1   7   8          6.60         20.76        17.22 o                         
   2   7   8        263.09        290.25        24.08 o                         
   3   7   8        136.46        113.09        22.70 o                         
   4   7   8         26.12         14.91        19.50 o                         
   5   7   8        137.85        128.71        24.11 o                         
   6   7   8         57.98         86.54        23.03 o                         
   7   7   8          6.05        -19.41        22.41 o                         
   8   7   8          0.02         16.56        22.78 o                         
 -11   8   8          6.86         23.67        22.88 o                         
 -10   8   8         72.65         79.86        20.81 o                         
  -9   8   8        495.70        493.33        28.54 o                         
  -8   8   8         70.45         86.75        21.69 o                         
  -7   8   8       1147.69        985.23        31.43 o                         
  -6   8   8        961.31        909.28        29.51 o                         
  -5   8   8        195.72        221.96        20.74 o                         
  -4   8   8       2316.88       2168.93        40.36 o                         
  -3   8   8        261.80        267.82        15.03 o                         
  -2   8   8        517.14        535.86        17.66 o                         
  -1   8   8       1693.49       1653.04        51.19 o                         
   0   8   8         41.10         45.40        11.22 o                         
   1   8   8        239.70        201.54        22.72 o                         
   2   8   8         27.60         24.19        19.04 o                         
   3   8   8         61.71         63.02        23.45 o                         
   4   8   8          2.46         -6.96        21.50 o                         
   5   8   8         26.05         24.27        23.65 o                         
   6   8   8         17.78         34.63        21.72 o                         
   7   8   8         11.48         48.76        26.59 o                         
   8   8   8         17.69         45.71        26.65 o                         
 -10   9   8         98.03         93.69        22.71 o                         
  -9   9   8         53.63         49.19        22.30 o                         
  -8   9   8         63.92         43.90        20.17 o                         
  -7   9   8         37.15         34.76        20.55 o                         
  -6   9   8         46.43         43.37        19.49 o                         
  -5   9   8        130.02        127.92        19.16 o                         
  -4   9   8         28.31         48.19        17.59 o                         
  -3   9   8         93.26        130.77        14.24 o                         
  -2   9   8        233.56        245.69        15.34 o                         
  -1   9   8       1159.17       1187.55        33.76 o                         
   0   9   8        165.20        249.61        25.50 o                         
   1   9   8        602.68        622.16        33.43 o                         
   2   9   8       1073.57       1121.02        40.72 o                         
   3   9   8        145.92        154.18        21.93 o                         
   4   9   8        232.31        243.19        27.00 o                         
   5   9   8         76.51         59.01        21.15 o                         
   6   9   8         65.31         70.59        26.50 o                         
   7   9   8         53.03         56.51        22.49 o                         
  -9  10   8        124.77        131.35        30.83 o                         
  -8  10   8         58.62         74.10        20.21 o                         
  -7  10   8        203.59        205.06        23.74 o                         
  -6  10   8         89.64         82.74        18.77 o                         
  -5  10   8        143.55        149.88        21.95 o                         
  -4  10   8        324.42        353.14        24.46 o                         
  -3  10   8          2.22         -2.20        11.64 o                         
  -2  10   8         78.83         92.29        24.34 o                         
  -1  10   8        430.24        413.15        17.65 o                         
   0  10   8         17.83         10.49        23.12 o                         
   1  10   8          9.83         10.95        23.34 o                         
   2  10   8          0.73         -2.34        23.80 o                         
   3  10   8          2.32         20.74        19.77 o                         
   4  10   8         21.51          1.64        21.85 o                         
   5  10   8          0.05        -18.51        19.74 o                         
   6  10   8          5.00         10.79        25.46 o                         
  -7  11   8          6.34          5.15        19.62 o                         
  -6  11   8         76.00         73.24        20.97 o                         
  -5  11   8          0.15         -5.47        17.30 o                         
  -4  11   8         51.79         31.07        16.94 o                         
  -3  11   8          1.30         -2.70        19.05 o                         
  -2  11   8          9.71         22.73        13.39 o                         
  -1  11   8         50.24         37.16        22.77 o                         
   0  11   8          4.40         13.68        18.25 o                         
   1  11   8          0.34         22.45        23.57 o                         
   2  11   8         10.03         15.61        21.72 o                         
   3  11   8          1.01          9.39        25.44 o                         
   4  11   8         36.72         33.81        24.38 o                         
  -5  12   8        158.09        173.33        22.51 o                         
  -4  12   8         11.30         18.87        17.93 o                         
  -3  12   8         56.85         75.74        21.19 o                         
  -2  12   8         43.81         52.47        15.25 o                         
  -1  12   8         11.62         22.58        21.69 o                         
   0  12   8         17.40         39.65        24.63 o                         
   1  12   8         68.90        105.43        29.08 o                         
   2  12   8          1.68         32.37        26.71 o                         
  -3  13   8         31.34         57.78        21.07 o                         
  -2  13   8         44.86         62.28        20.71 o                         
  -1  13   8         14.78         50.71        25.08 o                         
   0  13   8         14.83         45.87        26.49 o                         
 -13   1   9        124.02        124.59        21.18 o                         
 -12   1   9        336.94        356.50        18.14 o                         
 -11   1   9       1106.43       1063.82        24.54 o                         
 -10   1   9        256.46        271.48        15.45 o                         
  -9   1   9       1020.33       1003.91        22.16 o                         
  -8   1   9       2364.51       2360.70        30.81 o                         
  -7   1   9        263.53        261.87        14.08 o                         
  -6   1   9       1448.20       1458.95        23.66 o                         
  -5   1   9        355.76        370.37        10.37 o                         
  -4   1   9        998.85       1101.29        14.92 o                         
  -3   1   9         83.30        101.09         6.48 o                         
  -2   1   9        277.91        298.76         8.05 o                         
  -1   1   9        193.71        224.34         5.54 o                         
   0   1   9        214.51        227.69         6.86 o                         
   1   1   9        522.07        529.42        17.45 o                         
   2   1   9        703.23        722.99        13.27 o                         
   3   1   9        760.75        826.91        14.80 o                         
   4   1   9        354.98        381.70        19.49 o                         
   5   1   9        691.99        712.49        26.92 o                         
   6   1   9        481.34        463.45        15.15 o                         
   7   1   9         58.58         70.74        18.04 o                         
   8   1   9        377.21        363.55        22.93 o                         
   9   1   9         44.25         59.49        18.06 o                         
 -13   2   9         32.21         11.71        16.88 o                         
 -12   2   9          5.48        -13.86        18.14 o                         
 -11   2   9          1.14          0.15        12.71 o                         
 -10   2   9         34.80         42.50        12.43 o                         
  -9   2   9       1089.90       1040.45        36.04 o                         
  -8   2   9       1159.03       1131.07        23.04 o                         
  -7   2   9        620.21        600.55        17.95 o                         
  -6   2   9       5387.88       5181.77        31.35 o                         
  -5   2   9       5075.02       5121.23        51.98 o                         
  -4   2   9       4949.35       4848.43        35.15 o                         
  -3   2   9       9577.04       9599.89        92.30 o                         
  -2   2   9       5305.16       5177.95       105.38 o                         
  -1   2   9       7500.92       7677.65        57.09 o                         
   0   2   9       4049.35       3804.85        31.26 o                         
   1   2   9       2000.43       1920.08        36.77 o                         
   2   2   9       2943.23       2932.80        24.13 o                         
   3   2   9        692.62        651.38        15.99 o                         
   4   2   9        190.07        147.69        16.70 o                         
   5   2   9        525.54        444.58        19.73 o                         
   6   2   9         98.93         84.43        14.88 o                         
   7   2   9          2.14          4.24        23.15 o                         
   8   2   9         18.46         21.87        17.09 o                         
   9   2   9         15.66         20.16        19.12 o                         
 -13   3   9        200.61        147.86        22.21 o                         
 -12   3   9        516.48        535.16        28.81 o                         
 -11   3   9        691.27        786.63        32.53 o                         
 -10   3   9        875.99        894.15        22.65 o                         
  -9   3   9       1248.79       1341.13        53.50 o                         
  -8   3   9       1065.98       1066.12        23.00 o                         
  -7   3   9       2230.99       2320.23        30.61 o                         
  -6   3   9        465.49        465.91        16.54 o                         
  -5   3   9        319.55        363.81        13.06 o                         
  -4   3   9        425.03        455.69        13.66 o                         
  -3   3   9        116.82        138.41        16.38 o                         
  -2   3   9        215.71        241.14        11.52 o                         
  -1   3   9        208.83        212.42        10.57 o                         
   0   3   9        963.93        981.73        21.67 o                         
   1   3   9       1424.41       1490.88        21.98 o                         
   2   3   9        917.30        938.61        24.91 o                         
   3   3   9        135.19        134.57         9.57 o                         
   4   3   9        506.70        524.50        20.86 o                         
   5   3   9       1299.70       1327.15       100.15 o                         
   6   3   9        435.13        429.88        19.10 o                         
   7   3   9        351.04        349.22        28.25 o                         
   8   3   9        188.51        183.89        26.13 o                         
   9   3   9         92.53        119.71        28.38 o                         
 -12   4   9          0.29          0.00        20.45 o                         
 -11   4   9         20.35         22.24        16.77 o                         
 -10   4   9         47.62         49.26        13.23 o                         
  -9   4   9        167.33        178.99        15.64 o                         
  -8   4   9        132.21        154.70        13.18 o                         
  -7   4   9        311.80        323.80        16.05 o                         
  -6   4   9        278.72        265.34        18.80 o                         
  -5   4   9        181.02        205.86        14.77 o                         
  -4   4   9        530.13        595.45        15.26 o                         
  -3   4   9       1002.09       1040.88        21.80 o                         
  -2   4   9        597.56        648.93        27.73 o                         
  -1   4   9         66.76        104.77        18.30 o                         
   0   4   9         64.45         72.13         8.71 o                         
   1   4   9         18.43         32.46        15.62 o                         
   2   4   9        182.43        200.00        13.93 o                         
   3   4   9          3.19         -1.01        12.27 o                         
   4   4   9          8.04          7.53        12.84 o                         
   5   4   9        108.27         83.43        16.65 o                         
   6   4   9         16.86         19.77        14.43 o                         
   7   4   9          0.07          0.12        16.09 o                         
   8   4   9          6.62          5.38        21.99 o                         
   9   4   9         18.13         18.04        24.01 o                         
 -12   5   9        100.93         73.09        22.51 o                         
 -11   5   9         86.81         42.54        20.61 o                         
 -10   5   9         59.14         55.17        13.32 o                         
  -9   5   9        443.49        360.99        18.45 o                         
  -8   5   9        540.01        427.34        17.71 o                         
  -7   5   9        164.21        159.84        18.92 o                         
  -6   5   9        164.78        135.22        17.29 o                         
  -5   5   9        649.35        641.89        18.68 o                         
  -4   5   9         44.75         21.80        10.07 o                         
  -3   5   9        105.89        103.73        10.27 o                         
  -2   5   9         14.65         10.57         8.31 o                         
  -1   5   9        401.98        430.87        22.54 o                         
   0   5   9         79.49         61.93         9.57 o                         
   1   5   9        547.79        525.04        26.20 o                         
   2   5   9          4.57        -15.35        16.93 o                         
   3   5   9        130.57        139.29        18.70 o                         
   4   5   9        622.42        637.83        20.84 o                         
   5   5   9        179.54        161.73        20.18 o                         
   6   5   9         12.15          4.00        14.01 o                         
   7   5   9          9.89         20.57        15.31 o                         
   8   5   9          3.32         -7.92        25.72 o                         
 -12   6   9          1.92        -16.44        21.33 o                         
 -11   6   9          0.08          1.67        21.02 o                         
 -10   6   9         16.42         -0.81        17.77 o                         
  -9   6   9        189.02        185.37        16.18 o                         
  -8   6   9        219.73        202.58        22.26 o                         
  -7   6   9        764.29        707.29        28.58 o                         
  -6   6   9        317.22        289.22        21.34 o                         
  -5   6   9       1865.20       1936.26        38.27 o                         
  -4   6   9       2343.84       2166.41        44.06 o                         
  -3   6   9       1012.25       1007.88        19.92 o                         
  -2   6   9       2866.73       2765.08        30.17 o                         
  -1   6   9       1631.53       1511.51        71.41 o                         
   0   6   9       1151.75       1091.83        28.21 o                         
   1   6   9       1119.27       1062.39        33.38 o                         
   2   6   9       2166.57       2057.56        45.09 o                         
   3   6   9        361.02        405.92        25.97 o                         
   4   6   9         15.07         34.17        20.85 o                         
   5   6   9         11.81         19.80        15.28 o                         
   6   6   9         64.41         54.13        14.59 o                         
   7   6   9          7.25         15.89        15.73 o                         
   8   6   9          2.78         -4.95        26.97 o                         
 -11   7   9        236.29        286.23        26.87 o                         
 -10   7   9        363.98        376.82        26.33 o                         
  -9   7   9        296.67        345.12        23.24 o                         
  -8   7   9        785.00        772.26        30.14 o                         
  -7   7   9        330.04        329.48        24.93 o                         
  -6   7   9        123.27        133.11        18.69 o                         
  -5   7   9        796.32        756.53        27.80 o                         
  -4   7   9          2.54         12.67        11.10 o                         
  -3   7   9         10.07         10.01         9.91 o                         
  -2   7   9        237.61        230.20        14.39 o                         
  -1   7   9        171.42        196.30        13.21 o                         
   0   7   9        104.32        130.62        21.78 o                         
   1   7   9        599.21        591.44        29.67 o                         
   2   7   9        454.48        504.77        28.99 o                         
   3   7   9         64.11         80.84        23.86 o                         
   4   7   9        873.77        900.24        36.18 o                         
   5   7   9        389.05        376.51        27.91 o                         
   6   7   9         37.53         35.70        24.27 o                         
   7   7   9        143.42        119.48        23.66 o                         
   8   7   9         56.80         70.66        22.43 o                         
 -10   8   9          2.21         36.89        21.22 o                         
  -9   8   9        140.03        162.36        23.46 o                         
  -8   8   9        283.56        302.28        25.58 o                         
  -7   8   9        187.96        202.85        22.08 o                         
  -6   8   9        111.54        143.02        19.71 o                         
  -5   8   9        187.93        175.16        21.08 o                         
  -4   8   9        543.15        604.43        25.68 o                         
  -3   8   9        228.30        255.14        14.95 o                         
  -2   8   9        143.14        143.58        13.45 o                         
  -1   8   9        450.09        429.98        16.33 o                         
   0   8   9        297.52        332.08        27.73 o                         
   1   8   9         54.44         41.42        19.35 o                         
   2   8   9         10.01          7.80        18.56 o                         
   3   8   9        276.40        299.05        30.05 o                         
   4   8   9          0.62          6.58        21.07 o                         
   5   8   9          1.69         22.79        21.39 o                         
   6   8   9          8.04          5.29        23.64 o                         
   7   8   9         17.40         25.67        23.39 o                         
  -9   9   9         37.52         18.84        21.82 o                         
  -8   9   9         40.85         37.35        17.30 o                         
  -7   9   9        130.85        150.89        22.59 o                         
  -6   9   9         35.83         31.51        18.26 o                         
  -5   9   9          1.91          5.88        18.50 o                         
  -4   9   9         88.11         94.53        18.81 o                         
  -3   9   9         28.35         27.03        13.93 o                         
  -2   9   9          1.93          0.16        12.07 o                         
  -1   9   9          0.10         -2.42        12.65 o                         
   0   9   9        113.09         93.98        24.07 o                         
   1   9   9          0.77          7.16        22.93 o                         
   2   9   9        135.22        137.71        27.19 o                         
   3   9   9         40.29          2.03        22.19 o                         
   4   9   9          0.31          1.74        24.87 o                         
   5   9   9         16.02         49.64        25.30 o                         
   6   9   9          2.16          2.15        20.30 o                         
  -8  10   9          0.50         -4.06        19.37 o                         
  -7  10   9         18.47         14.33        17.86 o                         
  -6  10   9        190.24        184.92        23.44 o                         
  -5  10   9        222.62        248.15        21.70 o                         
  -4  10   9        113.51        127.55        17.96 o                         
  -3  10   9        152.13        145.20        29.60 o                         
  -2  10   9        183.42        190.84        16.57 o                         
  -1  10   9        176.72        155.63        24.22 o                         
   0  10   9        122.68        132.49        26.38 o                         
   1  10   9        365.12        328.83        29.43 o                         
   2  10   9          9.88          0.37        24.00 o                         
   3  10   9         40.48         28.63        24.61 o                         
   4  10   9         24.05         29.35        27.82 o                         
   5  10   9          3.13         14.48        26.31 o                         
  -6  11   9         45.56         56.42        22.94 o                         
  -5  11   9          2.87          8.39        20.17 o                         
  -4  11   9         31.47         45.99        19.01 o                         
  -3  11   9         43.85         19.72        15.40 o                         
  -2  11   9         18.02         14.42        13.37 o                         
  -1  11   9         54.38         61.39        25.07 o                         
   0  11   9         22.92         23.98        23.47 o                         
   1  11   9         11.84         -2.24        25.62 o                         
   2  11   9        182.79        191.68        29.80 o                         
   3  11   9         46.38         54.14        22.34 o                         
  -5  12   9         67.01         54.86        22.45 o                         
  -4  12   9         74.77         97.48        24.75 o                         
  -3  12   9         53.99         57.47        20.82 o                         
  -2  12   9         15.17         18.03        18.17 o                         
  -1  12   9          8.43         -1.34        19.69 o                         
   0  12   9         52.64         48.42        23.46 o                         
   1  12   9        134.85        132.62        25.98 o                         
  -1  13   9          1.77          6.08        23.53 o                         
 -12   0  10        352.17        364.54        28.26 o                         
 -11   0  10        429.21        435.40        27.06 o                         
 -10   0  10        224.22        226.37        23.31 o                         
  -9   0  10        124.43        128.44        23.13 o                         
  -8   0  10         82.41         75.00        20.00 o                         
  -7   0  10          0.36         18.09        19.14 o                         
  -6   0  10         25.57         70.43        18.75 o                         
  -5   0  10       1176.57       1164.68        30.72 o                         
  -4   0  10       2662.51       2814.54        29.44 o                         
  -3   0  10       3336.34       3251.90        31.09 o                         
  -2   0  10       3483.74       3339.82        30.90 o                         
  -1   0  10       5215.01       5261.12        42.57 o                         
   0   0  10       5625.86       5668.54        38.10 o                         
   1   0  10       3318.62       3506.08        71.55 o                         
   2   0  10       2180.03       2087.00        62.82 o                         
   3   0  10       1628.20       1726.72        25.49 o                         
   4   0  10       1103.64       1045.78        22.03 o                         
   5   0  10        554.35        525.88        18.70 o                         
   6   0  10         91.29         94.65        21.64 o                         
   7   0  10        441.95        354.12        28.68 o                         
   8   0  10         97.70        125.97        28.70 o                         
   9   0  10          9.75         21.66        27.78 o                         
 -13   1  10         41.99         28.07        18.93 o                         
 -12   1  10        422.41        441.23        26.83 o                         
 -11   1  10        324.73        325.20        40.06 o                         
 -10   1  10       1279.41       1281.24        34.24 o                         
  -9   1  10        880.25        931.64        23.32 o                         
  -8   1  10        747.11        757.63        20.12 o                         
  -7   1  10       4072.86       4008.77        39.48 o                         
  -6   1  10       2218.97       2291.45        38.74 o                         
  -5   1  10        953.83        953.82        23.64 o                         
  -4   1  10       4015.38       4101.93        30.36 o                         
  -3   1  10       3336.96       3334.94        22.14 o                         
  -2   1  10        266.93        278.71        11.22 o                         
  -1   1  10        576.65        544.12        10.84 o                         
   0   1  10         77.53         80.30         6.10 o                         
   1   1  10          3.02         13.61         6.73 o                         
   2   1  10          1.50          3.84         7.31 o                         
   3   1  10        298.93        305.99        10.15 o                         
   4   1  10        147.14        174.50         9.40 o                         
   5   1  10          0.58          1.97         8.52 o                         
   6   1  10         79.35        105.88        12.71 o                         
   7   1  10        256.12        246.28        19.86 o                         
   8   1  10         26.95         38.48        17.04 o                         
   9   1  10         27.63         25.24        18.58 o                         
 -13   2  10          0.37          3.31        16.86 o                         
 -12   2  10          9.14         26.87        19.97 o                         
 -11   2  10         17.03          7.79        14.27 o                         
 -10   2  10         19.80         11.21        14.18 o                         
  -9   2  10        132.97        106.97        13.83 o                         
  -8   2  10        193.82        176.99        23.45 o                         
  -7   2  10        536.90        510.54        18.69 o                         
  -6   2  10         50.11         51.24         7.83 o                         
  -5   2  10         72.39         55.98         8.38 o                         
  -4   2  10        528.98        534.87        12.73 o                         
  -3   2  10        204.43        187.77        11.26 o                         
  -2   2  10        265.47        277.66        18.52 o                         
  -1   2  10         63.65         60.37         8.08 o                         
   0   2  10         87.84         99.02         6.60 o                         
   1   2  10         33.46         30.80         8.16 o                         
   2   2  10        142.93        130.11         9.59 o                         
   3   2  10          3.40          5.74         8.66 o                         
   4   2  10          4.70         -1.20         8.83 o                         
   5   2  10         21.42         18.97         9.42 o                         
   6   2  10         17.44          3.48        18.76 o                         
   7   2  10         30.53          9.99        16.88 o                         
   8   2  10          6.98          5.11        18.20 o                         
   9   2  10          4.59         -6.89        18.35 o                         
 -13   3  10          7.32         16.78        16.91 o                         
 -12   3  10         91.58        107.09        22.70 o                         
 -11   3  10        221.82        180.68        15.51 o                         
 -10   3  10         93.84         90.63        14.31 o                         
  -9   3  10        696.80        596.93        27.55 o                         
  -8   3  10        831.30        717.98        20.13 o                         
  -7   3  10       1222.64       1137.42        23.59 o                         
  -6   3  10        787.39        725.94        19.75 o                         
  -5   3  10        484.11        447.88        15.33 o                         
  -4   3  10       2018.63       1993.56        24.95 o                         
  -3   3  10         86.06         77.69         9.22 o                         
  -2   3  10       1129.02       1063.20        20.86 o                         
  -1   3  10        540.91        488.38        14.39 o                         
   0   3  10          7.79         11.03         6.58 o                         
   1   3  10        100.25         99.69        14.95 o                         
   2   3  10         13.74         14.42        11.57 o                         
   3   3  10         12.42          2.43         8.90 o                         
   4   3  10         14.21         21.78         9.47 o                         
   5   3  10        246.12        260.74        17.81 o                         
   6   3  10         60.60         60.61        14.88 o                         
   7   3  10         46.17         69.93        24.71 o                         
   8   3  10         76.53         98.26        22.67 o                         
 -13   4  10         99.36         52.77        16.76 o                         
 -12   4  10        199.25        161.20        24.90 o                         
 -11   4  10        221.52        196.54        16.45 o                         
 -10   4  10        279.13        259.33        16.05 o                         
  -9   4  10        134.23        148.26        15.48 o                         
  -8   4  10          6.67          9.59        13.88 o                         
  -7   4  10         90.71         70.46        12.92 o                         
  -6   4  10         28.63         37.24        17.84 o                         
  -5   4  10        477.84        422.10        14.44 o                         
  -4   4  10       1672.46       1623.23        23.74 o                         
  -3   4  10        717.06        735.38        21.43 o                         
  -2   4  10       2194.17       2075.83        25.87 o                         
  -1   4  10       4349.19       4190.48       117.50 o                         
   0   4  10        433.86        452.73        14.08 o                         
   1   4  10       2262.11       2118.24        42.49 o                         
   2   4  10       3826.03       3837.54       216.46 o                         
   3   4  10        229.68        229.73        17.65 o                         
   4   4  10        634.11        632.03        35.49 o                         
   5   4  10        733.38        686.40        21.46 o                         
   6   4  10        109.45        108.46        15.73 o                         
   7   4  10         81.45         72.03        16.71 o                         
   8   4  10         58.04         14.07        25.93 o                         
 -12   5  10        232.19        265.79        26.15 o                         
 -11   5  10        339.45        348.72        27.72 o                         
 -10   5  10        497.17        547.43        42.32 o                         
  -9   5  10       1158.37       1103.82        39.02 o                         
  -8   5  10       1175.47       1147.38        25.68 o                         
  -7   5  10       1519.83       1593.05        38.59 o                         
  -6   5  10       1856.02       1928.72        39.82 o                         
  -5   5  10       1001.68       1055.53        20.30 o                         
  -4   5  10       1270.30       1216.26        21.25 o                         
  -3   5  10        925.30        906.22        19.26 o                         
  -2   5  10        398.29        418.92        15.38 o                         
  -1   5  10       1864.75       1848.25        67.72 o                         
   0   5  10         16.46         13.88        18.38 o                         
   1   5  10        601.74        644.63        28.84 o                         
   2   5  10         13.34         13.26        16.77 o                         
   3   5  10         49.12         44.68        13.66 o                         
   4   5  10        118.70        173.16        27.77 o                         
   5   5  10         99.14        126.36        17.51 o                         
   6   5  10        154.73        148.22        17.68 o                         
   7   5  10        117.00        136.11        18.33 o                         
   8   5  10         44.63         75.20        26.68 o                         
 -11   6  10         12.00         35.41        19.33 o                         
 -10   6  10          1.25         -1.79        13.50 o                         
  -9   6  10          0.14        -10.83        14.09 o                         
  -8   6  10         81.62         59.08        21.13 o                         
  -7   6  10        115.07         64.18        19.16 o                         
  -6   6  10        124.57        135.69        18.74 o                         
  -5   6  10        229.82        211.89        19.30 o                         
  -4   6  10        148.44        149.96        12.74 o                         
  -3   6  10         20.03         13.39         9.38 o                         
  -2   6  10       1281.58       1286.51        49.18 o                         
  -1   6  10       1280.87       1227.57        59.11 o                         
   0   6  10         86.32         71.01        19.96 o                         
   1   6  10        580.95        535.64        27.48 o                         
   2   6  10        277.74        305.16        25.77 o                         
   3   6  10         24.42         33.24        18.75 o                         
   4   6  10         96.11         95.08        24.51 o                         
   5   6  10        141.67        109.72        18.56 o                         
   6   6  10          5.85         -1.08        16.13 o                         
   7   6  10         16.17         21.14        16.90 o                         
 -11   7  10         15.65         30.28        19.05 o                         
 -10   7  10          5.99          3.02        13.87 o                         
  -9   7  10          5.06          4.77        20.49 o                         
  -8   7  10         38.87         13.93        20.08 o                         
  -7   7  10        162.63        143.74        20.63 o                         
  -6   7  10        356.67        310.06        23.65 o                         
  -5   7  10        103.01         93.11        19.14 o                         
  -4   7  10         11.42         13.10        11.26 o                         
  -3   7  10        740.70        677.33        35.88 o                         
  -2   7  10          3.96         -6.36        11.10 o                         
  -1   7  10         26.81         19.39        10.81 o                         
   0   7  10        169.74        170.46        22.18 o                         
   1   7  10         19.55        -11.27        20.56 o                         
   2   7  10         33.36         19.80        18.79 o                         
   3   7  10          1.12         13.97        22.10 o                         
   4   7  10         29.89         23.12        18.54 o                         
   5   7  10          5.02         -4.77        19.03 o                         
   6   7  10         20.21         19.57        20.66 o                         
   7   7  10         15.12         -3.19        23.00 o                         
 -10   8  10         58.95         49.27        23.40 o                         
  -9   8  10         29.11         71.09        21.88 o                         
  -8   8  10         22.21         18.55        15.74 o                         
  -7   8  10          9.27          7.90        19.38 o                         
  -6   8  10         33.61         20.60        19.82 o                         
  -5   8  10        115.46        130.69        19.86 o                         
  -4   8  10        408.17        386.14        17.25 o                         
  -3   8  10        180.52        209.34        18.33 o                         
  -2   8  10        435.84        454.22        23.55 o                         
  -1   8  10         29.46         32.52        21.41 o                         
   0   8  10        299.31        317.43        27.58 o                         
   1   8  10        605.06        573.93        30.38 o                         
   2   8  10        153.73        122.79        22.27 o                         
   3   8  10        593.92        568.75        34.18 o                         
   4   8  10        241.88        284.82        27.32 o                         
   5   8  10          0.47          1.04        20.64 o                         
   6   8  10         19.31         -3.69        21.24 o                         
   7   8  10         20.03         17.64        25.42 o                         
  -9   9  10         99.65        110.63        21.24 o                         
  -8   9  10        413.49        474.72        29.09 o                         
  -7   9  10        349.61        355.29        24.66 o                         
  -6   9  10        425.88        422.73        26.33 o                         
  -5   9  10        335.05        380.55        24.46 o                         
  -4   9  10        311.01        295.85        22.86 o                         
  -3   9  10        194.72        170.08        19.92 o                         
  -2   9  10          0.90          1.35        12.08 o                         
  -1   9  10         75.12         55.58        23.74 o                         
   0   9  10        295.68        280.30        28.59 o                         
   1   9  10         13.89         49.19        24.17 o                         
   2   9  10         78.89         91.21        26.68 o                         
   3   9  10         33.92         97.15        28.07 o                         
   4   9  10        191.17        231.88        29.90 o                         
   5   9  10          0.75         -1.47        24.49 o                         
  -7  10  10         56.27         64.27        21.77 o                         
  -6  10  10          4.14          1.79        19.42 o                         
  -5  10  10        149.23        194.75        23.40 o                         
  -4  10  10        151.07        125.48        20.70 o                         
  -3  10  10         64.22         79.56        12.73 o                         
  -2  10  10         76.43         78.56        13.26 o                         
  -1  10  10          8.16          6.46        19.50 o                         
   0  10  10        100.73         84.27        25.08 o                         
   1  10  10         80.91         48.80        21.62 o                         
   2  10  10         68.78         57.03        21.31 o                         
   3  10  10        100.74         58.71        28.26 o                         
   4  10  10         26.89         35.22        23.11 o                         
  -6  11  10         10.50         25.38        18.46 o                         
  -5  11  10         24.63         36.91        20.04 o                         
  -4  11  10         17.36         19.04        15.90 o                         
  -3  11  10          0.87         -3.05        19.36 o                         
  -2  11  10         98.93         84.20        22.96 o                         
  -1  11  10         12.72          2.18        19.11 o                         
   0  11  10          0.98         27.42        25.06 o                         
   1  11  10         17.29         30.01        22.23 o                         
   2  11  10          5.33         28.67        24.20 o                         
  -4  12  10          0.33          1.66        18.44 o                         
  -3  12  10          0.63          8.81        18.24 o                         
  -2  12  10         30.19         15.21        24.54 o                         
  -1  12  10         65.45         92.10        26.33 o                         
   0  12  10         13.74         13.04        23.33 o                         
 -12   1  11          9.18          9.35        14.71 o                         
 -11   1  11         38.89         40.44        13.73 o                         
 -10   1  11         48.06         73.69        15.36 o                         
  -9   1  11        596.13        562.53        36.83 o                         
  -8   1  11        474.33        421.64        18.15 o                         
  -7   1  11        679.38        614.15        19.34 o                         
  -6   1  11       1394.42       1362.16        18.94 o                         
  -5   1  11       1083.02       1043.05        16.82 o                         
  -4   1  11       2449.08       2422.11        42.63 o                         
  -3   1  11       1270.12       1228.25        25.02 o                         
  -2   1  11       1977.75       1951.47        18.09 o                         
  -1   1  11       1303.60       1287.71        14.97 o                         
   0   1  11        929.13        898.33        12.73 o                         
   1   1  11        395.40        355.26         8.54 o                         
   2   1  11        310.86        280.26         9.67 o                         
   3   1  11         64.62         54.61         8.90 o                         
   4   1  11          0.22         -4.34         8.66 o                         
   5   1  11         12.06          0.38         8.81 o                         
   6   1  11          9.87        -11.86        12.55 o                         
   7   1  11         19.44          1.57        16.93 o                         
   8   1  11         26.89         22.42        18.16 o                         
 -13   2  11        418.55        290.48        23.03 o                         
 -12   2  11        406.38        407.38        24.33 o                         
 -11   2  11        850.25        840.10        36.45 o                         
 -10   2  11       1271.56       1293.72        27.72 o                         
  -9   2  11        522.25        546.53        20.38 o                         
  -8   2  11       1116.48       1183.90        25.44 o                         
  -7   2  11        748.89        788.69        29.27 o                         
  -6   2  11         68.64         93.78         9.78 o                         
  -5   2  11        611.08        656.18        16.88 o                         
  -4   2  11          3.13         16.30         8.57 o                         
  -3   2  11          1.22         24.41         8.26 o                         
  -2   2  11        204.33        241.44        13.46 o                         
  -1   2  11       1294.44       1403.89        38.96 o                         
   0   2  11        407.52        442.00        12.26 o                         
   1   2  11       1628.89       1855.65        23.56 o                         
   2   2  11       1591.48       1719.39        21.53 o                         
   3   2  11        549.59        627.97        23.44 o                         
   4   2  11        757.02        793.97        21.04 o                         
   5   2  11        469.81        471.36        14.55 o                         
   6   2  11        230.18        247.70        19.14 o                         
   7   2  11        166.59        168.71        23.86 o                         
   8   2  11         76.43         89.50        21.59 o                         
 -13   3  11          0.54         -3.33        17.81 o                         
 -12   3  11         25.71         75.22        19.58 o                         
 -11   3  11        121.02        123.68        16.76 o                         
 -10   3  11        333.59        342.96        17.69 o                         
  -9   3  11        293.62        278.04        16.81 o                         
  -8   3  11       1119.01       1091.66        24.82 o                         
  -7   3  11       1565.94       1623.76        27.80 o                         
  -6   3  11        892.69        920.67        24.46 o                         
  -5   3  11       3032.78       3175.21        28.33 o                         
  -4   3  11       1323.54       1377.58        22.62 o                         
  -3   3  11       1133.11       1117.56        20.95 o                         
  -2   3  11       4246.70       4297.41        37.07 o                         
  -1   3  11       2709.29       2601.44        36.47 o                         
   0   3  11        373.05        384.90        24.48 o                         
   1   3  11        684.87        674.41        19.19 o                         
   2   3  11        151.64        136.12        14.24 o                         
   3   3  11         57.44         52.65        10.68 o                         
   4   3  11         22.64         13.35        10.42 o                         
   5   3  11          5.98          8.11        15.05 o                         
   6   3  11          1.04         -0.96        14.50 o                         
   7   3  11         24.22         43.82        23.93 o                         
   8   3  11         10.89         22.96        21.85 o                         
 -12   4  11          2.14         -1.21        20.63 o                         
 -11   4  11         37.35         31.64        12.72 o                         
 -10   4  11         69.80         77.77        13.16 o                         
  -9   4  11         22.26         31.69        13.04 o                         
  -8   4  11         15.63          7.30        14.24 o                         
  -7   4  11         17.50          0.19        12.61 o                         
  -6   4  11         22.17         16.05        17.59 o                         
  -5   4  11         56.11         43.03        10.35 o                         
  -4   4  11         35.73         32.14        11.09 o                         
  -3   4  11          0.58          4.21         9.97 o                         
  -2   4  11        138.15        136.07        11.98 o                         
  -1   4  11         61.82         72.88        15.92 o                         
   0   4  11        237.30        207.06        20.66 o                         
   1   4  11         83.02         71.06        19.25 o                         
   2   4  11        105.43        112.95        14.48 o                         
   3   4  11        176.77        190.28        16.49 o                         
   4   4  11          2.86         -0.41        14.10 o                         
   5   4  11          0.42        -14.24        15.10 o                         
   6   4  11         36.54         21.59        15.11 o                         
   7   4  11          4.43         -4.89        24.48 o                         
   8   4  11          3.63         -5.05        28.06 o                         
 -12   5  11          0.08         -0.95        20.59 o                         
 -11   5  11          0.79         -6.90        13.38 o                         
 -10   5  11          3.27          4.20        14.92 o                         
  -9   5  11         20.11         11.68        14.94 o                         
  -8   5  11         50.84         18.22        14.91 o                         
  -7   5  11         76.60         36.91        19.73 o                         
  -6   5  11        435.50        385.74        24.47 o                         
  -5   5  11        589.20        522.14        32.56 o                         
  -4   5  11        268.49        230.30        16.79 o                         
  -3   5  11        232.44        183.85        13.26 o                         
  -2   5  11         79.15         58.85        13.18 o                         
  -1   5  11        622.85        546.62        16.16 o                         
   0   5  11         64.99         66.74        19.01 o                         
   1   5  11         24.76          6.59        17.45 o                         
   2   5  11        161.01        138.17        22.89 o                         
   3   5  11        179.65        140.58        15.86 o                         
   4   5  11         25.89         18.07        14.48 o                         
   5   5  11          8.11         15.41        13.63 o                         
   6   5  11          3.23          1.90        14.00 o                         
   7   5  11          0.73          8.30        16.91 o                         
 -11   6  11        262.45        248.70        27.21 o                         
 -10   6  11        337.62        291.55        21.87 o                         
  -9   6  11        448.98        386.35        23.61 o                         
  -8   6  11        415.31        340.75        25.93 o                         
  -7   6  11        332.14        346.38        25.79 o                         
  -6   6  11        252.94        247.78        20.95 o                         
  -5   6  11          0.34          0.04        16.74 o                         
  -4   6  11        471.39        437.31        16.61 o                         
  -3   6  11        381.01        429.38        16.74 o                         
  -2   6  11        865.84        837.05        19.81 o                         
  -1   6  11         99.44         69.41        21.25 o                         
   0   6  11         66.77         88.70        22.43 o                         
   1   6  11        420.27        450.82        28.01 o                         
   2   6  11        409.07        408.51        28.98 o                         
   3   6  11        252.99        220.21        25.77 o                         
   4   6  11        282.27        281.57        25.03 o                         
   5   6  11        193.74        190.43        22.26 o                         
   6   6  11         79.22         70.42        16.34 o                         
   7   6  11         45.30         40.30        17.66 o                         
 -10   7  11         99.95        103.93        16.45 o                         
  -9   7  11         90.00         94.92        15.27 o                         
  -8   7  11        509.76        485.53        26.07 o                         
  -7   7  11        491.68        515.12        28.73 o                         
  -6   7  11        775.32        787.21        30.01 o                         
  -5   7  11       1164.27       1278.19        35.13 o                         
  -4   7  11       1005.54        982.01        22.10 o                         
  -3   7  11        567.45        571.94        20.86 o                         
  -2   7  11        229.33        235.46        14.30 o                         
  -1   7  11        784.49        717.02        32.20 o                         
   0   7  11        726.43        678.15        32.88 o                         
   1   7  11         33.05         32.26        18.81 o                         
   2   7  11        102.05         71.04        22.09 o                         
   3   7  11        133.82         88.16        19.88 o                         
   4   7  11         21.97         24.01        24.71 o                         
   5   7  11          0.01          5.34        24.81 o                         
   6   7  11          0.78         -7.08        24.91 o                         
   7   7  11          0.42         17.08        18.91 o                         
 -10   8  11          9.63          9.04        17.39 o                         
  -9   8  11         24.32         36.66        21.77 o                         
  -8   8  11          6.66          3.66        20.90 o                         
  -7   8  11         44.86         55.43        19.51 o                         
  -6   8  11          4.91          9.93        17.97 o                         
  -5   8  11         93.55        119.24        21.39 o                         
  -4   8  11          3.88          6.13        12.14 o                         
  -3   8  11          9.26          2.19        13.18 o                         
  -2   8  11        118.61        123.39        30.63 o                         
  -1   8  11         21.39          5.08        19.33 o                         
   0   8  11         85.45         92.53        23.52 o                         
   1   8  11         85.12         72.25        23.62 o                         
   2   8  11         11.16         -7.31        23.08 o                         
   3   8  11         52.61         30.29        20.39 o                         
   4   8  11         44.16         21.45        25.10 o                         
   5   8  11         65.95         64.35        26.08 o                         
  -8   9  11         57.89         45.38        17.63 o                         
  -7   9  11          1.20         -2.33        18.66 o                         
  -6   9  11          8.24          3.88        16.68 o                         
  -5   9  11          3.54          6.61        18.75 o                         
  -4   9  11          4.29          2.69        18.68 o                         
  -3   9  11          0.36         -8.29        13.47 o                         
  -2   9  11        139.92        137.41        25.34 o                         
  -1   9  11         39.52         48.92        21.13 o                         
   0   9  11         17.15         12.73        23.79 o                         
   1   9  11          4.23          7.50        20.01 o                         
   2   9  11         60.06         50.85        21.77 o                         
   3   9  11          0.02         -8.27        23.31 o                         
   4   9  11          4.28         -1.97        24.19 o                         
  -7  10  11         58.26         66.28        19.20 o                         
  -6  10  11        130.48        104.13        23.32 o                         
  -5  10  11         15.96         19.84        15.92 o                         
  -4  10  11          0.60         33.26        17.87 o                         
  -3  10  11         19.72         18.61        14.07 o                         
  -2  10  11          7.69         33.00        19.07 o                         
  -1  10  11         45.21         37.13        23.44 o                         
   0  10  11         25.58         16.83        19.62 o                         
   1  10  11          0.49         -3.44        26.91 o                         
   2  10  11         13.73          6.94        25.92 o                         
   3  10  11        105.64        117.49        25.08 o                         
  -5  11  11        106.15        136.43        24.87 o                         
  -4  11  11        167.83        191.46        23.84 o                         
  -3  11  11        143.67        158.76        22.17 o                         
  -2  11  11         95.04        116.93        24.71 o                         
  -1  11  11         32.42         50.14        25.85 o                         
   0  11  11         12.96         13.78        20.19 o                         
   1  11  11         32.67         37.57        27.18 o                         
  -2  12  11          0.27         19.36        16.15 o                         
 -13   0  12        151.62        101.01        17.90 o                         
 -12   0  12        234.88        218.51        26.46 o                         
 -11   0  12        991.78       1107.95        40.41 o                         
 -10   0  12        955.35        901.48        36.73 o                         
  -9   0  12       2254.24       2224.32        49.59 o                         
  -8   0  12       1406.34       1477.89        39.34 o                         
  -7   0  12       1779.28       1838.42        42.99 o                         
  -6   0  12       2527.09       2569.44        48.08 o                         
  -5   0  12        387.28        399.40        15.21 o                         
  -4   0  12        500.54        514.46        16.09 o                         
  -3   0  12       2962.25       2981.36        33.00 o                         
  -2   0  12        380.44        333.03        15.32 o                         
  -1   0  12         80.36         60.42        11.49 o                         
   0   0  12         25.86         33.80        10.91 o                         
   1   0  12        211.01        287.01        23.97 o                         
   2   0  12         66.15        100.76        16.34 o                         
   3   0  12        186.00        294.37        20.54 o                         
   4   0  12        367.65        418.79        40.84 o                         
   5   0  12        117.95        176.77        38.16 o                         
   6   0  12        119.15        190.49        28.05 o                         
   7   0  12        248.72        341.57        32.08 o                         
   8   0  12         24.63         46.15        27.97 o                         
 -13   1  12         10.02         30.72        18.78 o                         
 -12   1  12         33.65         44.57        23.27 o                         
 -11   1  12        106.19         72.59        16.40 o                         
 -10   1  12          0.37         19.67        14.60 o                         
  -9   1  12          1.13         12.78        14.49 o                         
  -8   1  12        160.18        139.49        17.05 o                         
  -7   1  12        342.00        322.97        24.85 o                         
  -6   1  12        499.61        521.88        14.28 o                         
  -5   1  12       1045.59       1031.63        17.59 o                         
  -4   1  12        195.69        206.33        10.34 o                         
  -3   1  12        418.94        450.61        15.51 o                         
  -2   1  12       2462.83       2469.33        21.40 o                         
  -1   1  12       1548.84       1509.10        17.00 o                         
   0   1  12        804.29        846.20        22.39 o                         
   1   1  12       1584.68       1495.81        34.11 o                         
   2   1  12        611.92        606.49        13.23 o                         
   3   1  12        101.26         96.27         9.09 o                         
   4   1  12        170.00        147.27        10.36 o                         
   5   1  12        190.79        168.60        11.21 o                         
   6   1  12         61.74         35.78        12.79 o                         
   7   1  12          0.58          7.67        15.62 o                         
   8   1  12          0.39        -17.71        19.01 o                         
 -12   2  12          8.85         18.44        13.92 o                         
 -11   2  12          0.81         -0.65        13.95 o                         
 -10   2  12         35.45         47.85        14.33 o                         
  -9   2  12        317.08        316.42        18.63 o                         
  -8   2  12          3.06          7.17        14.50 o                         
  -7   2  12        124.15        108.96        15.11 o                         
  -6   2  12        328.77        334.51        12.98 o                         
  -5   2  12        156.97        114.65        10.32 o                         
  -4   2  12          4.51          2.77         8.61 o                         
  -3   2  12         83.30         87.37         9.25 o                         
  -2   2  12          4.20         -0.32         8.70 o                         
  -1   2  12         23.36         10.74         9.08 o                         
   0   2  12          1.68        -11.57        11.57 o                         
   1   2  12         89.60         71.23        13.28 o                         
   2   2  12         13.65          3.40        10.00 o                         
   3   2  12          2.77          2.60         9.56 o                         
   4   2  12         57.27         39.97         9.03 o                         
   5   2  12          6.87          2.89         9.31 o                         
   6   2  12          9.62          9.88        13.07 o                         
   7   2  12         26.29          8.73        16.69 o                         
 -12   3  12          1.52         10.90        15.18 o                         
 -11   3  12         41.10         62.20        21.04 o                         
 -10   3  12         46.71         46.24        14.48 o                         
  -9   3  12          8.00          0.12        13.41 o                         
  -8   3  12         16.53          8.21        14.57 o                         
  -7   3  12        339.29        275.81        16.87 o                         
  -6   3  12        160.20        184.64        14.77 o                         
  -5   3  12        147.29        144.44        10.66 o                         
  -4   3  12       2510.61       2462.53        30.69 o                         
  -3   3  12        126.22        127.93        11.86 o                         
  -2   3  12        196.25        176.21        12.79 o                         
  -1   3  12        488.82        487.27        15.94 o                         
   0   3  12        682.65        595.45        27.86 o                         
   1   3  12        171.74        157.50        20.76 o                         
   2   3  12        148.15        124.17        14.37 o                         
   3   3  12        353.87        359.38        14.09 o                         
   4   3  12         82.91         83.36        13.37 o                         
   5   3  12         13.09         18.21        15.70 o                         
   6   3  12          9.95         14.92        15.18 o                         
   7   3  12          5.73         -4.11        14.68 o                         
 -11   4  12        400.51        395.02        20.14 o                         
 -10   4  12        942.90        949.99        26.68 o                         
  -9   4  12        509.29        495.88        20.52 o                         
  -8   4  12        939.37        940.51        25.33 o                         
  -7   4  12       1621.21       1469.00        73.33 o                         
  -6   4  12       1029.55        964.04        23.56 o                         
  -5   4  12        763.04        762.69        19.83 o                         
  -4   4  12       1666.71       1598.03        25.90 o                         
  -3   4  12        424.50        394.20        15.69 o                         
  -2   4  12         42.70         66.71        12.41 o                         
  -1   4  12         87.95         69.39        12.14 o                         
   0   4  12        263.90        221.21        21.98 o                         
   1   4  12         76.03         86.64        18.65 o                         
   2   4  12         40.14         93.11        14.58 o                         
   3   4  12        120.14        148.80        16.57 o                         
   4   4  12        291.66        326.97        18.70 o                         
   5   4  12         32.88         42.92        15.99 o                         
   6   4  12         52.99         49.41        15.69 o                         
   7   4  12         43.49         83.23        15.93 o                         
 -11   5  12          0.12          9.82        13.44 o                         
 -10   5  12          2.67         17.12        13.79 o                         
  -9   5  12          4.36        -11.29        15.25 o                         
  -8   5  12         82.53         99.54        16.47 o                         
  -7   5  12        294.13        295.72        18.43 o                         
  -6   5  12        127.43        131.39        21.10 o                         
  -5   5  12        704.74        727.09        19.46 o                         
  -4   5  12       1832.17       1842.14        28.16 o                         
  -3   5  12        271.37        321.25        16.05 o                         
  -2   5  12        240.99        250.23        18.07 o                         
  -1   5  12       2479.63       2508.87        49.59 o                         
   0   5  12        665.38        646.19        29.37 o                         
   1   5  12        251.93        279.52        25.31 o                         
   2   5  12        667.56        582.08        29.42 o                         
   3   5  12        188.40        180.85        16.69 o                         
   4   5  12         99.96        113.85        32.32 o                         
   5   5  12        105.30         99.31        17.05 o                         
   6   5  12          0.23          0.38        16.51 o                         
   7   5  12         27.13         18.86        16.53 o                         
 -11   6  12         75.87         70.16        21.82 o                         
 -10   6  12         65.16         64.79        16.11 o                         
  -9   6  12         65.29         66.63        15.28 o                         
  -8   6  12        121.95        132.98        16.85 o                         
  -7   6  12        191.67        216.84        23.88 o                         
  -6   6  12         10.48          2.63        16.66 o                         
  -5   6  12         33.86         60.86        18.83 o                         
  -4   6  12         84.82        102.39        13.04 o                         
  -3   6  12          9.69          5.30        11.54 o                         
  -2   6  12         43.25         40.06        12.18 o                         
  -1   6  12         16.20          6.42        16.57 o                         
   0   6  12          3.76         -6.06        19.12 o                         
   1   6  12         39.23         23.24        19.02 o                         
   2   6  12          3.73          1.63        19.39 o                         
   3   6  12         43.61         29.87        18.73 o                         
   4   6  12         44.24         65.95        25.06 o                         
   5   6  12         11.77         26.36        22.75 o                         
   6   6  12          0.50         -7.05        17.43 o                         
 -10   7  12         17.59        -10.09        21.37 o                         
  -9   7  12         69.02         43.13        16.04 o                         
  -8   7  12         17.49          4.59        17.57 o                         
  -7   7  12         53.32         45.89        19.56 o                         
  -6   7  12         37.73         20.02        16.77 o                         
  -5   7  12         10.02          8.65        17.17 o                         
  -4   7  12         39.86         32.22        12.27 o                         
  -3   7  12         89.12         79.47        13.19 o                         
  -2   7  12         93.78         81.00        13.88 o                         
  -1   7  12        124.46         88.65        19.28 o                         
   0   7  12          0.58         -1.61        17.53 o                         
   1   7  12         36.15         10.02        23.63 o                         
   2   7  12          0.13         -3.00        22.73 o                         
   3   7  12          5.24         -6.10        23.18 o                         
   4   7  12         90.89         53.61        20.86 o                         
   5   7  12         17.31         35.59        24.24 o                         
 -10   8  12        121.31         51.05        20.56 o                         
  -8   8  12        178.82        187.85        25.64 o                         
  -7   8  12        256.20        274.10        23.27 o                         
  -6   8  12        268.96        205.71        21.40 o                         
  -5   8  12        285.33        321.00        24.58 o                         
  -4   8  12        392.32        358.15        17.77 o                         
  -3   8  12         62.42         72.55        14.00 o                         
  -2   8  12         21.46         17.06        18.04 o                         
  -1   8  12          1.01         18.66        21.65 o                         
   0   8  12          6.16          3.31        20.77 o                         
   1   8  12          7.47         -5.19        22.83 o                         
   2   8  12          0.61        -10.66        21.27 o                         
   3   8  12          4.08          1.85        23.85 o                         
   4   8  12         18.09         16.68        22.04 o                         
  -7   9  12          2.86         21.68        21.33 o                         
  -6   9  12        183.05        277.44        24.04 o                         
  -5   9  12        131.10        187.47        21.75 o                         
  -4   9  12        162.58        181.64        21.20 o                         
  -3   9  12        355.03        410.37        37.53 o                         
  -2   9  12        244.31        260.09        24.25 o                         
  -1   9  12        171.17        202.66        27.01 o                         
   0   9  12         87.28         77.09        22.08 o                         
   1   9  12        103.74         62.74        26.41 o                         
   2   9  12        163.98        142.55        29.44 o                         
   3   9  12          0.34         -3.43        26.31 o                         
  -6  10  12        112.43        110.24        21.34 o                         
  -5  10  12          0.72         11.69        15.95 o                         
  -4  10  12         37.26         21.32        16.02 o                         
  -3  10  12          5.02         -0.07        18.63 o                         
  -2  10  12         23.95         -3.29        24.07 o                         
  -1  10  12          5.90          6.44        21.90 o                         
   0  10  12          9.78        -13.93        25.90 o                         
   1  10  12         53.87         47.30        23.28 o                         
  -4  11  12          9.90         39.91        20.37 o                         
  -2  11  12         27.00         43.54        22.81 o                         
  -1  11  12          7.07          4.17        20.88 o                         
 -12   1  13        308.63        353.53        32.30 o                         
 -11   1  13        101.19         92.02        18.81 o                         
 -10   1  13        235.75        217.35        17.90 o                         
  -9   1  13        268.34        250.49        18.32 o                         
  -8   1  13         52.18         55.93        14.79 o                         
  -7   1  13         79.43         65.16        14.31 o                         
  -6   1  13         76.71         73.39        10.58 o                         
  -5   1  13        117.60        116.76        17.37 o                         
  -4   1  13          5.05         10.68         9.13 o                         
  -3   1  13         64.41         82.12         8.85 o                         
  -2   1  13        320.15        363.78        14.31 o                         
  -1   1  13         64.11         98.26         8.54 o                         
   0   1  13        336.77        382.47        13.33 o                         
   1   1  13        377.57        422.21        23.14 o                         
   2   1  13        457.62        518.82        19.70 o                         
   3   1  13         95.92         97.54        11.43 o                         
   4   1  13        107.39        116.81        11.07 o                         
   5   1  13        137.80        146.34        10.93 o                         
   6   1  13         51.48         44.82        11.81 o                         
   7   1  13         19.83          4.24        17.41 o                         
 -12   2  13         11.19          6.76        14.26 o                         
 -11   2  13        164.73        190.98        18.72 o                         
 -10   2  13        456.26        440.11        23.53 o                         
  -9   2  13        467.70        478.09        22.54 o                         
  -8   2  13       1519.30       1511.66        30.03 o                         
  -7   2  13       1391.66       1427.80        28.99 o                         
  -6   2  13       1266.30       1319.07        25.40 o                         
  -5   2  13       2064.29       2044.02        25.05 o                         
  -4   2  13       1272.64       1207.97        19.89 o                         
  -3   2  13       1209.93       1203.57        19.48 o                         
  -2   2  13        912.53        881.36        16.90 o                         
  -1   2  13       1147.96       1061.22        15.63 o                         
   0   2  13        388.79        359.32        17.84 o                         
   1   2  13        105.03         76.32        13.98 o                         
   2   2  13        310.36        259.21        20.48 o                         
   3   2  13          4.77         12.55        10.54 o                         
   4   2  13         32.15         50.37        10.17 o                         
   5   2  13          1.09         14.98        11.88 o                         
   6   2  13          7.90         11.09        12.47 o                         
   7   2  13          5.48         22.79        16.02 o                         
 -12   3  13        113.22        113.27        23.68 o                         
 -11   3  13        200.42        220.71        19.03 o                         
 -10   3  13        254.66        268.93        19.58 o                         
  -9   3  13        170.63        175.13        17.41 o                         
  -8   3  13         81.50         70.11        14.70 o                         
  -7   3  13        230.69        257.62        28.43 o                         
  -6   3  13         96.84         98.43        14.74 o                         
  -5   3  13        338.25        343.77        14.09 o                         
  -4   3  13          3.62         16.11        10.83 o                         
  -3   3  13        154.63        196.69        30.11 o                         
  -2   3  13        321.85        368.20        16.83 o                         
  -1   3  13        131.63        144.27        21.63 o                         
   0   3  13        527.68        535.37        27.07 o                         
   1   3  13        621.50        651.50        28.88 o                         
   2   3  13        231.68        262.47        25.61 o                         
   3   3  13        483.40        527.56        21.09 o                         
   4   3  13         93.42        107.69        17.99 o                         
   5   3  13         77.30         85.69        12.62 o                         
   6   3  13        147.01        162.34        15.34 o                         
   7   3  13         28.44         44.85        19.37 o                         
 -11   4  13         32.85         60.24        15.55 o                         
 -10   4  13         30.48         60.89        14.09 o                         
  -9   4  13        132.09        133.80        16.82 o                         
  -8   4  13        140.54        170.02        17.28 o                         
  -7   4  13        163.76        186.62        17.50 o                         
  -6   4  13        115.87        120.20        28.98 o                         
  -5   4  13         12.60         14.67        11.52 o                         
  -4   4  13        138.90        165.85        14.37 o                         
  -3   4  13         22.20         22.98        12.00 o                         
  -2   4  13         33.47         35.68        11.45 o                         
  -1   4  13        104.83         83.96        18.79 o                         
   0   4  13          0.08         14.23        18.60 o                         
   1   4  13         85.25         57.00        18.60 o                         
   2   4  13          2.88          1.95        21.11 o                         
   3   4  13         28.37         31.82        14.70 o                         
   4   4  13          1.80          0.61        14.41 o                         
   5   4  13          2.97         10.56        16.19 o                         
   6   4  13          2.17         -1.22        15.19 o                         
 -11   5  13         77.29         27.92        21.50 o                         
 -10   5  13         19.47         15.47        16.11 o                         
  -9   5  13         90.92         98.30        15.67 o                         
  -8   5  13         98.95         82.59        16.37 o                         
  -7   5  13         89.68         52.30        16.20 o                         
  -6   5  13         41.50         40.65        17.20 o                         
  -5   5  13         75.03         75.44        13.36 o                         
  -4   5  13         19.78         27.17        12.03 o                         
  -3   5  13          7.82         12.04        11.38 o                         
  -2   5  13         84.70         84.71        11.74 o                         
  -1   5  13        130.66        157.39        22.77 o                         
   0   5  13         22.45         26.98        19.29 o                         
   1   5  13         69.74         75.41        22.34 o                         
   2   5  13         12.53         27.74        18.91 o                         
   3   5  13          9.62          0.99        19.34 o                         
   4   5  13         33.84         46.33        16.57 o                         
   5   5  13         67.08         96.72        33.63 o                         
   6   5  13          5.04         -1.68        17.07 o                         
 -10   6  13         77.02         64.00        24.81 o                         
  -9   6  13        208.49        180.38        18.31 o                         
  -8   6  13        386.80        374.96        20.61 o                         
  -7   6  13        244.63        202.33        24.19 o                         
  -6   6  13        214.54        228.91        22.74 o                         
  -5   6  13        793.63        750.20        29.40 o                         
  -4   6  13       1591.29       1558.98        28.51 o                         
  -3   6  13        257.33        271.79        15.97 o                         
  -2   6  13        522.65        488.01        30.82 o                         
  -1   6  13        164.55        142.17        20.95 o                         
   0   6  13         55.17         36.30        17.86 o                         
   1   6  13        165.10        115.43        25.16 o                         
   2   6  13          6.24        -13.71        18.82 o                         
   3   6  13          9.72          8.69        20.88 o                         
   4   6  13          7.90         23.41        24.25 o                         
   5   6  13         24.51         40.74        25.77 o                         
  -9   7  13         32.37         14.09        25.17 o                         
  -8   7  13          2.14          0.92        16.49 o                         
  -7   7  13         72.21         67.19        21.83 o                         
  -6   7  13         53.31         60.64        20.31 o                         
  -5   7  13         20.56         51.11        20.23 o                         
  -4   7  13        124.50        129.79        13.56 o                         
  -3   7  13          9.19          8.84        12.48 o                         
  -2   7  13        222.41        259.98        26.18 o                         
  -1   7  13        252.93        287.39        27.20 o                         
   0   7  13        104.19        110.41        24.37 o                         
   1   7  13        317.59        342.00        29.03 o                         
   2   7  13         83.86        122.79        26.57 o                         
   3   7  13         27.22         63.89        24.99 o                         
   4   7  13        134.86        111.58        24.86 o                         
  -8   8  13         73.71         56.80        22.82 o                         
  -7   8  13        356.39        370.74        26.85 o                         
  -6   8  13          2.26         -8.34        18.13 o                         
  -5   8  13         25.50         54.08        20.81 o                         
  -4   8  13        195.94        186.39        16.50 o                         
  -3   8  13         99.53         91.82        13.87 o                         
  -2   8  13         37.71         21.73        21.16 o                         
  -1   8  13         11.42         25.02        19.04 o                         
   0   8  13          1.93         -3.27        19.42 o                         
   1   8  13         11.74         14.98        23.62 o                         
   2   8  13          0.00        -15.08        25.10 o                         
   3   8  13          0.01         15.80        26.07 o                         
  -6   9  13          0.33         10.38        17.21 o                         
  -5   9  13         14.97         10.72        20.17 o                         
  -4   9  13         14.44         11.15        19.01 o                         
  -3   9  13         27.03         20.37        18.52 o                         
  -2   9  13          0.44          8.66        22.81 o                         
  -1   9  13          0.17         18.05        18.47 o                         
   0   9  13          2.39         21.03        22.09 o                         
   1   9  13          6.06         13.88        24.72 o                         
  -5  10  13         35.71         31.23        17.28 o                         
  -4  10  13        122.84        120.78        19.98 o                         
  -3  10  13         71.74         67.46        24.47 o                         
  -2  10  13         27.38         44.92        21.77 o                         
  -1  10  13        104.78         49.22        24.33 o                         
   0  10  13          0.61        -11.71        22.56 o                         
 -11   0  14          4.15          6.47        19.80 o                         
 -10   0  14        113.77        105.04        27.46 o                         
  -9   0  14        188.20        165.90        24.57 o                         
  -8   0  14        188.80        187.73        27.24 o                         
  -7   0  14        490.31        559.94        32.47 o                         
  -6   0  14        776.57        877.38        34.87 o                         
  -5   0  14       1037.82       1163.14        37.15 o                         
  -4   0  14       2020.14       2128.97        31.52 o                         
  -3   0  14        673.83        689.38        27.31 o                         
  -2   0  14        472.98        517.11        18.44 o                         
  -1   0  14       1871.84       1929.61        42.56 o                         
   0   0  14        247.20        217.76        20.66 o                         
   1   0  14        385.65        401.49        25.48 o                         
   2   0  14        890.65        705.07        31.31 o                         
   3   0  14        130.68        113.53        19.56 o                         
   4   0  14         39.12         37.13        17.51 o                         
   5   0  14          7.37         23.23        14.00 o                         
   6   0  14          8.92          3.84        25.01 o                         
 -11   1  14        294.97        275.94        19.13 o                         
 -10   1  14        279.40        329.57        21.59 o                         
  -9   1  14        363.50        400.29        21.18 o                         
  -8   1  14        483.12        455.79        20.51 o                         
  -7   1  14        700.19        703.06        30.13 o                         
  -6   1  14        435.96        428.66        15.30 o                         
  -5   1  14        145.88        161.13        12.29 o                         
  -4   1  14          3.24          4.21        10.45 o                         
  -3   1  14          8.04         -0.65         8.08 o                         
  -2   1  14          2.70          5.97         8.71 o                         
  -1   1  14          4.90         19.16        10.88 o                         
   0   1  14          0.38          8.45        14.88 o                         
   1   1  14          8.61         36.29        12.86 o                         
   2   1  14        140.66        199.84        17.18 o                         
   3   1  14        162.80        177.14        16.14 o                         
   4   1  14         69.87        106.05        18.35 o                         
   5   1  14         17.06         19.75         9.77 o                         
   6   1  14         11.89         29.84        16.20 o                         
 -11   2  14          0.87         -1.34        14.11 o                         
 -10   2  14          1.72          8.71        16.06 o                         
  -9   2  14         24.20         36.67        26.57 o                         
  -8   2  14         24.10         29.03        14.62 o                         
  -7   2  14          6.28         16.77        14.93 o                         
  -6   2  14          0.17         -4.29        10.23 o                         
  -5   2  14        349.25        382.49        14.87 o                         
  -4   2  14        290.78        292.74        13.47 o                         
  -3   2  14        252.78        203.34        11.95 o                         
  -2   2  14         53.55         56.61         9.87 o                         
  -1   2  14         25.30         31.81        10.33 o                         
   0   2  14          4.71         -1.23        13.27 o                         
   1   2  14         10.11         -0.93        13.03 o                         
   2   2  14         78.34         51.10        13.79 o                         
   3   2  14          2.70         -2.85        11.63 o                         
   4   2  14         11.60         -1.13        12.30 o                         
   5   2  14          0.01         -6.81        15.96 o                         
   6   2  14          0.88          8.39        16.01 o                         
 -11   3  14        179.30        189.99        24.81 o                         
 -10   3  14        215.88        182.23        17.02 o                         
  -9   3  14        212.06        181.61        17.54 o                         
  -8   3  14         85.20         60.42        15.46 o                         
  -7   3  14        119.98        102.38        16.15 o                         
  -6   3  14        644.02        582.37        21.17 o                         
  -5   3  14          0.74         -7.57        10.56 o                         
  -4   3  14        204.16        187.12        13.15 o                         
  -3   3  14        227.56        216.30        13.29 o                         
  -2   3  14          2.55          7.23        12.13 o                         
  -1   3  14         25.01         16.70        19.35 o                         
   0   3  14         39.43         77.97        21.39 o                         
   1   3  14         73.02         92.37        23.05 o                         
   2   3  14         12.25         20.99        17.07 o                         
   3   3  14          3.91         -0.77        18.25 o                         
   4   3  14         11.56         27.55        20.18 o                         
   5   3  14         44.20         54.11        22.47 o                         
   6   3  14         54.22         52.30        14.20 o                         
 -10   4  14         17.47         32.68        17.62 o                         
  -9   4  14          0.65         15.00        19.88 o                         
  -8   4  14        181.76        222.44        19.77 o                         
  -7   4  14        416.39        404.71        21.32 o                         
  -6   4  14        276.33        297.21        25.41 o                         
  -5   4  14        109.43        128.27        12.73 o                         
  -4   4  14        928.64        936.73        23.79 o                         
  -3   4  14       1059.93       1125.65        24.68 o                         
  -2   4  14        447.43        436.93        28.13 o                         
  -1   4  14        574.05        567.48        29.50 o                         
   0   4  14        565.87        596.46        31.57 o                         
   1   4  14        211.17        203.47        24.72 o                         
   2   4  14        163.35        120.70        24.01 o                         
   3   4  14         74.49         67.06        24.19 o                         
   4   4  14         77.55         60.81        24.54 o                         
   5   4  14         28.10         18.54        15.63 o                         
   6   4  14          0.89         11.92        14.46 o                         
 -10   5  14        353.56        349.09        31.88 o                         
  -9   5  14        330.21        342.80        20.23 o                         
  -8   5  14        147.69        133.99        15.91 o                         
  -7   5  14        551.27        537.36        30.12 o                         
  -6   5  14        196.33        194.99        33.98 o                         
  -5   5  14          9.48          0.78        13.55 o                         
  -4   5  14        100.90         97.22        14.99 o                         
  -3   5  14         68.94         68.58        13.29 o                         
  -2   5  14          0.17         -4.06        19.82 o                         
  -1   5  14          8.40         41.79        21.16 o                         
   0   5  14         15.75         34.23        19.90 o                         
   1   5  14        134.53        150.68        25.26 o                         
   2   5  14         63.12         91.69        19.63 o                         
   3   5  14         11.53         54.44        21.12 o                         
   4   5  14         32.22         48.15        25.99 o                         
   5   5  14         71.57        115.66        18.68 o                         
  -9   6  14         15.93         22.00        15.89 o                         
  -8   6  14         10.81         -0.12        15.45 o                         
  -7   6  14        249.94        255.32        18.13 o                         
  -6   6  14        186.95        230.18        24.21 o                         
  -5   6  14         19.98         19.93        19.67 o                         
  -4   6  14         11.39         15.83        11.73 o                         
  -3   6  14        286.06        320.23        17.45 o                         
  -2   6  14         45.71         45.58        21.58 o                         
  -1   6  14         27.35         23.01        18.06 o                         
   0   6  14         61.56         73.85        20.78 o                         
   1   6  14          6.61         -5.14        23.26 o                         
   2   6  14          6.40         12.40        21.42 o                         
   3   6  14         24.22         14.62        24.66 o                         
   4   6  14          0.75         11.30        24.27 o                         
  -8   7  14         22.90         -2.69        24.85 o                         
  -7   7  14        143.72        119.38        22.15 o                         
  -6   7  14          4.08         16.57        19.54 o                         
  -5   7  14         38.92         29.65        17.17 o                         
  -4   7  14         64.13         51.62        13.22 o                         
  -3   7  14         72.33         46.26        22.49 o                         
  -2   7  14         12.18         -1.45        21.41 o                         
  -1   7  14          5.56         -9.24        22.90 o                         
   0   7  14          4.56          7.41        23.96 o                         
   1   7  14          0.13         -6.81        20.80 o                         
   2   7  14          0.53        -12.19        22.67 o                         
   3   7  14          9.67         -2.67        22.27 o                         
  -7   8  14         12.75        -17.65        21.23 o                         
  -6   8  14         22.71         11.70        20.68 o                         
  -5   8  14        219.65        201.89        21.69 o                         
  -4   8  14        155.70        152.14        21.28 o                         
  -3   8  14         79.36         88.16        21.94 o                         
  -2   8  14        267.82        284.07        29.94 o                         
  -1   8  14         49.91         40.89        21.35 o                         
   0   8  14        100.86        103.57        25.92 o                         
   1   8  14         61.28         55.14        24.29 o                         
  -5   9  14        119.66        144.98        20.72 o                         
  -4   9  14          3.96         11.81        16.12 o                         
  -3   9  14         16.48         -2.30        18.28 o                         
  -2   9  14          0.61        -21.44        24.41 o                         
  -1   9  14          4.31          8.85        21.51 o                         
   0   9  14          5.37         30.82        27.87 o                         
  -3  10  14          1.79         -8.86        20.44 o                         
  -2  10  14         67.11         77.63        25.55 o                         
 -10   1  15        384.28        417.24        23.30 o                         
  -9   1  15        131.15        111.43        17.33 o                         
  -8   1  15        108.72         83.55        17.44 o                         
  -7   1  15        648.58        621.86        24.90 o                         
  -6   1  15        294.49        281.91        14.65 o                         
  -5   1  15        334.31        315.19        14.77 o                         
  -4   1  15        712.17        693.60        17.57 o                         
  -3   1  15          3.13         -1.97         8.94 o                         
  -2   1  15        203.74        192.78        10.32 o                         
  -1   1  15        224.60        181.09        16.77 o                         
   0   1  15          0.72          3.06        12.17 o                         
   1   1  15         27.96         26.69        12.75 o                         
   2   1  15          0.12          8.06        14.75 o                         
   3   1  15          0.11          7.09        14.74 o                         
   4   1  15          5.96         18.90        14.79 o                         
   5   1  15          2.38          3.02        11.94 o                         
 -10   2  15        148.17        161.97        19.19 o                         
  -9   2  15        161.63        157.76        27.98 o                         
  -8   2  15          1.75         17.14        15.23 o                         
  -7   2  15         17.91         19.67        16.99 o                         
  -6   2  15          3.94         32.42        11.55 o                         
  -5   2  15        232.20        274.72        14.81 o                         
  -4   2  15        101.28        138.47        13.78 o                         
  -3   2  15        179.12        226.99        13.94 o                         
  -2   2  15        629.83        702.07        44.04 o                         
  -1   2  15        393.66        436.10        18.93 o                         
   0   2  15        123.31        141.42        15.27 o                         
   1   2  15        367.83        421.48        18.81 o                         
   2   2  15        225.28        261.63        18.68 o                         
   3   2  15        148.93        163.86        16.31 o                         
   4   2  15        129.97        111.05        16.90 o                         
   5   2  15         19.91         23.96        18.69 o                         
 -10   3  15        151.70        204.33        29.78 o                         
  -9   3  15        212.22        236.20        18.41 o                         
  -8   3  15        404.31        422.93        21.23 o                         
  -7   3  15        650.70        714.42        27.06 o                         
  -6   3  15        369.61        393.60        19.89 o                         
  -5   3  15        684.62        690.09        18.41 o                         
  -4   3  15        308.72        299.19        14.03 o                         
  -3   3  15        124.72        117.57        12.32 o                         
  -2   3  15        195.26        162.40        16.20 o                         
  -1   3  15         67.93         27.61        12.32 o                         
   0   3  15         13.19         -2.94        21.44 o                         
   1   3  15         26.95         19.82        18.01 o                         
   2   3  15          1.05          6.99        21.85 o                         
   3   3  15         17.83         38.64        23.59 o                         
   4   3  15          0.03         17.36        22.40 o                         
   5   3  15          7.69         30.03        23.94 o                         
  -9   4  15         11.64         18.05        26.82 o                         
  -8   4  15          7.85         17.99        16.09 o                         
  -7   4  15          2.52          3.15        12.98 o                         
  -6   4  15          2.07         -0.40        15.37 o                         
  -5   4  15         96.69         81.33        11.95 o                         
  -4   4  15        141.21        135.51        12.89 o                         
  -3   4  15          3.00          8.85        11.85 o                         
  -2   4  15         63.73         82.39        21.08 o                         
  -1   4  15         31.79         50.08        21.53 o                         
   0   4  15         13.91         11.89        19.05 o                         
   1   4  15          9.12          4.13        22.66 o                         
   2   4  15          3.16         -4.14        18.15 o                         
   3   4  15         25.05         17.50        19.39 o                         
   4   4  15         13.90         -2.87        23.13 o                         
  -9   5  15         98.57        103.56        25.70 o                         
  -8   5  15         35.62         27.07        16.30 o                         
  -7   5  15         65.48         33.68        16.79 o                         
  -6   5  15         25.78          4.41        15.53 o                         
  -5   5  15         68.08         54.51        13.50 o                         
  -4   5  15         86.62         76.83        14.18 o                         
  -3   5  15         73.57         41.24        20.94 o                         
  -2   5  15         63.65         64.52        21.39 o                         
  -1   5  15         81.51         63.53        19.79 o                         
   0   5  15         30.21         19.01        19.50 o                         
   1   5  15          0.67         23.65        21.21 o                         
   2   5  15          0.22         -4.32        18.88 o                         
   3   5  15          5.48         -5.03        18.58 o                         
  -8   6  15         14.52         10.43        16.57 o                         
  -7   6  15          1.29         12.75        16.76 o                         
  -6   6  15          4.63         -7.03        19.69 o                         
  -5   6  15          0.94         -0.69        19.35 o                         
  -4   6  15         13.90         19.68        13.79 o                         
  -3   6  15         89.05         87.38        22.13 o                         
  -2   6  15        158.13        135.29        25.71 o                         
  -1   6  15         35.00         53.31        19.52 o                         
   0   6  15        162.69        156.78        22.02 o                         
   1   6  15        106.22         91.55        27.82 o                         
   2   6  15         73.11         80.77        23.87 o                         
  -7   7  15        239.42        269.71        26.82 o                         
  -6   7  15        130.08        135.59        22.40 o                         
  -5   7  15        123.59        128.76        22.74 o                         
  -4   7  15        179.17        171.29        16.13 o                         
  -3   7  15        103.08         71.15        23.45 o                         
  -2   7  15         10.12         -8.31        22.36 o                         
  -1   7  15        155.54        142.79        28.26 o                         
   0   7  15         36.51         43.68        26.01 o                         
   1   7  15          5.12         16.16        21.89 o                         
  -6   8  15          0.10        -16.97        16.97 o                         
  -5   8  15         51.51         44.85        21.70 o                         
  -3   8  15         21.20          7.91        17.46 o                         
  -2   8  15         60.07         35.96        23.85 o                         
  -1   8  15          9.53          4.51        19.66 o                         
  -3   9  15         36.72         11.27        18.15 o                         
  -2   9  15          6.53        -24.63        27.60 o                         
  -9   0  16        134.95        128.30        27.08 o                         
  -8   0  16        402.38        478.72        33.44 o                         
  -7   0  16        142.11        187.46        23.70 o                         
  -6   0  16        214.95        212.60        26.57 o                         
  -5   0  16        122.54        134.42        22.00 o                         
  -4   0  16          6.47         47.02        14.65 o                         
  -3   0  16         55.63         34.88        12.93 o                         
  -2   0  16          0.94         20.65        19.25 o                         
  -1   0  16        288.53        416.78        29.04 o                         
   0   0  16         32.28         63.34        19.39 o                         
   1   0  16         79.20        124.77        22.75 o                         
   2   0  16         45.28         75.04        22.10 o                         
   3   0  16         59.80         62.02        23.93 o                         
   4   0  16         94.29        137.89        23.67 o                         
  -9   1  16          0.85          7.44        17.01 o                         
  -8   1  16        165.60        208.69        18.81 o                         
  -7   1  16        249.70        294.29        50.25 o                         
  -6   1  16        145.97        159.85        16.24 o                         
  -5   1  16        322.54        329.86        14.65 o                         
  -4   1  16        358.90        384.75        14.63 o                         
  -3   1  16        333.22        362.37        15.00 o                         
  -2   1  16        216.30        243.66        14.14 o                         
  -1   1  16        183.27        141.62        15.72 o                         
   0   1  16        151.04        133.95        16.67 o                         
   1   1  16         32.99         31.74        13.49 o                         
   2   1  16         24.87         22.44        14.46 o                         
   3   1  16         25.62         13.79        14.13 o                         
   4   1  16          1.02          4.24        14.56 o                         
  -9   2  16          2.14         10.05        15.03 o                         
  -8   2  16          0.17          0.33        15.74 o                         
  -7   2  16          4.99          1.77        15.40 o                         
  -6   2  16         24.23         33.31        11.68 o                         
  -5   2  16         23.15         20.69        11.03 o                         
  -4   2  16          0.18         -9.07        10.96 o                         
  -3   2  16          1.18          0.22        10.14 o                         
  -2   2  16         11.68         19.83        13.32 o                         
  -1   2  16          0.03         -6.19        17.91 o                         
   0   2  16         62.06         47.13        21.11 o                         
   1   2  16          0.03         -0.01        12.57 o                         
   2   2  16          0.02          6.59        15.74 o                         
   3   2  16          0.74          1.61        16.08 o                         
   4   2  16          1.89          7.01        16.38 o                         
  -8   3  16         20.89         19.32        15.76 o                         
  -7   3  16         29.67         15.75        15.82 o                         
  -6   3  16        138.90        161.27        18.06 o                         
  -5   3  16         90.79         73.05        11.47 o                         
  -4   3  16        164.37        173.98        16.60 o                         
  -3   3  16         72.29         84.30        12.32 o                         
  -2   3  16         52.24         26.06        14.95 o                         
  -1   3  16         47.23         33.17        20.17 o                         
   0   3  16        123.99         60.38        20.13 o                         
   1   3  16         65.07         41.11        23.71 o                         
   2   3  16          3.38          2.25        18.56 o                         
   3   3  16          8.43        -12.84        19.04 o                         
  -8   4  16        114.78        106.63        17.68 o                         
  -7   4  16        207.98        187.97        18.76 o                         
  -6   4  16         86.35         85.78        17.33 o                         
  -5   4  16         39.01         27.04        11.05 o                         
  -4   4  16          7.09          2.61        11.43 o                         
  -3   4  16          2.76         12.21        12.91 o                         
  -2   4  16         18.01         48.71        14.62 o                         
  -1   4  16         16.82         41.24        22.75 o                         
   0   4  16         15.11         41.89        23.10 o                         
   1   4  16         15.00         36.65        18.55 o                         
   2   4  16         59.89        117.34        26.83 o                         
  -7   5  16        122.87        157.49        17.81 o                         
  -6   5  16        210.43        240.80        28.10 o                         
  -5   5  16        322.27        395.88        16.60 o                         
  -4   5  16        223.87        259.15        37.03 o                         
  -3   5  16        195.28        227.68        26.81 o                         
  -2   5  16         95.21         92.23        21.35 o                         
  -1   5  16         69.62         81.19        24.61 o                         
   0   5  16        161.58        172.65        27.86 o                         
   1   5  16         82.69         79.15        21.99 o                         
  -7   6  16          2.30         -6.03        21.67 o                         
  -6   6  16          6.38          3.54        15.05 o                         
  -5   6  16          0.09         -4.06        20.55 o                         
  -4   6  16          2.14         15.26        18.84 o                         
  -3   6  16         24.16         26.41        21.50 o                         
  -2   6  16         10.92         12.19        17.56 o                         
  -1   6  16          5.49          9.19        22.23 o                         
   0   6  16          2.59          9.81        22.78 o                         
  -6   7  16         23.29          9.85        17.54 o                         
  -5   7  16          0.83          6.67        20.49 o                         
  -4   7  16         17.14         28.43        21.22 o                         
  -3   7  16         10.49          2.91        19.29 o                         
  -2   7  16         11.39         31.24        24.40 o                         
  -1   7  16         40.46         22.87        24.17 o                         
  -3   8  16          7.08          5.42        21.80 o                         
  -8   1  17          4.53         15.32        17.50 o                         
  -7   1  17          0.79          2.99        19.22 o                         
  -6   1  17          0.15         -8.28        14.30 o                         
  -5   1  17        138.37        155.71        13.68 o                         
  -4   1  17         59.29         64.80        13.54 o                         
  -3   1  17          9.81         18.75        10.73 o                         
  -2   1  17        239.97        267.16        19.11 o                         
  -1   1  17         18.05         29.67        17.76 o                         
   0   1  17         55.52         75.24        16.41 o                         
   1   1  17        107.79         86.00        14.46 o                         
   2   1  17         16.71          6.80        16.44 o                         
  -8   2  17        213.57        251.03        28.93 o                         
  -7   2  17        284.30        289.75        61.12 o                         
  -6   2  17        262.62        272.08        15.00 o                         
  -5   2  17        190.05        177.29        14.29 o                         
  -4   2  17        262.94        227.96        14.78 o                         
  -3   2  17         73.41         43.58        14.02 o                         
  -2   2  17         25.61          4.81        21.62 o                         
  -1   2  17         79.94         63.22        21.13 o                         
   0   2  17          1.53          6.89        19.71 o                         
   1   2  17          2.76         36.54        20.44 o                         
   2   2  17         11.46         20.81        20.61 o                         
  -7   3  17         18.38         13.15        15.06 o                         
  -6   3  17          4.29         13.72        14.63 o                         
  -5   3  17        116.27        144.51        14.71 o                         
  -4   3  17        109.58        138.99        13.23 o                         
  -3   3  17        132.51        162.31        16.82 o                         
  -2   3  17         66.54         86.22        14.70 o                         
  -1   3  17        109.67        155.38        25.91 o                         
   0   3  17        100.44        130.66        26.01 o                         
   1   3  17         60.00         91.69        25.55 o                         
  -7   4  17         20.39         21.99        23.42 o                         
  -6   4  17         18.57         19.16        14.24 o                         
  -5   4  17          5.85         16.41        11.91 o                         
  -4   4  17          1.45          6.96        12.34 o                         
  -3   4  17          0.19        -10.92        13.63 o                         
  -2   4  17          0.57         -9.60        14.28 o                         
  -1   4  17          1.24          2.94        17.26 o                         
   0   4  17          3.13        -12.22        19.03 o                         
  -6   5  17          2.70         24.73        21.16 o                         
  -5   5  17          0.80         12.16        11.87 o                         
  -4   5  17          0.42         -5.70        13.79 o                         
  -3   5  17          9.39          9.31        13.59 o                         
  -2   5  17         22.09          4.86        23.90 o                         
  -1   5  17         13.45         21.73        18.11 o                         
  -5   6  17         58.78         33.35        21.93 o                         
  -4   6  17         82.18         35.96        21.19 o                         
  -3   6  17         74.68         59.52        22.46 o                         
  -2   6  17         15.07         35.24        25.71 o                         
  -6   0  18        252.16        342.59        30.28 o                         
  -5   0  18        221.25        274.09        27.52 o                         
  -4   0  18        194.82        222.53        24.10 o                         
  -3   0  18        169.24        162.80        24.58 o                         
  -2   0  18         63.60         36.96        22.90 o                         
  -1   0  18         84.05         84.22        24.35 o                         
  -6   1  18         13.21         15.85        31.08 o                         
  -5   1  18          1.55         19.17        10.87 o                         
  -4   1  18         14.16         41.05        13.19 o                         
  -3   1  18         50.22        100.38        25.06 o                         
  -2   1  18          2.44         -2.65        21.29 o                         
  -1   1  18         21.34         31.39        16.79 o                         
  -6   2  18         23.47         12.06        12.51 o                         
  -5   2  18          9.65         21.07        14.50 o                         
  -4   2  18         15.58         32.03        11.61 o                         
  -3   2  18         13.11          6.30        14.34 o                         
  -2   2  18          0.11        -10.32        19.72 o                         
  -1   2  18         11.97         23.26        21.42 o                         
  -6   3  18          7.12          0.48        21.47 o                         
  -5   3  18          0.08          4.94        12.13 o                         
  -4   3  18          8.21          3.51        15.59 o                         
  -3   3  18          0.20          2.15        15.27 o                         
  -2   3  18          7.25         24.92        21.93 o                         
  -5   4  18         93.22        110.41        16.28 o                         
  -4   4  18         77.27         84.87        17.17 o                         
  -3   4  18        217.31        221.26        19.82 o                         
  -5   5  18          2.82        -19.44        19.44 o                         
  -4   5  18          2.13         31.30        21.75 o                         
  -2   5  18         12.30         -4.13        23.54 o                         
  -5   1  19         51.86         30.78        23.01 o                         
  -4   1  19         20.95         17.01        19.66 o                         
  -4   2  19         91.04         89.01        21.21 o                         
                                                                                
