# Supplementary material for: Six 1-halobenzoyl-4-(2-meth­oxy­phen­yl)piperazines having Z′ values of one, two or four; disorder, pseudosymmetry, twinning and supra­molecular assembly in one, two or three dimensions
Source: Acta Crystallogr E Crystallogr Commun. 2021 Jan 1;77(Pt 1):5–13. doi: 10.1107/S2056989020015649 (PMC7784055; doi:10.1107/S2056989020015649)
Supplement: Supplementary file 6 [file e-77-00005-Vsup6.hkl]

data_V                                                                          
_shelx_title '  ha6cg'                                                          
_shelx_refln_list_code          4                                               
_shelx_F_calc_maximum      407.64                                               
_exptl_crystal_F_000      1680.00                                               
_reflns_d_resolution_high  0.7689                                               
                                                                                
loop_                                                                           
 _space_group_symop_operation_xyz                                               
 'x, y, z'                                                                      
 '-x+1/2, -y, z+1/2'                                                            
 'x+1/2, -y+1/2, -z'                                                            
 '-x, y+1/2, -z+1/2'                                                            
                                                                                
_cell_length_a     7.4528                                                       
_cell_length_b    17.1306                                                       
_cell_length_c    27.9030                                                       
_cell_angle_alpha  90.000                                                       
_cell_angle_beta   90.000                                                       
_cell_angle_gamma  90.000                                                       
                                                                                
_shelx_F_squared_multiplier     1.000                                           
                                                                                
loop_                                                                           
 _refln_index_h                                                                 
 _refln_index_k                                                                 
 _refln_index_l                                                                 
 _refln_F_squared_calc                                                          
 _refln_F_squared_meas                                                          
 _refln_F_squared_sigma                                                         
 _refln_observed_status                                                         
   2   0   0      14570.90      17415.41       129.94 o                         
   4   0   0      26408.60      26146.10       224.49 o                         
   6   0   0       1632.08       1506.53       114.88 o                         
   8   0   0        815.58        797.69       130.28 o                         
   1   1   0      38237.97      35219.21       129.10 o                         
   2   1   0       6198.48       6200.28        80.88 o                         
   3   1   0      30692.78      30062.68       224.21 o                         
   4   1   0         58.79         40.34        48.56 o                         
   5   1   0       2713.37       2784.35        80.15 o                         
   6   1   0       1671.26       1790.71        84.02 o                         
   7   1   0        306.10        345.92        80.34 o                         
   8   1   0         88.70         57.06       121.72 o                         
   9   1   0        356.41        245.04        86.10 o                         
   1   2   0       1198.78        935.38        35.78 o                         
   2   2   0       1829.15       1892.19        41.70 o                         
   3   2   0       4928.73       4827.19        67.30 o                         
   4   2   0       2347.05       1999.66       116.37 o                         
   5   2   0        321.06        179.60        61.97 o                         
   6   2   0        946.63        891.61       147.79 o                         
   7   2   0        305.40        257.79        79.43 o                         
   8   2   0         34.74         31.60        82.74 o                         
   9   2   0         33.63         10.40        87.10 o                         
   1   3   0        191.43        220.86        33.99 o                         
   2   3   0       3953.62       3650.99        50.72 o                         
   3   3   0       3306.78       2997.03        58.42 o                         
   4   3   0         53.82         63.09        48.61 o                         
   5   3   0        851.50        855.24        66.76 o                         
   6   3   0         70.94         68.42        68.01 o                         
   7   3   0        200.10        190.17        79.36 o                         
   8   3   0         59.08         74.43        82.65 o                         
   9   3   0         85.22         -8.44        82.66 o                         
   0   4   0      21950.66      20625.23        81.06 o                         
   1   4   0      28867.22      29393.77       296.04 o                         
   2   4   0       1307.77       1331.30        48.50 o                         
   3   4   0      11531.32      12527.98       182.80 o                         
   4   4   0       4303.14       4433.71        81.57 o                         
   5   4   0       3277.58       3286.49       107.99 o                         
   6   4   0        312.44        194.75        72.47 o                         
   7   4   0        115.16        118.95        74.97 o                         
   8   4   0        510.82        712.65        90.60 o                         
   9   4   0        207.47        216.23        87.33 o                         
   1   5   0        110.51        100.54        18.73 o                         
   2   5   0      31217.36      33215.15       268.76 o                         
   3   5   0       7912.44       8610.80        68.25 o                         
   4   5   0       4534.14       4517.14        83.21 o                         
   5   5   0       3855.93       4093.31        90.22 o                         
   6   5   0       1048.20       1073.68        76.80 o                         
   7   5   0        101.62        119.76        72.13 o                         
   8   5   0          8.17          3.24        55.87 o                         
   9   5   0          8.65         44.80        88.82 o                         
   0   6   0       2171.53       1817.20        38.83 o                         
   1   6   0      21269.80      20706.23       165.29 o                         
   2   6   0        781.07        869.34        23.99 o                         
   3   6   0        666.90        915.64        80.17 o                         
   4   6   0        184.06        139.81        36.73 o                         
   5   6   0      11433.79      11433.57       102.92 o                         
   6   6   0        175.92        282.80        75.90 o                         
   7   6   0          7.75         67.96        52.25 o                         
   8   6   0          2.91         24.06        55.51 o                         
   9   6   0        181.93        296.93       126.58 o                         
   1   7   0         47.59         66.13        15.35 o                         
   2   7   0       9382.79       8423.11       153.58 o                         
   3   7   0        595.84        499.00        29.09 o                         
   4   7   0       3418.25       3481.49        51.52 o                         
   5   7   0         22.73         66.03        45.79 o                         
   6   7   0        644.24        771.53        55.30 o                         
   7   7   0          4.59         21.77        48.77 o                         
   8   7   0         74.60         35.28        62.64 o                         
   0   8   0        326.04        239.78        45.81 o                         
   1   8   0         42.10         71.69        15.78 o                         
   2   8   0        235.47        229.80        21.97 o                         
   3   8   0        398.91        347.83        28.09 o                         
   4   8   0         40.06         -0.03        31.55 o                         
   5   8   0          2.97         41.43        36.89 o                         
   6   8   0        184.31        249.15        47.25 o                         
   7   8   0         75.21         84.44        47.30 o                         
   8   8   0        109.65         15.38        70.30 o                         
   1   9   0        153.89        150.56        17.55 o                         
   2   9   0       9139.16       8409.82        87.46 o                         
   3   9   0       1817.54       1776.28        48.80 o                         
   4   9   0          0.29         13.58        39.08 o                         
   5   9   0        675.07        743.06        50.10 o                         
   6   9   0       1176.57       1238.31        56.69 o                         
   7   9   0        185.86        155.50        83.89 o                         
   8   9   0        139.20        183.33        68.71 o                         
   0  10   0       7275.58       6794.04       113.83 o                         
   1  10   0       5322.36       5296.06        61.66 o                         
   2  10   0       2657.12       2787.12        64.52 o                         
   3  10   0       7637.71       8611.95       150.46 o                         
   4  10   0       3766.66       3600.50        76.72 o                         
   5  10   0       1168.18       1470.24        56.43 o                         
   6  10   0        471.57        519.01        50.66 o                         
   7  10   0          3.25          9.30        64.15 o                         
   8  10   0          4.18         22.72        63.74 o                         
   1  11   0      10879.69      11711.22        90.19 o                         
   2  11   0       9337.41       9419.35       104.32 o                         
   3  11   0       1756.12       1755.39        71.48 o                         
   4  11   0         20.48         77.64        43.67 o                         
   5  11   0         15.84         36.72        46.22 o                         
   6  11   0        586.21        702.33        54.71 o                         
   7  11   0        948.69        799.33        72.76 o                         
   8  11   0         34.40         62.34        66.81 o                         
   0  12   0       9648.79      10115.73       155.27 o                         
   1  12   0         62.63        147.80        38.05 o                         
   2  12   0        852.84        969.18        58.39 o                         
   3  12   0        869.32        872.30        57.27 o                         
   4  12   0       1431.95       1393.71        67.46 o                         
   5  12   0         31.06         61.25        46.23 o                         
   6  12   0        189.16        226.07        47.58 o                         
   7  12   0          0.55          4.49        65.16 o                         
   8  12   0          4.82        118.11       108.45 o                         
   1  13   0          4.79        131.48        40.77 o                         
   2  13   0         40.30         70.65        46.21 o                         
   3  13   0        294.06        334.69        53.16 o                         
   4  13   0        152.50        271.10        59.53 o                         
   5  13   0         63.51         35.15        53.64 o                         
   6  13   0         14.56        246.04       117.95 o                         
   7  13   0          3.80        -46.20        88.45 o                         
   0  14   0        391.55        241.94        71.20 o                         
   1  14   0         28.26         50.02        60.85 o                         
   2  14   0        195.31        157.72        52.39 o                         
   3  14   0         27.30         13.63        51.78 o                         
   4  14   0        644.05        591.95        76.49 o                         
   5  14   0         51.55          2.38        55.47 o                         
   6  14   0          0.07        -55.38        55.38 o                         
   7  14   0        155.27        145.60        85.41 o                         
   1  15   0       4974.38       4917.69        94.82 o                         
   2  15   0       2406.79       2400.08        76.36 o                         
   3  15   0       1665.16       1792.70        74.27 o                         
   4  15   0        251.44        241.87        59.45 o                         
   5  15   0        143.69         93.54       115.75 o                         
   6  15   0          0.66         44.05        87.43 o                         
   0  16   0        949.76        993.51        93.04 o                         
   1  16   0        182.35        286.57        57.92 o                         
   2  16   0         86.31        142.18        67.85 o                         
   3  16   0         48.76         94.48        57.09 o                         
   4  16   0       1697.34       1959.79        81.20 o                         
   5  16   0        121.82        134.40        57.81 o                         
   1  17   0        762.09        852.41        95.04 o                         
   2  17   0        343.29        311.07        83.52 o                         
   3  17   0        520.27        546.59        66.45 o                         
   4  17   0         68.03        119.47        60.35 o                         
   5  17   0         93.49        100.46        60.88 o                         
   0  18   0        145.55        151.24        81.85 o                         
   1  18   0         92.05         91.16        84.17 o                         
   2  18   0         11.09        -11.39        80.33 o                         
   3  18   0          0.05         54.21        61.45 o                         
   4  18   0         19.24         90.94        65.54 o                         
   5  18   0         14.08        110.60       103.10 o                         
   1  19   0         11.10        -44.54        87.73 o                         
   2  19   0         45.86         -7.68        81.44 o                         
   3  19   0         92.99         -7.90        68.19 o                         
   4  19   0          6.68         16.06        66.41 o                         
   5  19   0         44.80        128.11        76.56 o                         
   0  20   0          3.09        123.19        92.33 o                         
   1  20   0        290.93        205.27        87.63 o                         
   2  20   0         21.30         50.15        85.05 o                         
   3  20   0         54.99         30.60        80.19 o                         
   4  20   0         11.74        -41.18        84.76 o                         
   1  21   0          8.01         81.58        94.16 o                         
   2  21   0        181.79        192.21        92.02 o                         
   3  21   0        176.21        132.14        93.19 o                         
   1   0   1         69.14         31.48        23.08 o                         
   2   0   1     109863.27     124792.16       233.19 o                         
   3   0   1        148.30        111.72        36.51 o                         
   4   0   1       3676.38       3520.50       102.40 o                         
   5   0   1          5.97         -1.76        57.37 o                         
   6   0   1       5974.28       6244.49       119.48 o                         
   7   0   1         65.85          3.46        77.51 o                         
   8   0   1         54.34         28.09        84.58 o                         
   9   0   1         19.37         84.93        84.83 o                         
  -9   1   1        316.67        237.10       100.21 o                         
  -8   1   1         54.07         18.80        82.59 o                         
  -7   1   1         23.56        -24.45        77.36 o                         
  -6   1   1        314.79        343.04        74.57 o                         
  -5   1   1       8009.15       8289.92       112.75 o                         
  -4   1   1       1949.90       1943.25        62.89 o                         
  -3   1   1       4885.85       4858.71       142.69 o                         
  -2   1   1       1947.65       1819.76        41.09 o                         
  -1   1   1      64451.88      59007.17       175.66 o                         
   1   1   1      65276.05      61374.09       172.04 o                         
   2   1   1       1999.13       1989.07        66.51 o                         
   3   1   1       4889.39       5191.58        69.37 o                         
   4   1   1       2028.65       2098.13        64.30 o                         
   5   1   1       8305.12       8044.68       113.72 o                         
   6   1   1        309.62        345.08        72.65 o                         
   7   1   1         15.40          1.16        75.54 o                         
   8   1   1         35.94        -10.76        81.37 o                         
   9   1   1        285.97        292.81        88.26 o                         
  -9   2   1         60.12        169.08       105.87 o                         
  -8   2   1        366.59        332.79        82.68 o                         
  -7   2   1        412.32        365.34        83.05 o                         
  -6   2   1        837.16        825.37        77.04 o                         
  -5   2   1       1346.09       1379.29        72.43 o                         
  -4   2   1       1680.63       1577.30        59.92 o                         
  -3   2   1       3882.83       3860.45       105.46 o                         
  -2   2   1      16428.12      13274.44        83.25 o                         
  -1   2   1      11581.83       9203.51       489.91 o                         
   1   2   1      12141.47       9075.67        73.77 o                         
   2   2   1      16600.87      13096.19       179.33 o                         
   3   2   1       4078.86       4067.24       102.90 o                         
   4   2   1       1560.49       1567.01        60.60 o                         
   5   2   1       1393.63       1460.97        74.46 o                         
   6   2   1        796.20        637.23       129.49 o                         
   7   2   1        442.27        371.76        78.92 o                         
   8   2   1        395.53        365.31        85.34 o                         
   9   2   1         61.05        119.04        86.52 o                         
  -9   3   1         54.38        102.94        84.60 o                         
  -8   3   1         88.33         91.00        85.08 o                         
  -7   3   1        349.59        372.84        88.22 o                         
  -6   3   1        563.05        551.09        73.94 o                         
  -5   3   1        263.17        271.95        61.02 o                         
  -4   3   1       4231.83       4846.72        81.53 o                         
  -3   3   1      24937.11      28016.54       138.58 o                         
  -2   3   1      22303.69      24242.90       300.25 o                         
  -1   3   1      20335.33      22540.63       225.90 o                         
   0   3   1        538.68        474.76        13.20 o                         
   1   3   1      21107.19      23019.73        89.98 o                         
   2   3   1      21800.84      24322.37       197.07 o                         
   3   3   1      25775.87      27967.64       514.31 o                         
   4   3   1       4162.34       4869.63       104.97 o                         
   5   3   1        319.37        285.94        64.71 o                         
   6   3   1        540.40        575.41        73.97 o                         
   7   3   1        342.78        367.15        78.81 o                         
   8   3   1         99.65         -7.15        84.29 o                         
   9   3   1         44.20         46.01        87.46 o                         
  -9   4   1         26.21        -18.95        87.94 o                         
  -8   4   1         94.46         50.46        82.61 o                         
  -7   4   1       1210.33       1150.68        89.41 o                         
  -6   4   1       2236.41       2472.42        90.75 o                         
  -5   4   1        129.67        132.15        70.32 o                         
  -4   4   1        960.81       1108.17        57.23 o                         
  -3   4   1      17745.49      17331.89       200.32 o                         
  -2   4   1       4726.12       4382.12        43.83 o                         
  -1   4   1       4590.21       4841.30       137.50 o                         
   0   4   1      26006.93      24973.15       479.10 o                         
   1   4   1       4858.57       4754.62        81.04 o                         
   2   4   1       4321.31       4300.23        41.96 o                         
   3   4   1      16887.28      17190.25       242.50 o                         
   4   4   1       1050.97        964.43       104.11 o                         
   5   4   1        151.57        151.21        61.20 o                         
   6   4   1       2307.98       2470.46        89.64 o                         
   7   4   1       1229.04       1188.35       106.23 o                         
   8   4   1         90.80         85.02        84.55 o                         
   9   4   1         19.11         14.86        88.62 o                         
  -9   5   1         48.57         61.38        87.01 o                         
  -8   5   1        290.98        231.84       162.76 o                         
  -7   5   1        129.02         97.19        51.12 o                         
  -6   5   1        890.48        880.46       122.21 o                         
  -5   5   1       3157.18       3450.44        65.53 o                         
  -4   5   1      22577.17      23819.04       178.11 o                         
  -3   5   1       2736.81       2962.26        46.55 o                         
  -2   5   1       6092.97       6567.58        50.02 o                         
  -1   5   1       3010.06       2977.70        32.45 o                         
   0   5   1     113956.28     118579.84       379.64 o                         
   1   5   1       3085.17       2973.54        26.86 o                         
   2   5   1       6138.04       6533.35        44.82 o                         
   3   5   1       2738.35       2900.43       116.53 o                         
   4   5   1      22633.71      24142.37       172.75 o                         
   5   5   1       3140.49       3504.74        86.69 o                         
   6   5   1        896.68        899.37        77.02 o                         
   7   5   1        134.54        124.73        74.81 o                         
   8   5   1        280.15        269.17        84.36 o                         
   9   5   1         48.73        -15.26        85.03 o                         
  -9   6   1          2.00        -37.33       123.38 o                         
  -8   6   1          4.50        -58.90        78.00 o                         
  -7   6   1       1290.54       1301.08       112.27 o                         
  -6   6   1         43.96        101.76        48.99 o                         
  -5   6   1        672.62        689.65        64.27 o                         
  -4   6   1         59.76         11.47        34.28 o                         
  -3   6   1      16066.67      14875.46       104.20 o                         
  -2   6   1        365.22        385.68        21.57 o                         
  -1   6   1      30835.58      30780.30       257.24 o                         
   0   6   1        104.14        108.48        19.68 o                         
   1   6   1      31294.53      31096.71       178.31 o                         
   2   6   1        485.03        405.48        25.16 o                         
   3   6   1      14835.40      14438.38        75.51 o                         
   4   6   1         57.17         75.85        36.89 o                         
   5   6   1        563.33        714.17        52.62 o                         
   6   6   1         38.81        150.52        66.36 o                         
   7   6   1       1285.09       1387.30        70.18 o                         
   8   6   1          6.17         -1.62        52.89 o                         
   9   6   1          2.17       -116.91       116.91 o                         
  -8   7   1         30.75        120.74        67.78 o                         
  -7   7   1         43.83         37.72        51.32 o                         
  -6   7   1        612.80        590.60        54.59 o                         
  -5   7   1        992.56       1015.33        50.59 o                         
  -4   7   1       5077.18       4892.22        56.49 o                         
  -3   7   1       1596.12       1661.39        34.99 o                         
  -2   7   1       2743.54       2603.13        78.15 o                         
  -1   7   1        505.70        543.30        25.53 o                         
   0   7   1      16742.04      15093.39       250.94 o                         
   1   7   1        492.15        547.03        19.02 o                         
   2   7   1       2476.92       2722.82        54.82 o                         
   3   7   1       1497.96       1714.87        35.10 o                         
   4   7   1       4681.00       4946.85        57.48 o                         
   5   7   1        989.80       1006.49        43.01 o                         
   6   7   1        647.78        653.60        53.77 o                         
   7   7   1         49.65         69.81        51.14 o                         
   8   7   1         32.14        -48.75        56.02 o                         
  -8   8   1         18.79         38.69        60.82 o                         
  -7   8   1         53.44         41.81        63.95 o                         
  -6   8   1         98.14        133.63        46.25 o                         
  -5   8   1        371.27        332.46        38.68 o                         
  -4   8   1       1391.41       1312.39        39.34 o                         
  -3   8   1          9.73         -1.99        26.49 o                         
  -2   8   1         68.80         33.71        19.99 o                         
  -1   8   1       8864.95       9290.59        67.73 o                         
   0   8   1       9152.27       9721.66        71.16 o                         
   1   8   1       8970.84       9392.18        50.70 o                         
   2   8   1         73.79         62.86        23.86 o                         
   3   8   1          1.26         32.33        26.12 o                         
   4   8   1       1294.97       1359.31        40.70 o                         
   5   8   1        357.13        309.12        38.18 o                         
   6   8   1         90.16         99.45        39.70 o                         
   7   8   1         62.58        -37.51        62.95 o                         
   8   8   1         18.99         58.45        77.39 o                         
  -8   9   1        369.17        337.75        67.87 o                         
  -7   9   1        239.90        276.94        52.29 o                         
  -6   9   1        236.17        300.36        50.33 o                         
  -5   9   1       1170.31        927.29        52.38 o                         
  -4   9   1       3323.24       3311.76       142.76 o                         
  -3   9   1        100.47        105.98        35.05 o                         
  -2   9   1       1869.58       1882.03        41.53 o                         
  -1   9   1       1026.52       1114.74        35.22 o                         
   0   9   1       5919.02       5559.47       102.91 o                         
   1   9   1       1262.36       1165.12        25.43 o                         
   2   9   1       1880.90       1859.03        55.92 o                         
   3   9   1        109.95        102.07        27.83 o                         
   4   9   1       3358.12       3386.68        62.53 o                         
   5   9   1       1206.22       1000.71        52.00 o                         
   6   9   1        241.07        287.12        49.55 o                         
   7   9   1        224.22        234.19        63.19 o                         
   8   9   1        396.03        482.48        70.75 o                         
  -8  10   1        304.26        260.56        64.70 o                         
  -7  10   1        267.75        396.84        53.46 o                         
  -6  10   1        143.38         77.51        45.97 o                         
  -5  10   1       2069.61       2098.38        61.10 o                         
  -4  10   1        715.53        707.70        47.04 o                         
  -3  10   1       5118.58       5717.55        69.90 o                         
  -2  10   1      11782.55      12236.78       200.54 o                         
  -1  10   1       5533.09       5403.59       139.50 o                         
   0  10   1        153.81        163.22        35.97 o                         
   1  10   1       5522.12       5344.98        61.36 o                         
   2  10   1      11827.39      12348.62       271.69 o                         
   3  10   1       5072.51       5802.64       105.23 o                         
   4  10   1        708.52        829.61        46.57 o                         
   5  10   1       2053.62       2197.23        73.27 o                         
   6  10   1        142.65         77.92        45.54 o                         
   7  10   1        294.17        409.68       109.99 o                         
   8  10   1        309.88        280.66        69.73 o                         
  -8  11   1        112.86        120.78        71.23 o                         
  -7  11   1        169.44        123.95        48.46 o                         
  -6  11   1         94.58        107.54        48.57 o                         
  -5  11   1       1555.27       1606.46        58.27 o                         
  -4  11   1       2552.35       2783.03        62.65 o                         
  -3  11   1        470.25        555.79        54.78 o                         
  -2  11   1        205.93        339.58        48.35 o                         
  -1  11   1       7065.20       7679.96        82.35 o                         
   0  11   1       4394.98       4048.08        71.26 o                         
   1  11   1       7364.76       7588.23        75.33 o                         
   2  11   1        218.25        385.66        65.82 o                         
   3  11   1        565.47        614.71        94.45 o                         
   4  11   1       2553.53       2765.51        74.85 o                         
   5  11   1       1608.89       1501.43        58.32 o                         
   6  11   1         95.02         76.71        46.52 o                         
   7  11   1        166.60        352.53       107.26 o                         
   8  11   1        111.92        174.92        66.53 o                         
  -8  12   1         38.43         26.30       138.64 o                         
  -7  12   1        107.45         52.59        50.64 o                         
  -6  12   1         89.79        133.63        49.74 o                         
  -5  12   1         17.11        -14.06        53.20 o                         
  -4  12   1        630.42        702.65        60.25 o                         
  -3  12   1       1288.34       1329.94        61.17 o                         
  -2  12   1       3769.74       3756.62        79.85 o                         
  -1  12   1        952.96       1006.28        44.60 o                         
   0  12   1       2557.95       3081.16       242.55 o                         
   1  12   1       1038.77       1024.61        44.13 o                         
   2  12   1       3640.75       3938.91        78.33 o                         
   3  12   1       1391.66       1374.08        63.08 o                         
   4  12   1        628.84        698.48        59.93 o                         
   5  12   1         21.25         25.61        50.44 o                         
   6  12   1        101.55         93.66        48.65 o                         
   7  12   1        111.94         28.93        63.42 o                         
   8  12   1         38.80         44.84        92.28 o                         
  -7  13   1         52.15        -79.18        79.18 o                         
  -6  13   1         66.84         61.84        55.59 o                         
  -5  13   1        167.97         79.97        60.70 o                         
  -4  13   1        218.90        235.95        56.39 o                         
  -3  13   1         39.50         30.55        51.04 o                         
  -2  13   1         89.14         81.24        49.42 o                         
  -1  13   1        875.46        995.73        64.94 o                         
   0  13   1         12.21         90.23        46.23 o                         
   1  13   1        925.06       1014.11        49.35 o                         
   2  13   1         72.86         79.34        47.72 o                         
   3  13   1         18.14         60.22        50.77 o                         
   4  13   1        216.68        147.35        51.17 o                         
   5  13   1        150.41        139.79        56.33 o                         
   6  13   1         70.96         99.88        84.41 o                         
   7  13   1         48.30        -32.61        95.65 o                         
  -7  14   1         77.57        -61.12        91.05 o                         
  -6  14   1        192.30        226.97        59.26 o                         
  -5  14   1        295.93        328.37        59.46 o                         
  -4  14   1        130.28        121.36        54.94 o                         
  -3  14   1        302.00        194.06        53.97 o                         
  -2  14   1        808.34        691.39        59.37 o                         
  -1  14   1         30.70         20.67        47.98 o                         
   0  14   1         39.47         76.10        48.49 o                         
   1  14   1         31.27         46.69        39.77 o                         
   2  14   1        897.59        740.64        58.80 o                         
   3  14   1        285.69        187.88        53.38 o                         
   4  14   1        141.50        162.03        53.11 o                         
   5  14   1        296.50        296.19        58.07 o                         
   6  14   1        173.03          7.69        89.82 o                         
   7  14   1         79.83          6.74        83.57 o                         
  -6  15   1        148.39         98.81        59.08 o                         
  -5  15   1        717.54        720.51        69.43 o                         
  -4  15   1         17.33        -28.30        53.94 o                         
  -3  15   1        918.46        938.56        66.61 o                         
  -2  15   1         85.01        108.67        56.08 o                         
  -1  15   1       1713.55       1713.87       111.22 o                         
   0  15   1        333.52        226.85        51.70 o                         
   1  15   1       1688.52       1682.22        72.03 o                         
   2  15   1         60.87        168.79        53.22 o                         
   3  15   1        918.31        962.40        64.26 o                         
   4  15   1         14.84         39.36        55.39 o                         
   5  15   1        721.94        759.04        82.78 o                         
   6  15   1        156.72         85.65        78.59 o                         
  -6  16   1        271.28        368.40       105.04 o                         
  -5  16   1         14.89        -40.19        55.32 o                         
  -4  16   1         53.16         83.76        69.53 o                         
  -3  16   1        615.93        647.46        62.23 o                         
  -2  16   1       2456.59       2792.88       199.37 o                         
  -1  16   1        322.21        556.73        87.28 o                         
   0  16   1         56.16         29.21        56.75 o                         
   1  16   1        336.23        414.69        57.28 o                         
   2  16   1       2434.81       2610.51        80.49 o                         
   3  16   1        627.48        683.67        65.13 o                         
   4  16   1         58.14         54.76        59.57 o                         
   5  16   1         17.45         89.79        55.67 o                         
   6  16   1        282.18        384.76        96.62 o                         
  -5  17   1        122.61         76.48        95.88 o                         
  -4  17   1        179.92        187.50        64.58 o                         
  -3  17   1        293.56        373.22        90.86 o                         
  -2  17   1         28.64        201.23        83.47 o                         
  -1  17   1        557.79        620.70        91.23 o                         
   0  17   1       1700.32       1802.75        77.18 o                         
   1  17   1        619.02        613.74        65.23 o                         
   2  17   1         16.98        168.47        58.32 o                         
   3  17   1        279.68        394.85        81.71 o                         
   4  17   1        195.67        207.31        69.23 o                         
   5  17   1        128.78        140.13       113.25 o                         
  -5  18   1         31.95        -62.40        62.40 o                         
  -4  18   1        189.62        163.97        62.55 o                         
  -3  18   1         79.62        197.01        61.83 o                         
  -2  18   1        100.42        124.61        83.67 o                         
  -1  18   1        233.17        388.25        86.58 o                         
   0  18   1         12.35         69.25        57.40 o                         
   1  18   1        223.28        302.49        62.27 o                         
   2  18   1         86.23        151.59        82.25 o                         
   3  18   1         84.24        142.00        64.40 o                         
   4  18   1        202.76        106.54        58.75 o                         
   5  18   1         32.84        -24.19        95.83 o                         
  -5  19   1          6.83         42.95        78.36 o                         
  -4  19   1         24.52         30.91        76.09 o                         
  -3  19   1          9.69          1.96        84.69 o                         
  -2  19   1         64.21         41.93        84.78 o                         
  -1  19   1         21.80         -1.15        82.30 o                         
   0  19   1         47.49         74.93        58.99 o                         
   1  19   1         17.54        117.69        85.57 o                         
   2  19   1         68.83         69.39        83.37 o                         
   3  19   1          7.64         -0.47        65.32 o                         
   4  19   1         22.28          1.37        94.28 o                         
  -4  20   1         17.36         40.03        90.35 o                         
  -3  20   1        311.76        216.71        92.64 o                         
  -2  20   1         95.19          7.85        87.91 o                         
  -1  20   1        106.35         59.86        87.47 o                         
   0  20   1          0.62         51.52        61.00 o                         
   1  20   1        117.89        156.46        86.42 o                         
   2  20   1         94.27        -31.60        70.19 o                         
   3  20   1        313.03        131.04        93.01 o                         
   4  20   1         16.66          2.40        83.54 o                         
  -3  21   1         11.47        -85.92        85.92 o                         
  -2  21   1          6.75        -64.26        89.86 o                         
  -1  21   1         47.89        -11.45        89.14 o                         
   0  21   1        289.09        342.40        66.73 o                         
   1  21   1         48.15         39.88        91.33 o                         
   2  21   1          5.58        267.88        89.39 o                         
   3  21   1         15.91        -48.98        92.56 o                         
   1   0   2        127.71        140.73        17.84 o                         
   2   0   2         86.27        114.67        58.17 o                         
   3   0   2        143.15        170.67        38.17 o                         
   4   0   2      33698.49      37665.86       190.41 o                         
   5   0   2        334.35        301.37        61.24 o                         
   6   0   2       1211.12       1011.29       119.62 o                         
   7   0   2          6.06         50.65        75.12 o                         
   8   0   2        900.16        907.25       105.01 o                         
   9   0   2         16.65         68.65        96.43 o                         
  -9   1   2         64.82        150.08        98.67 o                         
  -8   1   2        137.03        111.66        82.33 o                         
  -7   1   2        356.47        367.13        80.43 o                         
  -6   1   2         12.82         -1.65        70.68 o                         
  -5   1   2        823.03        873.28        73.72 o                         
  -4   1   2        737.22        706.20        52.43 o                         
  -3   1   2      21318.21      21115.06       122.65 o                         
  -2   1   2       1032.08       1128.87        57.14 o                         
  -1   1   2      17084.42      13268.89        83.53 o                         
   1   1   2      14995.64      13059.59       163.49 o                         
   2   1   2       1260.23       1132.32        41.47 o                         
   3   1   2      20996.12      21769.94       128.50 o                         
   4   1   2        719.11        650.46        55.34 o                         
   5   1   2        728.19        805.14        69.76 o                         
   6   1   2         30.28        -23.73        69.75 o                         
   7   1   2        360.38        370.41       133.40 o                         
   8   1   2        134.66         65.92        81.46 o                         
   9   1   2         66.73         36.48       129.57 o                         
  -9   2   2         15.76          9.73        83.70 o                         
  -8   2   2         41.56        109.05        82.28 o                         
  -7   2   2       1312.89       1230.24       133.07 o                         
  -6   2   2       1477.32       1532.25        91.32 o                         
  -5   2   2        605.76        624.60        65.16 o                         
  -4   2   2        893.07        870.58       100.52 o                         
  -3   2   2       6482.02       6787.81        76.30 o                         
  -2   2   2      61442.67      66066.03       236.39 o                         
  -1   2   2      43549.02      48013.15       295.81 o                         
   0   2   2       9516.79       7014.56        52.65 o                         
   1   2   2      44429.59      48409.89       285.76 o                         
   2   2   2      61872.10      66355.40       257.86 o                         
   3   2   2       6213.25       6916.20       194.92 o                         
   4   2   2        986.41        816.22        83.93 o                         
   5   2   2        659.64        561.21        91.02 o                         
   6   2   2       1524.00       1467.83        86.64 o                         
   7   2   2       1235.14       1360.20        89.30 o                         
   8   2   2         40.05         68.62        79.72 o                         
   9   2   2         16.55        -33.95        87.68 o                         
  -9   3   2         29.12          4.54        84.01 o                         
  -8   3   2         60.02         42.00        81.18 o                         
  -7   3   2        274.66        264.31        84.10 o                         
  -6   3   2        141.57         66.24        71.68 o                         
  -5   3   2       2979.59       3088.82        81.23 o                         
  -4   3   2       6416.01       6689.71       141.25 o                         
  -3   3   2       1557.81       1556.56        56.23 o                         
  -2   3   2        733.47        844.75        19.81 o                         
  -1   3   2       6318.65       4677.83       103.36 o                         
   0   3   2        157.52        153.53        11.66 o                         
   1   3   2       5164.26       4661.49        83.19 o                         
   2   3   2        821.54        817.66        22.50 o                         
   3   3   2       1509.27       1566.99        48.88 o                         
   4   3   2       6390.57       6877.97        93.34 o                         
   5   3   2       2899.62       2863.72        84.93 o                         
   6   3   2        165.64        135.40        69.18 o                         
   7   3   2        287.12        239.07        76.22 o                         
   8   3   2         79.26        197.63        78.75 o                         
   9   3   2         25.75         42.93        88.89 o                         
  -9   4   2        117.89         28.34        88.11 o                         
  -8   4   2        196.36        198.23        84.35 o                         
  -7   4   2        617.41        622.01        86.39 o                         
  -6   4   2        366.39        333.06        72.10 o                         
  -5   4   2       3711.22       3685.70        86.20 o                         
  -4   4   2       5795.43       6026.58        66.61 o                         
  -3   4   2       3843.94       3609.89        47.64 o                         
  -2   4   2       1173.37       1242.30        29.09 o                         
  -1   4   2      37122.06      37817.46       228.51 o                         
   0   4   2      67622.47      65790.65       305.14 o                         
   1   4   2      38507.61      37783.82       104.95 o                         
   2   4   2       1502.47       1268.39        44.75 o                         
   3   4   2       3780.28       3488.16        62.56 o                         
   4   4   2       6383.50       6123.17        89.97 o                         
   5   4   2       3844.57       3632.52        90.98 o                         
   6   4   2        367.25        378.42        74.51 o                         
   7   4   2        618.86        590.37        83.53 o                         
   8   4   2        210.44        335.69        83.24 o                         
   9   4   2        107.63        134.94       105.96 o                         
  -9   5   2         68.10         25.71       130.68 o                         
  -8   5   2        588.84        465.72        84.74 o                         
  -7   5   2        973.45       1074.62        75.07 o                         
  -6   5   2       2204.08       2267.87        77.29 o                         
  -5   5   2        913.72       1044.10        49.93 o                         
  -4   5   2       1107.02       1054.20        54.62 o                         
  -3   5   2       3598.57       3791.80       113.84 o                         
  -2   5   2      57709.31      63004.70       641.63 o                         
  -1   5   2      14303.70      14151.61       354.67 o                         
   0   5   2        708.32        561.97        19.38 o                         
   1   5   2      14127.37      14609.78        88.51 o                         
   2   5   2      57670.18      62712.86       269.69 o                         
   3   5   2       3561.13       3752.32        50.86 o                         
   4   5   2       1024.92        955.15        58.23 o                         
   5   5   2        885.21        955.05        67.02 o                         
   6   5   2       2190.15       2173.00        85.15 o                         
   7   5   2        966.73       1049.30        85.00 o                         
   8   5   2        586.29        551.08        88.18 o                         
   9   5   2         70.33         53.52        87.94 o                         
  -8   6   2         19.25         94.62        94.48 o                         
  -7   6   2         55.33        124.11        53.16 o                         
  -6   6   2        108.20        139.26        62.59 o                         
  -5   6   2       5720.31       5612.80        77.56 o                         
  -4   6   2       1057.80       1060.95        45.40 o                         
  -3   6   2       6780.36       7365.69        56.59 o                         
  -2   6   2        230.83        230.40        20.51 o                         
  -1   6   2      31873.26      31574.38       289.15 o                         
   0   6   2       1842.44       1389.33        22.40 o                         
   1   6   2      32399.01      31647.54       205.46 o                         
   2   6   2        238.31        262.16        21.12 o                         
   3   6   2       7180.75       7468.02        66.93 o                         
   4   6   2       1038.15        948.01        57.57 o                         
   5   6   2       5503.29       5555.44       201.53 o                         
   6   6   2         95.40         84.85        67.84 o                         
   7   6   2         60.22        131.74        74.50 o                         
   8   6   2         20.51        118.41        57.20 o                         
   9   6   2        132.21        187.06       117.72 o                         
  -8   7   2         88.10        146.23       118.06 o                         
  -7   7   2        116.17        110.52        53.84 o                         
  -6   7   2        364.92        433.02        52.91 o                         
  -5   7   2       1039.05       1033.07        50.69 o                         
  -4   7   2       2403.50       2371.89       127.04 o                         
  -3   7   2       4377.05       4762.94        48.41 o                         
  -2   7   2      13494.15      12395.43       214.04 o                         
  -1   7   2       2126.70       2330.00        33.58 o                         
   0   7   2      12063.38      12233.51        75.79 o                         
   1   7   2       2230.51       2382.05        28.78 o                         
   2   7   2      12904.70      12448.48       207.28 o                         
   3   7   2       4313.39       4658.65        48.89 o                         
   4   7   2       2386.77       2649.65        47.44 o                         
   5   7   2       1008.48        966.21        42.33 o                         
   6   7   2        411.36        477.19        54.59 o                         
   7   7   2        126.23        120.97        51.84 o                         
   8   7   2         82.43        119.45        56.20 o                         
  -8   8   2         19.65         45.59        62.45 o                         
  -7   8   2        413.84        384.10        64.81 o                         
  -6   8   2        345.28        286.85        47.50 o                         
  -5   8   2         76.42        110.49        44.61 o                         
  -4   8   2       1173.69       1131.18        38.76 o                         
  -3   8   2       3558.90       3839.43        53.33 o                         
  -2   8   2       1081.91       1132.38        25.48 o                         
  -1   8   2       1708.65       1630.78        73.84 o                         
   0   8   2        437.30        649.08        40.54 o                         
   1   8   2       1558.45       1664.84        27.98 o                         
   2   8   2       1032.07       1097.35        31.95 o                         
   3   8   2       3584.37       3833.58        55.69 o                         
   4   8   2       1162.06       1205.01        39.62 o                         
   5   8   2         92.77         87.88        36.58 o                         
   6   8   2        306.58        319.30        42.33 o                         
   7   8   2        399.35        575.34       161.42 o                         
   8   8   2         27.97         57.06        73.06 o                         
   9   8   2         30.61        225.43        83.75 o                         
  -8   9   2         34.78         68.36        66.96 o                         
  -7   9   2        129.22        100.50        50.40 o                         
  -6   9   2       1082.64       1224.16        57.31 o                         
  -5   9   2        486.04        492.96        47.31 o                         
  -4   9   2       1307.17       1380.51        51.55 o                         
  -3   9   2       1670.21       1627.40        48.94 o                         
  -2   9   2       2854.86       2886.91        47.62 o                         
  -1   9   2       1460.87       1408.40        46.54 o                         
   0   9   2       4035.86       3634.21        38.40 o                         
   1   9   2       1271.56       1412.61        28.39 o                         
   2   9   2       3011.22       2786.54        43.26 o                         
   3   9   2       1621.83       1552.67        50.53 o                         
   4   9   2       1300.38       1354.01        42.43 o                         
   5   9   2        481.39        465.45        48.72 o                         
   6   9   2       1118.39       1140.43        56.27 o                         
   7   9   2        141.76        229.46        64.70 o                         
   8   9   2         26.53         64.40        68.57 o                         
  -8  10   2         25.01        -62.76        62.76 o                         
  -7  10   2         75.66        142.72        49.86 o                         
  -6  10   2        817.06        808.53       113.86 o                         
  -5  10   2        696.09        808.50        70.27 o                         
  -4  10   2       1631.10       1561.49        53.17 o                         
  -3  10   2       2016.84       2133.80        99.25 o                         
  -2  10   2       1132.63       1179.29        52.75 o                         
  -1  10   2       4537.42       4679.31        60.50 o                         
   0  10   2       8531.76       8596.12        56.96 o                         
   1  10   2       4582.57       4839.57        70.35 o                         
   2  10   2       1097.05       1208.36        50.46 o                         
   3  10   2       2076.41       2158.04       171.89 o                         
   4  10   2       1599.22       1600.92        66.53 o                         
   5  10   2        695.64        868.78        62.49 o                         
   6  10   2        818.93        834.15        54.49 o                         
   7  10   2         68.44         90.58        79.97 o                         
   8  10   2         25.81        -49.47        77.46 o                         
  -8  11   2         58.59         27.02        63.79 o                         
  -7  11   2        223.73        195.88        51.18 o                         
  -6  11   2        386.25        486.87        51.65 o                         
  -5  11   2        137.78        161.42        54.65 o                         
  -4  11   2        148.24        135.21        43.59 o                         
  -3  11   2       8860.20       9074.79       109.92 o                         
  -2  11   2       4036.83       3949.23       136.93 o                         
  -1  11   2       1961.42       1995.08        49.03 o                         
   0  11   2          6.52         99.89        40.70 o                         
   1  11   2       1939.10       2026.45        58.77 o                         
   2  11   2       4158.02       4147.39        75.15 o                         
   3  11   2       8782.16       9086.78       107.21 o                         
   4  11   2        168.26        116.44        49.79 o                         
   5  11   2        113.31        169.82        51.61 o                         
   6  11   2        378.92        506.24        69.68 o                         
   7  11   2        198.27         98.54        64.40 o                         
   8  11   2         54.80        112.19        76.68 o                         
  -8  12   2         42.81        114.58        64.17 o                         
  -7  12   2         13.58         76.90        62.86 o                         
  -6  12   2        196.88        138.92        56.76 o                         
  -5  12   2        501.53        511.90        59.76 o                         
  -4  12   2       1371.85       1313.12        68.15 o                         
  -3  12   2          5.57         41.22        49.72 o                         
  -2  12   2        981.72       1071.48        58.64 o                         
  -1  12   2       1390.47       1531.78        97.84 o                         
   0  12   2       3124.09       3109.66        70.59 o                         
   1  12   2       1413.98       1462.33        48.49 o                         
   2  12   2        900.94       1093.20        56.73 o                         
   3  12   2          1.93         25.07        46.92 o                         
   4  12   2       1377.66       1393.57        64.01 o                         
   5  12   2        512.34        548.55        60.16 o                         
   6  12   2        184.21         98.23        82.31 o                         
   7  12   2         14.51         22.65        92.40 o                         
  -7  13   2        105.89        -13.55        57.19 o                         
  -6  13   2          9.89        -22.16        56.43 o                         
  -5  13   2        875.99        889.17        64.16 o                         
  -4  13   2        174.39        188.56        52.40 o                         
  -3  13   2        366.37        459.90        56.92 o                         
  -2  13   2         66.42         79.19        50.37 o                         
  -1  13   2       4213.26       4535.74        84.12 o                         
   0  13   2         78.86        100.11        45.83 o                         
   1  13   2       4166.93       4426.67        67.96 o                         
   2  13   2         72.01         86.00        47.98 o                         
   3  13   2        373.12        366.81        54.69 o                         
   4  13   2        184.33        246.59        50.37 o                         
   5  13   2        889.18       1057.92        70.68 o                         
   6  13   2         14.57         75.80        83.21 o                         
   7  13   2        104.98        138.10        81.13 o                         
  -7  14   2         78.87          2.31        87.12 o                         
  -6  14   2         54.46        -23.53        61.99 o                         
  -5  14   2        166.84        195.56        59.49 o                         
  -4  14   2        694.32        670.61        61.78 o                         
  -3  14   2        329.31        249.88        54.80 o                         
  -2  14   2        968.09       1021.09        62.15 o                         
  -1  14   2        134.39         79.34        71.53 o                         
   0  14   2       1440.87       1326.04        63.93 o                         
   1  14   2        150.41        137.64        42.00 o                         
   2  14   2        898.50       1033.94        88.75 o                         
   3  14   2        316.35        275.26        59.64 o                         
   4  14   2        734.55        637.48        61.75 o                         
   5  14   2        184.35        138.65        57.35 o                         
   6  14   2         56.18        -97.18        97.18 o                         
   7  14   2         72.36        -88.32        88.32 o                         
  -6  15   2         46.88        -55.98        55.98 o                         
  -5  15   2        613.24        629.34        91.76 o                         
  -4  15   2        213.48        214.78        61.89 o                         
  -3  15   2        487.06        623.63        62.86 o                         
  -2  15   2        222.65        141.95        57.03 o                         
  -1  15   2       1876.96       1951.54       103.94 o                         
   0  15   2          4.97         61.35        52.14 o                         
   1  15   2       1844.18       1868.84        58.69 o                         
   2  15   2        212.49        194.74        55.52 o                         
   3  15   2        492.92        481.02        59.66 o                         
   4  15   2        228.63        240.18        56.04 o                         
   5  15   2        592.78        654.60        65.06 o                         
   6  15   2         45.37         62.40        88.75 o                         
  -6  16   2         33.48         54.20        85.71 o                         
  -5  16   2        213.63        307.66        60.41 o                         
  -4  16   2        488.22        542.36        65.73 o                         
  -3  16   2         46.56         38.00        70.06 o                         
  -2  16   2         13.43         42.56        75.20 o                         
  -1  16   2       1023.19       1122.11        96.25 o                         
   0  16   2       1295.98       1459.88        69.77 o                         
   1  16   2       1024.95       1163.53        97.97 o                         
   2  16   2         13.79         91.50        58.93 o                         
   3  16   2         40.43         27.65        53.55 o                         
   4  16   2        476.30        552.53        61.57 o                         
   5  16   2        230.44        286.09        87.25 o                         
   6  16   2         32.42         40.91        96.91 o                         
  -6  17   2        135.94         87.09        79.73 o                         
  -5  17   2          0.06        -24.41        60.05 o                         
  -4  17   2        306.15        298.08        62.15 o                         
  -3  17   2        547.70        663.04        67.41 o                         
  -2  17   2        542.96        585.57        90.55 o                         
  -1  17   2        111.00        218.55        83.45 o                         
   0  17   2       1238.58       1345.92        83.63 o                         
   1  17   2        116.79        226.93        57.32 o                         
   2  17   2        600.80        647.51        64.88 o                         
   3  17   2        596.97        567.90       132.45 o                         
   4  17   2        315.29        283.81        60.31 o                         
   5  17   2          1.07         98.21        88.21 o                         
  -5  18   2         55.51         48.23        58.43 o                         
  -4  18   2        105.52        196.86        61.88 o                         
  -3  18   2        141.10        118.61       164.70 o                         
  -2  18   2        206.46        233.54        88.51 o                         
  -1  18   2         81.64        147.42        83.27 o                         
   0  18   2         31.66         64.61        58.34 o                         
   1  18   2         61.78         70.01        58.20 o                         
   2  18   2        211.44        202.13        63.30 o                         
   3  18   2        141.68        145.89        70.13 o                         
   4  18   2        112.98        168.51        89.99 o                         
   5  18   2         62.02         80.12        89.58 o                         
  -5  19   2        104.58        111.02        85.42 o                         
  -4  19   2         45.10         47.57        94.77 o                         
  -3  19   2         33.17         82.14        84.74 o                         
  -2  19   2         79.32         -0.95        83.96 o                         
  -1  19   2         10.94         -1.63        82.86 o                         
   0  19   2        519.98        489.39        66.36 o                         
   1  19   2         11.82         43.72        81.98 o                         
   2  19   2         80.97        -12.58        81.23 o                         
   3  19   2         32.11        -22.18        61.36 o                         
   4  19   2         52.05         51.54        87.53 o                         
  -4  20   2         24.48        -88.33        88.33 o                         
  -3  20   2        116.26         20.40        85.46 o                         
  -2  20   2         66.91        157.39        89.26 o                         
  -1  20   2         63.58         64.56        91.03 o                         
   0  20   2         15.92         17.64        77.87 o                         
   1  20   2         60.11         45.89        83.26 o                         
   2  20   2         57.12        106.27        90.99 o                         
   3  20   2        126.87        126.70        64.14 o                         
  -2  21   2        144.81        241.49        96.59 o                         
  -1  21   2          3.67        -20.44        92.73 o                         
   0  21   2          4.66          4.80        91.80 o                         
   1  21   2          2.94        121.16        80.26 o                         
   2  21   2        152.32         21.71        89.33 o                         
   3  21   2          7.30        111.29        90.26 o                         
   1   0   3         66.13         89.57        18.89 o                         
   2   0   3      50212.98      55966.82       484.47 o                         
   3   0   3        533.06        525.57        46.91 o                         
   4   0   3       5807.90       5754.65       581.34 o                         
   5   0   3          3.72          5.11        60.77 o                         
   6   0   3       2286.70       2410.60        91.07 o                         
   7   0   3        125.62        143.98        75.36 o                         
   8   0   3        261.70        264.76        82.99 o                         
   9   0   3         12.88        102.92        88.05 o                         
  -9   1   3         36.46        -60.35        85.04 o                         
  -8   1   3        195.33        137.61        83.81 o                         
  -7   1   3         23.96         43.47        76.40 o                         
  -6   1   3        132.02        113.72        70.01 o                         
  -5   1   3       4620.19       4198.25       383.63 o                         
  -4   1   3       3321.07       3338.48        92.25 o                         
  -3   1   3      10662.10      10243.16       285.39 o                         
  -2   1   3       3248.39       3102.36        61.52 o                         
  -1   1   3       6428.66       5499.58        71.18 o                         
   1   1   3       5603.30       5891.03        63.18 o                         
   2   1   3       2998.54       3202.92       109.12 o                         
   3   1   3      10883.43      10677.58       139.28 o                         
   4   1   3       3024.50       3335.28        75.68 o                         
   5   1   3       4619.07       4826.53       119.91 o                         
   6   1   3        142.36        109.19        69.23 o                         
   7   1   3         18.76         44.48        73.01 o                         
   8   1   3        191.24        236.25        82.94 o                         
   9   1   3         24.44         -9.80        87.74 o                         
  -9   2   3         26.98          6.21        87.66 o                         
  -8   2   3        608.85        618.83        90.60 o                         
  -7   2   3         61.32         13.68        75.77 o                         
  -6   2   3        698.03        587.88        75.80 o                         
  -5   2   3       3877.38       3840.19       256.60 o                         
  -4   2   3       7838.19       7980.92        97.99 o                         
  -3   2   3        209.26        142.46        17.72 o                         
  -2   2   3       2834.50       2521.82       119.71 o                         
  -1   2   3       4569.21       4402.55        38.03 o                         
   0   2   3      42330.72      45197.44       167.01 o                         
   1   2   3       4790.64       4583.92        58.75 o                         
   2   2   3       2768.69       2643.37        29.58 o                         
   3   2   3        161.63        145.34        17.22 o                         
   4   2   3       7905.31       8114.70        99.02 o                         
   5   2   3       3749.25       3866.46        89.29 o                         
   6   2   3        674.73        684.85        76.49 o                         
   7   2   3         50.79         40.80        74.45 o                         
   8   2   3        610.68        658.09        86.43 o                         
   9   2   3         35.83         14.45        86.60 o                         
  -9   3   3         33.98        -28.06        85.02 o                         
  -8   3   3         70.42         66.22        81.27 o                         
  -7   3   3       3275.62       3151.53       105.93 o                         
  -6   3   3        637.22        582.93       175.13 o                         
  -5   3   3       1966.90       2024.96        75.35 o                         
  -4   3   3       1656.16       1762.44        61.77 o                         
  -3   3   3      16938.62      17575.76       162.30 o                         
  -2   3   3      22717.14      25296.92       195.02 o                         
  -1   3   3      18564.24      19257.64        54.60 o                         
   0   3   3       2377.40       2163.28        56.07 o                         
   1   3   3      19127.92      19230.44        74.61 o                         
   2   3   3      22507.72      24383.50        79.96 o                         
   3   3   3      16954.78      17335.26       106.17 o                         
   4   3   3       1723.60       1739.74        63.31 o                         
   5   3   3       1907.75       1996.02        77.37 o                         
   6   3   3        659.82        630.71       103.90 o                         
   7   3   3       3363.51       3371.98       183.72 o                         
   8   3   3         77.53        128.39        79.01 o                         
   9   3   3         31.94        -14.81        84.24 o                         
  -9   4   3        207.80        210.85        87.65 o                         
  -8   4   3          7.02          3.63        83.20 o                         
  -7   4   3         35.35         95.91        74.69 o                         
  -6   4   3       1603.66       1690.23        74.61 o                         
  -5   4   3       2370.66       2137.23        56.01 o                         
  -4   4   3       1435.54       1297.26        43.09 o                         
  -3   4   3      13032.69      13269.15        78.31 o                         
  -2   4   3      13274.79      12972.02        60.65 o                         
  -1   4   3      33430.59      31348.49       228.80 o                         
   0   4   3      30145.47      27349.88       313.87 o                         
   1   4   3      34154.59      31639.70       218.27 o                         
   2   4   3      13532.57      12862.51       129.97 o                         
   3   4   3      12804.51      13210.18       104.53 o                         
   4   4   3       1171.21       1245.64        79.55 o                         
   5   4   3       2259.98       2133.84        78.90 o                         
   6   4   3       1727.75       1789.05        87.02 o                         
   7   4   3         35.18         32.83        78.10 o                         
   8   4   3          8.95         45.61        94.34 o                         
   9   4   3        214.55        130.32        81.71 o                         
  -9   5   3        193.91        210.59        98.86 o                         
  -8   5   3        231.21        252.15        81.53 o                         
  -7   5   3        321.44        354.73        52.68 o                         
  -6   5   3       1922.97       1825.02        61.94 o                         
  -5   5   3        787.55        875.83        48.81 o                         
  -4   5   3       5399.68       5729.55        65.42 o                         
  -3   5   3       2419.19       2285.53        41.70 o                         
  -2   5   3       1155.02        958.04        26.74 o                         
  -1   5   3      19118.05      20451.70       186.71 o                         
   0   5   3      17294.02      19166.22       195.64 o                         
   1   5   3      19275.40      20313.83       112.64 o                         
   2   5   3       1075.48        952.27        33.95 o                         
   3   5   3       2413.14       2302.25        48.29 o                         
   4   5   3       5387.65       5670.43       103.65 o                         
   5   5   3        800.44        858.07        77.83 o                         
   6   5   3       1916.55       1831.98       102.05 o                         
   7   5   3        321.01        321.06        76.09 o                         
   8   5   3        235.14        205.63        84.00 o                         
   9   5   3        184.04        144.22        90.43 o                         
  -8   6   3         22.69          3.31        77.08 o                         
  -7   6   3        925.98        816.39       124.32 o                         
  -6   6   3        225.38        230.87        49.23 o                         
  -5   6   3       1859.86       2051.98        57.43 o                         
  -4   6   3        795.78        758.55        40.03 o                         
  -3   6   3      18897.68      19030.08       143.10 o                         
  -2   6   3       1257.67       1183.94        24.80 o                         
  -1   6   3       9173.33       8844.32        64.78 o                         
   0   6   3         45.80         27.05        13.68 o                         
   1   6   3       9014.21       9073.29        42.94 o                         
   2   6   3       1288.19       1222.57        31.35 o                         
   3   6   3      18385.12      19241.87       133.55 o                         
   4   6   3        705.77        756.35        40.96 o                         
   5   6   3       1935.78       2059.13        80.84 o                         
   6   6   3        192.48        203.57        67.68 o                         
   7   6   3        941.17        873.51        83.77 o                         
   8   6   3         33.83          7.36        77.45 o                         
   9   6   3         99.77        155.75        73.74 o                         
  -8   7   3         20.59        118.99       119.15 o                         
  -7   7   3        206.65        219.70       104.67 o                         
  -6   7   3       2261.92       2271.97        84.07 o                         
  -5   7   3        126.79        110.92        43.59 o                         
  -4   7   3       4090.13       4182.87        57.46 o                         
  -3   7   3       1116.34       1132.65        32.34 o                         
  -2   7   3      14756.98      14823.99        82.32 o                         
  -1   7   3       1244.78       1135.78        35.30 o                         
   0   7   3       5385.13       4824.56       113.01 o                         
   1   7   3       1245.54       1252.18        24.79 o                         
   2   7   3      14998.18      15384.14        80.22 o                         
   3   7   3       1216.99       1189.98        33.28 o                         
   4   7   3       4032.47       4218.58        53.77 o                         
   5   7   3         86.53        114.23        35.70 o                         
   6   7   3       2270.11       2341.60        67.76 o                         
   7   7   3        188.49        192.81        55.65 o                         
   8   7   3         23.01         32.66        54.88 o                         
   9   7   3          8.03        164.67        83.99 o                         
  -8   8   3         55.12         28.78       114.54 o                         
  -7   8   3         99.11        113.76        58.82 o                         
  -6   8   3       1091.50       1103.37        69.72 o                         
  -5   8   3       2945.16       3192.46        66.33 o                         
  -4   8   3        110.09        147.74        41.32 o                         
  -3   8   3       2069.68       2091.80        38.63 o                         
  -2   8   3        139.15        109.17        18.86 o                         
  -1   8   3       5172.80       4935.94        59.17 o                         
   0   8   3      19338.87      21420.32       186.95 o                         
   1   8   3       5031.80       5013.28        42.04 o                         
   2   8   3        181.28        114.23        24.98 o                         
   3   8   3       2056.58       2101.79        46.78 o                         
   4   8   3        143.58        164.70        32.73 o                         
   5   8   3       2885.38       3009.16        55.89 o                         
   6   8   3       1070.02       1052.29        47.66 o                         
   7   8   3         93.17        118.67        56.17 o                         
   8   8   3         48.11        113.86        70.66 o                         
   9   8   3         72.78        170.44        91.17 o                         
  -8   9   3         97.80        152.13       110.76 o                         
  -7   9   3         86.39         83.67        51.58 o                         
  -6   9   3        283.00        353.03        51.85 o                         
  -5   9   3        973.85        967.44        52.39 o                         
  -4   9   3       2252.91       2248.15        57.50 o                         
  -3   9   3       1216.07       1317.77        45.17 o                         
  -2   9   3       4402.40       4069.82        53.49 o                         
  -1   9   3       3764.89       3945.51        65.02 o                         
   0   9   3       7233.60       7382.20        97.61 o                         
   1   9   3       3917.77       3974.02        59.07 o                         
   2   9   3       4212.94       4047.76        55.60 o                         
   3   9   3       1373.06       1310.61        41.02 o                         
   4   9   3       2342.56       2262.34        86.51 o                         
   5   9   3       1028.47        975.36        91.38 o                         
   6   9   3        292.42        416.44        67.48 o                         
   7   9   3         65.71         48.29        66.95 o                         
   8   9   3         85.92        125.51        69.81 o                         
  -8  10   3          8.03         -7.72        49.91 o                         
  -7  10   3        245.01        200.05        50.58 o                         
  -6  10   3        524.14        430.00        50.94 o                         
  -5  10   3        317.15        393.94        48.83 o                         
  -4  10   3       3367.06       3598.85        66.37 o                         
  -3  10   3       1380.84       1447.79        46.06 o                         
  -2  10   3       2577.04       2597.47        46.95 o                         
  -1  10   3       1431.93       1431.56        51.52 o                         
   0  10   3        213.20        256.43        33.45 o                         
   1  10   3       1544.23       1386.71        35.97 o                         
   2  10   3       2529.61       2413.65        74.37 o                         
   3  10   3       1393.76       1502.48        55.72 o                         
   4  10   3       3437.90       3613.99        77.01 o                         
   5  10   3        316.24        339.86        51.41 o                         
   6  10   3        512.98        548.20        68.54 o                         
   7  10   3        246.71        378.70        67.39 o                         
   8  10   3          9.43         10.29        68.77 o                         
  -8  11   3         53.75        117.47        50.70 o                         
  -7  11   3         20.88         -8.10        49.46 o                         
  -6  11   3        164.34        166.51        48.76 o                         
  -5  11   3       1416.31       1300.56        59.43 o                         
  -4  11   3        827.31        830.33        47.52 o                         
  -3  11   3       1250.90       1231.04        61.39 o                         
  -2  11   3        443.15        467.50        49.98 o                         
  -1  11   3       4190.70       4206.75       104.58 o                         
   0  11   3       6251.58       6031.98        66.39 o                         
   1  11   3       4133.70       4163.59        58.99 o                         
   2  11   3        420.83        426.91        46.85 o                         
   3  11   3       1249.53       1198.54        58.26 o                         
   4  11   3        900.10        875.55        56.35 o                         
   5  11   3       1355.38       1331.55        64.34 o                         
   6  11   3        187.78        292.75        84.87 o                         
   7  11   3         30.33        195.37        86.40 o                         
   8  11   3         47.46         92.00        87.99 o                         
  -8  12   3         31.22        -62.09        62.09 o                         
  -7  12   3        194.30        188.85        83.78 o                         
  -6  12   3        190.25        248.12        78.98 o                         
  -5  12   3          7.15         42.27        53.11 o                         
  -4  12   3       2306.44       2216.94        76.81 o                         
  -3  12   3        811.13        984.55       106.29 o                         
  -2  12   3       4457.51       4360.71       168.36 o                         
  -1  12   3        706.57        675.53        71.13 o                         
   0  12   3       1819.29       1720.13        60.40 o                         
   1  12   3        672.98        648.45        40.86 o                         
   2  12   3       4300.09       4414.25        81.51 o                         
   3  12   3        829.70        892.90        56.07 o                         
   4  12   3       2373.83       2322.23        73.44 o                         
   5  12   3          4.87         74.02        52.38 o                         
   6  12   3        198.30        337.55        89.30 o                         
   7  12   3        200.76        235.31        91.20 o                         
  -7  13   3        137.41         46.34        60.48 o                         
  -6  13   3        545.41        697.18        64.79 o                         
  -5  13   3         85.46        124.01        56.19 o                         
  -4  13   3         15.28         51.05        53.13 o                         
  -3  13   3       1898.87       1928.83        72.18 o                         
  -2  13   3        895.10        942.85        58.88 o                         
  -1  13   3       2584.89       2615.13       102.62 o                         
   0  13   3         11.89         59.44        45.26 o                         
   1  13   3       2537.94       2692.32        57.83 o                         
   2  13   3        911.61        988.71        57.41 o                         
   3  13   3       1913.00       2002.85        69.77 o                         
   4  13   3         21.01          6.30        52.25 o                         
   5  13   3         84.81         77.85        59.64 o                         
   6  13   3        560.22        469.09       100.71 o                         
   7  13   3        138.17         80.47        84.39 o                         
  -7  14   3         23.59        -57.78        57.78 o                         
  -6  14   3        184.80        135.45        92.97 o                         
  -5  14   3        108.97        145.59        57.24 o                         
  -4  14   3       1224.85       1271.49        74.75 o                         
  -3  14   3        169.43        186.84        55.02 o                         
  -2  14   3        712.42        726.06        60.98 o                         
  -1  14   3         71.23        183.70        73.02 o                         
   0  14   3       4955.17       5373.02        94.01 o                         
   1  14   3         62.88         93.48        39.41 o                         
   2  14   3        739.77        659.45        79.11 o                         
   3  14   3        191.93        212.51        53.33 o                         
   4  14   3       1170.73       1225.93        82.57 o                         
   5  14   3        135.03         58.31        86.58 o                         
   6  14   3        182.69        120.94        87.96 o                         
   7  14   3         23.98        -68.88        88.53 o                         
  -7  15   3         42.44         40.62        87.50 o                         
  -6  15   3          8.67         31.14        67.85 o                         
  -5  15   3        426.90        568.44        93.54 o                         
  -4  15   3         45.62         13.72        57.45 o                         
  -3  15   3        686.67        660.57        63.30 o                         
  -2  15   3        345.66        445.01        81.28 o                         
  -1  15   3       1279.99       1369.37        96.81 o                         
   0  15   3       1683.18       1775.27        69.52 o                         
   1  15   3       1236.01       1396.85        54.74 o                         
   2  15   3        337.57        348.29        51.71 o                         
   3  15   3        690.38        720.92        63.46 o                         
   4  15   3         43.31         21.50        55.06 o                         
   5  15   3        417.83        330.52        94.21 o                         
   6  15   3          2.43        -93.74        93.74 o                         
  -6  16   3        204.23        327.79        73.44 o                         
  -5  16   3        114.45        103.59        59.89 o                         
  -4  16   3         12.68         41.33        53.50 o                         
  -3  16   3        236.70        272.72        62.70 o                         
  -2  16   3        367.13        497.20        82.06 o                         
  -1  16   3        472.71        412.84        85.09 o                         
   0  16   3         83.05        122.06        55.02 o                         
   1  16   3        480.40        502.09        88.26 o                         
   2  16   3        374.55        345.34        57.91 o                         
   3  16   3        233.72        278.18        55.09 o                         
   4  16   3         11.93          2.92        55.13 o                         
   5  16   3        106.00        -48.85        83.23 o                         
   6  16   3        212.81        211.56        89.63 o                         
  -6  17   3         34.86        156.36        85.35 o                         
  -5  17   3        131.64         47.54        61.04 o                         
  -4  17   3        156.26        143.53        62.93 o                         
  -3  17   3         12.82         39.63        59.70 o                         
  -2  17   3        491.39        446.81        87.57 o                         
  -1  17   3        194.71        260.82        85.32 o                         
   0  17   3        161.68        206.32        59.29 o                         
   1  17   3        195.13        165.95        60.68 o                         
   2  17   3        477.80        425.99        60.05 o                         
   3  17   3          6.36         44.27        56.41 o                         
   4  17   3        150.96        140.55        58.98 o                         
   5  17   3        122.41        137.43        93.57 o                         
  -5  18   3        232.18        209.30        68.58 o                         
  -4  18   3         55.98         39.01        59.96 o                         
  -3  18   3        182.45        288.59        89.44 o                         
  -2  18   3          5.50         35.98        81.56 o                         
  -1  18   3        564.43        591.21        90.79 o                         
   0  18   3         27.45         55.50        59.86 o                         
   1  18   3        559.10        586.85        66.72 o                         
   2  18   3          5.36         93.33        59.12 o                         
   3  18   3        195.89        214.95        61.34 o                         
   4  18   3         51.10        -41.67        89.38 o                         
  -4  19   3        202.30        144.69       130.95 o                         
  -3  19   3         17.39        -20.01        86.92 o                         
  -2  19   3        346.03        463.50        91.40 o                         
  -1  19   3          4.59         12.90        85.43 o                         
   0  19   3          9.01          3.98        59.76 o                         
   1  19   3          1.56        -57.70        57.70 o                         
   2  19   3        348.13        320.35        90.77 o                         
   3  19   3         12.71        -18.83        81.98 o                         
   4  19   3        197.88         30.93        98.66 o                         
  -3  20   3          2.82        -13.98        87.73 o                         
  -2  20   3        144.98        209.53        90.84 o                         
  -1  20   3        189.42        342.07        92.55 o                         
   0  20   3         12.53        -23.09        81.22 o                         
   1  20   3        176.89        274.50        81.29 o                         
   2  20   3        148.17        -79.99        86.45 o                         
   3  20   3          1.27        -66.01       139.74 o                         
  -2  21   3         16.65        -22.71        94.10 o                         
  -1  21   3          2.18        -45.60        85.09 o                         
   0  21   3         91.41        187.37        97.54 o                         
   1  21   3          2.12        -87.41        87.41 o                         
   2  21   3         16.17        107.44        87.97 o                         
   3  21   3        159.72        389.28        91.56 o                         
   1   0   4          1.15         24.28        29.52 o                         
   2   0   4      34318.64      37822.08       734.47 o                         
   3   0   4        217.81        317.66        38.52 o                         
   4   0   4       3325.58       3430.28        75.59 o                         
   5   0   4       1034.59        993.94        68.88 o                         
   6   0   4       2825.15       2638.71        92.28 o                         
   7   0   4          0.46         81.62        74.20 o                         
   8   0   4          0.56          6.65        78.16 o                         
   9   0   4         50.72        -25.49        89.73 o                         
  -9   1   4         45.50         28.57        85.35 o                         
  -8   1   4        238.90        276.25        82.13 o                         
  -7   1   4       3180.57       3020.48       105.45 o                         
  -6   1   4        330.11        361.34        72.17 o                         
  -5   1   4       2902.42       2784.47        82.10 o                         
  -4   1   4       1480.02       1605.72        61.15 o                         
  -3   1   4       7280.93       6955.74        77.82 o                         
  -2   1   4       4688.45       4456.96        58.48 o                         
  -1   1   4      28592.07      28212.12       131.39 o                         
   0   1   4         24.48         50.00        25.18 o                         
   1   1   4      30878.82      29725.88       138.67 o                         
   2   1   4       4479.52       4339.62        55.57 o                         
   3   1   4       7608.69       7162.39        78.97 o                         
   4   1   4       1510.43       1477.77        62.94 o                         
   5   1   4       2739.00       2757.54        83.05 o                         
   6   1   4        322.39        334.00        72.75 o                         
   7   1   4       3090.58       3128.81       104.73 o                         
   8   1   4        240.03        235.06        81.66 o                         
   9   1   4         57.07         -1.18        84.09 o                         
  -9   2   4         41.56         39.91        90.49 o                         
  -8   2   4        335.60        391.79        86.71 o                         
  -7   2   4        417.35        375.58        77.47 o                         
  -6   2   4       3025.07       3103.40        95.10 o                         
  -5   2   4        129.74         59.83        59.38 o                         
  -4   2   4       1905.99       1908.35        66.00 o                         
  -3   2   4       6282.55       6240.08        59.39 o                         
  -2   2   4      64320.07      67954.76       301.92 o                         
  -1   2   4      51510.02      54680.21       149.44 o                         
   0   2   4        967.37        864.54       134.66 o                         
   1   2   4      51786.40      54352.25       307.44 o                         
   2   2   4      64104.28      68364.66       740.78 o                         
   3   2   4       6389.18       6290.24        44.66 o                         
   4   2   4       2063.43       1962.43        64.92 o                         
   5   2   4        143.84         27.50        72.51 o                         
   6   2   4       3051.30       3241.31       214.56 o                         
   7   2   4        440.66        421.94        91.11 o                         
   8   2   4        319.60        322.49       135.40 o                         
   9   2   4         47.03         29.49        84.29 o                         
  -9   3   4         42.98        102.23        88.75 o                         
  -8   3   4         30.68         22.44        80.13 o                         
  -7   3   4         80.52        119.37        75.58 o                         
  -6   3   4        422.52        357.52        71.99 o                         
  -5   3   4       3617.10       3588.74       139.97 o                         
  -4   3   4       1442.84       1517.43        65.50 o                         
  -3   3   4       5503.12       5854.78        41.66 o                         
  -2   3   4       1159.45       1208.35        28.51 o                         
  -1   3   4      58414.89      60465.38       114.78 o                         
   0   3   4      67924.81      71413.94      1017.85 o                         
   1   3   4      57532.97      60303.84       102.15 o                         
   2   3   4       1354.66       1209.19        45.44 o                         
   3   3   4       5327.72       5895.51        47.84 o                         
   4   3   4       1683.79       1487.36        60.69 o                         
   5   3   4       3674.29       3647.63       114.00 o                         
   6   3   4        435.45        358.99        73.31 o                         
   7   3   4         62.89        130.71        78.23 o                         
   8   3   4         41.04        -42.81        81.41 o                         
   9   3   4         41.03        222.19        88.07 o                         
  -9   4   4          7.92        -64.34        83.65 o                         
  -8   4   4        152.40        167.52        85.15 o                         
  -7   4   4        332.41        306.83        73.46 o                         
  -6   4   4        812.50        783.16        52.04 o                         
  -5   4   4       1210.56       1315.68        70.69 o                         
  -4   4   4       4634.72       4455.91       261.82 o                         
  -3   4   4       9565.04       8888.92       171.69 o                         
  -2   4   4       7093.96       6291.19        81.80 o                         
  -1   4   4       8550.08       7690.93       125.83 o                         
   0   4   4         20.59        136.97        24.58 o                         
   1   4   4       7549.77       7681.18       190.75 o                         
   2   4   4       7084.36       6388.29       107.03 o                         
   3   4   4      10021.59       8908.49       166.33 o                         
   4   4   4       4413.37       4573.95        81.46 o                         
   5   4   4       1134.75       1253.86        72.60 o                         
   6   4   4        728.75        813.51        78.93 o                         
   7   4   4        301.08        309.19        80.51 o                         
   8   4   4        172.02        240.70        82.56 o                         
   9   4   4          9.90        -50.91        82.51 o                         
  -9   5   4         35.45         70.27        88.48 o                         
  -8   5   4         50.64         64.51        79.29 o                         
  -7   5   4        158.45        164.11        73.49 o                         
  -6   5   4        540.11        528.63        50.18 o                         
  -5   5   4        243.30        361.03        60.94 o                         
  -4   5   4       2639.58       2747.54        73.95 o                         
  -3   5   4       1080.17       1030.46        31.88 o                         
  -2   5   4      11928.75      13211.59        96.88 o                         
  -1   5   4        837.02        835.42        20.88 o                         
   0   5   4       2108.12       1851.95        48.44 o                         
   1   5   4       1030.48        916.67        27.00 o                         
   2   5   4      11895.33      13101.03       147.37 o                         
   3   5   4       1079.26       1050.44        30.60 o                         
   4   5   4       2710.09       2650.20        69.38 o                         
   5   5   4        263.34        225.63        61.91 o                         
   6   5   4        553.12        508.59        73.67 o                         
   7   5   4        200.85        203.77        74.35 o                         
   8   5   4         45.82         50.34        80.17 o                         
   9   5   4         37.31        139.81       109.62 o                         
  -8   6   4        195.49        247.14        78.78 o                         
  -7   6   4        481.26        476.35        53.73 o                         
  -6   6   4        896.74       1003.85        54.88 o                         
  -5   6   4       1416.78       1339.44        92.50 o                         
  -4   6   4        347.92        305.65        36.79 o                         
  -3   6   4       8109.06       8110.95       155.42 o                         
  -2   6   4        736.94        704.70        20.24 o                         
  -1   6   4       6174.82       5785.79        63.99 o                         
   0   6   4       2893.93       2842.41        26.56 o                         
   1   6   4       6311.63       5955.43        36.33 o                         
   2   6   4        680.37        721.24        28.53 o                         
   3   6   4       8328.24       8303.86        69.34 o                         
   4   6   4        265.58        283.82        36.44 o                         
   5   6   4       1425.70       1339.60        75.51 o                         
   6   6   4        984.53        893.32        79.91 o                         
   7   6   4        480.19        497.23        79.16 o                         
   8   6   4        182.78        236.13        84.46 o                         
   9   6   4         42.84        191.14        69.34 o                         
  -8   7   4        445.84        446.18       123.35 o                         
  -7   7   4        754.56        933.01       240.11 o                         
  -6   7   4        772.97        881.40        88.24 o                         
  -5   7   4        238.85        295.09        45.06 o                         
  -4   7   4      12221.57      12336.12       204.22 o                         
  -3   7   4        233.10        217.67        28.16 o                         
  -2   7   4       3510.27       3239.21       125.53 o                         
  -1   7   4       4127.59       4386.67        56.82 o                         
   0   7   4      16687.40      16705.50        60.54 o                         
   1   7   4       4018.94       4473.70        64.33 o                         
   2   7   4       3630.95       3371.28        67.05 o                         
   3   7   4        301.08        289.42        46.41 o                         
   4   7   4      12377.34      12865.17        96.88 o                         
   5   7   4        265.20        328.04        45.18 o                         
   6   7   4        762.07        921.35        79.55 o                         
   7   7   4        703.33        766.67        83.52 o                         
   8   7   4        446.55        564.22        67.78 o                         
   9   7   4         14.95        111.54       175.93 o                         
  -8   8   4         52.08         65.23       117.51 o                         
  -7   8   4       1044.25       1106.05        72.13 o                         
  -6   8   4        327.04        258.22        61.91 o                         
  -5   8   4        676.73        833.33        54.35 o                         
  -4   8   4       1377.26       1431.84        49.17 o                         
  -3   8   4      13229.72      13812.55        94.76 o                         
  -2   8   4        172.35        186.96        30.07 o                         
  -1   8   4      11679.51      11877.63       123.22 o                         
   0   8   4        237.50        214.01        21.70 o                         
   1   8   4      11851.83      11701.47        90.61 o                         
   2   8   4        250.03        220.70        27.39 o                         
   3   8   4      13228.82      13910.15       257.23 o                         
   4   8   4       1357.01       1442.23        46.65 o                         
   5   8   4        693.97        903.42        52.51 o                         
   6   8   4        308.24        235.87        52.02 o                         
   7   8   4       1071.35       1145.69        92.34 o                         
   8   8   4         58.73        108.57        75.50 o                         
  -8   9   4        111.00        140.36        72.89 o                         
  -7   9   4         97.87         76.98        61.18 o                         
  -6   9   4       1198.45       1187.18        56.54 o                         
  -5   9   4       1995.28       1846.35        89.28 o                         
  -4   9   4       2701.45       2713.30        59.57 o                         
  -3   9   4       1501.12       1588.32        47.73 o                         
  -2   9   4       2983.43       2932.27        49.24 o                         
  -1   9   4       2955.00       2892.82        70.73 o                         
   0   9   4      21188.10      20359.97       133.02 o                         
   1   9   4       2891.20       3083.72        39.34 o                         
   2   9   4       2841.59       2890.22        45.41 o                         
   3   9   4       1675.69       1528.32        42.84 o                         
   4   9   4       2702.55       2862.17        56.81 o                         
   5   9   4       1864.44       1734.64        53.89 o                         
   6   9   4       1198.56       1296.41        76.59 o                         
   7   9   4         91.06         83.31        66.91 o                         
   8   9   4        109.99        130.01        66.08 o                         
  -8  10   4        133.65         75.38        71.34 o                         
  -7  10   4        296.77        191.44        52.05 o                         
  -6  10   4         92.28         85.21        48.50 o                         
  -5  10   4       1185.63       1167.45        55.84 o                         
  -4  10   4        661.34        738.13        48.11 o                         
  -3  10   4       1950.46       1832.10        57.31 o                         
  -2  10   4        997.60       1028.21        58.85 o                         
  -1  10   4       4459.13       4694.78       103.49 o                         
   0  10   4       7985.42       8820.04        88.91 o                         
   1  10   4       4620.34       4517.79        82.87 o                         
   2  10   4       1047.53        934.30        55.12 o                         
   3  10   4       1917.77       1868.96        57.64 o                         
   4  10   4        703.39        743.24        54.14 o                         
   5  10   4       1146.00       1336.35        61.60 o                         
   6  10   4         80.75          9.45        73.24 o                         
   7  10   4        278.45        362.76        85.01 o                         
   8  10   4        133.09        -16.32        87.53 o                         
  -8  11   4         48.68         87.58        78.64 o                         
  -7  11   4        411.44        269.54        68.64 o                         
  -6  11   4        151.72        152.63        47.44 o                         
  -5  11   4        424.99        352.30        48.32 o                         
  -4  11   4        207.65        166.14        70.78 o                         
  -3  11   4       1742.90       1771.38        65.24 o                         
  -2  11   4        513.36        517.07        95.27 o                         
  -1  11   4        873.92        859.47        73.27 o                         
   0  11   4        655.74        571.16        35.49 o                         
   1  11   4        884.85        837.90        38.31 o                         
   2  11   4        537.22        478.77        69.96 o                         
   3  11   4       1757.80       1662.45        60.53 o                         
   4  11   4        190.15        195.51        47.95 o                         
   5  11   4        477.25        381.88        86.33 o                         
   6  11   4        181.74        157.06        81.45 o                         
   7  11   4        422.23        398.43        92.62 o                         
   8  11   4         55.47         55.47        86.35 o                         
  -8  12   4        118.34         41.83        70.35 o                         
  -7  12   4          5.68        -44.47        79.21 o                         
  -6  12   4        193.66        170.81        57.56 o                         
  -5  12   4        460.55        492.00        58.89 o                         
  -4  12   4        283.57        309.17        55.50 o                         
  -3  12   4        140.83        132.83        53.10 o                         
  -2  12   4       5904.73       5958.23        94.72 o                         
  -1  12   4       1492.43       1434.96        81.14 o                         
   0  12   4       2630.75       2491.38        51.78 o                         
   1  12   4       1565.31       1561.36        46.34 o                         
   2  12   4       6109.38       6136.37        89.14 o                         
   3  12   4        127.40        144.32        47.17 o                         
   4  12   4        284.54        280.78        51.78 o                         
   5  12   4        434.26        675.30        91.93 o                         
   6  12   4        143.96         -1.01        89.30 o                         
   7  12   4          3.29        -91.41        91.41 o                         
  -7  13   4         37.60         54.79        97.25 o                         
  -6  13   4        222.05        210.10        60.50 o                         
  -5  13   4        972.99       1075.20        69.55 o                         
  -4  13   4        189.29        285.30        57.50 o                         
  -3  13   4       4077.38       4316.27        92.01 o                         
  -2  13   4        725.82        713.73        58.11 o                         
  -1  13   4       5446.88       5780.47       133.24 o                         
   0  13   4       1172.79       1128.48        64.28 o                         
   1  13   4       5505.22       5719.68        74.16 o                         
   2  13   4        710.37        675.42        54.76 o                         
   3  13   4       4123.64       4213.00       126.02 o                         
   4  13   4        183.89        244.76        65.92 o                         
   5  13   4        946.04        907.09       101.63 o                         
   6  13   4        220.90        259.20        95.46 o                         
   7  13   4         37.88         18.88        89.93 o                         
  -7  14   4         17.25         70.98        57.32 o                         
  -6  14   4        203.54        291.35        62.70 o                         
  -5  14   4        255.41        257.67        85.46 o                         
  -4  14   4         99.39        172.96        59.44 o                         
  -3  14   4         17.33         26.36        55.22 o                         
  -2  14   4       3749.25       3850.93       124.01 o                         
  -1  14   4        355.54        474.73        78.85 o                         
   0  14   4        355.48        527.45        56.75 o                         
   1  14   4        342.90        369.10        44.26 o                         
   2  14   4       3517.59       3785.44        88.62 o                         
   3  14   4         26.72         40.15        49.71 o                         
   4  14   4        111.38        106.22        50.51 o                         
   5  14   4        232.09        250.43        95.03 o                         
   6  14   4        232.09        333.25        90.73 o                         
   7  14   4         12.96          3.48        94.05 o                         
  -6  15   4        118.51        171.99        84.54 o                         
  -5  15   4        249.23        284.57        62.36 o                         
  -4  15   4        432.47        371.13        64.55 o                         
  -3  15   4        519.23        599.63        97.58 o                         
  -2  15   4         26.08         36.51        72.41 o                         
  -1  15   4        874.62        958.66        90.36 o                         
   0  15   4        129.96        196.53        53.34 o                         
   1  15   4       1081.10       1103.27        52.00 o                         
   2  15   4         41.07          4.54        51.30 o                         
   3  15   4        529.18        455.40        57.90 o                         
   4  15   4        435.34        390.33        57.24 o                         
   5  15   4        288.22        287.04        91.70 o                         
   6  15   4        121.83          9.74        92.49 o                         
  -6  16   4        103.13        -57.81        57.81 o                         
  -5  16   4         95.85        115.90        58.90 o                         
  -4  16   4        194.19        206.03        63.32 o                         
  -3  16   4          6.37         -9.31        60.37 o                         
  -2  16   4         14.18         61.64        77.57 o                         
  -1  16   4        209.12        234.54        83.23 o                         
   0  16   4        594.83        579.64        60.79 o                         
   1  16   4        223.03        264.91        58.02 o                         
   2  16   4         13.99         53.46        52.67 o                         
   3  16   4          3.40        -30.92        55.08 o                         
   4  16   4        210.17        176.18        89.41 o                         
   5  16   4         88.57         53.55        87.92 o                         
   6  16   4         94.14        -15.28        90.52 o                         
  -6  17   4         35.27         52.43        91.84 o                         
  -5  17   4         29.27        145.50        58.57 o                         
  -4  17   4        289.41         99.52        61.29 o                         
  -3  17   4         71.05         26.65        81.10 o                         
  -2  17   4        198.00        328.54        80.62 o                         
  -1  17   4         46.97         20.77        81.69 o                         
   0  17   4        603.72        478.77        59.79 o                         
   1  17   4         33.71         26.82        54.36 o                         
   2  17   4        189.94        178.69        58.86 o                         
   3  17   4         46.89        -31.30        50.80 o                         
   4  17   4        297.30        271.09        96.94 o                         
   5  17   4         29.28        152.49        88.43 o                         
  -5  18   4         36.62         33.11        63.17 o                         
  -4  18   4         16.42         -6.49       110.16 o                         
  -3  18   4        640.08        667.69        94.85 o                         
  -2  18   4         82.45         63.71        78.78 o                         
  -1  18   4         59.95        126.48        85.59 o                         
   0  18   4          0.54          7.67        57.69 o                         
   1  18   4         33.67         99.20        56.78 o                         
   2  18   4         77.30         90.52        60.06 o                         
   3  18   4        635.33        541.05        68.47 o                         
   4  18   4         15.63         68.14        82.04 o                         
  -4  19   4        232.72        134.75       106.34 o                         
  -3  19   4         31.01         17.74        84.91 o                         
  -2  19   4        116.13         53.61        84.81 o                         
  -1  19   4         37.91         83.67        83.83 o                         
   0  19   4        101.18         59.13        85.47 o                         
   1  19   4         32.78         58.15        56.40 o                         
   2  19   4        122.27        168.61        59.00 o                         
   3  19   4         39.43         60.55        61.43 o                         
   4  19   4        220.53        132.37        94.72 o                         
  -3  20   4        155.05        279.87        94.80 o                         
  -2  20   4         59.55          1.04        89.16 o                         
  -1  20   4         62.01        132.66        95.81 o                         
   0  20   4          4.60          4.75        89.61 o                         
   1  20   4         61.11         27.32        59.41 o                         
   2  20   4         58.01         -0.24        86.66 o                         
   3  20   4        143.25        290.96        63.93 o                         
  -2  21   4        150.93         37.48        94.03 o                         
  -1  21   4          5.03         38.03        92.05 o                         
   0  21   4          5.80         79.46        83.04 o                         
   1  21   4          3.77        216.73        88.73 o                         
   2  21   4        148.82        242.21        99.02 o                         
   1  22   4         67.00         68.34        90.80 o                         
   1   0   5        725.47        766.69        40.65 o                         
   2   0   5       4147.79       4406.93        53.41 o                         
   3   0   5       1212.71        933.27        43.69 o                         
   4   0   5        505.04        466.90        53.27 o                         
   5   0   5          8.65         35.31        61.48 o                         
   6   0   5       1870.74       1822.06        89.00 o                         
   7   0   5        642.84        686.50       135.81 o                         
   8   0   5        279.67        236.65        80.89 o                         
   9   0   5         37.67         83.39        86.12 o                         
  -9   1   5          4.39        -37.25        87.64 o                         
  -8   1   5        347.75        357.18        81.74 o                         
  -7   1   5       2163.70       2319.52       109.69 o                         
  -6   1   5        451.53        515.84        75.20 o                         
  -5   1   5        804.52        636.68        65.17 o                         
  -4   1   5       1532.63       1608.59       111.94 o                         
  -3   1   5       5540.69       4723.68       110.02 o                         
  -2   1   5        773.69        660.89        21.81 o                         
  -1   1   5      28254.58      24146.30       134.09 o                         
   0   1   5         57.58        132.92        20.08 o                         
   1   1   5      27827.02      26005.34       141.62 o                         
   2   1   5        647.08        715.93        35.17 o                         
   3   1   5       5210.67       4816.41        70.53 o                         
   4   1   5       1702.37       1609.22       101.36 o                         
   5   1   5        692.34        768.65        67.53 o                         
   6   1   5        477.00        373.37        75.04 o                         
   7   1   5       2171.99       2286.33       100.10 o                         
   8   1   5        368.77        357.22        82.08 o                         
   9   1   5          5.70        108.67        85.97 o                         
  -9   2   5        165.14        113.37        85.60 o                         
  -8   2   5         55.95         68.62        80.36 o                         
  -7   2   5         77.53        100.76        74.89 o                         
  -6   2   5        349.99        233.61        74.65 o                         
  -5   2   5       1073.30        959.42        66.73 o                         
  -4   2   5      28086.13      29572.66       302.08 o                         
  -3   2   5        709.18        631.74        28.38 o                         
  -2   2   5       6912.59       7131.14        61.06 o                         
  -1   2   5      46110.96      48215.77       205.52 o                         
   0   2   5      46238.49      46843.36       416.90 o                         
   1   2   5      45249.66      48047.44       114.29 o                         
   2   2   5       6743.21       6805.44        96.19 o                         
   3   2   5        707.82        580.75        42.80 o                         
   4   2   5      27943.95      29550.42       431.54 o                         
   5   2   5       1079.71        997.44        71.72 o                         
   6   2   5        321.82        346.46        75.44 o                         
   7   2   5         95.57         62.57        76.99 o                         
   8   2   5         46.26         61.82        82.79 o                         
   9   2   5        160.61         75.93        86.12 o                         
  -9   3   5         35.74         59.16       140.92 o                         
  -8   3   5        310.48        240.72        82.44 o                         
  -7   3   5        248.02        249.23        74.66 o                         
  -6   3   5        492.09        615.23        90.03 o                         
  -5   3   5        201.04        217.37        39.46 o                         
  -4   3   5       3062.33       2821.87        38.26 o                         
  -3   3   5      14855.24      15169.88       189.12 o                         
  -2   3   5        817.73        778.04        24.81 o                         
  -1   3   5      87927.02      92106.92       171.06 o                         
   0   3   5         44.49         94.06        21.72 o                         
   1   3   5      87576.88      91683.16       487.06 o                         
   2   3   5        832.86        837.63        26.23 o                         
   3   3   5      14758.92      15090.80       101.40 o                         
   4   3   5       3046.03       2795.56        82.85 o                         
   5   3   5        248.66        206.34        64.28 o                         
   6   3   5        537.38        469.63        74.73 o                         
   7   3   5        214.69        240.16        78.85 o                         
   8   3   5        283.96        272.77        82.40 o                         
   9   3   5         33.03         30.09        87.08 o                         
  -9   4   5        103.03         39.77        87.16 o                         
  -8   4   5         85.43         89.33        83.21 o                         
  -7   4   5          8.53         87.88        72.76 o                         
  -6   4   5         30.38          3.18        41.33 o                         
  -5   4   5       2790.60       2483.60        55.71 o                         
  -4   4   5       3839.56       3480.71        66.79 o                         
  -3   4   5       3873.68       4022.32        50.45 o                         
  -2   4   5       4313.99       4090.11        74.68 o                         
  -1   4   5      12388.45      11725.02       119.49 o                         
   0   4   5       5496.98       4527.30        36.39 o                         
   1   4   5      12913.31      11891.40       228.04 o                         
   2   4   5       4346.57       4212.46        49.14 o                         
   3   4   5       4067.24       3810.19        53.71 o                         
   4   4   5       3841.85       3722.26       101.85 o                         
   5   4   5       2692.61       2541.37        84.64 o                         
   6   4   5         51.29         78.88        70.90 o                         
   7   4   5          8.92         79.90        77.19 o                         
   8   4   5         80.28         64.31        79.08 o                         
   9   4   5        108.07        147.93        85.29 o                         
  -9   5   5         33.23          1.71       116.03 o                         
  -8   5   5          0.67         40.06        78.50 o                         
  -7   5   5         11.17         43.92        73.29 o                         
  -6   5   5        350.88        391.10        46.44 o                         
  -5   5   5        668.69        724.20        45.44 o                         
  -4   5   5        200.82        308.36        35.90 o                         
  -3   5   5       3809.51       3857.29        39.82 o                         
  -2   5   5       1366.83       1179.20        22.72 o                         
  -1   5   5         73.68         93.98        16.69 o                         
   0   5   5       5307.92       5789.78        50.58 o                         
   1   5   5         59.13        116.52        13.83 o                         
   2   5   5       1226.51       1201.34        26.92 o                         
   3   5   5       3596.09       3856.16        43.28 o                         
   4   5   5        257.93        298.85        53.25 o                         
   5   5   5        780.36        706.55        68.59 o                         
   6   5   5        387.28        379.84        72.66 o                         
   7   5   5         10.02         24.29        73.04 o                         
   8   5   5          0.57        -38.33        77.94 o                         
   9   5   5         35.54        145.95       124.98 o                         
  -8   6   5        353.91        272.54       130.25 o                         
  -7   6   5          7.63         36.45        72.10 o                         
  -6   6   5        857.46        816.01        51.03 o                         
  -5   6   5       1404.46       1371.73        51.56 o                         
  -4   6   5       2623.67       2665.25        51.89 o                         
  -3   6   5       2557.91       2546.85        36.89 o                         
  -2   6   5       2253.17       2186.15        27.69 o                         
  -1   6   5       4248.84       4423.82        77.81 o                         
   0   6   5        802.88        677.90        18.69 o                         
   1   6   5       4543.51       4565.95        33.10 o                         
   2   6   5       2021.93       2182.58        30.30 o                         
   3   6   5       2798.35       2546.17        39.74 o                         
   4   6   5       2795.33       2656.16        53.53 o                         
   5   6   5       1443.70       1373.79        73.23 o                         
   6   6   5        857.14        721.33        77.56 o                         
   7   6   5          3.40        -34.49        74.47 o                         
   8   6   5        335.41        352.09        85.39 o                         
   9   6   5         15.55        138.19       123.81 o                         
  -8   7   5        314.81        368.80       127.01 o                         
  -7   7   5        618.38        794.65       123.84 o                         
  -6   7   5       3650.61       3573.11       237.21 o                         
  -5   7   5       1192.44       1285.08        50.61 o                         
  -4   7   5       1429.14       1463.00        66.32 o                         
  -3   7   5       2882.45       2904.87        59.50 o                         
  -2   7   5      35188.18      36571.02       194.15 o                         
  -1   7   5       1103.13       1003.50        41.59 o                         
   0   7   5       3578.47       3285.24        46.40 o                         
   1   7   5       1019.08       1048.10        22.52 o                         
   2   7   5      35374.44      36627.34       289.07 o                         
   3   7   5       2857.85       2803.40        50.06 o                         
   4   7   5       1403.23       1461.39        54.27 o                         
   5   7   5       1229.32       1228.82        50.71 o                         
   6   7   5       3727.22       3733.45       107.67 o                         
   7   7   5        633.55        777.47        84.02 o                         
   8   7   5        301.78        352.55        85.70 o                         
   9   7   5        195.21        255.22        75.37 o                         
  -8   8   5          2.36        -36.69       115.87 o                         
  -7   8   5         97.19         85.10        62.90 o                         
  -6   8   5        405.46        418.02        66.05 o                         
  -5   8   5       8509.43       8828.35        97.18 o                         
  -4   8   5         46.71         49.06        39.50 o                         
  -3   8   5       4970.79       5113.80        85.23 o                         
  -2   8   5        333.46        334.78        25.92 o                         
  -1   8   5      31579.84      31443.11       239.87 o                         
   0   8   5       7561.51       8557.03        66.93 o                         
   1   8   5      31447.08      31482.75       199.83 o                         
   2   8   5        374.29        298.99        27.64 o                         
   3   8   5       4999.87       5083.39        59.13 o                         
   4   8   5         49.03         47.88        36.28 o                         
   5   8   5       8462.81       8919.14        91.00 o                         
   6   8   5        447.67        447.61        54.50 o                         
   7   8   5         89.32         68.20        55.33 o                         
   8   8   5          3.29         76.98        69.18 o                         
  -8   9   5        140.81        224.42        73.39 o                         
  -7   9   5         86.09         53.24        74.48 o                         
  -6   9   5       1209.62       1230.29        67.47 o                         
  -5   9   5        598.56        544.96        49.35 o                         
  -4   9   5        940.91        985.10        49.40 o                         
  -3   9   5       4799.64       4587.16        64.70 o                         
  -2   9   5      14283.93      13727.05       120.41 o                         
  -1   9   5       1195.26       1228.10       131.58 o                         
   0   9   5        596.58        978.02        64.42 o                         
   1   9   5       1253.85       1381.90        40.53 o                         
   2   9   5      14214.13      13898.06       166.51 o                         
   3   9   5       4486.90       4425.65        59.12 o                         
   4   9   5        880.81        966.34        44.58 o                         
   5   9   5        577.14        588.57        62.08 o                         
   6   9   5       1165.36       1357.74       101.85 o                         
   7   9   5        115.63        151.01        87.20 o                         
   8   9   5        147.98        314.25        88.25 o                         
  -8  10   5         34.40         78.58        75.84 o                         
  -7  10   5        167.38        169.90        50.70 o                         
  -6  10   5         10.96         16.11        46.73 o                         
  -5  10   5        453.29        442.54        50.27 o                         
  -4  10   5        683.91        673.46        46.98 o                         
  -3  10   5        308.14        413.62        53.64 o                         
  -2  10   5       1339.14       1463.27        56.55 o                         
  -1  10   5       2697.00       2649.21        87.86 o                         
   0  10   5       2152.22       2021.81        44.65 o                         
   1  10   5       2657.91       2629.22        43.58 o                         
   2  10   5       1346.65       1428.73        35.47 o                         
   3  10   5        303.19        434.96        39.41 o                         
   4  10   5        580.56        633.62        51.77 o                         
   5  10   5        507.28        622.56        91.54 o                         
   6  10   5         16.10        -78.87        78.87 o                         
   7  10   5        152.47        145.52        89.63 o                         
   8  10   5         32.21        213.03        92.48 o                         
  -8  11   5         25.46         21.16        80.77 o                         
  -7  11   5        195.67        178.80        50.22 o                         
  -6  11   5         52.93         62.53        46.92 o                         
  -5  11   5        334.74        230.66        48.28 o                         
  -4  11   5        744.53        657.13        57.34 o                         
  -3  11   5        824.35        709.28        56.46 o                         
  -2  11   5        490.42        404.93        67.35 o                         
  -1  11   5       1859.77       1897.03        86.83 o                         
   0  11   5        930.97       1131.81        33.11 o                         
   1  11   5       1737.58       1847.51        45.03 o                         
   2  11   5        450.64        441.71        36.16 o                         
   3  11   5        837.92        872.12        55.67 o                         
   4  11   5        703.45        622.39        53.72 o                         
   5  11   5        352.79        303.90        78.11 o                         
   6  11   5         41.93         93.14        85.53 o                         
   7  11   5        207.67        211.50        95.21 o                         
   8  11   5         24.79         23.41        86.55 o                         
  -8  12   5        140.77        117.54        96.56 o                         
  -7  12   5        111.73        237.42        57.83 o                         
  -6  12   5        808.85        802.78        98.60 o                         
  -5  12   5         60.79        -39.64        53.49 o                         
  -4  12   5       1331.05       1188.97        67.32 o                         
  -3  12   5          8.48         52.36        52.96 o                         
  -2  12   5        181.40        176.90        51.20 o                         
  -1  12   5        580.08        622.28        72.60 o                         
   0  12   5       6566.74       6363.09        72.04 o                         
   1  12   5        530.41        524.69        38.45 o                         
   2  12   5        241.98        224.01        38.21 o                         
   3  12   5         40.15         91.24        45.28 o                         
   4  12   5       1237.30       1072.75        63.55 o                         
   5  12   5         48.69        -37.16        83.19 o                         
   6  12   5        851.80        843.98       105.20 o                         
   7  12   5         98.18        217.36        91.88 o                         
  -7  13   5        250.48        298.95       133.16 o                         
  -6  13   5        150.79        264.67        94.13 o                         
  -5  13   5        420.18        378.85        62.29 o                         
  -4  13   5         78.36         48.85        53.16 o                         
  -3  13   5       4629.59       4781.96       114.95 o                         
  -2  13   5          3.73         66.51        68.82 o                         
  -1  13   5       3913.70       4187.88       120.58 o                         
   0  13   5         55.52         47.84        37.57 o                         
   1  13   5       3957.56       4172.01        75.61 o                         
   2  13   5          2.38          9.27        44.98 o                         
   3  13   5       4640.01       4826.95        88.69 o                         
   4  13   5         86.33         60.88        48.60 o                         
   5  13   5        425.71        377.39        93.95 o                         
   6  13   5        149.80        161.22        92.69 o                         
   7  13   5        252.40        248.74        87.96 o                         
  -7  14   5         11.77        153.26        59.33 o                         
  -6  14   5        490.93        465.08        64.56 o                         
  -5  14   5        132.76        104.06        56.27 o                         
  -4  14   5        770.58        824.64        65.84 o                         
  -3  14   5         77.37        137.87        85.24 o                         
  -2  14   5        203.69        244.33        80.07 o                         
  -1  14   5        472.70        493.87        78.78 o                         
   0  14   5       7010.25       7500.87       106.63 o                         
   1  14   5        477.80        523.09        44.15 o                         
   2  14   5        166.92        287.96        53.27 o                         
   3  14   5         61.91        193.62        61.24 o                         
   4  14   5        835.09        817.61       100.00 o                         
   5  14   5        125.56         22.28        98.71 o                         
   6  14   5        495.60        328.50        91.88 o                         
  -7  15   5         14.18        -80.99        80.99 o                         
  -6  15   5        129.82        146.42        62.39 o                         
  -5  15   5         14.75         92.29        70.29 o                         
  -4  15   5        355.40        355.81        60.24 o                         
  -3  15   5        768.80        776.65        63.58 o                         
  -2  15   5        406.11        344.49        84.71 o                         
  -1  15   5        233.12        286.07        81.53 o                         
   0  15   5        274.08        272.85        54.18 o                         
   1  15   5        216.11        332.65        43.48 o                         
   2  15   5        434.22        464.67        56.05 o                         
   3  15   5        771.51        801.35        61.95 o                         
   4  15   5        343.23        310.58        95.25 o                         
   5  15   5         17.39        -27.02        88.31 o                         
   6  15   5        127.57        172.06        96.51 o                         
  -6  16   5         20.74        -90.12        90.12 o                         
  -5  16   5         90.92         83.14       116.19 o                         
  -4  16   5         19.71         90.81        60.46 o                         
  -3  16   5        210.88        129.29        80.89 o                         
  -2  16   5         93.90         85.08        80.82 o                         
  -1  16   5        178.40        163.88        78.30 o                         
   0  16   5          0.44         30.89        53.74 o                         
   1  16   5        164.26        152.97        42.30 o                         
   2  16   5         87.41         61.75        63.22 o                         
   3  16   5        198.18        245.56        56.32 o                         
   4  16   5         23.72         -7.76        84.78 o                         
   5  16   5         78.04          3.72        92.00 o                         
   6  16   5         30.03          5.05        93.13 o                         
  -6  17   5         15.49        -22.52        87.38 o                         
  -5  17   5        144.98         53.84        61.49 o                         
  -4  17   5         85.80        105.15        61.13 o                         
  -3  17   5        443.78        434.68        87.48 o                         
  -2  17   5        329.97        210.51        81.27 o                         
  -1  17   5         50.89         14.89        80.04 o                         
   0  17   5          1.07        -19.28        54.66 o                         
   1  17   5         36.03         70.53        43.30 o                         
   2  17   5        316.85        204.52        57.60 o                         
   3  17   5        448.13        423.99        61.67 o                         
   4  17   5         69.90        -26.93        93.48 o                         
   5  17   5        141.38         79.10        89.24 o                         
  -5  18   5         96.83        208.24        89.19 o                         
  -4  18   5        340.21        389.05        92.51 o                         
  -3  18   5         35.71         44.33        80.85 o                         
  -2  18   5          4.29        -23.13        83.47 o                         
  -1  18   5        288.73        203.25        88.26 o                         
   0  18   5       1498.62       1318.08       111.43 o                         
   1  18   5        284.55        333.47       113.55 o                         
   2  18   5          5.13         21.80        57.29 o                         
   3  18   5         27.31         84.74        61.26 o                         
   4  18   5        338.88        438.02        97.61 o                         
  -4  19   5         59.87         68.56        92.23 o                         
  -3  19   5         41.47         77.63        83.12 o                         
  -2  19   5        427.91        528.39        97.94 o                         
  -1  19   5        169.20         81.85        89.27 o                         
   0  19   5         55.57         89.02        90.77 o                         
   1  19   5        171.93        179.82        96.71 o                         
   2  19   5        408.44        448.20        65.05 o                         
   3  19   5         39.27        190.47        87.50 o                         
   4  19   5         60.40        142.29        96.54 o                         
  -3  20   5          4.78         27.21        90.18 o                         
  -2  20   5         20.07         50.12        84.24 o                         
  -1  20   5        198.25        269.61        96.30 o                         
   0  20   5         43.89         19.63        87.87 o                         
   1  20   5        176.14        309.59        64.20 o                         
   2  20   5         22.33         37.46        85.12 o                         
   3  20   5          3.43        156.82        96.38 o                         
  -1  21   5         16.35         81.02        96.27 o                         
   0  21   5          9.09         37.10        87.22 o                         
   1  21   5         16.14         86.04       122.74 o                         
   2  21   5          5.53          2.04        94.45 o                         
   0   0   6       8202.12       9227.41        82.39 o                         
   1   0   6        262.91        178.40        37.91 o                         
   2   0   6       3027.22       3334.73        74.06 o                         
   3   0   6        249.45        332.40        39.74 o                         
   4   0   6       1422.67       1570.39        62.92 o                         
   5   0   6       1253.62       1299.15        83.78 o                         
   6   0   6       2177.91       2363.03       156.61 o                         
   7   0   6         95.47          2.81        75.42 o                         
   8   0   6        140.15        216.77        82.82 o                         
   9   0   6         47.35         -3.94        83.76 o                         
  -9   1   6         48.14         37.35        88.29 o                         
  -8   1   6        114.44        118.51        80.03 o                         
  -7   1   6        279.91        331.72        79.68 o                         
  -6   1   6        547.33        472.17        74.25 o                         
  -5   1   6       3624.07       3491.02       165.60 o                         
  -4   1   6        415.27        408.12        31.46 o                         
  -3   1   6       3508.38       3140.13        40.24 o                         
  -2   1   6       2862.62       2678.12        49.60 o                         
  -1   1   6      19718.68      17722.24       119.91 o                         
   0   1   6        104.81        104.89        23.09 o                         
   1   1   6      19833.24      18563.40       128.18 o                         
   2   1   6       2854.21       2651.98        69.18 o                         
   3   1   6       3028.21       3312.71       110.15 o                         
   4   1   6        408.67        392.13        51.61 o                         
   5   1   6       3862.90       3559.21       123.92 o                         
   6   1   6        526.84        559.93        76.81 o                         
   7   1   6        310.38        293.79        79.06 o                         
   8   1   6         98.33        128.02        80.28 o                         
   9   1   6         64.77          0.93        85.04 o                         
  -9   2   6         37.46         26.96        82.66 o                         
  -8   2   6        512.11        444.98        86.88 o                         
  -7   2   6         35.84         -4.10        74.11 o                         
  -6   2   6       2181.95       2188.93        93.58 o                         
  -5   2   6        196.59        236.11        38.68 o                         
  -4   2   6       3271.01       3393.71        51.42 o                         
  -3   2   6      12221.88      12749.44        72.76 o                         
  -2   2   6      35366.73      36790.62       300.79 o                         
  -1   2   6       5850.58       6265.72        75.82 o                         
   0   2   6         10.05         86.83        25.82 o                         
   1   2   6       6072.57       6254.91        45.57 o                         
   2   2   6      35345.93      37276.67       208.67 o                         
   3   2   6      12422.75      12677.43       230.27 o                         
   4   2   6       3255.60       3392.27        82.76 o                         
   5   2   6        215.17        256.11        63.86 o                         
   6   2   6       2182.51       2364.94        91.83 o                         
   7   2   6         18.21         88.89        76.97 o                         
   8   2   6        526.95        430.78       129.93 o                         
   9   2   6         33.53        180.50        89.11 o                         
  -9   3   6        216.41        141.49        89.77 o                         
  -8   3   6        492.34        463.79        82.64 o                         
  -7   3   6        208.62        191.22        80.06 o                         
  -6   3   6       1554.52       1393.62        78.82 o                         
  -5   3   6       7155.07       7247.38        76.88 o                         
  -4   3   6       5081.39       4981.67       126.45 o                         
  -3   3   6      12161.39      12834.65        76.26 o                         
  -2   3   6       1563.29       1515.56        51.31 o                         
  -1   3   6      34714.66      36648.28       162.52 o                         
   0   3   6      33590.80      35128.19       176.63 o                         
   1   3   6      35322.16      36047.30       247.98 o                         
   2   3   6       1395.88       1538.77        37.74 o                         
   3   3   6      12143.81      12693.01       123.19 o                         
   4   3   6       5058.45       4938.06        86.37 o                         
   5   3   6       7023.54       7422.31       112.72 o                         
   6   3   6       1516.01       1547.52       111.13 o                         
   7   3   6        206.34        249.86        79.04 o                         
   8   3   6        499.91        537.67        87.68 o                         
   9   3   6        217.68        198.10        88.69 o                         
  -9   4   6         54.12        116.64        88.70 o                         
  -8   4   6         66.68        -78.58        78.58 o                         
  -7   4   6        284.08        202.99        71.87 o                         
  -6   4   6        913.70        869.76        74.13 o                         
  -5   4   6        963.36       1046.17        46.93 o                         
  -4   4   6       1098.71       1096.87        34.71 o                         
  -3   4   6      17163.32      16294.80       200.11 o                         
  -2   4   6      15332.75      13581.17        86.26 o                         
  -1   4   6       4127.59       3975.70       109.73 o                         
   0   4   6       4522.21       4783.48        83.52 o                         
   1   4   6       3843.25       3844.83       104.86 o                         
   2   4   6      14597.35      13854.22       130.99 o                         
   3   4   6      17477.88      16392.54       121.92 o                         
   4   4   6       1192.46       1108.48        60.59 o                         
   5   4   6        994.85       1117.41        71.83 o                         
   6   4   6       1021.82        878.88        79.51 o                         
   7   4   6        318.39        277.42        79.89 o                         
   8   4   6         48.52         84.86        79.59 o                         
   9   4   6         52.13        129.87        80.95 o                         
  -8   5   6         18.24         42.63        77.83 o                         
  -7   5   6        194.36        109.60        73.02 o                         
  -6   5   6        860.13        772.58        51.07 o                         
  -5   5   6        175.00        201.86        39.94 o                         
  -4   5   6        403.32        366.28        26.41 o                         
  -3   5   6        540.74        488.35        30.97 o                         
  -2   5   6        551.34        676.45        23.47 o                         
  -1   5   6       1035.07        939.60        34.61 o                         
   0   5   6       1669.83       1358.74        25.75 o                         
   1   5   6       1010.55        929.17        33.51 o                         
   2   5   6        518.19        606.86        22.25 o                         
   3   5   6        516.29        516.51        25.98 o                         
   4   5   6        433.00        351.80        30.83 o                         
   5   5   6        188.90        264.16        63.37 o                         
   6   5   6        841.41        837.72        79.99 o                         
   7   5   6        176.53        180.22        79.82 o                         
   8   5   6         21.96        133.86        79.21 o                         
   9   5   6        216.10        -42.42       114.31 o                         
  -8   6   6         71.98        139.06       129.53 o                         
  -7   6   6        373.44        375.84        98.53 o                         
  -6   6   6        671.72        720.38        51.75 o                         
  -5   6   6        244.87        199.67        43.17 o                         
  -4   6   6       1707.68       1612.69        35.68 o                         
  -3   6   6       4018.47       3835.75        41.74 o                         
  -2   6   6       2353.89       2429.78        58.82 o                         
  -1   6   6       4820.35       4690.07        61.87 o                         
   0   6   6        755.06        806.22        27.51 o                         
   1   6   6       4391.39       4648.57        41.72 o                         
   2   6   6       2472.55       2451.10        41.61 o                         
   3   6   6       3718.42       3851.02        45.78 o                         
   4   6   6       1725.87       1666.95        53.47 o                         
   5   6   6        254.69        273.88        65.07 o                         
   6   6   6        596.35        726.60        75.17 o                         
   7   6   6        371.44        342.87        79.02 o                         
   8   6   6         77.40        151.53        81.62 o                         
   9   6   6         92.03         23.53       121.33 o                         
  -8   7   6         85.47         18.88       121.74 o                         
  -7   7   6        404.89        358.74       117.69 o                         
  -6   7   6        671.17        654.41        93.08 o                         
  -5   7   6         31.78          3.60        40.57 o                         
  -4   7   6      10468.30      10468.57        85.24 o                         
  -3   7   6        164.62        193.03        23.22 o                         
  -2   7   6        255.94        244.58        31.89 o                         
  -1   7   6       2303.40       2351.53        59.87 o                         
   0   7   6      55413.23      56143.27       340.63 o                         
   1   7   6       2362.31       2300.45        37.59 o                         
   2   7   6        181.02        243.05        28.45 o                         
   3   7   6        219.04        177.83        25.63 o                         
   4   7   6      10573.90      10715.95       101.88 o                         
   5   7   6         36.03        166.57        80.51 o                         
   6   7   6        628.50        645.41        76.29 o                         
   7   7   6        463.28        520.71        80.88 o                         
   8   7   6         77.95         85.27        80.28 o                         
   9   7   6         15.96       -119.98       119.98 o                         
  -8   8   6         14.38         34.93       123.44 o                         
  -7   8   6       1022.81       1068.26       126.62 o                         
  -6   8   6        470.63        436.97        61.48 o                         
  -5   8   6       2814.46       3030.80       123.26 o                         
  -4   8   6       2042.39       1981.54        53.22 o                         
  -3   8   6      16609.29      17408.14       106.41 o                         
  -2   8   6        678.33        659.85        28.57 o                         
  -1   8   6      30157.25      31816.38       106.82 o                         
   0   8   6       1239.65       1273.63        41.24 o                         
   1   8   6      30108.42      31388.57       168.96 o                         
   2   8   6        693.55        660.83        26.96 o                         
   3   8   6      16452.32      17098.74       114.56 o                         
   4   8   6       2022.40       2195.68        67.13 o                         
   5   8   6       2754.33       3013.56       113.62 o                         
   6   8   6        452.13        510.98       102.88 o                         
   7   8   6       1012.34       1020.73        76.29 o                         
   8   8   6         14.34         34.41        68.49 o                         
  -8   9   6         76.59        117.95        72.31 o                         
  -7   9   6         90.38         -8.95        58.80 o                         
  -6   9   6        442.52        426.99        51.03 o                         
  -5   9   6        638.12        574.07        48.88 o                         
  -4   9   6       5353.25       5334.73        74.56 o                         
  -3   9   6       1164.08       1235.63        45.76 o                         
  -2   9   6        574.66        748.72        36.24 o                         
  -1   9   6       6199.15       6465.39        87.77 o                         
   0   9   6      24292.55      23607.32       311.76 o                         
   1   9   6       5967.16       6322.48        47.87 o                         
   2   9   6        651.36        845.53        48.15 o                         
   3   9   6       1140.84       1232.01        47.89 o                         
   4   9   6       5404.39       5376.93        69.74 o                         
   5   9   6        728.61        707.50        60.29 o                         
   6   9   6        509.59        449.42       175.93 o                         
   7   9   6         83.87         -4.56        68.02 o                         
   8   9   6         76.79        166.60        88.35 o                         
  -8  10   6        219.37        274.34        79.60 o                         
  -7  10   6        120.69        119.65        50.86 o                         
  -6  10   6         41.49         51.80        47.80 o                         
  -5  10   6        165.07         77.29        48.23 o                         
  -4  10   6        129.58        135.21        44.52 o                         
  -3  10   6       1187.97       1098.20       163.23 o                         
  -2  10   6       1767.07       1786.28        76.46 o                         
  -1  10   6       1917.76       2007.53        81.40 o                         
   0  10   6        196.23        326.39        26.69 o                         
   1  10   6       1780.75       2096.11        37.24 o                         
   2  10   6       1679.37       1672.46        62.12 o                         
   3  10   6       1216.41       1277.75        42.93 o                         
   4  10   6        111.39        198.11        45.46 o                         
   5  10   6        140.88         65.38        79.82 o                         
   6  10   6         47.02        131.31        87.76 o                         
   7  10   6        107.18        150.99        86.98 o                         
   8  10   6        222.25        174.39       101.93 o                         
  -8  11   6        215.28        161.81        72.26 o                         
  -7  11   6        185.45        106.34        50.49 o                         
  -6  11   6        258.23        193.90        49.46 o                         
  -5  11   6        432.24        379.95        58.76 o                         
  -4  11   6        575.47        565.47        64.24 o                         
  -3  11   6        366.56        308.62        64.57 o                         
  -2  11   6       1214.97       1263.92        70.13 o                         
  -1  11   6        875.35        930.48        74.49 o                         
   0  11   6          0.35         18.01        25.85 o                         
   1  11   6        925.12        909.21        39.38 o                         
   2  11   6       1314.97       1271.39        57.41 o                         
   3  11   6        390.93        423.09        47.77 o                         
   4  11   6        531.48        511.28        51.19 o                         
   5  11   6        369.68        518.24        88.48 o                         
   6  11   6        221.45        163.30        89.68 o                         
   7  11   6        175.99        146.44        94.03 o                         
  -8  12   6        102.77        149.08        87.78 o                         
  -7  12   6        124.35        297.83        60.26 o                         
  -6  12   6       1694.46       1455.50        74.75 o                         
  -5  12   6        118.45        180.31        54.43 o                         
  -4  12   6        506.21        597.40        58.30 o                         
  -3  12   6          9.56         -3.53        50.66 o                         
  -2  12   6       5257.70       4925.86       127.10 o                         
  -1  12   6          8.75         58.23        63.04 o                         
   0  12   6          0.13         56.75        33.76 o                         
   1  12   6          6.79         25.19        33.64 o                         
   2  12   6       5151.60       5069.09       110.49 o                         
   3  12   6         15.61          4.85        52.91 o                         
   4  12   6        519.03        638.26        90.32 o                         
   5  12   6        100.69        191.96        86.22 o                         
   6  12   6       1726.45       1449.36       117.68 o                         
   7  12   6        124.00        111.16        87.95 o                         
  -7  13   6         26.12        -53.29        59.36 o                         
  -6  13   6        160.22        181.96        59.64 o                         
  -5  13   6       1905.88       1887.22        78.47 o                         
  -4  13   6        111.15        214.62        56.93 o                         
  -3  13   6        317.08        441.45        59.47 o                         
  -2  13   6        191.83        140.10        70.23 o                         
  -1  13   6       3571.59       3861.59       119.58 o                         
   0  13   6         15.99         43.42        35.32 o                         
   1  13   6       3591.60       3627.49        63.83 o                         
   2  13   6        214.04        144.51        37.77 o                         
   3  13   6        349.01        483.36        57.02 o                         
   4  13   6        111.29         87.52        82.15 o                         
   5  13   6       1918.28       1720.89       115.43 o                         
   6  13   6        158.63        297.32        98.69 o                         
   7  13   6         26.07         29.13       102.65 o                         
  -7  14   6         14.81         41.31        87.23 o                         
  -6  14   6        171.30        200.23       118.58 o                         
  -5  14   6         55.10         48.45        58.41 o                         
  -4  14   6        789.82        774.28        62.72 o                         
  -3  14   6        273.83        302.03        59.37 o                         
  -2  14   6       2995.14       3351.13       119.79 o                         
  -1  14   6        165.71        166.04        74.15 o                         
   0  14   6        203.60        400.05        56.02 o                         
   1  14   6        164.84        100.03        39.23 o                         
   2  14   6       3354.95       3419.63       128.37 o                         
   3  14   6        279.21        303.00        52.13 o                         
   4  14   6        742.80        725.72       101.15 o                         
   5  14   6         50.90         -1.89        88.95 o                         
   6  14   6        159.62        107.49        94.77 o                         
  -6  15   6          7.98        103.29        60.83 o                         
  -5  15   6        236.31        319.77        62.39 o                         
  -4  15   6        153.50        175.67        58.03 o                         
  -3  15   6         57.35        173.82        80.52 o                         
  -2  15   6        103.91        101.99        75.72 o                         
  -1  15   6        689.87        772.95        84.18 o                         
   0  15   6         44.18         99.95        49.87 o                         
   1  15   6        694.70        789.68        54.47 o                         
   2  15   6        115.07         26.44        51.47 o                         
   3  15   6         57.18        163.10        53.94 o                         
   4  15   6        148.19         77.48        90.01 o                         
   5  15   6        215.09        223.21        94.45 o                         
   6  15   6          8.56        -27.72        91.90 o                         
  -6  16   6          2.13         59.77        62.26 o                         
  -5  16   6        107.32         82.45        62.39 o                         
  -4  16   6         93.45         78.85       103.08 o                         
  -3  16   6        188.07        172.00        84.11 o                         
  -2  16   6        300.55        270.14        82.76 o                         
  -1  16   6         70.46         56.03        75.39 o                         
   0  16   6        115.18         89.56        75.27 o                         
   1  16   6         65.77         56.90        40.77 o                         
   2  16   6        301.58        324.16        55.06 o                         
   3  16   6        202.61        140.46        53.85 o                         
   4  16   6         82.90         16.49        84.22 o                         
   5  16   6        107.57        105.62        88.96 o                         
  -5  17   6         24.37        161.74        61.80 o                         
  -4  17   6         22.32         37.73        80.71 o                         
  -3  17   6        368.96        512.10        88.22 o                         
  -2  17   6        189.26        142.90        83.34 o                         
  -1  17   6        130.33        147.02        79.66 o                         
   0  17   6         88.63        106.58        76.00 o                         
   1  17   6        155.02        141.65        45.17 o                         
   2  17   6        192.15        146.84        56.35 o                         
   3  17   6        400.06        330.31        88.00 o                         
   4  17   6         17.64         43.11        90.88 o                         
   5  17   6         24.87        -85.15        85.15 o                         
  -5  18   6          1.54        -80.24        88.10 o                         
  -4  18   6         65.87        162.82        87.66 o                         
  -3  18   6        160.26        207.47        86.69 o                         
  -2  18   6        423.30        415.22        90.44 o                         
  -1  18   6        742.99        708.53        95.82 o                         
   0  18   6         14.90         97.49        82.18 o                         
   1  18   6        753.31        790.92        66.11 o                         
   2  18   6        421.17        281.04        59.84 o                         
   3  18   6        160.77         79.32        92.21 o                         
   4  18   6         62.62         60.21        88.61 o                         
  -4  19   6        237.79        371.61       102.06 o                         
  -3  19   6        125.82         85.70        92.30 o                         
  -2  19   6         37.35         73.16        87.38 o                         
  -1  19   6         64.48         93.51        89.32 o                         
   0  19   6        980.08        874.95       102.71 o                         
   1  19   6         68.27         57.97        58.63 o                         
   2  19   6         34.51        206.23       137.15 o                         
   3  19   6        125.08        232.21        92.85 o                         
   4  19   6        242.93        167.63       105.67 o                         
  -2  20   6        154.56        183.53        97.99 o                         
  -1  20   6        163.49        209.55        87.65 o                         
   0  20   6        293.47        188.52        90.45 o                         
   1  20   6        180.49        326.62        63.42 o                         
   2  20   6        161.37         97.57        88.31 o                         
   3  20   6        117.32        145.00        89.04 o                         
  -1  21   6         23.21        137.57        89.98 o                         
   0  21   6         33.13          7.64        94.79 o                         
   1   0   7          1.00         20.29        36.71 o                         
   2   0   7       1700.42       1601.01        61.32 o                         
   3   0   7       1264.87       1021.41        27.32 o                         
   4   0   7        545.72        546.19        54.49 o                         
   5   0   7         21.21         24.03        60.03 o                         
   6   0   7       3825.66       4145.07       155.81 o                         
   7   0   7        205.80        213.56        72.99 o                         
   8   0   7        326.77        187.80        80.99 o                         
   9   0   7          5.66         81.25        84.59 o                         
  -9   1   7         31.66         41.57       133.91 o                         
  -8   1   7          0.93          3.61        77.19 o                         
  -7   1   7        394.39        433.35        81.12 o                         
  -6   1   7        641.21        586.67        77.13 o                         
  -5   1   7       2286.30       2376.26        83.46 o                         
  -4   1   7       1828.67       1931.90        50.49 o                         
  -3   1   7      10630.82      10118.34        63.93 o                         
  -2   1   7        482.23        523.67        23.04 o                         
  -1   1   7      17843.70      17099.01       124.44 o                         
   0   1   7       1113.94       1140.33        32.87 o                         
   1   1   7      17630.15      16569.30       129.53 o                         
   2   1   7        516.58        460.65        49.69 o                         
   3   1   7      10906.57      10471.96       139.94 o                         
   4   1   7       1983.18       1950.20        66.59 o                         
   5   1   7       2315.05       2304.42        80.58 o                         
   6   1   7        656.59        649.02        78.05 o                         
   7   1   7        439.63        356.87        80.30 o                         
   8   1   7          1.07          8.11        77.53 o                         
   9   1   7         27.56        -25.36        88.66 o                         
  -9   2   7          7.74         96.70       206.94 o                         
  -8   2   7        488.22        524.80        85.12 o                         
  -7   2   7         74.30        112.42        76.57 o                         
  -6   2   7        428.22        419.90        75.06 o                         
  -5   2   7       5082.48       4947.09        66.12 o                         
  -4   2   7      18930.22      19465.27       105.28 o                         
  -3   2   7       6739.92       7485.69        95.62 o                         
  -2   2   7       8926.16       9266.60        64.74 o                         
  -1   2   7      13692.85      13933.70       111.11 o                         
   0   2   7      49487.81      50352.05       480.06 o                         
   1   2   7      13342.48      13962.83       138.73 o                         
   2   2   7       9239.48       9586.87       117.09 o                         
   3   2   7       6859.92       7532.75       123.84 o                         
   4   2   7      18980.13      19549.79       306.21 o                         
   5   2   7       5084.94       5089.17        99.23 o                         
   6   2   7        467.38        413.89        76.25 o                         
   7   2   7         85.86        168.89        79.46 o                         
   8   2   7        498.66        590.62        85.11 o                         
   9   2   7         11.85        -29.85        83.33 o                         
  -9   3   7         62.93        152.35        92.13 o                         
  -8   3   7        154.10        121.71        80.06 o                         
  -7   3   7       2455.72       2456.42        97.35 o                         
  -6   3   7        507.41        517.75        71.12 o                         
  -5   3   7        648.14        675.13        43.39 o                         
  -4   3   7       3909.02       3883.80        57.29 o                         
  -3   3   7      10095.26       9925.55        68.29 o                         
  -2   3   7      26045.14      27220.56       337.84 o                         
  -1   3   7      22810.58      23253.72       138.18 o                         
   0   3   7        767.53        842.70        33.92 o                         
   1   3   7      22929.26      22871.06        94.58 o                         
   2   3   7      25901.67      26835.32       281.76 o                         
   3   3   7      10214.30       9815.28       138.23 o                         
   4   3   7       3766.93       3999.48       156.33 o                         
   5   3   7        681.12        769.95       105.97 o                         
   6   3   7        490.83        509.77        73.00 o                         
   7   3   7       2437.22       2347.47        99.59 o                         
   8   3   7        162.35        129.95        84.51 o                         
   9   3   7         64.55        173.28        86.88 o                         
  -9   4   7         33.97         34.38       113.92 o                         
  -8   4   7        119.82        147.99        79.62 o                         
  -7   4   7         34.98         80.32        74.64 o                         
  -6   4   7       2012.73       1735.78        91.38 o                         
  -5   4   7       2739.67       2683.37        57.55 o                         
  -4   4   7       1318.40       1180.65        30.98 o                         
  -3   4   7       5433.73       5655.85        50.14 o                         
  -2   4   7       2243.10       2139.33        42.95 o                         
  -1   4   7      17655.38      16548.55       168.12 o                         
   0   4   7      22390.53      20750.02       129.47 o                         
   1   4   7      16816.37      16028.95       199.78 o                         
   2   4   7       2404.92       2470.53       124.31 o                         
   3   4   7       5290.58       5676.16        73.96 o                         
   4   4   7       1317.71       1192.09        40.48 o                         
   5   4   7       2846.02       2607.46        85.67 o                         
   6   4   7       1840.35       1800.98       104.05 o                         
   7   4   7         40.45         82.65        76.88 o                         
   8   4   7        123.61         82.60        78.76 o                         
   9   4   7         38.07        147.34       119.08 o                         
  -8   5   7         50.87        107.16        76.81 o                         
  -7   5   7        612.96        566.47        81.00 o                         
  -6   5   7       1738.73       1827.33        84.33 o                         
  -5   5   7       1121.99       1141.81        47.22 o                         
  -4   5   7         36.29         25.82        25.02 o                         
  -3   5   7       1471.14       1556.87        31.47 o                         
  -2   5   7       1896.04       1611.43        46.95 o                         
  -1   5   7       5371.00       6061.23        42.79 o                         
   0   5   7        420.48        584.31        22.05 o                         
   1   5   7       5403.95       6011.68        58.49 o                         
   2   5   7       1983.27       1619.98        53.94 o                         
   3   5   7       1535.21       1618.80        34.66 o                         
   4   5   7         18.87         50.66        24.27 o                         
   5   5   7       1163.97       1159.99        71.33 o                         
   6   5   7       1686.86       1793.84       107.09 o                         
   7   5   7        600.55        571.35        76.52 o                         
   8   5   7         53.00         88.87        79.90 o                         
   9   5   7        212.30        274.34       130.54 o                         
  -8   6   7        176.78        119.91       118.50 o                         
  -7   6   7        404.71        404.87       120.57 o                         
  -6   6   7        314.15        288.44        60.70 o                         
  -5   6   7        835.33        758.46        45.57 o                         
  -4   6   7        573.56        508.27        28.97 o                         
  -3   6   7       1943.16       2017.04        34.86 o                         
  -2   6   7       2869.46       2778.79        37.15 o                         
  -1   6   7       7303.90       7002.62        42.68 o                         
   0   6   7       1601.63       1385.95        26.78 o                         
   1   6   7       7299.74       7176.33        62.74 o                         
   2   6   7       2666.60       2753.81        37.36 o                         
   3   6   7       2062.15       2037.67        36.33 o                         
   4   6   7        568.77        543.08        29.77 o                         
   5   6   7        798.10        818.26        95.82 o                         
   6   6   7        356.45        474.45        74.80 o                         
   7   6   7        404.82        286.26        78.33 o                         
   8   6   7        155.84        255.09       140.53 o                         
   9   6   7         10.27        191.20       114.07 o                         
  -8   7   7        311.52        423.53       132.35 o                         
  -7   7   7        290.99        299.15       113.56 o                         
  -6   7   7       1123.27       1147.34       153.17 o                         
  -5   7   7       1191.44       1306.99        63.15 o                         
  -4   7   7        598.44        524.70        31.65 o                         
  -3   7   7        111.10         82.83        22.93 o                         
  -2   7   7      22597.57      22923.72       109.74 o                         
  -1   7   7        998.13       1015.07        24.67 o                         
   0   7   7       1928.40       1901.74        36.08 o                         
   1   7   7       1084.65       1050.78        23.99 o                         
   2   7   7      22141.85      22405.62       153.61 o                         
   3   7   7         84.30         85.66        25.44 o                         
   4   7   7        575.59        594.98        32.81 o                         
   5   7   7       1235.86       1301.59        97.95 o                         
   6   7   7       1127.73       1248.43       111.51 o                         
   7   7   7        295.59        217.29       106.33 o                         
   8   7   7        322.96        519.42       115.43 o                         
   9   7   7          5.80        182.31       120.05 o                         
  -8   8   7          6.39         64.64       124.65 o                         
  -7   8   7          8.24         88.94       118.34 o                         
  -6   8   7        688.53        601.02        59.03 o                         
  -5   8   7       1654.41       1712.32        55.29 o                         
  -4   8   7        684.78        605.14        44.05 o                         
  -3   8   7       7594.69       7870.14        87.33 o                         
  -2   8   7        516.11        513.91        31.74 o                         
  -1   8   7      15060.42      15593.42       102.30 o                         
   0   8   7       2927.75       3288.74        51.02 o                         
   1   8   7      15104.90      15520.22       143.57 o                         
   2   8   7        510.78        549.27        22.92 o                         
   3   8   7       7523.81       8079.92       107.98 o                         
   4   8   7        659.63        580.14        43.26 o                         
   5   8   7       1726.45       1743.03       108.03 o                         
   6   8   7        653.03        686.11       101.71 o                         
   7   8   7         12.11        108.29       100.02 o                         
   8   8   7          6.85        193.93        71.80 o                         
  -8   9   7         55.92         98.63        70.30 o                         
  -7   9   7        239.00        129.06        72.22 o                         
  -6   9   7         64.58         64.77        48.04 o                         
  -5   9   7        235.48        154.69        44.60 o                         
  -4   9   7       1461.71       1535.75        52.07 o                         
  -3   9   7       2472.36       2315.26        43.57 o                         
  -2   9   7       8959.41       8806.27        76.13 o                         
  -1   9   7       4747.09       4940.67        74.59 o                         
   0   9   7       4762.97       5087.88       131.11 o                         
   1   9   7       4755.26       4895.66        43.91 o                         
   2   9   7       9109.29       8736.08        86.15 o                         
   3   9   7       2412.41       2232.01        47.11 o                         
   4   9   7       1562.82       1792.27       200.08 o                         
   5   9   7        219.56        190.32        60.89 o                         
   6   9   7         84.72        158.45        66.50 o                         
   7   9   7        274.05        301.32        87.77 o                         
   8   9   7         70.68         78.09        90.45 o                         
  -8  10   7         10.63         33.89        70.99 o                         
  -7  10   7         46.47         53.78        66.32 o                         
  -6  10   7        226.16        127.08        49.54 o                         
  -5  10   7        212.97        178.87        47.06 o                         
  -4  10   7        892.48        848.03        47.48 o                         
  -3  10   7       1400.50       1434.65       116.79 o                         
  -2  10   7        889.46        896.41        67.52 o                         
  -1  10   7       1180.86       1159.43        51.86 o                         
   0  10   7       1578.03       1644.68        36.32 o                         
   1  10   7        933.75       1129.73        30.13 o                         
   2  10   7        903.65        924.93        29.24 o                         
   3  10   7       1402.17       1555.19        45.63 o                         
   4  10   7        884.38        892.14        66.28 o                         
   5  10   7        184.52        239.77        78.46 o                         
   6  10   7        236.84        145.04        89.09 o                         
   7  10   7         34.31         76.51        91.39 o                         
   8  10   7         12.01        166.62        93.45 o                         
  -8  11   7        120.77        116.81        75.58 o                         
  -7  11   7         53.03         92.80        51.68 o                         
  -6  11   7        502.49        425.37        63.70 o                         
  -5  11   7         87.40        102.41        55.15 o                         
  -4  11   7        707.46        755.14        57.16 o                         
  -3  11   7        371.46        350.31        52.77 o                         
  -2  11   7        345.49        375.81        71.63 o                         
  -1  11   7       2309.26       2333.59        91.67 o                         
   0  11   7        949.28        830.65        37.58 o                         
   1  11   7       2316.64       2244.60        40.78 o                         
   2  11   7        392.17        344.65        35.36 o                         
   3  11   7        323.47        325.18        44.50 o                         
   4  11   7        737.60        694.11        85.17 o                         
   5  11   7        104.47         78.87        81.96 o                         
   6  11   7        483.43        588.80       101.01 o                         
   7  11   7         40.49         54.27        91.34 o                         
  -7  12   7        142.05        107.82        60.02 o                         
  -6  12   7        244.83        255.15        60.73 o                         
  -5  12   7        414.29        558.64        60.56 o                         
  -4  12   7       1449.69       1267.77        67.05 o                         
  -3  12   7        717.78        675.31        58.12 o                         
  -2  12   7        893.04        953.34        88.89 o                         
  -1  12   7        290.53        312.24        46.62 o                         
   0  12   7       6061.74       6011.75       146.22 o                         
   1  12   7        324.84        237.86        36.03 o                         
   2  12   7        900.17        856.26        43.59 o                         
   3  12   7        748.83        733.64        75.49 o                         
   4  12   7       1415.63       1355.78       102.95 o                         
   5  12   7        437.91        554.07        96.40 o                         
   6  12   7        220.75        255.25        95.71 o                         
   7  12   7        143.10        163.92        94.36 o                         
  -7  13   7        486.90        284.01        86.83 o                         
  -6  13   7        269.68        474.53        76.17 o                         
  -5  13   7        666.31        646.81        66.33 o                         
  -4  13   7        406.78        416.30        60.92 o                         
  -3  13   7       6977.35       7252.24       129.27 o                         
  -2  13   7        404.42        433.23        78.26 o                         
  -1  13   7       1720.73       1769.28        97.03 o                         
   0  13   7         88.56         83.49        45.42 o                         
   1  13   7       1741.43       1693.28        50.26 o                         
   2  13   7        398.26        400.68        41.34 o                         
   3  13   7       6938.76       7142.62       178.96 o                         
   4  13   7        409.37        343.53        93.52 o                         
   5  13   7        661.07        731.18        99.97 o                         
   6  13   7        262.74        297.66        95.67 o                         
   7  13   7        478.66        365.29        99.03 o                         
  -7  14   7          3.32         15.39        55.80 o                         
  -6  14   7        327.42        282.61        61.17 o                         
  -5  14   7        149.57        114.71        59.64 o                         
  -4  14   7       1169.47       1384.03        78.90 o                         
  -3  14   7        334.99        323.20        83.40 o                         
  -2  14   7        750.10        779.58        87.22 o                         
  -1  14   7        109.59         84.44        70.15 o                         
   0  14   7       4664.32       4749.26       128.47 o                         
   1  14   7        130.56         82.08        41.94 o                         
   2  14   7        681.82        856.67        59.33 o                         
   3  14   7        344.08        222.42        85.67 o                         
   4  14   7       1160.22       1064.95       108.64 o                         
   5  14   7        159.36         76.71        90.28 o                         
   6  14   7        303.84        273.23        94.76 o                         
  -6  15   7         17.39        -27.80        72.14 o                         
  -5  15   7        130.39        175.51        59.77 o                         
  -4  15   7         23.32          8.56        58.14 o                         
  -3  15   7        548.75        583.20        90.10 o                         
  -2  15   7        191.40        188.45        78.80 o                         
  -1  15   7        194.95        280.68        75.17 o                         
   0  15   7          0.40        -52.28        73.72 o                         
   1  15   7        239.75        315.04        43.74 o                         
   2  15   7        168.65        215.45        42.28 o                         
   3  15   7        528.14        619.34        95.03 o                         
   4  15   7         28.97        -21.36        90.09 o                         
   5  15   7        132.96        129.75        89.08 o                         
   6  15   7         14.62        -14.00        97.31 o                         
  -6  16   7         42.67        118.11        57.36 o                         
  -5  16   7        257.78        253.57        89.87 o                         
  -4  16   7         59.02         20.09        59.34 o                         
  -3  16   7          4.32        -77.15        77.15 o                         
  -2  16   7        470.90        445.86        89.39 o                         
  -1  16   7          6.26        -46.72        75.77 o                         
   0  16   7         10.52         41.45        75.47 o                         
   1  16   7          7.15         13.88        40.55 o                         
   2  16   7        437.34        522.22        58.36 o                         
   3  16   7          2.66        -42.42        87.82 o                         
   4  16   7         66.05        126.82        85.13 o                         
   5  16   7        267.89        191.58        98.86 o                         
  -5  17   7        120.30        159.93        67.84 o                         
  -4  17   7        138.43        124.15        85.20 o                         
  -3  17   7        101.83         10.50        81.86 o                         
  -2  17   7        624.36        368.17        88.27 o                         
  -1  17   7        532.63        380.90        82.67 o                         
   0  17   7          3.01        -23.78        84.54 o                         
   1  17   7        513.42        484.47        51.29 o                         
   2  17   7        642.00        416.49        78.38 o                         
   3  17   7         88.39         87.54        82.96 o                         
   4  17   7        148.05        208.48        93.87 o                         
   5  17   7        120.60         49.27        93.84 o                         
  -5  18   7        261.99        131.90        89.65 o                         
  -4  18   7        180.15        235.75        82.99 o                         
  -3  18   7         12.27         69.50        86.17 o                         
  -2  18   7        278.51        254.76        91.90 o                         
  -1  18   7        480.80        481.96        90.10 o                         
   0  18   7        191.36         96.62        90.41 o                         
   1  18   7        470.68        541.41        62.67 o                         
   2  18   7        258.64        232.33        58.52 o                         
   3  18   7         15.69         12.25        96.12 o                         
   4  18   7        179.48        180.89        93.48 o                         
  -4  19   7         97.86         44.07        91.04 o                         
  -3  19   7         25.07         35.49        86.11 o                         
  -2  19   7        604.77        551.17        89.64 o                         
  -1  19   7          8.53        122.93        89.69 o                         
   0  19   7          1.11         10.59        88.84 o                         
   1  19   7          4.56         -2.16        60.67 o                         
   2  19   7        601.14        740.11        95.80 o                         
   3  19   7         23.22        -79.45        79.45 o                         
   4  19   7        106.27        202.10       103.74 o                         
  -2  20   7         68.66        -56.04        90.62 o                         
  -1  20   7        236.27        366.93        92.72 o                         
   0  20   7         10.18         68.27        90.30 o                         
   1  20   7        253.32        368.19        90.02 o                         
   2  20   7         64.08         13.74        89.76 o                         
   3  20   7         14.89        295.17        89.24 o                         
   0   0   8       9762.50       9534.40        96.91 o                         
   1   0   8        915.51        977.25        49.71 o                         
   2   0   8        102.75         94.63        47.30 o                         
   3   0   8         29.32         49.48        21.05 o                         
   4   0   8       7078.64       7680.31       151.96 o                         
   5   0   8        966.69        949.49       101.56 o                         
   6   0   8         33.05         37.41        71.50 o                         
   7   0   8          2.79         94.62        72.67 o                         
   8   0   8        167.50        106.75       110.68 o                         
   9   0   8         41.35         -7.38        87.76 o                         
  -9   1   8        159.79        226.32        84.91 o                         
  -8   1   8         32.94         63.33        81.83 o                         
  -7   1   8        259.04        273.61        79.92 o                         
  -6   1   8       1149.49       1071.81        82.77 o                         
  -5   1   8       1733.62       1629.77        77.48 o                         
  -4   1   8         44.35         56.98        28.66 o                         
  -3   1   8       6212.20       5998.76        58.51 o                         
  -2   1   8       1377.83       1362.25        28.56 o                         
  -1   1   8      22012.49      20355.77       144.01 o                         
   0   1   8        186.74        166.73        27.47 o                         
   1   1   8      21507.08      20065.72       148.02 o                         
   2   1   8       1337.20       1231.95        62.41 o                         
   3   1   8       5831.96       5944.32       116.61 o                         
   4   1   8         36.41          1.09        51.93 o                         
   5   1   8       1760.32       1702.38        76.33 o                         
   6   1   8       1260.27       1160.73        83.53 o                         
   7   1   8        213.65        250.34        80.32 o                         
   8   1   8         46.76         49.94        80.15 o                         
   9   1   8        161.37        136.18        87.45 o                         
  -9   2   8          5.19        -71.41       140.68 o                         
  -8   2   8         53.56        102.05        81.82 o                         
  -7   2   8        784.65        579.94        81.49 o                         
  -6   2   8       1975.86       1997.82        99.18 o                         
  -5   2   8        269.59        292.71        64.07 o                         
  -4   2   8       2400.78       2279.44        51.52 o                         
  -3   2   8       3499.19       3145.85       173.98 o                         
  -2   2   8      25130.67      25501.96       156.53 o                         
  -1   2   8         60.97        119.94        36.64 o                         
   0   2   8       2084.98       1878.58        83.76 o                         
   1   2   8         78.39        138.38        17.26 o                         
   2   2   8      25787.38      25534.61       187.45 o                         
   3   2   8       3179.96       3019.35        92.63 o                         
   4   2   8       2302.55       2396.54       102.66 o                         
   5   2   8        267.02        323.45        66.47 o                         
   6   2   8       1923.45       1987.93        91.51 o                         
   7   2   8        799.47        694.55        85.31 o                         
   8   2   8         51.14         71.71        79.92 o                         
   9   2   8          5.13          4.47        84.53 o                         
  -9   3   8         50.54       -117.81       117.81 o                         
  -8   3   8        392.57        324.01        82.53 o                         
  -7   3   8         60.31        152.34        73.21 o                         
  -6   3   8       1853.67       1741.46       103.38 o                         
  -5   3   8       9021.79       9046.13        85.47 o                         
  -4   3   8       9527.74      10110.73        78.24 o                         
  -3   3   8       2412.60       2527.50        48.55 o                         
  -2   3   8        149.35        145.18        26.67 o                         
  -1   3   8      37331.27      38419.26       185.62 o                         
   0   3   8      32815.93      33585.88       266.02 o                         
   1   3   8      37676.11      38193.26       400.79 o                         
   2   3   8        210.25        210.12        49.48 o                         
   3   3   8       2508.22       2356.86        87.08 o                         
   4   3   8       9539.66       9587.53       158.60 o                         
   5   3   8       8932.26       9261.43       124.96 o                         
   6   3   8       1795.18       1866.71        88.65 o                         
   7   3   8         59.68        162.04        76.83 o                         
   8   3   8        398.95        410.42        85.19 o                         
   9   3   8         55.89         35.81       108.04 o                         
  -9   4   8         36.95        -35.62       109.23 o                         
  -8   4   8        384.52        558.52        82.88 o                         
  -7   4   8        973.12        934.56        82.60 o                         
  -6   4   8        934.55        893.15        90.05 o                         
  -5   4   8       1957.17       1971.11        53.74 o                         
  -4   4   8       1601.08       1557.10        34.05 o                         
  -3   4   8      10321.12       9583.96       179.00 o                         
  -2   4   8       2008.89       1560.54        39.99 o                         
  -1   4   8      24003.40      23466.40       239.81 o                         
   0   4   8       3571.31       3685.64        58.08 o                         
   1   4   8      23258.71      23078.67       264.57 o                         
   2   4   8       1774.68       1640.30        29.45 o                         
   3   4   8      10392.90       9555.74       111.66 o                         
   4   4   8       1572.44       1626.19        48.00 o                         
   5   4   8       1960.11       1890.27       117.28 o                         
   6   4   8        899.89        979.45        83.89 o                         
   7   4   8        943.08        948.34        84.20 o                         
   8   4   8        390.42        410.12        86.14 o                         
   9   4   8         32.94         12.78       125.07 o                         
  -8   5   8        379.55        427.04       102.41 o                         
  -7   5   8        557.57        482.32        76.31 o                         
  -6   5   8       2631.37       2648.77        90.61 o                         
  -5   5   8          4.96         -2.05        40.33 o                         
  -4   5   8       1567.41       1544.07        43.38 o                         
  -3   5   8       1679.57       1702.97        37.20 o                         
  -2   5   8       9351.68       9169.75        82.10 o                         
  -1   5   8       3301.64       3488.84        33.02 o                         
   0   5   8       3866.99       3655.14        41.88 o                         
   1   5   8       3417.53       3510.10        45.98 o                         
   2   5   8       9318.68       9249.55        65.90 o                         
   3   5   8       1706.77       1775.38        64.68 o                         
   4   5   8       1536.39       1705.08        87.56 o                         
   5   5   8         16.43        -51.26        84.85 o                         
   6   5   8       2637.85       2567.38       135.75 o                         
   7   5   8        567.42        537.06        80.12 o                         
   8   5   8        375.76        417.70       119.68 o                         
   9   5   8         12.79        -51.86       126.29 o                         
  -8   6   8          3.72          3.68       119.78 o                         
  -7   6   8        163.32         94.31       106.36 o                         
  -6   6   8        389.01        363.10        67.90 o                         
  -5   6   8       3043.43       2897.36        61.29 o                         
  -4   6   8       1558.91       1540.82        36.63 o                         
  -3   6   8       1592.78       1745.29        40.57 o                         
  -2   6   8       2188.10       1934.95        33.70 o                         
  -1   6   8      12776.99      12580.54        64.54 o                         
   0   6   8       8327.71       8957.91        48.13 o                         
   1   6   8      12823.80      12639.59        58.80 o                         
   2   6   8       2058.30       1947.37        29.05 o                         
   3   6   8       1826.56       1631.76        34.76 o                         
   4   6   8       1557.74       1528.82        51.36 o                         
   5   6   8       3082.16       2992.81       122.55 o                         
   6   6   8        404.63        321.67       100.32 o                         
   7   6   8        120.66         66.95       107.44 o                         
   8   6   8          6.63        -37.66       100.65 o                         
  -8   7   8        249.38        165.56       118.25 o                         
  -7   7   8          7.73         23.16       103.45 o                         
  -6   7   8        416.25        318.79        73.01 o                         
  -5   7   8        950.82        777.99        57.51 o                         
  -4   7   8       7112.28       7138.21       174.71 o                         
  -3   7   8       1511.69       1398.94        36.97 o                         
  -2   7   8       7193.05       7827.83        58.52 o                         
  -1   7   8       2242.15       2216.81        46.98 o                         
   0   7   8      22452.93      22570.48       202.62 o                         
   1   7   8       2189.09       2226.46        29.10 o                         
   2   7   8       7672.70       7741.69        95.40 o                         
   3   7   8       1555.83       1446.88        35.34 o                         
   4   7   8       7091.66       6938.94       150.46 o                         
   5   7   8        965.45        819.98        98.73 o                         
   6   7   8        354.49        281.12        92.94 o                         
   7   7   8          1.01        -10.73        99.54 o                         
   8   7   8        263.61        159.30       114.78 o                         
  -8   8   8        182.98         23.56       122.03 o                         
  -7   8   8        472.94        655.31       116.11 o                         
  -6   8   8        210.31        117.60        87.75 o                         
  -5   8   8         57.83         70.69        43.20 o                         
  -4   8   8         77.15         88.08        31.41 o                         
  -3   8   8       7959.77       8277.41        66.24 o                         
  -2   8   8       2321.71       2675.70        46.40 o                         
  -1   8   8       6600.14       6706.04        54.01 o                         
   0   8   8        261.48        248.16        24.88 o                         
   1   8   8       6736.48       6762.25        46.77 o                         
   2   8   8       2310.18       2610.95        33.48 o                         
   3   8   8       7936.12       8448.20        74.71 o                         
   4   8   8         99.43         86.70        39.60 o                         
   5   8   8         85.82         98.44        89.16 o                         
   6   8   8        229.34         31.91        86.57 o                         
   7   8   8        478.48        426.54       105.94 o                         
   8   8   8        192.30         -4.67       112.92 o                         
  -8   9   8         43.63         63.82        72.55 o                         
  -7   9   8        248.13        274.54       146.48 o                         
  -6   9   8        306.76        284.40        49.65 o                         
  -5   9   8        553.56        469.71        46.76 o                         
  -4   9   8        850.17        848.79        48.71 o                         
  -3   9   8       1902.67       1907.87        43.49 o                         
  -2   9   8       1894.78       2001.56        60.91 o                         
  -1   9   8       3595.48       3718.21        50.31 o                         
   0   9   8       2456.55       2146.92        37.30 o                         
   1   9   8       3834.29       3796.76        42.36 o                         
   2   9   8       1898.60       2025.71        37.18 o                         
   3   9   8       2008.21       2035.50        73.48 o                         
   4   9   8        943.66        945.50        64.44 o                         
   5   9   8        519.23        511.98        70.21 o                         
   6   9   8        258.34        388.68        66.96 o                         
   7   9   8        224.53        224.83       136.68 o                         
   8   9   8         54.97          4.94        84.27 o                         
  -8  10   8          3.28         35.07       108.21 o                         
  -7  10   8        211.33        179.66        75.47 o                         
  -6  10   8        386.81        338.81        52.13 o                         
  -5  10   8        702.51        828.26        51.24 o                         
  -4  10   8        631.37        679.98        47.84 o                         
  -3  10   8       2299.07       2498.01        70.08 o                         
  -2  10   8       1533.87       1449.76        56.92 o                         
  -1  10   8       2052.37       2172.91        60.07 o                         
   0  10   8       1823.87       1997.60        38.48 o                         
   1  10   8       2056.46       2201.69        35.87 o                         
   2  10   8       1571.31       1461.26        32.67 o                         
   3  10   8       2397.00       2549.70        50.03 o                         
   4  10   8        668.17        701.26        58.11 o                         
   5  10   8        709.75        908.18        67.91 o                         
   6  10   8        352.47        407.60       100.83 o                         
   7  10   8        218.74        262.76        99.01 o                         
   8  10   8          3.15        267.55        95.23 o                         
  -8  11   8         26.60         51.16        90.07 o                         
  -7  11   8        111.18         77.72        90.41 o                         
  -6  11   8        269.77        416.82       101.74 o                         
  -5  11   8        135.47        180.45        56.35 o                         
  -4  11   8        451.30        400.64        55.87 o                         
  -3  11   8       2583.81       2675.44        74.54 o                         
  -2  11   8       2035.32       2014.29        94.85 o                         
  -1  11   8       1129.05       1215.69        56.86 o                         
   0  11   8         36.83         33.49        28.44 o                         
   1  11   8       1057.41       1231.86        32.69 o                         
   2  11   8       2019.34       2093.96        41.81 o                         
   3  11   8       2629.77       2730.42        64.74 o                         
   4  11   8        451.35        298.62        80.22 o                         
   5  11   8        141.04         98.87        82.35 o                         
   6  11   8        285.99        234.04        95.60 o                         
   7  11   8        127.63         73.31        94.25 o                         
  -7  12   8        249.90        340.66        96.16 o                         
  -6  12   8        316.15        260.27        57.35 o                         
  -5  12   8       1041.45        882.65        90.44 o                         
  -4  12   8       1532.09       1539.92        77.33 o                         
  -3  12   8         34.55         28.57        54.57 o                         
  -2  12   8       2434.28       2293.12       101.87 o                         
  -1  12   8       1119.22        966.78        56.17 o                         
   0  12   8       1461.90       1492.09        56.34 o                         
   1  12   8       1065.72        995.31        42.33 o                         
   2  12   8       2411.56       2308.70        76.95 o                         
   3  12   8         44.38        -16.93        75.08 o                         
   4  12   8       1652.39       1613.59       104.51 o                         
   5  12   8       1048.32        962.96       102.32 o                         
   6  12   8        299.53        231.38        98.36 o                         
   7  12   8        253.66        337.67        95.73 o                         
  -7  13   8         46.37         32.56        60.82 o                         
  -6  13   8        147.13         81.33        60.89 o                         
  -5  13   8        913.24        899.33        70.61 o                         
  -4  13   8       1277.94       1350.94        72.09 o                         
  -3  13   8         61.29        126.75        80.63 o                         
  -2  13   8         91.60        154.51        72.91 o                         
  -1  13   8       3277.57       3473.18       114.46 o                         
   0  13   8         77.49        129.84        47.11 o                         
   1  13   8       3269.91       3329.46        60.45 o                         
   2  13   8        130.95         84.48        37.75 o                         
   3  13   8         71.93         97.76        86.51 o                         
   4  13   8       1222.49       1547.91       109.06 o                         
   5  13   8        937.65        839.55       106.55 o                         
   6  13   8        142.54        153.36        90.89 o                         
   7  13   8         46.30         94.11        91.09 o                         
  -7  14   8          0.71         26.33       118.08 o                         
  -6  14   8        479.32        334.25        61.29 o                         
  -5  14   8        122.15         14.45        55.63 o                         
  -4  14   8        417.71        469.61        63.24 o                         
  -3  14   8         79.20         48.57        78.04 o                         
  -2  14   8       3689.03       4116.05       128.64 o                         
  -1  14   8         41.36         12.33        70.82 o                         
   0  14   8        480.04        456.08        52.45 o                         
   1  14   8         27.97         53.50        39.18 o                         
   2  14   8       3699.72       3896.57       121.36 o                         
   3  14   8         62.57        -13.48        86.15 o                         
   4  14   8        402.62        538.55        96.37 o                         
   5  14   8        134.04        142.90        88.04 o                         
   6  14   8        479.28        499.10        99.46 o                         
  -6  15   8         20.34         32.79        64.81 o                         
  -5  15   8        214.67        234.42        61.09 o                         
  -4  15   8        174.68        109.97        58.65 o                         
  -3  15   8        410.22        521.31        91.38 o                         
  -2  15   8         24.39         -3.67        76.45 o                         
  -1  15   8        738.05        684.61        85.56 o                         
   0  15   8        361.79        255.33        76.17 o                         
   1  15   8        654.08        779.68        60.28 o                         
   2  15   8         16.58         43.75        41.02 o                         
   3  15   8        411.19        472.71        94.43 o                         
   4  15   8        174.22         97.44        89.94 o                         
   5  15   8        209.18        193.77        92.70 o                         
   6  15   8         20.92         -9.20        89.31 o                         
  -6  16   8        129.93         83.76        99.78 o                         
  -5  16   8         70.37        106.65        60.05 o                         
  -4  16   8        258.13        339.20        91.66 o                         
  -3  16   8         47.92        136.37        77.85 o                         
  -2  16   8        114.14        175.97        83.59 o                         
  -1  16   8        178.46        184.21        78.98 o                         
   0  16   8        996.35       1067.62        91.88 o                         
   1  16   8        182.78        219.07        53.16 o                         
   2  16   8        110.01        100.75        43.23 o                         
   3  16   8         45.61        110.75        82.65 o                         
   4  16   8        225.02        109.99        87.60 o                         
   5  16   8         62.20         -9.34        92.34 o                         
  -5  17   8         39.82         71.62        90.74 o                         
  -4  17   8        264.28        150.20        88.30 o                         
  -3  17   8        485.35        299.70        87.20 o                         
  -2  17   8         98.43        153.15        77.93 o                         
  -1  17   8        135.44        249.08        85.75 o                         
   0  17   8        251.06        260.90        82.39 o                         
   1  17   8        135.51        158.11        44.07 o                         
   2  17   8         87.78        101.92        83.18 o                         
   3  17   8        453.63        387.66        91.15 o                         
   4  17   8        262.68        207.17        92.95 o                         
   5  17   8         44.70         18.71        96.88 o                         
  -4  18   8        113.56         93.19        85.63 o                         
  -3  18   8        815.19        839.79       103.65 o                         
  -2  18   8         73.66         56.82        82.10 o                         
  -1  18   8        630.93        616.94        99.13 o                         
   0  18   8         57.98          9.72        85.63 o                         
   1  18   8        622.24        557.67        50.93 o                         
   2  18   8         77.12        120.96        84.44 o                         
   3  18   8        815.93        661.48        98.72 o                         
   4  18   8        108.19        -48.00        93.35 o                         
  -3  19   8         67.89         -6.18        87.55 o                         
  -2  19   8         61.66         39.07        84.65 o                         
  -1  19   8         81.16         91.77        86.52 o                         
   0  19   8        654.62        791.49       101.16 o                         
   1  19   8         80.32        165.68        90.39 o                         
   2  19   8         65.30        216.74        85.23 o                         
   3  19   8         65.11        253.50        88.67 o                         
   4  19   8        117.32         32.96        91.00 o                         
  -2  20   8          9.50          7.66        83.14 o                         
  -1  20   8         74.21         71.18        93.07 o                         
   0  20   8          4.57        -81.76        81.76 o                         
   1  20   8         75.88        135.58        77.11 o                         
   2  20   8         11.79        418.04        98.26 o                         
   3  20   8         97.81        100.74        95.37 o                         
   1   0   9         24.47        114.08        41.01 o                         
   2   0   9      62089.98      65298.93       296.79 o                         
   3   0   9        967.26        942.72        43.07 o                         
   4   0   9       6114.89       6026.01       135.53 o                         
   5   0   9         75.60        116.83        61.93 o                         
   6   0   9       1719.60       1837.02        87.70 o                         
   7   0   9        354.95        364.55        77.76 o                         
   8   0   9          1.55         79.66        80.22 o                         
   9   0   9         13.80         14.58       125.67 o                         
  -9   1   9        160.76         84.26       112.31 o                         
  -8   1   9        118.27        216.37        86.10 o                         
  -7   1   9        589.66        504.49        80.40 o                         
  -6   1   9        383.11        402.08        73.55 o                         
  -5   1   9       2400.50       2431.33        82.77 o                         
  -4   1   9        187.24        180.95        32.03 o                         
  -3   1   9      10956.65      10477.93       129.01 o                         
  -2   1   9       1626.04       1769.15        67.31 o                         
  -1   1   9      13322.86      13103.59       121.90 o                         
   0   1   9        545.63        621.10        32.21 o                         
   1   1   9      13402.86      12727.06       126.86 o                         
   2   1   9       1613.80       1802.00        69.09 o                         
   3   1   9      11627.89      10842.28       150.99 o                         
   4   1   9        161.17        209.34        76.55 o                         
   5   1   9       2362.65       2505.54        82.98 o                         
   6   1   9        330.47        280.30        76.68 o                         
   7   1   9        588.28        648.82        85.84 o                         
   8   1   9        135.44         97.98        80.64 o                         
   9   1   9        155.42        177.48       119.10 o                         
  -9   2   9         52.18         71.91       111.35 o                         
  -8   2   9        295.38        386.88        85.26 o                         
  -7   2   9         48.24       -122.69       122.69 o                         
  -6   2   9       1207.68       1194.17        79.87 o                         
  -5   2   9       2254.34       2345.05        80.85 o                         
  -4   2   9       4386.12       4379.08       109.62 o                         
  -3   2   9        972.33       1042.40        35.81 o                         
  -2   2   9       3984.27       3400.84        82.69 o                         
  -1   2   9       4309.29       4249.43        74.40 o                         
   0   2   9      53588.67      53852.64       229.37 o                         
   1   2   9       4267.06       4350.32        42.30 o                         
   2   2   9       3650.76       3620.10        86.69 o                         
   3   2   9        962.90       1033.50        76.19 o                         
   4   2   9       4369.90       4063.03       120.94 o                         
   5   2   9       2361.64       2353.95       119.86 o                         
   6   2   9       1229.12       1223.00        85.54 o                         
   7   2   9         45.32         81.01        84.60 o                         
   8   2   9        300.92        274.14        84.36 o                         
  -9   3   9        150.95        129.19       118.51 o                         
  -8   3   9         62.42         28.23        80.48 o                         
  -7   3   9         94.32         77.69        74.88 o                         
  -6   3   9       5126.23       5255.36       113.24 o                         
  -5   3   9        559.57        565.59        68.81 o                         
  -4   3   9        524.67        520.69        68.28 o                         
  -3   3   9       7418.00       7132.17        82.12 o                         
  -2   3   9      14022.19      14226.99       142.08 o                         
  -1   3   9       4856.47       4438.69        73.31 o                         
   0   3   9       2758.91       2668.41        67.63 o                         
   1   3   9       4563.98       4415.81        48.22 o                         
   2   3   9      14465.46      14289.11       150.26 o                         
   3   3   9       7533.73       7034.87       148.36 o                         
   4   3   9        519.63        500.35        83.68 o                         
   5   3   9        555.85        726.90       103.98 o                         
   6   3   9       5210.28       5003.36       159.94 o                         
   7   3   9        151.55         94.58        75.23 o                         
   8   3   9         57.33        -73.82       117.73 o                         
  -9   4   9         64.24        208.67       111.67 o                         
  -8   4   9        120.16         70.89        82.88 o                         
  -7   4   9        362.78        389.52        77.80 o                         
  -6   4   9       1614.67       1716.69        84.39 o                         
  -5   4   9       1640.87       1487.21        93.54 o                         
  -4   4   9        359.12        351.72        41.16 o                         
  -3   4   9      16079.81      15980.50       168.37 o                         
  -2   4   9       1497.30       1526.30        65.61 o                         
  -1   4   9       3736.44       3463.09        86.49 o                         
   0   4   9       1478.07       1242.54        47.45 o                         
   1   4   9       3714.98       3620.75       158.64 o                         
   2   4   9       1834.61       1588.52        67.25 o                         
   3   4   9      15771.47      15240.77       235.39 o                         
   4   4   9        392.40        310.05        35.16 o                         
   5   4   9       1798.85       1545.14       116.96 o                         
   6   4   9       1699.08       1660.01       128.31 o                         
   7   4   9        362.05        282.80       113.67 o                         
   8   4   9        115.94         99.77       110.27 o                         
  -8   5   9        152.92        276.09       128.35 o                         
  -7   5   9        101.45         77.83        74.88 o                         
  -6   5   9        639.61        744.39        93.99 o                         
  -5   5   9       2000.36       2280.16        59.70 o                         
  -4   5   9       4732.86       4619.31       119.72 o                         
  -3   5   9       6191.55       6735.51        76.65 o                         
  -2   5   9       3033.47       2933.32       209.64 o                         
  -1   5   9       5716.41       5848.46        63.28 o                         
   0   5   9      45607.73      45728.45       210.20 o                         
   1   5   9       5780.49       5797.23        59.88 o                         
   2   5   9       3022.77       2768.35        58.56 o                         
   3   5   9       6202.44       6569.79        64.31 o                         
   4   5   9       4730.76       4662.73        68.28 o                         
   5   5   9       2062.66       2170.22       118.03 o                         
   6   5   9        639.18        636.56       104.45 o                         
   7   5   9        107.89        106.72       107.39 o                         
   8   5   9        154.61        138.21       114.24 o                         
  -8   6   9        113.31        342.08       117.97 o                         
  -7   6   9        238.24        239.55       111.78 o                         
  -6   6   9         75.14         23.06        63.02 o                         
  -5   6   9        526.45        524.98        42.77 o                         
  -4   6   9        194.87        155.80        34.97 o                         
  -3   6   9      12392.55      12524.23        82.61 o                         
  -2   6   9       2869.35       2764.60        45.36 o                         
  -1   6   9      15787.52      16176.23       102.52 o                         
   0   6   9        430.77        350.57        19.44 o                         
   1   6   9      15495.49      16186.50       158.55 o                         
   2   6   9       2853.27       2856.92        33.22 o                         
   3   6   9      12370.99      12369.69        82.02 o                         
   4   6   9        165.76        165.30        56.01 o                         
   5   6   9        475.86        528.04        94.68 o                         
   6   6   9         49.29         19.50        97.04 o                         
   7   6   9        261.77        357.35       113.08 o                         
   8   6   9        119.49        286.00       112.96 o                         
  -8   7   9         32.89         54.04       116.01 o                         
  -7   7   9         94.13        123.31       111.93 o                         
  -6   7   9         60.01         19.81        95.10 o                         
  -5   7   9        315.96        251.94        49.84 o                         
  -4   7   9       2315.47       2227.62        49.60 o                         
  -3   7   9        877.78        820.74        33.92 o                         
  -2   7   9      11570.69      11676.61        98.16 o                         
  -1   7   9        917.36       1122.12        25.64 o                         
   0   7   9       8104.03       7298.25        81.73 o                         
   1   7   9       1001.81       1207.48        22.39 o                         
   2   7   9      11773.20      11241.21       112.00 o                         
   3   7   9        884.95        861.47        31.08 o                         
   4   7   9       2240.91       2248.51        59.37 o                         
   5   7   9        265.20        244.25        92.74 o                         
   6   7   9         82.48         78.36        93.01 o                         
   7   7   9         98.40        152.97       104.95 o                         
   8   7   9         43.75        187.14       112.41 o                         
  -8   8   9        349.26        454.42       136.61 o                         
  -7   8   9          7.28         -7.89       115.68 o                         
  -6   8   9          9.38        -68.04        98.88 o                         
  -5   8   9       2088.31       2070.74        59.68 o                         
  -4   8   9        663.27        658.60        36.64 o                         
  -3   8   9       1266.11       1241.34        38.06 o                         
  -2   8   9        753.21        764.17        45.98 o                         
  -1   8   9      13066.34      13108.82        66.99 o                         
   0   8   9         38.90         57.96        23.35 o                         
   1   8   9      13061.36      13239.24       143.44 o                         
   2   8   9        708.06        827.15        25.83 o                         
   3   8   9       1307.86       1254.38        50.44 o                         
   4   8   9        680.53        598.50        60.78 o                         
   5   8   9       2086.13       2056.22       115.99 o                         
   6   8   9          6.26        -18.61        89.78 o                         
   7   8   9          9.40         17.64       103.60 o                         
   8   8   9        323.53        336.52       112.10 o                         
  -8   9   9        186.99        171.17        83.11 o                         
  -7   9   9        553.22        533.28        77.06 o                         
  -6   9   9        891.68        871.78        55.50 o                         
  -5   9   9        366.66        299.09        45.17 o                         
  -4   9   9       2034.04       2016.71        45.81 o                         
  -3   9   9       1279.94       1181.34        39.26 o                         
  -2   9   9       1768.39       1660.73        56.34 o                         
  -1   9   9       3032.91       3041.10        46.54 o                         
   0   9   9       1647.05       1535.08        34.89 o                         
   1   9   9       2986.83       2975.85        63.31 o                         
   2   9   9       1842.66       1721.06        35.33 o                         
   3   9   9       1437.84       1279.90        74.35 o                         
   4   9   9       1849.28       2056.19        55.57 o                         
   5   9   9        378.84        151.94        89.92 o                         
   6   9   9        884.73        964.40       105.17 o                         
   7   9   9        539.57        593.68       116.64 o                         
   8   9   9        172.31        287.22        98.73 o                         
  -8  10   9        158.64        143.31        74.26 o                         
  -7  10   9        494.44        429.28        76.31 o                         
  -6  10   9        127.80        129.37        49.64 o                         
  -5  10   9        100.72        105.79        43.96 o                         
  -4  10   9        336.81        350.95        63.79 o                         
  -3  10   9        318.81        323.69        40.71 o                         
  -2  10   9       4300.42       4420.23        78.88 o                         
  -1  10   9       2830.64       3056.03       108.17 o                         
   0  10   9       1456.88       1333.83        35.44 o                         
   1  10   9       2848.31       3031.52        39.02 o                         
   2  10   9       4309.62       4507.08        45.98 o                         
   3  10   9        237.50        341.98        38.83 o                         
   4  10   9        411.29        382.61        57.79 o                         
   5  10   9         66.28         90.08        61.71 o                         
   6  10   9        109.53        241.28        96.69 o                         
   7  10   9        498.48        558.71        96.86 o                         
  -7  11   9         21.96         41.59        96.57 o                         
  -6  11   9        205.76        214.78        54.81 o                         
  -5  11   9        569.78        651.25        64.35 o                         
  -4  11   9       2567.85       2731.80       199.79 o                         
  -3  11   9        394.35        322.04        52.34 o                         
  -2  11   9        141.26        123.00        70.80 o                         
  -1  11   9       1914.13       2049.78        53.28 o                         
   0  11   9       3048.94       3076.70        47.91 o                         
   1  11   9       1859.75       2063.29        40.59 o                         
   2  11   9        153.99        125.30        26.20 o                         
   3  11   9        349.45        409.32        54.31 o                         
   4  11   9       2594.11       2814.39       112.42 o                         
   5  11   9        590.68        577.83        91.43 o                         
   6  11   9        208.27        392.44        99.77 o                         
   7  11   9         26.83        128.07        90.21 o                         
  -7  12   9        368.64        362.98        97.75 o                         
  -6  12   9        191.33        208.61        58.08 o                         
  -5  12   9         15.61         12.60        57.29 o                         
  -4  12   9       1854.05       1810.02        91.65 o                         
  -3  12   9       2238.77       2137.12       106.15 o                         
  -2  12   9       1642.57       1662.00        96.48 o                         
  -1  12   9        814.14        678.22        45.92 o                         
   0  12   9       2177.78       2293.08        65.84 o                         
   1  12   9        814.35        714.55        36.36 o                         
   2  12   9       1646.25       1688.43        49.80 o                         
   3  12   9       2072.64       2038.56       102.95 o                         
   4  12   9       1900.14       1851.05       108.61 o                         
   5  12   9         20.14         98.05        89.98 o                         
   6  12   9        176.11        200.38        99.23 o                         
   7  12   9        384.90        269.47       101.07 o                         
  -7  13   9        181.42        322.05        94.93 o                         
  -6  13   9         78.93         22.04        53.76 o                         
  -5  13   9        158.92        140.92        91.99 o                         
  -4  13   9        412.96        413.08        77.35 o                         
  -3  13   9       1103.97       1469.24       100.38 o                         
  -2  13   9         69.91         81.93        73.13 o                         
  -1  13   9       1528.50       1545.90        91.43 o                         
   0  13   9        113.41        109.97        44.55 o                         
   1  13   9       1530.29       1523.06        48.48 o                         
   2  13   9         68.90         79.36        36.58 o                         
   3  13   9       1137.71       1134.64        98.71 o                         
   4  13   9        393.15        394.67        91.23 o                         
   5  13   9        179.88        231.30        94.45 o                         
   6  13   9         96.76         42.87        96.62 o                         
  -6  14   9        176.29        255.65        61.22 o                         
  -5  14   9        222.98        203.74        59.08 o                         
  -4  14   9        644.59        637.89        64.79 o                         
  -3  14   9         51.47        -11.33        75.53 o                         
  -2  14   9        773.62        841.34        85.10 o                         
  -1  14   9        286.99        373.11        79.29 o                         
   0  14   9        794.24        808.69        54.22 o                         
   1  14   9        269.78        270.32        39.21 o                         
   2  14   9        714.80        715.25        46.02 o                         
   3  14   9         35.82         32.39        83.84 o                         
   4  14   9        621.97        526.20        95.76 o                         
   5  14   9        233.78        205.49        96.32 o                         
   6  14   9        180.82        252.20        92.82 o                         
  -6  15   9        260.03        281.28        64.93 o                         
  -5  15   9        544.55        624.16       106.95 o                         
  -4  15   9        161.29        158.97        85.66 o                         
  -3  15   9        674.36        607.28        91.79 o                         
  -2  15   9        434.02        307.75        83.48 o                         
  -1  15   9       2010.91       1810.21       100.22 o                         
   0  15   9        112.76         82.88        48.41 o                         
   1  15   9       1984.98       2022.09        89.17 o                         
   2  15   9        419.27        523.58        56.68 o                         
   3  15   9        685.75        566.41        89.91 o                         
   4  15   9        174.59        159.26        90.50 o                         
   5  15   9        549.45        824.53       103.10 o                         
   6  15   9        253.43        218.22        96.66 o                         
  -6  16   9        183.88        301.23        87.74 o                         
  -5  16   9         83.68         17.15        92.53 o                         
  -4  16   9         95.69         87.19        86.72 o                         
  -3  16   9        345.55        181.00        83.08 o                         
  -2  16   9       1100.61       1222.59        99.91 o                         
  -1  16   9         21.94         94.70        75.29 o                         
   0  16   9          5.78         35.48        76.66 o                         
   1  16   9         14.10        -10.98        41.50 o                         
   2  16   9       1146.99       1145.15       119.59 o                         
   3  16   9        335.65        284.13        85.94 o                         
   4  16   9         78.42          2.67        91.83 o                         
   5  16   9         85.19         75.08        91.77 o                         
  -5  17   9        281.31        318.70       100.15 o                         
  -4  17   9        113.77        138.03        86.66 o                         
  -3  17   9        224.69        273.05        90.33 o                         
  -2  17   9         91.57         69.93        80.94 o                         
  -1  17   9        620.91        561.15        91.37 o                         
   0  17   9        142.41         75.71        83.43 o                         
   1  17   9        564.83        550.99        63.62 o                         
   2  17   9         90.43         52.40        59.63 o                         
   3  17   9        214.34        258.68        83.93 o                         
   4  17   9        121.93        171.60        85.77 o                         
   5  17   9        266.94        339.32       104.65 o                         
  -4  18   9         99.90         45.97        88.01 o                         
  -3  18   9        109.21         46.32        88.13 o                         
  -2  18   9        107.35        116.55        87.16 o                         
  -1  18   9        194.82        183.86        85.17 o                         
   0  18   9          8.42         54.14        86.88 o                         
   1  18   9        209.21        228.91        59.80 o                         
   2  18   9        103.85         49.64        82.86 o                         
   3  18   9        107.99         76.57        96.24 o                         
   4  18   9         99.83        168.99       103.18 o                         
  -3  19   9         15.14         49.85        84.59 o                         
  -2  19   9        247.90        197.87        87.35 o                         
  -1  19   9        137.38        -23.58        82.34 o                         
   0  19   9         29.29         33.36        90.00 o                         
   1  19   9        135.12         67.16        83.71 o                         
   2  19   9        244.93        292.75        93.77 o                         
   3  19   9         15.10        -43.48        84.05 o                         
  -2  20   9         32.84         26.84        85.39 o                         
  -1  20   9        166.50        144.97        90.59 o                         
   0  20   9         29.44        -84.06        84.06 o                         
   1  20   9        161.84        235.78        80.54 o                         
   2  20   9         31.00        188.73        96.41 o                         
   3  20   9         89.50        107.12        99.69 o                         
   0   0  10     166174.16     159034.53       415.11 o                         
   1   0  10        699.85        726.27        53.66 o                         
   2   0  10       1428.24       1547.01        71.91 o                         
   3   0  10        891.15        776.02        38.53 o                         
   4   0  10       9388.74       8883.58       158.26 o                         
   5   0  10        533.62        540.22       100.52 o                         
   6   0  10       1570.07       1583.79       128.86 o                         
   7   0  10        107.17        132.67        75.68 o                         
   8   0  10       1307.52       1317.16       139.12 o                         
  -8   1  10         38.42         27.61        77.56 o                         
  -7   1  10       1651.87       1616.07        93.32 o                         
  -6   1  10       1138.78       1060.75        79.34 o                         
  -5   1  10       1923.06       1827.91       115.39 o                         
  -4   1  10        274.20        310.31        80.86 o                         
  -3   1  10      33834.04      34076.80       128.38 o                         
  -2   1  10       2841.03       3018.35        84.35 o                         
  -1   1  10      20900.56      19922.07       155.82 o                         
   0   1  10       1003.36       1140.34        38.65 o                         
   1   1  10      21846.27      19845.48        75.44 o                         
   2   1  10       3200.85       3104.21        84.63 o                         
   3   1  10      33859.40      34012.43       252.62 o                         
   4   1  10        322.33        371.16        84.79 o                         
   5   1  10       1995.24       2073.03       122.62 o                         
   6   1  10       1082.77       1073.09       118.52 o                         
   7   1  10       1637.36       1617.20       134.48 o                         
   8   1  10         30.21       -105.16       113.72 o                         
  -8   2  10         17.25         -7.52        78.81 o                         
  -7   2  10        284.86        266.62        77.78 o                         
  -6   2  10       1356.99       1281.98        84.56 o                         
  -5   2  10        651.79        624.69       100.35 o                         
  -4   2  10       2563.85       2627.97       106.78 o                         
  -3   2  10       3716.73       4145.51        55.42 o                         
  -2   2  10       9184.83       9529.31       124.79 o                         
  -1   2  10        334.55        316.74        44.41 o                         
   0   2  10      13085.84      11600.51        62.93 o                         
   1   2  10        411.40        318.43        44.89 o                         
   2   2  10       9419.40       9549.60       129.64 o                         
   3   2  10       3891.95       4176.71       106.37 o                         
   4   2  10       2537.32       2284.29       110.05 o                         
   5   2  10        610.38        605.64        98.56 o                         
   6   2  10       1336.79       1498.89       127.08 o                         
   7   2  10        303.82        344.73       118.72 o                         
   8   2  10         12.61         37.25       112.98 o                         
  -8   3  10         25.51         14.27        78.43 o                         
  -7   3  10          7.97         19.25        72.51 o                         
  -6   3  10        184.94        141.83        71.28 o                         
  -5   3  10       1261.02       1095.01       109.21 o                         
  -4   3  10       3683.57       3703.50       118.53 o                         
  -3   3  10        570.06        545.09        38.51 o                         
  -2   3  10       2089.47       2051.45        73.48 o                         
  -1   3  10       1093.10        927.28        51.53 o                         
   0   3  10       9255.21       9419.55       101.18 o                         
   1   3  10       1135.12        971.47        29.35 o                         
   2   3  10       1933.16       2262.40        80.14 o                         
   3   3  10        551.89        577.81        72.81 o                         
   4   3  10       3774.46       3834.49       120.39 o                         
   5   3  10       1315.11       1192.23       110.00 o                         
   6   3  10        190.69        250.06       106.51 o                         
   7   3  10         10.30         -0.96       109.71 o                         
   8   3  10         20.36         29.25       109.73 o                         
  -8   4  10         43.77         75.51        80.62 o                         
  -7   4  10         61.92         19.11        70.29 o                         
  -6   4  10        238.79        193.67        69.63 o                         
  -5   4  10       1858.88       1790.97       116.61 o                         
  -4   4  10       2464.39       2530.10        58.30 o                         
  -3   4  10       1895.04       1931.01        50.05 o                         
  -2   4  10       2093.44       2132.55        75.86 o                         
  -1   4  10       8272.01       8003.54       104.92 o                         
   0   4  10       4731.14       4205.24        85.24 o                         
   1   4  10       9009.95       8060.91        54.89 o                         
   2   4  10       2207.23       2194.43        80.70 o                         
   3   4  10       2096.51       1953.29        92.42 o                         
   4   4  10       2301.46       2530.94       107.66 o                         
   5   4  10       1758.41       1827.78       120.74 o                         
   6   4  10        236.84        305.50       103.09 o                         
   7   4  10         54.21        -40.15       107.28 o                         
   8   4  10         24.04         53.68       115.37 o                         
  -8   5  10          6.91        -44.53       115.27 o                         
  -7   5  10         72.44        -20.78        69.01 o                         
  -6   5  10        666.07        707.80        74.11 o                         
  -5   5  10       3875.92       3966.68       137.14 o                         
  -4   5  10       2369.38       2450.78        57.61 o                         
  -3   5  10       4319.75       4559.68        91.47 o                         
  -2   5  10      51156.60      53349.85       622.87 o                         
  -1   5  10        129.94        150.75        17.83 o                         
   0   5  10        858.96        881.49        28.91 o                         
   1   5  10        235.83        144.95        21.85 o                         
   2   5  10      51648.39      53091.68       395.79 o                         
   3   5  10       4358.58       4784.24       116.18 o                         
   4   5  10       2334.49       2376.05        56.98 o                         
   5   5  10       3821.17       4134.72       139.16 o                         
   6   5  10        653.98        730.08       110.92 o                         
   7   5  10         42.69        -57.40       108.96 o                         
   8   5  10          5.14         68.23       114.79 o                         
  -8   6  10         67.29         92.01       118.18 o                         
  -7   6  10         85.99         90.64       109.96 o                         
  -6   6  10        350.69        390.99       104.69 o                         
  -5   6  10       2144.84       2246.15        68.39 o                         
  -4   6  10         89.88         16.33        30.86 o                         
  -3   6  10       2709.33       2656.72        47.17 o                         
  -2   6  10       3182.17       3162.90        60.55 o                         
  -1   6  10      16537.58      16642.62        73.47 o                         
   0   6  10       4536.75       4433.85        37.77 o                         
   1   6  10      16543.01      16574.58       184.88 o                         
   2   6  10       2974.15       3065.40        38.25 o                         
   3   6  10       2440.51       2529.01        67.16 o                         
   4   6  10         47.09         49.53        40.49 o                         
   5   6  10       2387.47       2156.14       121.44 o                         
   6   6  10        362.94        239.09       101.53 o                         
   7   6  10         92.47         45.53       104.29 o                         
   8   6  10         66.24        176.18       112.25 o                         
  -8   7  10        172.22        130.44       124.47 o                         
  -7   7  10        236.51         99.54       103.79 o                         
  -6   7  10        779.88        761.54       107.90 o                         
  -5   7  10        123.22        109.66        48.22 o                         
  -4   7  10       2921.12       2806.46        80.26 o                         
  -3   7  10          9.86          5.41        28.15 o                         
  -2   7  10       7896.21       7668.11       135.46 o                         
  -1   7  10        424.21        427.98        24.64 o                         
   0   7  10       3878.29       4417.43        57.83 o                         
   1   7  10        413.06        454.16        20.94 o                         
   2   7  10       8004.83       7435.58       154.98 o                         
   3   7  10         15.29         20.23        39.56 o                         
   4   7  10       2884.40       2800.74       116.92 o                         
   5   7  10        105.16        120.74        87.49 o                         
   6   7  10        888.47        852.77       112.94 o                         
   7   7  10        231.78         91.70       100.29 o                         
   8   7  10        162.42        158.27       121.17 o                         
  -8   8  10        144.68        139.78       127.67 o                         
  -7   8  10        578.65        477.92       117.58 o                         
  -6   8  10        254.45        233.60       105.57 o                         
  -5   8  10         23.53         55.16        40.45 o                         
  -4   8  10        138.40        113.29        31.97 o                         
  -3   8  10       2005.09       1912.68        53.27 o                         
  -2   8  10       3951.23       4329.12        56.58 o                         
  -1   8  10        760.40        677.26        24.50 o                         
   0   8  10         19.33         13.38        22.75 o                         
   1   8  10        711.99        675.00        29.67 o                         
   2   8  10       3990.88       4283.21        40.53 o                         
   3   8  10       1988.11       1923.19        57.53 o                         
   4   8  10        142.53        106.54        43.25 o                         
   5   8  10         19.66         47.59        90.13 o                         
   6   8  10        209.10        261.19        98.31 o                         
   7   8  10        557.25        348.81       111.41 o                         
   8   8  10        142.83        -13.76       110.92 o                         
  -8   9  10         97.15         78.70        75.46 o                         
  -7   9  10        216.40        221.94        71.15 o                         
  -6   9  10       1070.07       1111.32        75.72 o                         
  -5   9  10        353.30        341.68        72.73 o                         
  -4   9  10        150.98        146.58        35.28 o                         
  -3   9  10        579.36        493.60        34.17 o                         
  -2   9  10       1889.37       1766.53        58.76 o                         
  -1   9  10       2258.14       2224.99        54.59 o                         
   0   9  10       1339.22       1274.37        33.59 o                         
   1   9  10       2332.12       2225.90        40.34 o                         
   2   9  10       1778.18       1757.19        32.50 o                         
   3   9  10        487.11        524.09        39.05 o                         
   4   9  10        113.86         62.93        46.49 o                         
   5   9  10        372.17        398.44        95.75 o                         
   6   9  10       1059.90        894.54       108.25 o                         
   7   9  10        220.85         84.05       102.93 o                         
   8   9  10         93.45        277.13        95.56 o                         
  -8  10  10         69.16         62.81       114.55 o                         
  -7  10  10        111.08        112.96        74.08 o                         
  -6  10  10        250.93        230.30        48.72 o                         
  -5  10  10       2604.42       2859.05        69.20 o                         
  -4  10  10       2410.68       2257.11        56.30 o                         
  -3  10  10       1825.42       1861.94        65.54 o                         
  -2  10  10       1617.12       1504.35        65.99 o                         
  -1  10  10       4061.57       4267.47        61.11 o                         
   0  10  10       4258.63       4462.52        51.52 o                         
   1  10  10       4055.65       4277.25        45.22 o                         
   2  10  10       1536.40       1563.50        33.64 o                         
   3  10  10       1713.96       1935.05        54.85 o                         
   4  10  10       2398.74       2244.10        75.98 o                         
   5  10  10       2659.27       2908.95        99.08 o                         
   6  10  10        310.61        218.19        96.40 o                         
   7  10  10        110.75         28.37        90.92 o                         
  -7  11  10        299.88        193.01        97.89 o                         
  -6  11  10        750.24        779.45        69.55 o                         
  -5  11  10        326.41        366.70        59.37 o                         
  -4  11  10         69.07         74.09        56.46 o                         
  -3  11  10        788.72        842.18        60.43 o                         
  -2  11  10       2192.43       2238.93       110.53 o                         
  -1  11  10       3702.34       3770.01        64.79 o                         
   0  11  10         75.09         38.20        39.14 o                         
   1  11  10       3712.98       3898.41        70.07 o                         
   2  11  10       2198.44       2206.87        38.90 o                         
   3  11  10        940.12        851.43        47.90 o                         
   4  11  10         67.16         62.51        90.15 o                         
   5  11  10        339.53        226.75        89.14 o                         
   6  11  10        729.05        937.84       106.23 o                         
   7  11  10        292.23        262.83        93.49 o                         
  -7  12  10         63.56         44.59        98.97 o                         
  -6  12  10        201.33        183.26        57.83 o                         
  -5  12  10        368.65        306.70        61.39 o                         
  -4  12  10        811.12        863.97        69.79 o                         
  -3  12  10        542.60        527.93        83.25 o                         
  -2  12  10        909.62       1045.64        63.33 o                         
  -1  12  10        474.77        452.00        44.86 o                         
   0  12  10       3363.02       3782.07        54.76 o                         
   1  12  10        477.77        422.71        32.77 o                         
   2  12  10        931.32        984.90        47.62 o                         
   3  12  10        533.27        602.92        85.53 o                         
   4  12  10        738.35        968.91        96.72 o                         
   5  12  10        372.45        334.40        98.34 o                         
   6  12  10        192.82        287.98        99.94 o                         
   7  12  10         62.16         87.45        96.50 o                         
  -7  13  10          5.03        115.43        97.49 o                         
  -6  13  10         16.24         21.23       154.17 o                         
  -5  13  10        105.36        110.02        59.04 o                         
  -4  13  10        161.42        138.22        84.96 o                         
  -3  13  10       1095.66       1175.54        96.32 o                         
  -2  13  10        420.90        409.64        80.35 o                         
  -1  13  10        746.67        828.99       171.56 o                         
   0  13  10         21.98         17.13        38.27 o                         
   1  13  10        755.90        789.02        44.38 o                         
   2  13  10        398.79        410.57        54.04 o                         
   3  13  10       1057.37       1134.27        96.71 o                         
   4  13  10        184.52        153.61        88.68 o                         
   5  13  10        107.13        126.88        94.33 o                         
   6  13  10         15.87         39.47        96.80 o                         
  -6  14  10         80.71        221.29        75.23 o                         
  -5  14  10        187.17        133.45        57.89 o                         
  -4  14  10        289.08        199.52        85.81 o                         
  -3  14  10        577.21        499.67        84.95 o                         
  -2  14  10       1096.72       1221.27        92.79 o                         
  -1  14  10        280.75        319.42        76.44 o                         
   0  14  10        181.69        249.68        49.88 o                         
   1  14  10        270.78        219.31        39.37 o                         
   2  14  10       1026.55        993.40        66.69 o                         
   3  14  10        581.67        508.98        91.37 o                         
   4  14  10        292.30        289.95        92.32 o                         
   5  14  10        185.33        175.26        92.25 o                         
   6  14  10         73.92          6.09        96.24 o                         
  -6  15  10         29.96         82.89        98.13 o                         
  -5  15  10        251.78        199.82        91.71 o                         
  -4  15  10        147.96         61.73        85.01 o                         
  -3  15  10        938.30        926.39        99.93 o                         
  -2  15  10        149.27        147.69        78.45 o                         
  -1  15  10       1038.00        898.62        86.56 o                         
   0  15  10        289.41        205.68        58.32 o                         
   1  15  10       1066.92       1110.92        62.84 o                         
   2  15  10        147.43        131.01        54.98 o                         
   3  15  10        928.03        836.68        98.95 o                         
   4  15  10        162.02         65.81        92.46 o                         
   5  15  10        264.62        173.22        98.38 o                         
   6  15  10         26.45         50.23        91.33 o                         
  -6  16  10         25.93        281.52        91.52 o                         
  -5  16  10        167.98          7.25        88.17 o                         
  -4  16  10       1205.37       1303.03       111.19 o                         
  -3  16  10         54.33         43.46        76.17 o                         
  -2  16  10        101.15        100.26        81.02 o                         
  -1  16  10        196.44        133.39        79.00 o                         
   0  16  10       2851.80       2898.04       125.58 o                         
   1  16  10        200.43        193.01        53.46 o                         
   2  16  10        106.05         92.98        55.65 o                         
   3  16  10         59.21         83.92        88.69 o                         
   4  16  10       1243.04       1270.59       110.21 o                         
   5  16  10        167.08        137.29        91.65 o                         
  -5  17  10         69.10         51.49        89.74 o                         
  -4  17  10        134.69        233.92        88.58 o                         
  -3  17  10        240.06        259.59        88.75 o                         
  -2  17  10        281.38        297.20        88.92 o                         
  -1  17  10        573.75        633.21        94.76 o                         
   0  17  10         76.79          4.07        84.53 o                         
   1  17  10        584.00        610.74        86.75 o                         
   2  17  10        279.66        365.55       114.20 o                         
   3  17  10        234.91        125.83        90.83 o                         
   4  17  10        144.73        123.20        87.03 o                         
   5  17  10         69.43        -78.36        95.22 o                         
  -4  18  10         12.30         22.36        93.50 o                         
  -3  18  10        103.74        294.59        91.93 o                         
  -2  18  10         36.22         83.69        81.11 o                         
  -1  18  10         44.18        144.19        86.74 o                         
   0  18  10        141.46        101.99        84.49 o                         
   1  18  10         55.85        129.33        65.60 o                         
   2  18  10         32.11         22.69        84.86 o                         
   3  18  10        105.92        197.18        84.18 o                         
   4  18  10         17.94        104.57        96.78 o                         
  -3  19  10         17.63         25.42        83.04 o                         
  -2  19  10         25.96         43.45        89.60 o                         
  -1  19  10          7.13        -58.24        89.77 o                         
   0  19  10        232.30        115.38        86.36 o                         
   1  19  10          4.72        -85.03        85.03 o                         
   2  19  10         29.62        129.88        86.54 o                         
   3  19  10         18.68        -48.62        89.31 o                         
  -1  20  10        317.29        369.63        94.89 o                         
   0  20  10        199.78        106.08        83.54 o                         
   1  20  10        309.20        550.27       103.08 o                         
   2  20  10         45.70        332.50        83.01 o                         
   3  20  10        113.65        -91.76        91.76 o                         
   1   0  11       2129.48       2314.36        72.52 o                         
   2   0  11      85926.51      86996.77       362.12 o                         
   3   0  11        431.93        351.71        69.46 o                         
   4   0  11       1919.26       1964.35       105.44 o                         
   5   0  11        240.25        235.92        91.34 o                         
   6   0  11       6537.59       6358.27       174.99 o                         
   7   0  11         15.68          2.89       104.74 o                         
   8   0  11        172.27        -10.46       120.40 o                         
  -8   1  11        303.01        244.10       123.10 o                         
  -7   1  11         39.04        171.57       118.84 o                         
  -6   1  11        714.06        763.66       113.49 o                         
  -5   1  11       7518.90       7185.15       169.88 o                         
  -4   1  11       4379.46       4404.12       127.94 o                         
  -3   1  11       4397.32       4204.59       111.63 o                         
  -2   1  11       5545.26       5808.24       107.65 o                         
  -1   1  11      41432.77      40222.21       225.82 o                         
   0   1  11        804.61        678.68        41.39 o                         
   1   1  11      42311.59      40024.23       349.67 o                         
   2   1  11       5217.56       5590.08       110.49 o                         
   3   1  11       4309.06       4506.03       111.60 o                         
   4   1  11       4429.01       4500.18       128.69 o                         
   5   1  11       7278.74       7668.51       170.42 o                         
   6   1  11        729.02        777.29       115.84 o                         
   7   1  11         38.89         97.56       115.48 o                         
   8   1  11        303.87        364.80       125.85 o                         
  -8   2  11         15.85         61.40       120.70 o                         
  -7   2  11        302.18        310.95       117.26 o                         
  -6   2  11         55.04          7.07       107.28 o                         
  -5   2  11       2209.42       2339.22       117.78 o                         
  -4   2  11       1652.81       1581.66        98.78 o                         
  -3   2  11        989.60        900.56        75.36 o                         
  -2   2  11       7708.58       6845.51       116.88 o                         
  -1   2  11        472.26        414.91        48.69 o                         
   0   2  11        568.43        765.51        35.30 o                         
   1   2  11        384.07        387.53        22.17 o                         
   2   2  11       7500.48       6893.59       122.48 o                         
   3   2  11        987.37        843.05        78.42 o                         
   4   2  11       1734.48       1620.22       103.00 o                         
   5   2  11       2016.00       2371.05       120.81 o                         
   6   2  11         52.10        225.04       106.84 o                         
   7   2  11        314.76        330.87       118.93 o                         
   8   2  11         23.90         59.67       118.59 o                         
  -8   3  11         42.05        -17.22       114.29 o                         
  -7   3  11        189.56        148.57       108.84 o                         
  -6   3  11         87.30         62.02       105.98 o                         
  -5   3  11        291.90        297.65        96.90 o                         
  -4   3  11        958.22        929.20        92.83 o                         
  -3   3  11       1268.51       1189.89        40.13 o                         
  -2   3  11       9520.22      10364.63       132.52 o                         
  -1   3  11       4213.03       4470.40        82.39 o                         
   0   3  11       1935.28       2080.94        65.21 o                         
   1   3  11       4383.25       4665.45        42.60 o                         
   2   3  11       9753.43      10248.75       139.79 o                         
   3   3  11       1341.55       1364.83        83.98 o                         
   4   3  11        928.82       1007.83        95.19 o                         
   5   3  11        264.67        192.89        96.10 o                         
   6   3  11         85.69        198.54       100.10 o                         
   7   3  11        187.15         96.10       109.28 o                         
   8   3  11         33.28          2.00       112.25 o                         
  -8   4  11         61.50          2.84       110.89 o                         
  -7   4  11        241.46        134.78       108.33 o                         
  -6   4  11         96.56        183.26       107.64 o                         
  -5   4  11        392.93        532.09       106.76 o                         
  -4   4  11        119.67        117.75        37.43 o                         
  -3   4  11       7607.60       7050.13       146.30 o                         
  -2   4  11       4722.42       4174.59        92.56 o                         
  -1   4  11      10632.66      10474.70       184.55 o                         
   0   4  11          0.38         92.25        22.49 o                         
   1   4  11      10823.31      10771.39       120.76 o                         
   2   4  11       4272.73       4169.03        55.43 o                         
   3   4  11       7187.46       6801.23       134.96 o                         
   4   4  11        124.70        193.65        79.35 o                         
   5   4  11        380.83        230.28        96.39 o                         
   6   4  11        143.00        143.08       102.49 o                         
   7   4  11        234.62        116.29       109.35 o                         
   8   4  11         67.78         38.34       108.40 o                         
  -8   5  11         77.89         95.51       121.64 o                         
  -7   5  11         96.26        121.69       112.99 o                         
  -6   5  11        430.60        137.48       107.89 o                         
  -5   5  11        119.29         19.46        93.28 o                         
  -4   5  11       9864.80       9462.14       100.05 o                         
  -3   5  11       2480.38       2532.82        64.10 o                         
  -2   5  11        211.90        429.21       103.10 o                         
  -1   5  11        993.45        883.49        26.64 o                         
   0   5  11      71527.98      73125.88       521.57 o                         
   1   5  11        813.49        938.80        29.79 o                         
   2   5  11        350.00        355.87        60.53 o                         
   3   5  11       2407.88       2567.33        99.80 o                         
   4   5  11       9902.69       9814.85       173.92 o                         
   5   5  11         70.46         50.28        92.51 o                         
   6   5  11        426.63        422.10       110.92 o                         
   7   5  11        123.98         82.35       101.56 o                         
   8   5  11         66.04        166.78       121.20 o                         
  -8   6  11         66.78        -26.68       120.61 o                         
  -7   6  11        405.44        484.81       123.05 o                         
  -6   6  11        399.47        245.00       105.92 o                         
  -5   6  11        255.53        232.11       100.66 o                         
  -4   6  11        839.05        733.65        38.72 o                         
  -3   6  11       6337.35       5863.35       121.59 o                         
  -2   6  11       1766.54       1783.89        52.33 o                         
  -1   6  11      12564.58      12829.99        66.05 o                         
   0   6  11        167.72        125.64        20.57 o                         
   1   6  11      12714.14      12961.51       116.27 o                         
   2   6  11       1912.96       1743.31        30.56 o                         
   3   6  11       6195.10       6162.81       132.56 o                         
   4   6  11        807.25        762.46        47.99 o                         
   5   6  11        312.69        212.97       100.14 o                         
   6   6  11        389.72        361.36       105.74 o                         
   7   6  11        439.10        496.01       117.99 o                         
   8   6  11         71.79         72.48       117.09 o                         
  -8   7  11         75.16        158.63       116.37 o                         
  -7   7  11         42.37         67.88       112.19 o                         
  -6   7  11        622.49        689.35       114.08 o                         
  -5   7  11        344.84        347.86        51.84 o                         
  -4   7  11       2236.10       2041.42        50.59 o                         
  -3   7  11        862.29        889.12        53.46 o                         
  -2   7  11       1060.68       1185.41        41.01 o                         
  -1   7  11        191.23        204.50        33.45 o                         
   0   7  11      12013.97      11394.76        91.51 o                         
   1   7  11        189.10        194.30        24.53 o                         
   2   7  11       1160.79       1191.92        62.27 o                         
   3   7  11        902.40        899.39        49.12 o                         
   4   7  11       2061.36       2071.38        62.68 o                         
   5   7  11        354.71        365.01        93.91 o                         
   6   7  11        606.90        456.86       105.70 o                         
   7   7  11         35.58        132.56       110.41 o                         
   8   7  11         73.88        131.93       119.84 o                         
  -8   8  11        188.34        182.98       108.05 o                         
  -7   8  11        200.56        192.22       115.89 o                         
  -6   8  11        317.13        286.66       104.14 o                         
  -5   8  11        363.53        310.17        45.10 o                         
  -4   8  11        771.19        628.60        36.94 o                         
  -3   8  11       1416.78       1356.53        46.38 o                         
  -2   8  11         26.97         58.23        35.80 o                         
  -1   8  11         20.59         63.25        25.06 o                         
   0   8  11        822.06        841.83        30.75 o                         
   1   8  11         34.99         50.65        26.20 o                         
   2   8  11         34.16         40.78        29.63 o                         
   3   8  11       1389.69       1391.79        67.55 o                         
   4   8  11        638.30        646.43        50.26 o                         
   5   8  11        332.27        384.82        95.75 o                         
   6   8  11        323.84        205.85       101.07 o                         
   7   8  11        210.22        220.61       104.80 o                         
   8   8  11        203.95        217.84       116.08 o                         
  -8   9  11         77.65          1.19        71.20 o                         
  -7   9  11        237.32        248.03        72.64 o                         
  -6   9  11         17.64         38.98        65.95 o                         
  -5   9  11        363.72        362.13        49.08 o                         
  -4   9  11       1969.34       1959.16        48.00 o                         
  -3   9  11       2153.79       2210.82        64.35 o                         
  -2   9  11        218.74        169.69        45.00 o                         
  -1   9  11       1084.28        999.05        34.92 o                         
   0   9  11       2727.32       2609.49        41.34 o                         
   1   9  11       1077.98        948.36        34.19 o                         
   2   9  11        208.06        214.20        29.90 o                         
   3   9  11       2136.60       2102.30       102.87 o                         
   4   9  11       1907.50       2001.84       128.51 o                         
   5   9  11        352.40        290.64        92.72 o                         
   6   9  11         15.63        163.57       106.47 o                         
   7   9  11        225.90        186.73       103.82 o                         
  -8  10  11        146.93        110.45       114.40 o                         
  -7  10  11        510.93        660.47        78.59 o                         
  -6  10  11        293.31        179.41        65.95 o                         
  -5  10  11       2649.70       2537.23        79.13 o                         
  -4  10  11        812.37        754.39        45.87 o                         
  -3  10  11       6215.22       6544.72       105.70 o                         
  -2  10  11       4525.23       4395.77        82.62 o                         
  -1  10  11       6227.00       6425.65        75.53 o                         
   0  10  11        544.78        493.49        31.84 o                         
   1  10  11       6201.50       6466.13        62.02 o                         
   2  10  11       4491.36       4396.71        55.97 o                         
   3  10  11       6268.48       6401.06        78.43 o                         
   4  10  11        837.40        721.22        51.46 o                         
   5  10  11       2651.84       3002.09       124.32 o                         
   6  10  11        293.26        271.21        70.63 o                         
   7  10  11        516.32        650.66       107.40 o                         
  -7  11  11         53.68        -32.32       100.93 o                         
  -6  11  11          2.84        -55.93        84.91 o                         
  -5  11  11       2385.24       2439.22        83.15 o                         
  -4  11  11       2239.48       2449.41        61.37 o                         
  -3  11  11         36.53         44.83        51.64 o                         
  -2  11  11        266.76        231.43        59.21 o                         
  -1  11  11       5893.31       6037.99        76.96 o                         
   0  11  11       2498.59       2400.38        46.66 o                         
   1  11  11       6046.90       5983.08        62.52 o                         
   2  11  11        275.70        207.38        35.48 o                         
   3  11  11         42.19         86.73        42.53 o                         
   4  11  11       2254.38       2385.53       123.43 o                         
   5  11  11       2375.59       2287.08       121.79 o                         
   6  11  11          0.50         10.70        88.40 o                         
   7  11  11         54.86         36.71        91.50 o                         
  -7  12  11         11.66         30.84        94.30 o                         
  -6  12  11        141.37        162.16        55.80 o                         
  -5  12  11         23.62         -6.08        57.36 o                         
  -4  12  11        886.96        803.63        98.41 o                         
  -3  12  11        205.22        119.75        55.65 o                         
  -2  12  11       2608.04       2735.41       117.95 o                         
  -1  12  11        781.83        703.68        59.52 o                         
   0  12  11        969.53       1203.85        41.73 o                         
   1  12  11        854.62        790.31        56.70 o                         
   2  12  11       2650.41       2754.40        60.40 o                         
   3  12  11        235.74        141.83        51.98 o                         
   4  12  11        815.48        813.76        94.64 o                         
   5  12  11         22.36         42.69        90.31 o                         
   6  12  11        154.95        216.05        90.62 o                         
   7  12  11          6.93         -5.84        94.16 o                         
  -6  13  11         35.28        256.51        79.86 o                         
  -5  13  11         50.67         15.35        55.63 o                         
  -4  13  11         41.34        102.93        84.18 o                         
  -3  13  11         22.26        101.14        77.55 o                         
  -2  13  11        273.93        297.80        56.26 o                         
  -1  13  11        127.32        119.52        51.12 o                         
   0  13  11        124.74        115.38        39.58 o                         
   1  13  11        129.82        196.60        40.05 o                         
   2  13  11        286.42        320.66        41.63 o                         
   3  13  11         26.69         37.99        81.07 o                         
   4  13  11         44.59         74.99        87.30 o                         
   5  13  11         46.83        -20.21        88.12 o                         
   6  13  11         37.33        170.09        89.79 o                         
  -6  14  11        132.12         29.61        81.86 o                         
  -5  14  11        119.82        104.11        82.18 o                         
  -4  14  11         77.63        -20.90        82.71 o                         
  -3  14  11        287.49        180.05        81.99 o                         
  -2  14  11        738.81        655.64        81.97 o                         
  -1  14  11        143.39         86.29        71.35 o                         
   0  14  11        109.06         82.67        53.81 o                         
   1  14  11        130.90        112.77        48.04 o                         
   2  14  11        791.49        633.56        57.22 o                         
   3  14  11        288.16        159.20        84.19 o                         
   4  14  11         75.05         80.18        84.69 o                         
   5  14  11         99.97         84.03        94.05 o                         
  -6  15  11        114.11        134.23        61.36 o                         
  -5  15  11        383.70        131.93        95.99 o                         
  -4  15  11        104.77        -34.66        83.89 o                         
  -3  15  11        581.81        498.82        87.92 o                         
  -2  15  11        294.96         57.45        76.52 o                         
  -1  15  11        841.52        757.84        86.83 o                         
   0  15  11        370.06        285.13        79.22 o                         
   1  15  11        858.34        870.98        60.40 o                         
   2  15  11        302.92        194.00        52.10 o                         
   3  15  11        587.14        603.27        98.56 o                         
   4  15  11        107.02         62.51        95.35 o                         
   5  15  11        386.25        352.98       100.26 o                         
  -5  16  11         32.04        -89.98        89.98 o                         
  -4  16  11         36.67         -6.32        85.66 o                         
  -3  16  11        528.34        413.21        87.91 o                         
  -2  16  11       1361.95       1428.56       105.13 o                         
  -1  16  11        131.10        110.50        76.57 o                         
   0  16  11          4.67         97.23        78.38 o                         
   1  16  11        134.98        141.18        53.95 o                         
   2  16  11       1338.84       1387.06        97.37 o                         
   3  16  11        543.80        487.94        95.80 o                         
   4  16  11         38.03        -58.00        93.82 o                         
   5  16  11         36.67         65.82        98.03 o                         
  -4  17  11         90.38        250.74        94.00 o                         
  -3  17  11        149.26        250.41        90.04 o                         
  -2  17  11         33.45        147.59        82.35 o                         
  -1  17  11        544.48        523.68        94.00 o                         
   0  17  11        606.71        677.23        93.24 o                         
   1  17  11        565.28        635.99        84.87 o                         
   2  17  11         43.40         30.65        56.13 o                         
   3  17  11        157.90        207.69        92.20 o                         
   4  17  11         81.66        -62.06        88.04 o                         
   5  17  11        191.78        694.88        87.93 o                         
  -4  18  11        122.53         92.57        84.99 o                         
  -3  18  11        130.91        295.95        91.38 o                         
  -2  18  11         52.49         78.41        83.16 o                         
  -1  18  11        142.80        308.88        90.11 o                         
   0  18  11         34.19         22.18        82.67 o                         
   1  18  11        152.08        165.45        85.08 o                         
   2  18  11         61.71         40.45        66.67 o                         
   3  18  11        124.74        189.94        87.37 o                         
   4  18  11        135.96        107.52        89.35 o                         
  -3  19  11         49.35        241.45        94.46 o                         
  -2  19  11         21.02        273.24        90.19 o                         
  -1  19  11         18.44         62.52        89.52 o                         
   0  19  11         49.76         16.85        81.91 o                         
   1  19  11         18.23        -83.58        83.58 o                         
   2  19  11         22.19        104.25        80.42 o                         
   3  19  11         49.60        103.27        85.73 o                         
  -1  20  11        177.44         62.50        90.69 o                         
   0  20  11         12.78        -77.75        77.75 o                         
   1  20  11        186.04        176.50        93.37 o                         
   2  20  11         11.24        115.40        87.18 o                         
   3  20  11         87.65        146.33        92.50 o                         
   0   0  12      43975.40      41195.64       233.69 o                         
   1   0  12         12.46         -3.53        50.11 o                         
   2   0  12       1296.04       1345.11        72.65 o                         
   3   0  12       1236.85       1266.00        84.91 o                         
   4   0  12      23177.75      23880.76       246.52 o                         
   5   0  12         39.13         28.55        95.42 o                         
   6   0  12       1683.24       1635.10       122.78 o                         
   7   0  12         85.02        326.60       113.20 o                         
   8   0  12        897.38       1027.60       138.08 o                         
  -8   1  12         90.07          0.58       121.17 o                         
  -7   1  12       1092.30       1109.45       130.95 o                         
  -6   1  12        121.33         51.11       103.56 o                         
  -5   1  12        574.55        647.95       101.86 o                         
  -4   1  12       1465.64       1541.77       102.40 o                         
  -3   1  12      18555.48      17814.27       195.69 o                         
  -2   1  12       6382.23       6511.38       114.50 o                         
  -1   1  12       6318.22       5530.69        99.29 o                         
   0   1  12        210.08        285.81        35.71 o                         
   1   1  12       5611.27       5359.93       407.91 o                         
   2   1  12       6139.86       6287.37       117.79 o                         
   3   1  12      18426.17      17395.46       197.41 o                         
   4   1  12       1427.42       1383.06       102.45 o                         
   5   1  12        572.80        617.81       107.25 o                         
   6   1  12         75.31         82.33       104.94 o                         
   7   1  12       1148.39        966.43       132.13 o                         
   8   1  12         92.59         99.96       121.57 o                         
  -8   2  12         16.17        -32.80       118.29 o                         
  -7   2  12        516.97        570.02       116.97 o                         
  -6   2  12        449.87        452.26       112.12 o                         
  -5   2  12       1657.06       1559.02       114.20 o                         
  -4   2  12        230.08        263.95        81.66 o                         
  -3   2  12       2523.27       2448.12        92.81 o                         
  -2   2  12        594.09        643.80        65.31 o                         
  -1   2  12       1868.37       2007.16        70.02 o                         
   0   2  12       7530.39       7193.83        93.73 o                         
   1   2  12       1638.06       1824.45        48.38 o                         
   2   2  12        662.08        616.53        69.10 o                         
   3   2  12       2352.17       2593.24        98.81 o                         
   4   2  12        215.37        217.65        89.35 o                         
   5   2  12       1792.44       1759.39       118.65 o                         
   6   2  12        457.30        464.60       109.52 o                         
   7   2  12        467.35        414.97       117.58 o                         
   8   2  12         16.32        -66.27       114.76 o                         
  -8   3  12         34.56        185.41       152.08 o                         
  -7   3  12        128.86        125.11       113.42 o                         
  -6   3  12         12.43        -19.20       105.67 o                         
  -5   3  12       1442.19       1411.69       113.89 o                         
  -4   3  12       1647.11       1686.63       103.18 o                         
  -3   3  12        543.17        319.26        68.65 o                         
  -2   3  12       1468.85       1432.28        71.88 o                         
  -1   3  12       2460.55       2278.19        68.30 o                         
   0   3  12        269.40        267.75        23.30 o                         
   1   3  12       2189.02       2262.70        40.79 o                         
   2   3  12       1463.56       1485.98        78.94 o                         
   3   3  12        536.45        454.56        77.08 o                         
   4   3  12       1512.51       1595.55       104.06 o                         
   5   3  12       1464.15       1458.83       112.53 o                         
   6   3  12         18.08         65.43       103.51 o                         
   7   3  12        149.33        167.88       115.49 o                         
   8   3  12         26.29         11.26       117.85 o                         
  -8   4  12        154.44        134.40       115.05 o                         
  -7   4  12         67.64         52.47       115.79 o                         
  -6   4  12         83.82         35.19       109.78 o                         
  -5   4  12       2834.91       2841.26       126.49 o                         
  -4   4  12       2329.14       2392.02       106.95 o                         
  -3   4  12         37.06         67.11        66.32 o                         
  -2   4  12        488.78        486.91        63.50 o                         
  -1   4  12      10421.27      10307.95        86.17 o                         
   0   4  12      15454.38      15314.55        80.96 o                         
   1   4  12      10538.29      10383.15       101.68 o                         
   2   4  12        410.68        478.83        31.43 o                         
   3   4  12         20.52        110.61        74.48 o                         
   4   4  12       2431.99       2423.82       112.98 o                         
   5   4  12       2764.69       2691.44       130.03 o                         
   6   4  12         64.94        102.87       102.01 o                         
   7   4  12         77.22        109.76       108.40 o                         
   8   4  12        160.16        212.08       118.17 o                         
  -8   5  12        430.23        187.89       126.87 o                         
  -7   5  12        390.73        291.64       112.85 o                         
  -6   5  12       2863.98       2892.09       143.99 o                         
  -5   5  12        392.91        426.36        99.85 o                         
  -4   5  12        966.26       1001.61        51.87 o                         
  -3   5  12       6916.29       7362.27       135.30 o                         
  -2   5  12      29328.02      29507.42       158.05 o                         
  -1   5  12       6693.26       6867.29        48.65 o                         
   0   5  12        220.95        375.85        38.40 o                         
   1   5  12       6554.72       6844.71       152.91 o                         
   2   5  12      29109.36      28605.91       417.12 o                         
   3   5  12       7064.41       7292.81       145.24 o                         
   4   5  12        998.25        992.34       101.80 o                         
   5   5  12        402.53        462.36       104.41 o                         
   6   5  12       2882.26       2857.68       140.09 o                         
   7   5  12        402.15        323.47       116.09 o                         
   8   5  12        425.09        422.09       128.78 o                         
  -8   6  12         26.60        291.71       109.18 o                         
  -7   6  12        259.74        216.26       113.69 o                         
  -6   6  12         54.33         53.61       106.01 o                         
  -5   6  12       4759.45       4760.77       153.72 o                         
  -4   6  12        552.94        544.86        37.16 o                         
  -3   6  12       3553.75       3778.39       105.11 o                         
  -2   6  12       1558.94       1700.59        53.96 o                         
  -1   6  12      22764.87      22617.44       222.01 o                         
   0   6  12         68.29         63.58        20.74 o                         
   1   6  12      22984.99      22496.01        98.51 o                         
   2   6  12       1643.99       1689.35        48.39 o                         
   3   6  12       3677.72       3770.69       116.43 o                         
   4   6  12        515.79        580.07        48.86 o                         
   5   6  12       4440.91       4695.61       152.56 o                         
   6   6  12         60.14         82.92       106.00 o                         
   7   6  12        254.31        121.13       108.76 o                         
   8   6  12         23.82        -29.85       110.00 o                         
  -8   7  12         62.83         33.84       104.86 o                         
  -7   7  12        124.25         64.18       101.07 o                         
  -6   7  12        289.36        343.34       105.66 o                         
  -5   7  12        120.96        149.45        99.28 o                         
  -4   7  12        275.96        325.84        39.08 o                         
  -3   7  12        153.94        110.17        35.79 o                         
  -2   7  12       6390.94       6031.31        81.32 o                         
  -1   7  12        397.05        394.07        24.45 o                         
   0   7  12        218.62        475.16        47.51 o                         
   1   7  12        426.07        462.95        39.38 o                         
   2   7  12       6150.30       5787.24        79.21 o                         
   3   7  12        162.18        117.18        44.65 o                         
   4   7  12        220.55        317.17        49.11 o                         
   5   7  12        123.95        211.79        99.02 o                         
   6   7  12        259.19        197.24       106.73 o                         
   7   7  12        119.92        -37.31       108.72 o                         
   8   7  12         63.16        126.07       113.06 o                         
  -8   8  12         45.91        129.95       113.01 o                         
  -7   8  12        291.44        193.04        97.87 o                         
  -6   8  12        330.82        406.74       105.12 o                         
  -5   8  12        198.03        137.96        62.18 o                         
  -4   8  12        234.04        172.09        34.95 o                         
  -3   8  12        386.82        354.39        40.77 o                         
  -2   8  12        267.74        389.05        35.32 o                         
  -1   8  12        237.90        216.12        40.92 o                         
   0   8  12         42.68          9.96        23.92 o                         
   1   8  12        204.71        250.73        27.72 o                         
   2   8  12        307.90        349.83        32.81 o                         
   3   8  12        358.70        381.68        46.81 o                         
   4   8  12        243.78        172.30        49.81 o                         
   5   8  12        202.04        133.65        97.80 o                         
   6   8  12        367.61        275.55       104.05 o                         
   7   8  12        316.67        279.22       107.24 o                         
   8   8  12         40.82        -40.15       116.13 o                         
  -8   9  12          4.56        163.68       112.83 o                         
  -7   9  12        118.34         52.91        71.27 o                         
  -6   9  12        770.48        762.66       138.70 o                         
  -5   9  12        469.21        463.24        61.46 o                         
  -4   9  12        480.82        464.73        39.26 o                         
  -3   9  12       3176.65       2869.67        80.33 o                         
  -2   9  12       2905.78       2967.94        70.98 o                         
  -1   9  12        907.61        869.94        43.20 o                         
   0   9  12        557.27        520.44        30.45 o                         
   1   9  12        889.17        873.61        33.98 o                         
   2   9  12       3198.12       2922.56        47.19 o                         
   3   9  12       3173.31       2895.72       110.51 o                         
   4   9  12        539.33        477.84        53.69 o                         
   5   9  12        451.74        489.79       105.98 o                         
   6   9  12        805.15        753.57       111.84 o                         
   7   9  12        134.41          8.24       105.80 o                         
   8   9  12          4.99       -108.00       108.00 o                         
  -8  10  12         13.50         77.82       100.23 o                         
  -7  10  12        307.45        424.96       119.82 o                         
  -6  10  12        557.38        560.54        99.64 o                         
  -5  10  12        717.20        805.57        62.15 o                         
  -4  10  12       1536.56       1196.92        63.89 o                         
  -3  10  12       1158.44       1233.17        74.23 o                         
  -2  10  12        719.78        700.78        55.39 o                         
  -1  10  12       1825.64       1805.77        87.09 o                         
   0  10  12      11581.80      12059.13       101.33 o                         
   1  10  12       1768.92       1765.47        42.91 o                         
   2  10  12        713.56        730.60        37.75 o                         
   3  10  12       1232.66       1295.16        53.01 o                         
   4  10  12       1463.41       1369.20        53.39 o                         
   5  10  12        725.79        717.64        72.35 o                         
   6  10  12        551.16        499.36       102.00 o                         
   7  10  12        292.72        472.62       107.31 o                         
  -7  11  12        146.48        259.66        88.38 o                         
  -6  11  12        212.00        246.11        92.29 o                         
  -5  11  12         24.01         69.04        57.55 o                         
  -4  11  12         35.35          1.92        50.98 o                         
  -3  11  12       3191.02       3219.23       122.24 o                         
  -2  11  12       2878.77       2854.40        76.51 o                         
  -1  11  12       2256.66       2446.23        59.38 o                         
   0  11  12        685.59        602.82        36.68 o                         
   1  11  12       2239.23       2408.18        51.16 o                         
   2  11  12       2828.74       2918.05       113.57 o                         
   3  11  12       3135.90       3281.36        65.11 o                         
   4  11  12         45.40         17.41        43.35 o                         
   5  11  12         19.24         93.88        94.25 o                         
   6  11  12        240.66        402.13       100.78 o                         
   7  11  12        162.75        262.77       104.55 o                         
  -7  12  12          9.06        -89.33        93.27 o                         
  -6  12  12        175.28        309.41        89.88 o                         
  -5  12  12        201.85        126.78        56.87 o                         
  -4  12  12       1939.47       1875.00       113.89 o                         
  -3  12  12        137.22         51.95        53.48 o                         
  -2  12  12        461.50        604.94        58.76 o                         
  -1  12  12       1380.66       1410.31        54.88 o                         
   0  12  12       4702.03       5033.31        89.96 o                         
   1  12  12       1453.30       1484.62        45.05 o                         
   2  12  12        455.92        562.59        43.67 o                         
   3  12  12        159.27         98.69        51.44 o                         
   4  12  12       1921.23       1915.87       112.61 o                         
   5  12  12        203.92        271.03        96.09 o                         
   6  12  12        188.78        205.23        91.50 o                         
  -6  13  12         40.47        -69.94        90.45 o                         
  -5  13  12         25.96        -11.08        86.00 o                         
  -4  13  12        264.60        236.41        81.87 o                         
  -3  13  12        127.86        128.63        77.70 o                         
  -2  13  12         42.63         21.57        52.34 o                         
  -1  13  12        287.42        371.34        55.50 o                         
   0  13  12          7.62         -0.96        48.95 o                         
   1  13  12        301.44        360.16        42.07 o                         
   2  13  12         45.67         41.37        39.15 o                         
   3  13  12        120.71        162.11        81.35 o                         
   4  13  12        269.43        125.21        91.04 o                         
   5  13  12         19.07        -32.03        85.40 o                         
   6  13  12         34.83        -70.00        87.45 o                         
  -6  14  12          9.08        -19.33        89.58 o                         
  -5  14  12         17.33        -21.67        84.62 o                         
  -4  14  12        474.14        467.60        93.44 o                         
  -3  14  12        136.77        231.12        82.26 o                         
  -2  14  12         79.25        135.18        76.70 o                         
  -1  14  12        293.39        183.45        56.39 o                         
   0  14  12        313.59        162.71        54.50 o                         
   1  14  12        322.61        283.86        44.05 o                         
   2  14  12         76.71        229.07        64.36 o                         
   3  14  12        130.14          6.54        84.00 o                         
   4  14  12        487.32        560.85        98.50 o                         
   5  14  12         17.28         -4.79        85.85 o                         
   6  14  12         10.62         56.31        90.87 o                         
  -5  15  12        291.46        173.06        99.12 o                         
  -4  15  12        376.70        280.69        90.33 o                         
  -3  15  12        633.46        678.00        94.40 o                         
  -2  15  12        277.86        185.95        79.00 o                         
  -1  15  12       1541.89       1317.46        95.74 o                         
   0  15  12        133.49         60.71        73.24 o                         
   1  15  12       1519.44       1415.97        67.40 o                         
   2  15  12        268.32        262.47        56.74 o                         
   3  15  12        641.61        571.18        92.33 o                         
   4  15  12        368.72        288.55        96.17 o                         
   5  15  12        286.97        264.27        97.16 o                         
  -5  16  12        170.05        296.75        89.28 o                         
  -4  16  12        842.66        651.22       108.49 o                         
  -3  16  12         63.83         95.17        87.45 o                         
  -2  16  12         20.97        -21.97        81.53 o                         
  -1  16  12        902.64        852.06        93.97 o                         
   0  16  12        747.90        709.75        87.53 o                         
   1  16  12        901.64        918.98        62.91 o                         
   2  16  12         22.71         79.07        55.50 o                         
   3  16  12         54.33         16.59        84.67 o                         
   4  16  12        846.66        846.47       105.05 o                         
   5  16  12        171.73        180.80        99.51 o                         
  -4  17  12        112.16         39.60        87.94 o                         
  -3  17  12        223.73        237.55        83.81 o                         
  -2  17  12        366.77        526.74        91.87 o                         
  -1  17  12        260.96        481.58        88.04 o                         
   0  17  12          7.23         46.67        77.29 o                         
   1  17  12        247.06        218.01        86.87 o                         
   2  17  12        388.41        300.56        72.01 o                         
   3  17  12        246.40        275.54        96.47 o                         
   4  17  12        109.73        166.01        91.26 o                         
  -3  18  12         14.82         -4.84        89.68 o                         
  -2  18  12        118.43        -11.11        83.02 o                         
  -1  18  12         66.06        141.70        85.32 o                         
   0  18  12         62.47         55.56        85.61 o                         
   1  18  12         68.41         39.52        83.62 o                         
   2  18  12        122.19         46.28        59.30 o                         
   3  18  12         15.06         33.29        86.11 o                         
   4  18  12         11.94        -87.86        87.86 o                         
  -2  19  12         27.50        173.22        88.11 o                         
  -1  19  12         45.40        -19.90        79.50 o                         
   0  19  12         13.47        -20.60        88.62 o                         
   1  19  12         40.02          0.76        85.14 o                         
   2  19  12         31.11        -16.09        88.21 o                         
   3  19  12         40.19        160.52        76.57 o                         
   0  20  12         26.61          6.55        94.47 o                         
   1  20  12         99.43         31.16        87.83 o                         
   1   0  13        215.91        115.60        55.83 o                         
   2   0  13      15678.98      12994.29       157.58 o                         
   3   0  13         63.36        110.13        70.56 o                         
   4   0  13       2109.07       2049.28       109.76 o                         
   5   0  13        278.60        201.07       100.67 o                         
   6   0  13        485.99        566.67       111.22 o                         
   7   0  13         76.86         95.65       118.88 o                         
   8   0  13        423.72        397.78       126.08 o                         
  -8   1  13        153.70        127.64       122.71 o                         
  -7   1  13        144.16        224.14       119.25 o                         
  -6   1  13         33.56        129.49       101.21 o                         
  -5   1  13       4270.60       4655.81       146.92 o                         
  -4   1  13       1600.11       1569.86       105.08 o                         
  -3   1  13       4943.17       4983.56       122.19 o                         
  -2   1  13        743.14        789.54        66.79 o                         
  -1   1  13      12521.59      11344.15       137.31 o                         
   0   1  13       1495.14       1570.01        48.08 o                         
   1   1  13      11339.72      11088.79        62.17 o                         
   2   1  13        756.29        740.21        70.21 o                         
   3   1  13       4879.12       5019.83       124.39 o                         
   4   1  13       1496.78       1498.38       105.37 o                         
   5   1  13       4463.98       4070.33       145.28 o                         
   6   1  13         33.20         42.88       105.11 o                         
   7   1  13        132.85        133.29       117.00 o                         
   8   1  13        148.22        381.12       123.94 o                         
  -8   2  13         61.29         45.77       117.66 o                         
  -7   2  13        106.59        -27.47       110.48 o                         
  -6   2  13         56.24          2.76       105.34 o                         
  -5   2  13       1932.27       1797.27       117.16 o                         
  -4   2  13        966.66        950.75        96.38 o                         
  -3   2  13        308.62        267.74        71.91 o                         
  -2   2  13       2246.86       2136.34        82.71 o                         
  -1   2  13       2842.46       2817.25        80.39 o                         
   0   2  13      10774.44      10745.50        67.73 o                         
   1   2  13       3069.14       2842.05        36.44 o                         
   2   2  13       2394.25       2198.36        88.03 o                         
   3   2  13        281.82        225.22        75.91 o                         
   4   2  13       1053.41       1072.83       102.24 o                         
   5   2  13       1730.24       1790.50       123.05 o                         
   6   2  13         55.77        140.86       108.94 o                         
   7   2  13        131.91        108.31       116.66 o                         
   8   2  13         56.98        234.96       125.15 o                         
  -8   3  13         48.30          7.05       136.94 o                         
  -7   3  13        394.28        379.79       122.13 o                         
  -6   3  13        772.80        796.50       122.24 o                         
  -5   3  13        732.09        650.42       103.63 o                         
  -4   3  13       2546.16       2594.72       111.18 o                         
  -3   3  13       1332.77       1176.00        83.04 o                         
  -2   3  13       3606.92       3843.25        95.42 o                         
  -1   3  13       8581.27       9258.11       120.66 o                         
   0   3  13         38.45         76.47        22.80 o                         
   1   3  13       8473.92       9136.11        88.06 o                         
   2   3  13       3574.22       3808.84       104.09 o                         
   3   3  13       1248.17       1198.00        86.90 o                         
   4   3  13       2530.57       2428.86       113.49 o                         
   5   3  13        781.11        715.79       107.52 o                         
   6   3  13        728.63        803.05       118.20 o                         
   7   3  13        342.06        242.19       119.62 o                         
   8   3  13         61.09        101.62       118.74 o                         
  -8   4  13          7.39         19.31       117.42 o                         
  -7   4  13        704.56        536.47       123.66 o                         
  -6   4  13       2067.52       2287.08       139.13 o                         
  -5   4  13        401.34        595.23       103.82 o                         
  -4   4  13        240.62        296.22        87.60 o                         
  -3   4  13       4509.97       4481.73       115.37 o                         
  -2   4  13      11442.34      11350.91       148.50 o                         
  -1   4  13       2873.35       2661.45        53.62 o                         
   0   4  13       8603.27       8795.53       116.78 o                         
   1   4  13       2832.15       2609.48        40.18 o                         
   2   4  13      11228.76      11043.76       419.12 o                         
   3   4  13       4679.25       4416.48       122.50 o                         
   4   4  13        278.04        290.35        88.57 o                         
   5   4  13        432.11        599.54       106.60 o                         
   6   4  13       2019.98       1992.01       136.09 o                         
   7   4  13        718.86        633.42       118.50 o                         
   8   4  13         10.81        -62.70       114.19 o                         
  -8   5  13        221.93        255.92       125.58 o                         
  -7   5  13        152.76        106.88       102.68 o                         
  -6   5  13        851.00        857.99       118.34 o                         
  -5   5  13        104.62        105.80        91.39 o                         
  -4   5  13      14281.80      14229.28       201.70 o                         
  -3   5  13       1583.51       1659.91        89.31 o                         
  -2   5  13       5164.74       5673.26       112.72 o                         
  -1   5  13       4958.49       4852.75       130.46 o                         
   0   5  13      48095.73      48584.34       169.58 o                         
   1   5  13       5082.86       4962.39        90.19 o                         
   2   5  13       5238.38       5538.08        68.85 o                         
   3   5  13       1662.10       1728.92        96.00 o                         
   4   5  13      14282.11      14295.91       211.67 o                         
   5   5  13         81.31        104.28        95.28 o                         
   6   5  13        834.50        995.87       119.47 o                         
   7   5  13        150.12        192.65       113.30 o                         
   8   5  13        229.09         88.96       118.01 o                         
  -8   6  13         42.86        -86.97       110.19 o                         
  -7   6  13        993.34        857.59       130.81 o                         
  -6   6  13         84.73         51.89        99.88 o                         
  -5   6  13       1147.72       1330.96       114.37 o                         
  -4   6  13        754.99        768.89        70.84 o                         
  -3   6  13      10148.95       9951.47       152.50 o                         
  -2   6  13       3208.23       2945.91        63.70 o                         
  -1   6  13       6855.87       6178.46        90.86 o                         
   0   6  13        829.06        884.13        32.30 o                         
   1   6  13       6538.28       6416.48       115.04 o                         
   2   6  13       3149.10       2912.32        95.28 o                         
   3   6  13      10228.22      10062.62       172.51 o                         
   4   6  13        761.28        730.70        53.75 o                         
   5   6  13       1245.51       1211.67       121.02 o                         
   6   6  13         65.86         46.35       103.06 o                         
   7   6  13        926.16        929.98       122.32 o                         
   8   6  13         46.07         76.17       118.58 o                         
  -8   7  13         31.12         53.07       111.04 o                         
  -7   7  13         32.95        -28.08       106.28 o                         
  -6   7  13        379.95        350.51       111.45 o                         
  -5   7  13         52.60        -52.81        98.44 o                         
  -4   7  13       3259.17       3360.81        77.07 o                         
  -3   7  13        446.32        422.24        40.27 o                         
  -2   7  13       2329.45       2398.37        61.44 o                         
  -1   7  13        589.34        603.04        42.12 o                         
   0   7  13       8416.40       7987.57        76.97 o                         
   1   7  13        618.39        575.46        39.71 o                         
   2   7  13       2342.51       2360.59        88.66 o                         
   3   7  13        448.84        456.66        49.43 o                         
   4   7  13       3555.67       3476.93        76.82 o                         
   5   7  13         36.09         61.36        96.31 o                         
   6   7  13        328.33        333.00       108.24 o                         
   7   7  13         26.38        -84.70       109.70 o                         
   8   7  13         29.27       -101.00       117.87 o                         
  -8   8  13         61.73        191.90       119.92 o                         
  -7   8  13         49.19         26.79       100.61 o                         
  -6   8  13        121.78        202.42       100.28 o                         
  -5   8  13        714.00        678.21        67.86 o                         
  -4   8  13        549.42        575.03        50.28 o                         
  -3   8  13        785.60        804.83        43.90 o                         
  -2   8  13         26.54         26.43        33.43 o                         
  -1   8  13        754.94        738.56        40.57 o                         
   0   8  13        124.26        115.78        28.47 o                         
   1   8  13        700.32        775.28        32.91 o                         
   2   8  13         40.60         51.90        33.69 o                         
   3   8  13        791.33        823.81        99.37 o                         
   4   8  13        593.38        588.86        53.47 o                         
   5   8  13        702.37        635.28       101.17 o                         
   6   8  13        148.30        188.25       102.17 o                         
   7   8  13         42.43         10.67       112.17 o                         
   8   8  13         65.99        243.99       126.59 o                         
  -8   9  13         31.10         -5.84       110.58 o                         
  -7   9  13         14.10        -62.01       104.38 o                         
  -6   9  13        216.11        145.17        70.26 o                         
  -5   9  13        350.67        302.39        83.89 o                         
  -4   9  13       1223.12       1300.49        53.67 o                         
  -3   9  13          0.70         48.64        50.43 o                         
  -2   9  13       2985.80       2711.20        71.49 o                         
  -1   9  13       2398.81       2287.83        77.46 o                         
   0   9  13       3131.94       2951.72        45.83 o                         
   1   9  13       2319.65       2278.56        43.51 o                         
   2   9  13       2651.12       2665.06        48.27 o                         
   3   9  13          1.28        -23.45        48.10 o                         
   4   9  13       1492.53       1259.28        62.44 o                         
   5   9  13        401.40        372.84        98.01 o                         
   6   9  13        202.83        182.78       108.70 o                         
   7   9  13         19.75        -45.30       114.90 o                         
   8   9  13         23.07         34.24       118.24 o                         
  -7  10  13        180.90        377.23       104.91 o                         
  -6  10  13        103.63         12.48        85.99 o                         
  -5  10  13        787.24        576.80        60.58 o                         
  -4  10  13       1003.61        908.71        61.67 o                         
  -3  10  13       3446.66       3611.35        83.80 o                         
  -2  10  13       5364.25       5523.74       197.83 o                         
  -1  10  13       4838.49       4622.40        70.69 o                         
   0  10  13        131.84        132.94        43.69 o                         
   1  10  13       4735.29       4563.16        79.00 o                         
   2  10  13       5478.77       5526.82        81.97 o                         
   3  10  13       3512.14       3621.27        73.66 o                         
   4  10  13        929.43       1008.86        53.04 o                         
   5  10  13        763.29        704.62       103.57 o                         
   6  10  13         98.91         91.36       101.32 o                         
   7  10  13        179.48        260.87        94.18 o                         
  -7  11  13         38.20         33.21        90.95 o                         
  -6  11  13        129.90        123.53        80.66 o                         
  -5  11  13       1904.33       1823.42       117.46 o                         
  -4  11  13         45.90         44.46        70.85 o                         
  -3  11  13        368.50        339.23        56.14 o                         
  -2  11  13         18.67        -40.33        51.60 o                         
  -1  11  13       4307.03       4490.60        72.71 o                         
   0  11  13       2826.40       2730.75        49.30 o                         
   1  11  13       4289.22       4511.22        60.60 o                         
   2  11  13         17.96         59.86        34.61 o                         
   3  11  13        355.64        452.35        48.12 o                         
   4  11  13        110.54         20.77        44.43 o                         
   5  11  13       1877.75       1863.67       180.07 o                         
   6  11  13        126.00        101.60        94.46 o                         
   7  11  13         37.35        116.55        98.77 o                         
  -6  12  13        327.73        341.52        95.32 o                         
  -5  12  13         18.89        -17.31        82.94 o                         
  -4  12  13        661.30        528.36        62.79 o                         
  -3  12  13        388.23        386.03        58.50 o                         
  -2  12  13       2992.94       2890.35        79.85 o                         
  -1  12  13        543.99        517.93        48.30 o                         
   0  12  13        561.19        772.30        50.46 o                         
   1  12  13        497.23        536.57        39.08 o                         
   2  12  13       2763.01       2928.15       102.48 o                         
   3  12  13        391.18        482.32        56.01 o                         
   4  12  13        688.16        723.24        62.03 o                         
   5  12  13         16.81        121.00        90.37 o                         
   6  12  13        307.58        370.64       102.71 o                         
  -6  13  13        131.84        -19.30        90.05 o                         
  -5  13  13         33.80        -52.80        83.66 o                         
  -4  13  13         33.10        -17.37        83.66 o                         
  -3  13  13        305.31        341.95        57.39 o                         
  -2  13  13        197.31        300.11        54.85 o                         
  -1  13  13        460.00        418.98        47.34 o                         
   0  13  13          3.58         47.40        42.70 o                         
   1  13  13        402.97        454.37        42.36 o                         
   2  13  13        213.46        106.81        40.57 o                         
   3  13  13        310.24        414.99        56.70 o                         
   4  13  13         32.74         71.51        83.24 o                         
   5  13  13         34.27         11.47        84.06 o                         
   6  13  13        141.60        212.24        97.72 o                         
  -6  14  13        301.45        251.32        94.07 o                         
  -5  14  13        370.57        308.02        88.82 o                         
  -4  14  13        109.98         77.89        80.86 o                         
  -3  14  13        238.11        223.97        82.59 o                         
  -2  14  13        645.65        590.56       132.31 o                         
  -1  14  13        310.06        303.37        57.57 o                         
   0  14  13        309.91        202.01        60.56 o                         
   1  14  13        326.53        205.04        43.32 o                         
   2  14  13        648.50        539.17        53.10 o                         
   3  14  13        255.92        140.59        83.08 o                         
   4  14  13        104.22        112.01        81.95 o                         
   5  14  13        362.34        396.39        94.73 o                         
   6  14  13        298.20        319.19       107.92 o                         
  -5  15  13        227.04        176.19        92.34 o                         
  -4  15  13          6.75        -70.33        86.44 o                         
  -3  15  13        422.21        342.10        91.65 o                         
  -2  15  13        688.17        616.70        87.85 o                         
  -1  15  13        492.83        341.96        75.26 o                         
   0  15  13        131.19        109.68        74.38 o                         
   1  15  13        462.14        393.56        61.66 o                         
   2  15  13        664.32        515.99        60.32 o                         
   3  15  13        424.80        203.24        85.00 o                         
   4  15  13          4.42        -88.83        88.83 o                         
   5  15  13        230.96        138.80        90.79 o                         
  -5  16  13         28.76        200.91        84.99 o                         
  -4  16  13         11.68        -11.26        87.59 o                         
  -3  16  13        606.62        599.59        94.35 o                         
  -2  16  13        820.86        736.59        94.56 o                         
  -1  16  13        207.38        298.15        82.06 o                         
   0  16  13         91.75         70.41        77.29 o                         
   1  16  13        211.62        243.92        75.72 o                         
   2  16  13        856.74        836.88        65.55 o                         
   3  16  13        588.55        612.53        95.32 o                         
   4  16  13         13.16         27.66        84.31 o                         
   5  16  13         26.47        -17.68        90.04 o                         
  -4  17  13        159.43        165.74        90.90 o                         
  -3  17  13         39.07         47.31        83.74 o                         
  -2  17  13        136.38        187.26        89.78 o                         
  -1  17  13        157.76        171.05        76.36 o                         
   0  17  13        760.52        654.10        98.51 o                         
   1  17  13        176.84        150.04        78.28 o                         
   2  17  13        131.71         80.06        59.07 o                         
   3  17  13         43.01         -2.03        81.56 o                         
   4  17  13        154.62        185.98        88.69 o                         
  -3  18  13         48.05         60.94        87.31 o                         
  -2  18  13         20.55         79.21        77.03 o                         
  -1  18  13        192.94        258.63        87.42 o                         
   0  18  13        141.53         45.02        86.20 o                         
   1  18  13        187.55         29.70        99.79 o                         
   2  18  13         24.34         92.31        91.62 o                         
   3  18  13         51.89         92.09        87.73 o                         
   4  18  13         17.79        203.80        97.36 o                         
  -2  19  13         58.27        182.47        83.05 o                         
  -1  19  13        131.19        186.91        90.22 o                         
   0  19  13          2.22         69.77        88.46 o                         
   1  19  13        140.59         71.65        75.11 o                         
   2  19  13         56.29         45.86        90.44 o                         
   3  19  13         27.76        -73.52        94.87 o                         
   0  20  13         44.13        156.64        89.09 o                         
   0   0  14      43621.79      45359.45       267.83 o                         
   1   0  14       1428.20       1350.61        77.75 o                         
   2   0  14        173.01        113.91        61.99 o                         
   3   0  14        692.26        780.07        81.75 o                         
   4   0  14       6544.06       6030.83       148.92 o                         
   5   0  14        102.83        156.07        98.66 o                         
   6   0  14        885.55        726.52       115.11 o                         
   7   0  14          4.11        -59.65       115.30 o                         
   8   0  14          8.65         39.93       121.00 o                         
  -8   1  14         57.80        139.05       121.59 o                         
  -7   1  14        225.77        129.71       114.54 o                         
  -6   1  14        298.58        323.10       105.29 o                         
  -5   1  14       1398.97       1390.57       114.84 o                         
  -4   1  14        831.23        900.56        96.36 o                         
  -3   1  14       7619.39       7191.01       141.97 o                         
  -2   1  14       2081.22       1951.66        82.57 o                         
  -1   1  14      13693.39      13958.87       225.56 o                         
   0   1  14        963.06       1051.36        80.03 o                         
   1   1  14      14453.98      13771.57       195.14 o                         
   2   1  14       1969.26       2141.24        89.22 o                         
   3   1  14       7682.88       7428.13       145.85 o                         
   4   1  14        921.69        835.24        99.86 o                         
   5   1  14       1378.68       1360.15       114.50 o                         
   6   1  14        278.82        363.96       111.09 o                         
   7   1  14        209.72        246.14       119.53 o                         
   8   1  14         60.77         27.38       120.61 o                         
  -8   2  14         30.53         81.27       124.70 o                         
  -7   2  14        205.88        303.02       121.31 o                         
  -6   2  14       1080.40       1203.29       121.03 o                         
  -5   2  14       1702.30       1697.26       118.76 o                         
  -4   2  14        880.10        858.35        94.49 o                         
  -3   2  14       3694.05       3319.98       107.25 o                         
  -2   2  14       7069.22       6612.10       122.76 o                         
  -1   2  14       6962.04       6786.25        82.90 o                         
   0   2  14       2219.61       2092.87        66.76 o                         
   1   2  14       7097.71       6661.35        52.57 o                         
   2   2  14       6976.96       6704.67       129.34 o                         
   3   2  14       3713.99       3454.65       114.23 o                         
   4   2  14        924.19       1088.18       106.54 o                         
   5   2  14       1527.69       1699.44       128.84 o                         
   6   2  14       1111.30       1318.76       120.51 o                         
   7   2  14        203.40         -6.38       114.06 o                         
   8   2  14         21.81        236.84       113.86 o                         
  -8   3  14         56.71         51.63       101.74 o                         
  -7   3  14        461.53        350.14       117.35 o                         
  -6   3  14        375.54        395.15       108.68 o                         
  -5   3  14       1981.08       1999.60       124.28 o                         
  -4   3  14         78.86         49.01        82.76 o                         
  -3   3  14       1454.41       1443.69        89.17 o                         
  -2   3  14        126.13        141.10        63.65 o                         
  -1   3  14      17078.52      17496.25       189.66 o                         
   0   3  14       2976.70       2785.60        42.47 o                         
   1   3  14      17197.88      17554.54        85.57 o                         
   2   3  14        139.79        201.63        25.98 o                         
   3   3  14       1457.11       1481.58        97.15 o                         
   4   3  14        137.27        103.52        95.41 o                         
   5   3  14       2134.08       2088.85       129.39 o                         
   6   3  14        389.75        375.29       112.37 o                         
   7   3  14        428.73        552.17       120.06 o                         
   8   3  14         60.94        272.99       124.96 o                         
  -8   4  14        310.64        307.45       131.55 o                         
  -7   4  14        117.80        242.29       116.58 o                         
  -6   4  14        225.03        319.03       118.16 o                         
  -5   4  14        819.14        727.61       106.50 o                         
  -4   4  14       3943.29       4066.77       132.22 o                         
  -3   4  14       1356.71       1321.91        92.54 o                         
  -2   4  14       6678.68       7093.14       123.18 o                         
  -1   4  14       2780.46       2607.13       107.44 o                         
   0   4  14       3133.99       2871.69        47.69 o                         
   1   4  14       2644.04       2608.50        41.04 o                         
   2   4  14       7018.42       6781.68       261.94 o                         
   3   4  14       1377.10       1326.86        98.78 o                         
   4   4  14       3937.94       4085.42       139.09 o                         
   5   4  14        855.77        671.45       108.86 o                         
   6   4  14        207.56        408.69       112.58 o                         
   7   4  14        119.82        100.18       115.48 o                         
   8   4  14        312.55        420.67       128.49 o                         
  -8   5  14         19.38         82.17       117.46 o                         
  -7   5  14        677.53        723.76       128.91 o                         
  -6   5  14       1487.01       1561.88       133.02 o                         
  -5   5  14        571.29        745.64       100.76 o                         
  -4   5  14       4486.33       4565.54       136.58 o                         
  -3   5  14        220.36        165.25        74.18 o                         
  -2   5  14      11089.79      11261.27       134.01 o                         
  -1   5  14       2661.50       2691.41        47.81 o                         
   0   5  14        405.07        582.53        87.76 o                         
   1   5  14       2533.11       2681.79        43.10 o                         
   2   5  14      10941.03      10628.61       297.36 o                         
   3   5  14        233.69        216.76        79.55 o                         
   4   5  14       4542.70       4916.54       149.33 o                         
   5   5  14        589.72        813.11       111.64 o                         
   6   5  14       1518.60       1458.58       134.04 o                         
   7   5  14        653.09        666.53       119.90 o                         
   8   5  14         26.67        115.48       119.87 o                         
  -8   6  14         30.52        109.31       115.32 o                         
  -7   6  14        219.01        190.57       117.07 o                         
  -6   6  14        146.61        236.06       112.25 o                         
  -5   6  14       5680.04       5548.28       163.25 o                         
  -4   6  14        820.85        968.07        94.27 o                         
  -3   6  14       1112.66       1089.33        81.69 o                         
  -2   6  14        377.66        366.18        45.87 o                         
  -1   6  14       6871.38       6590.61       128.86 o                         
   0   6  14         55.72        106.93        26.76 o                         
   1   6  14       6698.75       6570.30        61.56 o                         
   2   6  14        409.88        360.82        38.16 o                         
   3   6  14       1195.41       1118.11       100.45 o                         
   4   6  14        789.52        879.15       107.54 o                         
   5   6  14       5763.13       5427.31       165.33 o                         
   6   6  14        161.69        113.19       106.24 o                         
   7   6  14        239.00        389.33       119.87 o                         
   8   6  14         26.70        205.82       121.34 o                         
  -8   7  14         51.47         33.27       127.21 o                         
  -7   7  14         37.74        175.21       116.06 o                         
  -6   7  14        192.18        303.35       100.30 o                         
  -5   7  14        435.02        327.92        96.94 o                         
  -4   7  14       6906.00       7048.22       238.25 o                         
  -3   7  14        476.32        445.38        53.63 o                         
  -2   7  14       4346.37       4036.67        73.61 o                         
  -1   7  14        542.97        496.80        34.62 o                         
   0   7  14       6219.20       6272.54        92.37 o                         
   1   7  14        486.74        444.20        39.47 o                         
   2   7  14       4209.54       4061.38       142.56 o                         
   3   7  14        509.32        516.47        85.64 o                         
   4   7  14       7024.39       7379.26       102.13 o                         
   5   7  14        466.46        502.77       106.05 o                         
   6   7  14        198.76        185.27       114.19 o                         
   7   7  14         34.58        162.19       113.93 o                         
   8   7  14         45.98        249.36       121.84 o                         
  -8   8  14         17.14          2.78        94.49 o                         
  -7   8  14         81.83        166.65       110.88 o                         
  -6   8  14        104.37         15.51       108.68 o                         
  -5   8  14        151.82        223.53        62.23 o                         
  -4   8  14        396.04        413.54        46.57 o                         
  -3   8  14       3182.06       3229.12        63.39 o                         
  -2   8  14       1714.38       1716.31        61.46 o                         
  -1   8  14       2661.86       2851.66        70.01 o                         
   0   8  14        125.12        105.63        28.28 o                         
   1   8  14       2783.39       2864.90        51.86 o                         
   2   8  14       1669.92       1768.68        46.53 o                         
   3   8  14       3056.83       3354.11        89.76 o                         
   4   8  14        433.40        397.13        54.89 o                         
   5   8  14        135.03        263.78       101.46 o                         
   6   8  14        100.67        -18.59       111.02 o                         
   7   8  14         64.35        202.37       115.98 o                         
   8   8  14         18.47         25.85       128.38 o                         
  -8   9  14         46.46        165.48       114.16 o                         
  -7   9  14        109.33        165.75        73.42 o                         
  -6   9  14        391.52        443.37        68.31 o                         
  -5   9  14         29.68         17.45        63.86 o                         
  -4   9  14        301.35        249.99        56.57 o                         
  -3   9  14       1689.41       1617.69        66.93 o                         
  -2   9  14       4068.96       3778.15       116.07 o                         
  -1   9  14        251.16        274.52        59.17 o                         
   0   9  14       3698.49       3522.20        49.51 o                         
   1   9  14        303.30        280.71        32.91 o                         
   2   9  14       3724.89       3897.99        60.65 o                         
   3   9  14       1705.67       1656.00        67.54 o                         
   4   9  14        196.84        217.94        60.46 o                         
   5   9  14         25.48        -11.58        97.62 o                         
   6   9  14        394.04        256.46       116.83 o                         
   7   9  14        100.72        240.39       113.41 o                         
   8   9  14         48.87        -76.04       124.74 o                         
  -7  10  14         94.46         96.93        94.82 o                         
  -6  10  14        350.02        345.19        91.23 o                         
  -5  10  14        451.20        515.09        92.80 o                         
  -4  10  14        671.54        611.89       130.00 o                         
  -3  10  14       2091.53       1995.80        72.41 o                         
  -2  10  14        304.48        325.07        55.04 o                         
  -1  10  14       2858.65       2706.69        61.97 o                         
   0  10  14       6322.10       6485.23        79.63 o                         
   1  10  14       2958.37       2728.43        50.22 o                         
   2  10  14        313.39        351.52        43.06 o                         
   3  10  14       2151.86       2043.99        60.20 o                         
   4  10  14        701.91        559.34        58.24 o                         
   5  10  14        416.30        562.81       104.85 o                         
   6  10  14        350.93        287.08       118.72 o                         
   7  10  14         96.38        166.54       113.16 o                         
  -7  11  14        140.08        214.18        93.52 o                         
  -6  11  14        192.89        321.46        87.71 o                         
  -5  11  14        230.01        221.73        88.18 o                         
  -4  11  14         76.32          5.33        54.54 o                         
  -3  11  14       2703.23       2815.90        81.69 o                         
  -2  11  14        734.41        717.17        59.02 o                         
  -1  11  14       1991.22       2198.91        59.72 o                         
   0  11  14        326.64        289.98        51.75 o                         
   1  11  14       1996.84       2043.10        48.62 o                         
   2  11  14        693.00        644.94        39.02 o                         
   3  11  14       2582.95       2621.26        64.39 o                         
   4  11  14         76.83         45.60        45.00 o                         
   5  11  14        232.81        347.17        98.65 o                         
   6  11  14        174.08        273.09        97.57 o                         
   7  11  14        120.97        106.09        97.27 o                         
  -6  12  14        155.10        263.56        99.70 o                         
  -5  12  14         72.99         79.53        85.78 o                         
  -4  12  14        763.74        990.43        67.75 o                         
  -3  12  14         70.59         91.03        53.53 o                         
  -2  12  14        440.33        478.98        80.75 o                         
  -1  12  14         11.25        -15.48        42.44 o                         
   0  12  14       3965.73       3863.06       135.53 o                         
   1  12  14         15.45        -27.94        34.44 o                         
   2  12  14        441.86        551.24        40.05 o                         
   3  12  14         66.08         62.50        43.83 o                         
   4  12  14        767.21        850.41        65.53 o                         
   5  12  14         72.37        190.86        95.67 o                         
   6  12  14        149.19        132.67        94.36 o                         
  -6  13  14         40.71        -91.74        91.74 o                         
  -5  13  14        429.60        418.72        97.73 o                         
  -4  13  14        415.26        345.51        60.05 o                         
  -3  13  14        549.69        771.83        64.24 o                         
  -2  13  14         93.22         74.43        44.87 o                         
  -1  13  14       1133.33       1247.01        54.20 o                         
   0  13  14       1232.05       1240.21        88.65 o                         
   1  13  14       1126.95       1201.35        49.20 o                         
   2  13  14        114.35         34.10        40.44 o                         
   3  13  14        561.49        708.61        60.30 o                         
   4  13  14        415.74        588.45        93.19 o                         
   5  13  14        441.66        493.18       106.21 o                         
   6  13  14         49.39          1.25        86.98 o                         
  -5  14  14        242.77        150.97        95.95 o                         
  -4  14  14        329.42        311.99        92.06 o                         
  -3  14  14        193.04         77.14       119.35 o                         
  -2  14  14       1484.29       1476.47        71.80 o                         
  -1  14  14        159.62        -24.60        82.08 o                         
   0  14  14        133.86         18.42        52.98 o                         
   1  14  14        139.59         96.60        43.34 o                         
   2  14  14       1465.55       1469.70        57.20 o                         
   3  14  14        202.90        130.94        56.74 o                         
   4  14  14        334.75        245.89        94.62 o                         
   5  14  14        247.88        346.51       105.05 o                         
   6  14  14        267.20        376.69       105.06 o                         
  -5  15  14        168.61         71.85        89.04 o                         
  -4  15  14        179.66         71.11        85.27 o                         
  -3  15  14        339.54        390.14        94.42 o                         
  -2  15  14        254.28        145.45        79.82 o                         
  -1  15  14        587.64        551.50        63.67 o                         
   0  15  14         50.14        -34.98        56.10 o                         
   1  15  14        625.53        485.76        61.84 o                         
   2  15  14        267.76        198.40        53.78 o                         
   3  15  14        336.63        248.68        92.39 o                         
   4  15  14        180.02        199.89        90.03 o                         
   5  15  14        180.07        137.73        95.68 o                         
  -4  16  14        155.64        239.05        90.09 o                         
  -3  16  14         72.19        144.58        82.89 o                         
  -2  16  14         25.43          1.84        79.02 o                         
  -1  16  14        547.86        904.81        91.64 o                         
   0  16  14        817.59        916.38        95.38 o                         
   1  16  14        537.91        628.31        91.12 o                         
   2  16  14         28.00          6.84        55.09 o                         
   3  16  14         75.48         78.42        91.22 o                         
   4  16  14        159.40        -32.59        93.63 o                         
   5  16  14        130.99         24.47        97.38 o                         
  -4  17  14        109.17         59.44        85.30 o                         
  -3  17  14         90.91         88.09        88.39 o                         
  -2  17  14        434.85        393.21        93.68 o                         
  -1  17  14         43.75        166.94        75.97 o                         
   0  17  14        335.98        156.63        83.74 o                         
   1  17  14         40.94         -7.48        80.36 o                         
   2  17  14        399.98        329.36        64.49 o                         
   3  17  14         97.51         35.88        83.13 o                         
   4  17  14        115.56        -17.00        95.38 o                         
  -3  18  14        151.58        347.20        89.47 o                         
  -2  18  14        137.02        197.31        85.90 o                         
  -1  18  14        128.60        203.05        83.12 o                         
   0  18  14          1.52         -1.21        83.11 o                         
   1  18  14        122.56         26.25        78.14 o                         
   2  18  14        139.80         81.50        80.18 o                         
   3  18  14        150.40        160.97        87.09 o                         
   4  18  14          0.23         38.15        86.58 o                         
  -2  19  14          4.99        -32.09        81.85 o                         
  -1  19  14         62.24        -58.90        77.58 o                         
   0  19  14        125.91         45.82        89.88 o                         
   1  19  14         68.97         29.15        84.99 o                         
   2  19  14          3.45        126.33        78.37 o                         
   3  19  14         25.93        -86.53        86.53 o                         
   1   0  15       2158.48       2305.81        60.73 o                         
   2   0  15      17297.03      17088.58       190.01 o                         
   3   0  15         45.18        -18.10        73.06 o                         
   4   0  15       1339.54       1360.25       105.51 o                         
   5   0  15        160.24        126.37        97.88 o                         
   6   0  15        974.06        858.59       114.85 o                         
   7   0  15         55.33          9.86       110.20 o                         
   8   0  15        118.44          9.09       121.02 o                         
  -8   1  15         92.45         64.43       117.31 o                         
  -7   1  15        160.56        204.52       120.83 o                         
  -6   1  15        146.17         76.82       104.81 o                         
  -5   1  15       1930.06       1866.84       123.42 o                         
  -4   1  15        978.45       1171.69       100.28 o                         
  -3   1  15       3917.37       3947.90       116.32 o                         
  -2   1  15       1050.56       1014.42        75.31 o                         
  -1   1  15      14305.36      13681.18       230.14 o                         
   0   1  15       3846.59       3932.24        50.24 o                         
   1   1  15      14096.99      13175.06       237.38 o                         
   2   1  15       1019.95       1063.33        79.25 o                         
   3   1  15       3888.95       3687.24       120.82 o                         
   4   1  15       1098.85       1107.19       101.87 o                         
   5   1  15       1824.33       1822.99       129.21 o                         
   6   1  15        137.78        132.01       112.32 o                         
   7   1  15        179.52        158.74       112.00 o                         
   8   1  15         70.07        132.05       123.77 o                         
  -8   2  15         60.35        -19.89       124.06 o                         
  -7   2  15        230.88        192.41       128.29 o                         
  -6   2  15        415.05        406.70       108.92 o                         
  -5   2  15        785.04        835.01       107.65 o                         
  -4   2  15       5933.41       5583.37       147.46 o                         
  -3   2  15        618.02        546.56        82.84 o                         
  -2   2  15       1547.04       1524.90        84.53 o                         
  -1   2  15      10348.00      10083.03       158.83 o                         
   0   2  15      10760.87       9557.29        69.07 o                         
   1   2  15      10155.41      10159.98        65.00 o                         
   2   2  15       1482.99       1658.11        89.76 o                         
   3   2  15        674.00        577.21        86.71 o                         
   4   2  15       5766.37       6468.59       159.16 o                         
   5   2  15       1024.07        862.73       110.36 o                         
   6   2  15        416.48        366.57       114.96 o                         
   7   2  15        212.73        234.33       115.71 o                         
   8   2  15         55.31         84.07       118.54 o                         
  -8   3  15         50.98        126.70       125.10 o                         
  -7   3  15        670.82        608.27       121.47 o                         
  -6   3  15        410.41        500.60       113.61 o                         
  -5   3  15        164.91        206.89       102.21 o                         
  -4   3  15        152.80        300.32        87.46 o                         
  -3   3  15       5049.84       4881.87       124.05 o                         
  -2   3  15       8537.59       8486.72       139.00 o                         
  -1   3  15      14485.86      13914.37       145.63 o                         
   0   3  15          0.43         62.09        24.97 o                         
   1   3  15      14305.02      14412.22       228.96 o                         
   2   3  15       8464.26       8521.27       148.67 o                         
   3   3  15       4929.47       5148.99       136.69 o                         
   4   3  15        172.12         68.37        93.30 o                         
   5   3  15        134.45        228.11       107.00 o                         
   6   3  15        399.09        370.51       116.52 o                         
   7   3  15        693.20        749.18       124.22 o                         
   8   3  15         57.38         61.66       121.93 o                         
  -8   4  15         26.09         25.50       127.94 o                         
  -7   4  15         38.50         49.19       115.76 o                         
  -6   4  15        750.76        755.12       116.41 o                         
  -5   4  15        364.99        344.74        99.00 o                         
  -4   4  15       1654.82       1852.34       110.33 o                         
  -3   4  15       1392.77       1407.17        91.12 o                         
  -2   4  15       2357.07       2389.43        92.27 o                         
  -1   4  15       1577.22       1551.77        59.96 o                         
   0   4  15       4938.52       4260.19        52.07 o                         
   1   4  15       1686.31       1603.98        37.15 o                         
   2   4  15       2594.55       2564.72       102.88 o                         
   3   4  15       1478.70       1496.05        98.28 o                         
   4   4  15       1674.18       1764.66       116.70 o                         
   5   4  15        371.78        349.55       106.99 o                         
   6   4  15        675.49        783.27       119.00 o                         
   7   4  15         28.68        125.21       117.00 o                         
   8   4  15         21.84         11.87       127.42 o                         
  -8   5  15        136.96        222.43       122.55 o                         
  -7   5  15        146.87         71.86       117.23 o                         
  -6   5  15        471.91        484.14       112.86 o                         
  -5   5  15       1330.12       1499.23       116.75 o                         
  -4   5  15       1263.82       1150.02       103.35 o                         
  -3   5  15       1022.04       1097.32        84.31 o                         
  -2   5  15        435.84        437.07        43.73 o                         
  -1   5  15        511.90        432.07        40.84 o                         
   0   5  15       4252.78       4131.96        60.14 o                         
   1   5  15        450.37        382.72        29.95 o                         
   2   5  15        351.40        465.10        59.57 o                         
   3   5  15       1064.83        992.25        97.72 o                         
   4   5  15       1292.86       1186.89       109.57 o                         
   5   5  15       1306.37       1354.27       123.81 o                         
   6   5  15        497.95        525.49       114.39 o                         
   7   5  15        139.72        226.90       118.69 o                         
   8   5  15        137.07       -121.93       121.93 o                         
  -8   6  15         31.40         92.56       118.57 o                         
  -7   6  15        205.21        330.03       113.45 o                         
  -6   6  15        541.78        412.80       111.89 o                         
  -5   6  15       1421.63       1519.64       117.64 o                         
  -4   6  15        629.93        578.41        95.99 o                         
  -3   6  15       4466.00       4584.30       121.09 o                         
  -2   6  15         35.09         84.49        42.45 o                         
  -1   6  15       6467.94       6523.58        83.13 o                         
   0   6  15        322.85        285.97        29.99 o                         
   1   6  15       6755.31       6590.88        76.73 o                         
   2   6  15         62.63        123.78        29.32 o                         
   3   6  15       4425.93       4613.06       135.20 o                         
   4   6  15        637.46        641.18       105.56 o                         
   5   6  15       1269.30       1488.33       122.95 o                         
   6   6  15        518.89        562.81       109.63 o                         
   7   6  15        207.49         32.71       119.32 o                         
   8   6  15         27.92         10.04       121.67 o                         
  -8   7  15        135.17        175.01       123.19 o                         
  -7   7  15         30.04          6.21       104.73 o                         
  -6   7  15        408.80        512.08       115.20 o                         
  -5   7  15        366.64        358.44       102.92 o                         
  -4   7  15        466.81        600.55        50.56 o                         
  -3   7  15       3350.40       3214.45        80.80 o                         
  -2   7  15       9429.17       9673.22       104.16 o                         
  -1   7  15        487.05        489.70        36.54 o                         
   0   7  15       2767.04       2594.27       107.58 o                         
   1   7  15        501.98        485.19        42.86 o                         
   2   7  15       9354.71       9106.01       317.02 o                         
   3   7  15       3221.55       3118.02       124.53 o                         
   4   7  15        517.87        605.03       117.95 o                         
   5   7  15        458.46        347.96       105.01 o                         
   6   7  15        429.38        289.92       114.11 o                         
   7   7  15         29.56         23.40       109.03 o                         
   8   7  15        133.70         83.52       133.93 o                         
  -8   8  15         10.76         61.55       123.89 o                         
  -7   8  15         26.10         56.34       112.79 o                         
  -6   8  15        484.98        467.51       109.70 o                         
  -5   8  15       1853.61       1943.06       106.68 o                         
  -4   8  15       1540.73       1666.35        56.50 o                         
  -3   8  15       5419.35       5826.01        91.47 o                         
  -2   8  15       1213.53       1234.48        80.76 o                         
  -1   8  15      11401.21      11693.36       118.89 o                         
   0   8  15        222.58        258.11        32.71 o                         
   1   8  15      11498.65      11490.21       112.60 o                         
   2   8  15       1309.24       1150.35        79.54 o                         
   3   8  15       5546.34       6200.30       164.78 o                         
   4   8  15       1589.58       1742.02       172.00 o                         
   5   8  15       1766.56       1717.27       130.32 o                         
   6   8  15        460.90        622.30       117.37 o                         
   7   8  15         30.66        -28.31       112.06 o                         
   8   8  15          9.10        -76.00       122.94 o                         
  -7   9  15        108.66        207.43        80.95 o                         
  -6   9  15        418.35        531.16        75.07 o                         
  -5   9  15        190.89        241.08        88.66 o                         
  -4   9  15       1029.23        914.50        81.67 o                         
  -3   9  15       1287.41       1279.38        65.69 o                         
  -2   9  15       6003.03       6004.89       239.28 o                         
  -1   9  15        130.40        139.39        64.12 o                         
   0   9  15       2777.99       2815.93        94.86 o                         
   1   9  15        173.57        162.02        32.17 o                         
   2   9  15       6279.40       6084.13        94.64 o                         
   3   9  15       1265.72       1305.33        68.89 o                         
   4   9  15       1002.97       1050.00       128.97 o                         
   5   9  15        170.83        110.67        96.68 o                         
   6   9  15        441.94        424.73       114.13 o                         
   7   9  15        108.85        -87.12       107.13 o                         
  -7  10  15         92.76        233.38        97.26 o                         
  -6  10  15        261.55        191.86        94.29 o                         
  -5  10  15       1109.51        921.13       101.68 o                         
  -4  10  15         82.26         91.00        54.95 o                         
  -3  10  15        511.91        508.66        59.66 o                         
  -2  10  15       2070.32       2003.80        69.23 o                         
  -1  10  15       1570.62       1506.34        55.03 o                         
   0  10  15         52.28         85.60        43.31 o                         
   1  10  15       1633.27       1577.72        44.43 o                         
   2  10  15       2074.19       2127.35        51.61 o                         
   3  10  15        503.55        602.41        48.92 o                         
   4  10  15         88.09        125.32        87.82 o                         
   5  10  15       1038.49       1036.66       121.58 o                         
   6  10  15        262.12        138.93       110.18 o                         
   7  10  15         88.58        100.55       118.95 o                         
  -6  11  15         18.10         24.28        89.29 o                         
  -5  11  15        563.83        739.06       101.54 o                         
  -4  11  15        443.22        378.76       111.89 o                         
  -3  11  15        499.13        455.14        60.62 o                         
  -2  11  15        192.32        144.13        54.20 o                         
  -1  11  15       2640.54       2744.00        63.66 o                         
   0  11  15        283.90        323.77        59.01 o                         
   1  11  15       2600.87       2675.83        52.20 o                         
   2  11  15        193.05        131.81        37.09 o                         
   3  11  15        541.18        548.68        49.91 o                         
   4  11  15        408.69        445.81        50.39 o                         
   5  11  15        589.88        605.56        74.12 o                         
   6  11  15         24.24        -11.54        90.81 o                         
  -6  12  15        171.82        218.52        95.38 o                         
  -5  12  15         76.87         31.30        83.96 o                         
  -4  12  15       1313.16       1284.36        70.63 o                         
  -3  12  15        117.32         57.67        67.29 o                         
  -2  12  15       1491.63       1596.33        69.56 o                         
  -1  12  15         79.69         57.53        43.18 o                         
   0  12  15       3532.31       3531.50        69.30 o                         
   1  12  15         79.30         51.93        35.38 o                         
   2  12  15       1667.29       1612.57        47.30 o                         
   3  12  15        119.89        136.09        46.67 o                         
   4  12  15       1335.74       1238.92       107.94 o                         
   5  12  15         75.62         88.96        93.98 o                         
   6  12  15        181.62        269.16       101.99 o                         
  -6  13  15         18.07        -91.46        91.46 o                         
  -5  13  15         30.11        -23.97        87.44 o                         
  -4  13  15        212.55         36.72        62.49 o                         
  -3  13  15       1511.89       1605.09        77.50 o                         
  -2  13  15        102.84         67.70        47.91 o                         
  -1  13  15        634.49        647.15        51.11 o                         
   0  13  15        111.24         88.92        43.90 o                         
   1  13  15        607.07        722.29        51.63 o                         
   2  13  15         83.44         37.92        41.16 o                         
   3  13  15       1516.38       1612.36        84.48 o                         
   4  13  15        210.06        148.38        72.03 o                         
   5  13  15         25.69        128.37        91.30 o                         
   6  13  15         18.73        106.96        95.94 o                         
  -5  14  15         35.84        -41.63        82.69 o                         
  -4  14  15        683.49        852.45       105.15 o                         
  -3  14  15        167.68        113.05        59.49 o                         
  -2  14  15        294.80        416.37        59.73 o                         
  -1  14  15         24.22        102.35       145.76 o                         
   0  14  15       1579.19       1808.64       117.29 o                         
   1  14  15         27.35         12.92        52.38 o                         
   2  14  15        284.63        223.28        46.33 o                         
   3  14  15        160.73         93.27        58.61 o                         
   4  14  15        667.45        787.65       104.10 o                         
   5  14  15         34.18         53.32        87.50 o                         
  -5  15  15         19.45        -47.81        87.19 o                         
  -4  15  15        160.96         97.13        86.95 o                         
  -3  15  15        490.92        385.66        87.35 o                         
  -2  15  15         69.63         25.48        91.19 o                         
  -1  15  15        479.82        458.21        63.83 o                         
   0  15  15         97.29         83.75        93.19 o                         
   1  15  15        490.18        422.20        65.25 o                         
   2  15  15         69.08        160.21        59.35 o                         
   3  15  15        506.27        441.97        94.54 o                         
   4  15  15        162.70        213.47        94.57 o                         
   5  15  15         16.52        -32.23        87.07 o                         
  -4  16  15          4.39         83.51        82.87 o                         
  -3  16  15        275.75        343.05        86.56 o                         
  -2  16  15        150.34        100.34        77.83 o                         
  -1  16  15        190.02        190.85        79.81 o                         
   0  16  15          2.95         10.23        78.66 o                         
   1  16  15        182.55        225.11        83.02 o                         
   2  16  15        148.19         46.48        60.60 o                         
   3  16  15        259.08        217.30        91.32 o                         
   4  16  15          4.78        -67.77        82.30 o                         
   5  16  15         25.34        108.12        95.74 o                         
  -3  17  15         15.32        128.50        82.69 o                         
  -2  17  15         40.89        -71.72        85.25 o                         
  -1  17  15         87.15        100.65        82.58 o                         
   0  17  15        325.95        183.13        86.09 o                         
   1  17  15         86.24         12.17        75.19 o                         
   2  17  15         45.34        -78.40        81.67 o                         
   3  17  15         14.91        -73.52        89.29 o                         
   4  17  15         91.84         -4.30        96.56 o                         
  -3  18  15         70.98         -1.41        86.19 o                         
  -2  18  15          1.88         55.23        74.31 o                         
  -1  18  15        147.84          9.35        84.10 o                         
   0  18  15        257.78        385.29        87.61 o                         
   2  18  15          1.56         97.22        73.65 o                         
   3  18  15         77.28         80.11        87.25 o                         
   4  18  15         23.01        -28.24       103.65 o                         
  -1  19  15         33.57        -87.23        87.23 o                         
   0  19  15          1.53        107.34        83.89 o                         
   1  19  15         33.15         60.02        84.27 o                         
   2  19  15        114.10          5.62        86.20 o                         
   3  19  15        142.10        129.20        93.21 o                         
   0   0  16       9382.06       9514.76       142.22 o                         
   1   0  16          9.00         42.23        43.51 o                         
   2   0  16        425.81        528.53        77.78 o                         
   3   0  16        367.30        424.41        83.14 o                         
   4   0  16        267.34        216.63        92.49 o                         
   5   0  16        569.74        528.79       105.84 o                         
   6   0  16         31.20         27.54       106.71 o                         
   7   0  16          0.13        -84.38       113.95 o                         
   8   0  16         53.18        -33.79       132.01 o                         
  -8   1  16        115.32        135.76       120.46 o                         
  -7   1  16         57.96          4.81       116.61 o                         
  -6   1  16        544.96        630.17       114.47 o                         
  -5   1  16        835.61        856.14       109.18 o                         
  -4   1  16        765.56        735.12        99.84 o                         
  -3   1  16       2730.63       2860.60       109.06 o                         
  -2   1  16       3204.57       3326.92       104.97 o                         
  -1   1  16       8911.79       8511.50       133.52 o                         
   0   1  16       2393.78       2566.18        45.19 o                         
   1   1  16       8908.14       8540.39        97.77 o                         
   2   1  16       3070.36       3132.14       104.81 o                         
   3   1  16       2662.61       2705.29       113.39 o                         
   4   1  16        723.30        619.32       102.00 o                         
   5   1  16        818.39        763.11       112.19 o                         
   6   1  16        605.93        509.85       117.05 o                         
   7   1  16         53.96         51.67       114.86 o                         
   8   1  16        111.86        225.47       126.78 o                         
  -8   2  16        144.07        204.61       121.33 o                         
  -7   2  16        259.89        163.17       115.77 o                         
  -6   2  16        499.95        583.74       113.40 o                         
  -5   2  16       1549.82       1509.14       118.84 o                         
  -4   2  16        605.18        586.22        97.42 o                         
  -3   2  16       1903.59       1928.78        99.63 o                         
  -2   2  16      13996.01      13898.38       176.74 o                         
  -1   2  16       3264.69       3287.89        95.87 o                         
   0   2  16        180.89        319.73        29.33 o                         
   1   2  16       3318.85       3418.75       104.47 o                         
   2   2  16      14365.46      13514.36       181.84 o                         
   3   2  16       2087.51       1890.72       106.96 o                         
   4   2  16        571.70        602.03       104.69 o                         
   5   2  16       1679.33       1446.08       125.19 o                         
   6   2  16        454.73        508.05       118.04 o                         
   7   2  16        255.02        361.74       119.05 o                         
   8   2  16        156.23         28.10       124.21 o                         
  -8   3  16          4.33         82.20       122.96 o                         
  -7   3  16        134.56         96.63       120.32 o                         
  -6   3  16        157.62        152.59       105.87 o                         
  -5   3  16       4073.06       4217.52       147.53 o                         
  -4   3  16       2598.52       2461.48       120.81 o                         
  -3   3  16       3614.54       3727.78       120.49 o                         
  -2   3  16       2696.06       3068.11       102.09 o                         
  -1   3  16      11004.95      11548.04       203.08 o                         
   0   3  16       6051.20       5793.80       123.85 o                         
   1   3  16      11300.17      11231.78       105.87 o                         
   2   3  16       2587.64       3148.04       112.29 o                         
   3   3  16       3545.34       3783.30       127.44 o                         
   4   3  16       2598.94       2545.71       127.26 o                         
   5   3  16       3999.05       4209.86       155.30 o                         
   6   3  16        173.42        395.34       125.30 o                         
   7   3  16        122.99          1.07       115.50 o                         
   8   3  16          7.05         98.87       123.62 o                         
  -8   4  16         69.95        159.15       129.42 o                         
  -7   4  16        247.28         91.27       115.73 o                         
  -6   4  16        334.98        357.74       111.46 o                         
  -5   4  16        143.84        106.65        96.14 o                         
  -4   4  16       1486.63       1414.98       109.03 o                         
  -3   4  16       3230.01       2973.42       116.41 o                         
  -2   4  16       4208.70       3896.16       109.92 o                         
  -1   4  16       3796.23       4014.76       100.71 o                         
   0   4  16        774.52        904.94        34.69 o                         
   1   4  16       4069.92       3984.92        74.37 o                         
   2   4  16       4063.12       3608.77       117.76 o                         
   3   4  16       3088.05       2942.45       119.41 o                         
   4   4  16       1459.86       1538.14       113.82 o                         
   5   4  16        167.38         75.64       101.02 o                         
   6   4  16        376.72        326.89       114.63 o                         
   7   4  16        278.14        129.30       120.39 o                         
   8   4  16         72.73         -8.85       127.53 o                         
  -8   5  16         43.96        -22.05       128.89 o                         
  -7   5  16        119.95        172.81       112.15 o                         
  -6   5  16         59.96        218.53       108.38 o                         
  -5   5  16         45.53         22.83        93.01 o                         
  -4   5  16         97.82         66.66        89.36 o                         
  -3   5  16          6.12         -3.94        80.05 o                         
  -2   5  16       4946.00       5374.41       127.18 o                         
  -1   5  16       1233.96       1378.44        42.97 o                         
   0   5  16        344.16        344.37        33.04 o                         
   1   5  16       1350.88       1364.26        37.08 o                         
   2   5  16       4970.33       5024.01       132.67 o                         
   3   5  16         12.03        105.14        83.73 o                         
   4   5  16         60.00         78.25        93.37 o                         
   5   5  16         39.77        -14.30        99.75 o                         
   6   5  16         48.11        115.43       112.34 o                         
   7   5  16        147.48        261.92       121.44 o                         
   8   5  16         40.93        218.05       115.27 o                         
  -8   6  16         25.97       -110.36       120.11 o                         
  -7   6  16         67.17          0.28       108.35 o                         
  -6   6  16        303.51        367.97       110.84 o                         
  -5   6  16         86.13        177.17        96.23 o                         
  -4   6  16        817.14        799.50        96.57 o                         
  -3   6  16       1028.01       1019.28        73.43 o                         
  -2   6  16        559.66        556.31        48.95 o                         
  -1   6  16       4915.60       4802.07        84.58 o                         
   0   6  16          6.75         -1.20        30.02 o                         
   1   6  16       4916.49       4826.56        58.42 o                         
   2   6  16        556.84        715.53        89.26 o                         
   3   6  16       1006.25       1109.91       103.40 o                         
   4   6  16        762.88        881.41       108.52 o                         
   5   6  16         42.57        -10.32       101.77 o                         
   6   6  16        287.07        287.32       114.71 o                         
   7   6  16         84.81        138.27       123.86 o                         
   8   6  16         28.04        184.18       127.24 o                         
  -8   7  16        318.36        423.55       128.38 o                         
  -7   7  16        131.14        169.38       109.16 o                         
  -6   7  16        623.47        662.98       116.27 o                         
  -5   7  16        108.14        -18.77        88.86 o                         
  -4   7  16       4553.27       4749.73        97.11 o                         
  -3   7  16        385.02        418.79        54.77 o                         
  -2   7  16       1178.79       1154.50        83.53 o                         
  -1   7  16       1113.68       1047.22        41.45 o                         
   0   7  16      15592.16      15626.03       480.23 o                         
   1   7  16       1133.92        972.26        52.29 o                         
   2   7  16       1214.50       1215.92        74.00 o                         
   3   7  16        347.74        428.67        95.96 o                         
   4   7  16       4564.47       4991.38       152.54 o                         
   5   7  16         89.24         30.42       105.02 o                         
   6   7  16        643.34        619.92       122.09 o                         
   7   7  16        127.82        131.33       116.82 o                         
  -7   8  16        776.79       1015.40       124.75 o                         
  -6   8  16          9.74        -83.30        97.61 o                         
  -5   8  16        987.97       1148.09        76.29 o                         
  -4   8  16        744.68        834.51        55.89 o                         
  -3   8  16       8125.84       8643.51       112.98 o                         
  -2   8  16         85.87        107.50        66.02 o                         
  -1   8  16       6987.42       7278.32       251.74 o                         
   0   8  16       1340.64       1145.61        57.46 o                         
   1   8  16       6966.60       7458.20        95.58 o                         
   2   8  16         68.28         75.84        63.50 o                         
   3   8  16       8168.44       8737.02       177.67 o                         
   4   8  16        722.07        736.97       101.13 o                         
   5   8  16        966.94       1009.94       122.05 o                         
   6   8  16          9.73         51.50       106.57 o                         
   7   8  16        778.06        828.16       132.97 o                         
  -7   9  16         31.09        175.04        72.83 o                         
  -6   9  16        344.09        404.51        92.97 o                         
  -5   9  16        175.62        273.27        91.87 o                         
  -4   9  16       1937.47       2047.58        74.26 o                         
  -3   9  16        270.67        296.52        90.82 o                         
  -2   9  16        546.04        608.49        55.90 o                         
  -1   9  16       1484.41       1473.27        53.86 o                         
   0   9  16      11701.70      11707.19       121.66 o                         
   1   9  16       1444.13       1565.08       120.94 o                         
   2   9  16        590.99        653.47       103.49 o                         
   3   9  16        241.79        267.47        61.07 o                         
   4   9  16       1878.88       2208.66       237.50 o                         
   5   9  16        218.60        222.92       110.24 o                         
   6   9  16        357.93        277.86       117.45 o                         
   7   9  16         33.34        131.51       112.69 o                         
  -7  10  16         82.45        141.12        95.37 o                         
  -6  10  16        115.89         57.47        87.81 o                         
  -5  10  16        173.64        133.03        87.12 o                         
  -4  10  16        790.52        804.87       149.58 o                         
  -3  10  16       2405.62       2207.17       107.17 o                         
  -2  10  16        382.82        374.21        54.82 o                         
  -1  10  16        745.28        772.86        49.90 o                         
   0  10  16        143.93        226.29        42.91 o                         
   1  10  16        769.73        778.37        39.04 o                         
   2  10  16        381.86        414.96        38.23 o                         
   3  10  16       2263.40       2197.44        65.12 o                         
   4  10  16        774.11        827.07       154.48 o                         
   5  10  16        162.97        147.97       106.72 o                         
   6  10  16        115.89        -40.44       101.70 o                         
   7  10  16         84.65        -46.98       110.36 o                         
  -6  11  16        115.95        127.10        90.13 o                         
  -5  11  16        186.82        308.57        93.91 o                         
  -4  11  16        104.45         18.86        56.01 o                         
  -3  11  16       1381.28       1352.38        66.36 o                         
  -2  11  16        273.38        199.15        52.99 o                         
  -1  11  16        873.76        787.90        49.52 o                         
   0  11  16         38.82         11.20        41.03 o                         
   1  11  16        888.32        871.70        40.51 o                         
   2  11  16        265.87        216.37        35.30 o                         
   3  11  16       1389.09       1345.30        55.21 o                         
   4  11  16        120.92        117.95        48.52 o                         
   5  11  16        175.27        200.15       110.56 o                         
   6  11  16        126.51        107.61        74.07 o                         
  -6  12  16        400.18        334.22        99.30 o                         
  -5  12  16        256.67        257.72        92.91 o                         
  -4  12  16        543.95        600.46        64.51 o                         
  -3  12  16         25.22        -11.14        53.67 o                         
  -2  12  16       1866.42       1767.71        61.32 o                         
  -1  12  16        279.15        242.90        47.37 o                         
   0  12  16        457.38        459.50        48.05 o                         
   1  12  16        361.16        218.31        43.89 o                         
   2  12  16       1820.43       1779.10        57.96 o                         
   3  12  16         29.77         81.47        45.57 o                         
   4  12  16        487.50        713.32       122.86 o                         
   5  12  16        291.88        254.45        93.74 o                         
   6  12  16        407.95        414.06       106.14 o                         
  -6  13  16         40.02        -53.04        92.92 o                         
  -5  13  16        613.53        460.83        98.66 o                         
  -4  13  16         91.53        150.20        57.43 o                         
  -3  13  16        412.47        463.07        61.28 o                         
  -2  13  16        469.48        393.06        50.78 o                         
  -1  13  16       1494.21       1623.27        62.99 o                         
   0  13  16         34.41        112.44        45.22 o                         
   1  13  16       1364.70       1573.19        58.97 o                         
   2  13  16        450.36        383.01        47.88 o                         
   3  13  16        412.54        438.70        62.95 o                         
   4  13  16        104.21        174.88        57.36 o                         
   5  13  16        581.49        612.38       101.07 o                         
   6  13  16         42.39        -66.16       102.37 o                         
  -5  14  16          6.33        -26.08        87.65 o                         
  -4  14  16        248.41        198.54        61.45 o                         
  -3  14  16         58.97         95.60        73.98 o                         
  -2  14  16       1917.44       2106.82        68.17 o                         
  -1  14  16          1.80         39.57        79.02 o                         
   0  14  16        296.95        273.16        60.61 o
[truncated: 222,510 more chars]
