# Supplementary material for: Six 1-halobenzoyl-4-(2-meth­oxy­phen­yl)piperazines having Z′ values of one, two or four; disorder, pseudosymmetry, twinning and supra­molecular assembly in one, two or three dimensions
Source: Acta Crystallogr E Crystallogr Commun. 2021 Jan 1;77(Pt 1):5–13. doi: 10.1107/S2056989020015649 (PMC7784055; doi:10.1107/S2056989020015649)
Supplement: Supplementary file 7 [file e-77-00005-VIsup7.hkl]

data_VI                                                                         
_shelx_title ' ha7cg'                                                           
_shelx_refln_list_code          4                                               
_shelx_F_calc_maximum      137.97                                               
_exptl_crystal_F_000       664.00                                               
_reflns_d_resolution_high  0.7586                                               
                                                                                
loop_                                                                           
 _space_group_symop_operation_xyz                                               
 'x, y, z'                                                                      
 '-x+1/2, y+1/2, -z+1/2'                                                        
 '-x, -y, -z'                                                                   
 'x-1/2, -y-1/2, z-1/2'                                                         
                                                                                
_cell_length_a     7.4510                                                       
_cell_length_b    11.1990                                                       
_cell_length_c    19.1380                                                       
_cell_angle_alpha  90.000                                                       
_cell_angle_beta   99.590                                                       
_cell_angle_gamma  90.000                                                       
                                                                                
_shelx_F_squared_multiplier     1.000                                           
                                                                                
loop_                                                                           
 _refln_index_h                                                                 
 _refln_index_k                                                                 
 _refln_index_l                                                                 
 _refln_F_squared_calc                                                          
 _refln_F_squared_meas                                                          
 _refln_F_squared_sigma                                                         
 _refln_observed_status                                                         
   2   0   0         76.79         64.04         4.39 o                         
   4   0   0       2504.13       2673.44        29.84 o                         
   6   0   0        114.09        103.96         4.99 o                         
   8   0   0         33.23         32.05         4.31 o                         
   1   1   0        322.60        336.34         5.34 o                         
   2   1   0        992.42        934.06        10.34 o                         
   3   1   0         25.40         24.15         1.03 o                         
   4   1   0         32.40         41.43         1.38 o                         
   5   1   0          0.60          2.37         1.73 o                         
   6   1   0         10.07          8.87         2.46 o                         
   7   1   0         39.14         34.78         3.03 o                         
   8   1   0         44.44         50.75         3.34 o                         
   9   1   0          7.82          6.58         3.97 o                         
   0   2   0       4425.88       4531.50        11.83 o                         
   1   2   0         37.76         33.56         2.13 o                         
   2   2   0          1.07          1.44         0.48 o                         
   3   2   0         15.83         17.61         1.06 o                         
   4   2   0        470.20        485.44         8.86 o                         
   5   2   0         46.32         46.84         3.36 o                         
   6   2   0          9.86         10.25         3.87 o                         
   7   2   0         80.76         69.68         4.85 o                         
   8   2   0          0.21          0.47         3.72 o                         
   9   2   0          0.33          5.43         4.00 o                         
   1   3   0         35.72         30.60         4.10 o                         
   2   3   0        210.86        188.08         5.58 o                         
   3   3   0         45.53         48.73         1.00 o                         
   4   3   0        265.90        253.91         3.45 o                         
   5   3   0          5.99          8.34         2.44 o                         
   6   3   0          1.09          2.07         3.29 o                         
   7   3   0        103.20         99.20         5.59 o                         
   8   3   0          2.71         -0.88         3.55 o                         
   9   3   0          0.16         -3.38         3.38 o                         
   0   4   0      12493.41      12530.79        28.47 o                         
   1   4   0       3418.77       3448.49        63.74 o                         
   2   4   0        607.75        620.11         7.10 o                         
   3   4   0          0.29          0.59         0.90 o                         
   4   4   0         85.87         81.88         2.71 o                         
   5   4   0        141.48        145.75         5.14 o                         
   6   4   0        472.51        444.75         8.96 o                         
   7   4   0          1.81          1.72         3.42 o                         
   8   4   0          0.08          2.98         3.64 o                         
   1   5   0         13.29         19.02         1.73 o                         
   2   5   0       1313.98       1400.46        19.89 o                         
   3   5   0        390.46        405.80         5.84 o                         
   4   5   0          5.64          5.13         1.33 o                         
   5   5   0        252.55        248.64         6.64 o                         
   6   5   0        244.52        212.02         6.85 o                         
   7   5   0         46.26         49.32         4.74 o                         
   8   5   0          6.05          7.53         3.79 o                         
   0   6   0         85.69        100.97         3.92 o                         
   1   6   0         82.81        102.83         6.00 o                         
   2   6   0         71.45         76.41         2.52 o                         
   3   6   0        325.34        348.72         3.52 o                         
   4   6   0         27.00         25.50         2.09 o                         
   5   6   0        344.49        344.73         5.75 o                         
   6   6   0         27.34         32.85         4.15 o                         
   7   6   0          1.04          3.21         3.86 o                         
   8   6   0          0.65          2.76         4.58 o                         
   1   7   0        221.92        243.94         5.60 o                         
   2   7   0        142.59        145.18         4.26 o                         
   3   7   0         93.86         87.59         2.27 o                         
   4   7   0         41.20         41.53         2.57 o                         
   5   7   0        401.72        382.43         5.77 o                         
   6   7   0          2.61          1.54         3.34 o                         
   7   7   0         29.15         29.42         4.61 o                         
   8   7   0         14.01         21.46         3.91 o                         
   0   8   0        160.38        164.09         5.52 o                         
   1   8   0         61.25         62.98         3.01 o                         
   2   8   0         64.20         65.10         5.78 o                         
   3   8   0         42.35         38.97         2.02 o                         
   4   8   0         43.56         45.20         7.46 o                         
   5   8   0          0.01         -1.59         1.77 o                         
   6   8   0          6.26          5.25         3.66 o                         
   7   8   0          3.86          6.92         3.99 o                         
   1   9   0        202.10        193.26         4.80 o                         
   2   9   0         56.71         62.54         5.56 o                         
   3   9   0         70.47         67.90         2.71 o                         
   4   9   0          5.88          6.17         2.34 o                         
   5   9   0         27.05         30.25         2.30 o                         
   6   9   0          4.24          7.12         3.80 o                         
   7   9   0          1.66         -2.32         3.76 o                         
   0  10   0        411.01        430.70         9.67 o                         
   1  10   0          1.46          1.13         3.66 o                         
   2  10   0          3.79          1.60         3.75 o                         
   3  10   0         24.98         22.52         2.59 o                         
   4  10   0         23.79         17.82         2.73 o                         
   5  10   0          0.01          1.10         3.51 o                         
   6  10   0          0.01          4.64         3.81 o                         
   1  11   0          0.66         -0.33         5.50 o                         
   2  11   0         70.90         84.37         4.47 o                         
   3  11   0          0.50          3.02         3.71 o                         
   4  11   0          6.73          4.21         4.02 o                         
   5  11   0         13.13         24.26         4.52 o                         
   0  12   0          1.86         -1.62         4.18 o                         
   1  12   0        158.17        154.24         5.03 o                         
   2  12   0         16.52         18.42         3.14 o                         
   3  12   0         32.72         34.60         3.71 o                         
   4  12   0          5.65         10.75         4.36 o                         
   5  12   0          0.03          2.66         4.80 o                         
   1  13   0         17.39         14.61         3.26 o                         
   2  13   0          0.03          2.98         2.69 o                         
   3  13   0          5.15          4.05         3.99 o                         
   4  13   0          0.69          1.15         4.84 o                         
   0  14   0          2.51         -0.13         4.40 o                         
   1  14   0          0.13         -2.31         3.60 o                         
   2  14   0          0.18         -4.39         4.39 o                         
  -9   0   1          0.11         -3.37         3.37 o                         
  -7   0   1          3.84          1.03         3.73 o                         
  -5   0   1        285.90        283.47         6.16 o                         
  -3   0   1        197.90        165.71         3.59 o                         
   3   0   1        222.24        211.68         2.93 o                         
   5   0   1         92.12         87.95         2.93 o                         
   7   0   1        102.86         90.03         5.08 o                         
   9   0   1          0.30          0.31         3.60 o                         
  -9   1   1          0.03         -3.23         3.23 o                         
  -8   1   1          0.99         -0.06         2.45 o                         
  -7   1   1        109.31        106.93         4.20 o                         
  -6   1   1        186.17        165.81         4.10 o                         
  -5   1   1         29.93         27.41         2.82 o                         
  -4   1   1         85.97         85.55         1.53 o                         
  -3   1   1        359.17        376.91         2.71 o                         
  -2   1   1        129.75        127.56         1.90 o                         
  -1   1   1       1125.55       1006.34         3.71 o                         
   1   1   1       8353.89       8389.30        15.55 o                         
   2   1   1         59.22         57.04         1.26 o                         
   3   1   1        430.43        428.55         4.63 o                         
   4   1   1        355.36        358.58         2.53 o                         
   5   1   1         19.96         17.00         1.41 o                         
   6   1   1          3.90          4.25         2.29 o                         
   7   1   1         23.70         21.06         2.73 o                         
   8   1   1          6.15          9.30         3.72 o                         
   9   1   1          3.01          7.87         3.47 o                         
  -9   2   1          0.16          6.72         3.67 o                         
  -8   2   1          6.18          9.37         3.43 o                         
  -7   2   1          0.00          0.50         3.75 o                         
  -6   2   1         33.82         29.28         3.84 o                         
  -5   2   1          0.16         -0.04         2.40 o                         
  -4   2   1         31.28         37.17         1.54 o                         
  -3   2   1        360.92        379.14         5.15 o                         
  -2   2   1       2611.66       2517.33        20.87 o                         
  -1   2   1        575.54        585.41         9.13 o                         
   0   2   1       3564.50       4049.54        48.96 o                         
   1   2   1       1534.64       1629.07        21.28 o                         
   2   2   1        211.42        229.63         2.26 o                         
   3   2   1        153.34        162.18         2.59 o                         
   4   2   1         24.03         22.40         1.03 o                         
   5   2   1         69.62         66.39         2.21 o                         
   6   2   1        220.43        199.26         6.27 o                         
   7   2   1          1.82         -2.17         3.58 o                         
   8   2   1          3.58          3.28         3.12 o                         
   9   2   1          0.08          0.51         3.39 o                         
  -9   3   1          1.04         -0.53         4.21 o                         
  -8   3   1          2.49          0.62         3.26 o                         
  -7   3   1         19.88         24.06         3.96 o                         
  -6   3   1          7.93         10.99         4.00 o                         
  -5   3   1         11.13          9.84         2.86 o                         
  -4   3   1        166.79        181.03         2.95 o                         
  -3   3   1          2.76          2.82         0.66 o                         
  -2   3   1         97.72         98.84         1.46 o                         
  -1   3   1        349.27        326.33         6.20 o                         
   0   3   1      10614.18      10309.73        37.85 o                         
   1   3   1       2679.84       2679.88        24.44 o                         
   2   3   1        237.54        231.45         6.13 o                         
   3   3   1         24.82         29.86         1.13 o                         
   4   3   1          7.04          7.61         0.93 o                         
   5   3   1         13.59         13.58         2.17 o                         
   6   3   1          0.83          4.25         3.59 o                         
   7   3   1          0.00          3.16         3.29 o                         
   8   3   1          2.95          6.17         3.52 o                         
   9   3   1          0.00         -3.75         3.75 o                         
  -8   4   1          1.34          0.97         3.08 o                         
  -7   4   1         99.58        105.01         5.92 o                         
  -6   4   1         28.92         36.00         4.59 o                         
  -5   4   1         16.80         12.17         3.00 o                         
  -4   4   1         81.41         75.93         2.30 o                         
  -3   4   1         10.50          9.87         1.01 o                         
  -2   4   1         10.90          6.26         1.18 o                         
  -1   4   1       2287.42       2374.75         8.75 o                         
   0   4   1         30.09         27.05         1.63 o                         
   1   4   1       1694.05       1729.73        22.44 o                         
   2   4   1        167.82        180.50         3.07 o                         
   3   4   1        253.84        249.61         7.45 o                         
   4   4   1         41.20         37.56         1.42 o                         
   5   4   1        520.39        538.31         8.70 o                         
   6   4   1         68.24         69.49         4.88 o                         
   7   4   1         64.67         67.14         5.10 o                         
   8   4   1          5.16         11.91         3.31 o                         
  -8   5   1          4.54          6.20         4.18 o                         
  -7   5   1         51.72         51.71         5.00 o                         
  -6   5   1        127.55        139.15         6.15 o                         
  -5   5   1        399.68        414.12         8.20 o                         
  -4   5   1         57.65         52.92         1.86 o                         
  -3   5   1        712.54        696.38         7.48 o                         
  -2   5   1          1.62          2.04         1.66 o                         
  -1   5   1       1488.55       1653.98        10.83 o                         
   0   5   1       1716.25       1714.63         8.40 o                         
   1   5   1        238.74        270.85         2.80 o                         
   2   5   1        265.01        301.36         5.57 o                         
   3   5   1        903.40        887.18         8.76 o                         
   4   5   1         53.15         53.99         1.96 o                         
   5   5   1          2.04          3.27         2.07 o                         
   6   5   1          1.38         10.39         3.87 o                         
   7   5   1         76.99         81.44         5.40 o                         
   8   5   1          4.71          6.10         3.91 o                         
  -8   6   1          3.90          3.69         4.21 o                         
  -7   6   1         16.98         13.15         4.23 o                         
  -6   6   1         97.22         90.42         5.34 o                         
  -5   6   1        509.40        495.31         9.16 o                         
  -4   6   1          5.13          5.67         2.56 o                         
  -3   6   1         59.00         63.86         1.89 o                         
  -2   6   1         22.75         20.45         1.96 o                         
  -1   6   1        434.98        492.45        14.77 o                         
   0   6   1        584.40        584.09        11.93 o                         
   1   6   1        564.82        589.74         9.33 o                         
   2   6   1          4.14          5.83         1.91 o                         
   3   6   1        258.54        276.83         4.87 o                         
   4   6   1         71.20         75.68         2.24 o                         
   5   6   1        282.03        281.07        11.69 o                         
   6   6   1         13.18         12.49         3.98 o                         
   7   6   1         29.07         33.90         4.22 o                         
   8   6   1         13.89         13.09         3.84 o                         
  -8   7   1          4.04         12.64         4.65 o                         
  -7   7   1          0.16          4.51         4.10 o                         
  -6   7   1         19.36         16.49         4.08 o                         
  -5   7   1         52.30         54.64         2.51 o                         
  -4   7   1         73.34         86.60         9.11 o                         
  -3   7   1         17.40         17.94         1.82 o                         
  -2   7   1         34.67         31.00         2.27 o                         
  -1   7   1        435.47        483.05         5.60 o                         
   0   7   1        169.28        169.05         3.78 o                         
   1   7   1        643.63        630.61        18.20 o                         
   2   7   1          0.19          2.03         1.99 o                         
   3   7   1         68.65         65.05         2.69 o                         
   4   7   1          1.78          1.65         2.06 o                         
   5   7   1          0.00          1.73         2.51 o                         
   6   7   1         64.83         72.10         5.13 o                         
   7   7   1          3.10          4.88         3.70 o                         
   8   7   1          0.24          8.42         4.40 o                         
  -7   8   1         31.22         29.69         4.28 o                         
  -6   8   1         39.02         30.07         4.21 o                         
  -5   8   1         22.28         21.23         3.43 o                         
  -4   8   1         77.20         74.47         3.25 o                         
  -3   8   1         94.00         94.11        11.76 o                         
  -2   8   1        514.14        486.35        16.84 o                         
  -1   8   1          2.07          5.44         2.43 o                         
   0   8   1         30.70         34.55         4.19 o                         
   1   8   1         26.08         20.38         2.56 o                         
   2   8   1          4.51          1.11         2.29 o                         
   3   8   1          0.04          0.74         1.50 o                         
   4   8   1         15.73         11.62         2.28 o                         
   5   8   1          4.78          6.27         2.26 o                         
   6   8   1          1.82         -3.55         3.55 o                         
   7   8   1          0.74          0.38         3.98 o                         
  -7   9   1          1.35         -1.25         3.79 o                         
  -6   9   1          2.43          1.24         3.34 o                         
  -5   9   1         71.64         67.58         3.25 o                         
  -4   9   1          2.29          0.66         2.34 o                         
  -3   9   1        175.76        165.94         6.15 o                         
  -2   9   1         35.87         33.19         3.98 o                         
  -1   9   1        411.04        399.90        14.11 o                         
   0   9   1         90.61         86.00         3.63 o                         
   1   9   1         54.02         46.57         3.32 o                         
   2   9   1        221.40        220.52         4.77 o                         
   3   9   1        112.24        110.62         2.78 o                         
   4   9   1         20.68         19.44         2.64 o                         
   5   9   1          1.21          1.53         2.52 o                         
   6   9   1         11.33          6.43         3.79 o                         
   7   9   1          0.30         -1.59         4.15 o                         
  -6  10   1          5.54          9.89         4.10 o                         
  -5  10   1         34.69         37.08         3.65 o                         
  -4  10   1          0.51          0.57         2.50 o                         
  -3  10   1          6.50          6.75         4.47 o                         
  -2  10   1          2.40          4.17         2.59 o                         
  -1  10   1        160.42        168.11         4.84 o                         
   0  10   1        145.24        143.44         8.21 o                         
   1  10   1          1.41          2.01         4.17 o                         
   2  10   1        120.18        117.71         4.36 o                         
   3  10   1          1.84          3.88         2.52 o                         
   4  10   1          1.16          3.39         4.14 o                         
   5  10   1         22.49         29.34         4.36 o                         
   6  10   1          0.94          0.08         3.47 o                         
  -5  11   1         12.51         18.67         4.23 o                         
  -4  11   1          8.27          5.17         3.28 o                         
  -3  11   1         22.20         26.05         3.08 o                         
  -2  11   1        491.98        477.36         7.39 o                         
  -1  11   1         84.75         84.30         5.96 o                         
   0  11   1          0.31          0.86         2.74 o                         
   1  11   1          5.55          7.43         3.00 o                         
   2  11   1        485.03        479.03        13.17 o                         
   3  11   1          7.47         10.58         2.44 o                         
   4  11   1          4.37          2.80         3.74 o                         
   5  11   1          1.54          2.99         4.14 o                         
  -5  12   1          8.88         14.26         5.09 o                         
  -4  12   1         15.83         16.74         4.48 o                         
  -3  12   1         21.84         17.40         3.02 o                         
  -2  12   1         19.83         10.51         6.42 o                         
  -1  12   1          2.88          0.36         2.94 o                         
   0  12   1          0.34          0.29         2.91 o                         
   1  12   1         16.65         27.68         9.83 o                         
   2  12   1          3.47          4.68         2.93 o                         
   3  12   1         22.98         31.42         3.18 o                         
   4  12   1          8.92         14.68         4.76 o                         
   5  12   1          2.84          6.28         4.63 o                         
  -4  13   1          0.23         -3.82         3.82 o                         
  -3  13   1          4.25         -3.10         4.23 o                         
  -2  13   1          4.10         -6.92         7.27 o                         
  -1  13   1          0.88         -0.16         3.13 o                         
   0  13   1          5.44          0.87         2.98 o                         
   1  13   1        120.24        129.55         5.01 o                         
   2  13   1          3.65          5.54         7.13 o                         
   3  13   1          2.62         19.26         4.86 o                         
  -2  14   1          0.34          5.95         4.35 o                         
   0  14   1          2.41         -5.56         7.51 o                         
   1  14   1          2.61         15.60         4.67 o                         
   2  14   1         23.03         24.82         4.20 o                         
  -8   0   2         97.22         79.31         5.10 o                         
  -6   0   2        360.78        338.09         7.67 o                         
  -4   0   2        144.23        156.58         4.37 o                         
  -2   0   2      12140.24      11798.69        24.95 o                         
   2   0   2        569.08        511.52         3.43 o                         
   4   0   2        137.08        123.69         2.91 o                         
   6   0   2          4.56          4.41         2.15 o                         
   8   0   2         31.09         31.84         3.97 o                         
  -9   1   2          0.01         -3.00         3.00 o                         
  -8   1   2          0.07          1.81         2.60 o                         
  -7   1   2         59.19         61.25         3.62 o                         
  -6   1   2        116.51        116.70         3.78 o                         
  -5   1   2         95.56         95.38         3.76 o                         
  -4   1   2         65.43         60.45         3.44 o                         
  -3   1   2        324.96        338.43         2.58 o                         
  -2   1   2        619.04        618.58         2.45 o                         
  -1   1   2      14180.97      13466.18        55.82 o                         
   0   1   2        244.64        250.93         2.48 o                         
   1   1   2        524.54        515.39         2.56 o                         
   2   1   2        230.74        254.37         2.17 o                         
   3   1   2        136.33        160.72         3.13 o                         
   4   1   2        488.47        519.94         3.63 o                         
   5   1   2         37.92         42.12         2.01 o                         
   6   1   2        153.17        142.70         2.77 o                         
   7   1   2         18.49         15.81         4.79 o                         
   8   1   2         23.37         18.12         3.97 o                         
   9   1   2          0.25          4.74         3.61 o                         
  -9   2   2          0.92          5.04         3.15 o                         
  -8   2   2          0.90         -0.33         3.57 o                         
  -7   2   2         25.81         24.72         4.46 o                         
  -6   2   2         27.70         27.33         3.84 o                         
  -5   2   2        357.84        346.35         6.97 o                         
  -4   2   2          0.03          0.45         1.05 o                         
  -3   2   2        133.75        139.18         3.57 o                         
  -2   2   2       1090.29       1044.81        25.14 o                         
  -1   2   2       2940.03       2841.75        11.89 o                         
   0   2   2         67.52         72.78         1.89 o                         
   1   2   2       3436.58       1865.68       501.85 o                         
   2   2   2          0.00         -0.08         0.69 o                         
   3   2   2       3983.35       3961.03         9.82 o                         
   4   2   2        231.49        257.77         3.55 o                         
   5   2   2          7.41          5.90         1.67 o                         
   6   2   2          0.59          0.02         1.90 o                         
   7   2   2          9.33          7.46         3.36 o                         
   8   2   2         14.21          9.63         3.70 o                         
   9   2   2          0.26         -1.51         3.41 o                         
  -9   3   2          2.59          0.76         3.25 o                         
  -8   3   2          7.29          3.24         3.75 o                         
  -7   3   2          0.76         -1.44         3.68 o                         
  -6   3   2        460.16        438.60         8.86 o                         
  -5   3   2        253.83        239.16         6.02 o                         
  -4   3   2         93.20         84.42         2.15 o                         
  -3   3   2        132.72        139.91         3.03 o                         
  -2   3   2        522.37        512.02         5.63 o                         
  -1   3   2       1818.38       1788.61         6.05 o                         
   0   3   2      10506.36      10626.44        22.97 o                         
   1   3   2        241.99        225.17         4.92 o                         
   2   3   2        399.04        406.48         6.77 o                         
   3   3   2          5.90          7.32         1.27 o                         
   4   3   2          0.20         -0.70         0.94 o                         
   5   3   2         26.73         26.62         1.87 o                         
   6   3   2         73.65         71.56         3.38 o                         
   7   3   2          0.51         -0.91         3.27 o                         
   8   3   2          0.01          2.28         3.72 o                         
   9   3   2          0.05         -0.60         3.12 o                         
  -8   4   2          0.10          1.21         3.71 o                         
  -7   4   2          1.12         -0.36         3.90 o                         
  -6   4   2         87.60         85.29         5.37 o                         
  -5   4   2         49.55         47.78         3.72 o                         
  -4   4   2         78.57         83.04         2.36 o                         
  -3   4   2        225.48        234.56         6.22 o                         
  -2   4   2         34.06         27.99         4.26 o                         
  -1   4   2        305.47        309.27         2.76 o                         
   0   4   2          2.94          1.72         0.77 o                         
   1   4   2        204.48        226.56         2.91 o                         
   2   4   2         97.10         97.32         3.09 o                         
   3   4   2         10.92          9.47         0.93 o                         
   4   4   2         37.21         35.60         1.32 o                         
   5   4   2         20.64         22.40         1.85 o                         
   6   4   2         47.22         54.34         4.54 o                         
   7   4   2         13.79         11.15         3.69 o                         
   8   4   2          2.80          1.40         3.62 o                         
  -8   5   2          0.04         -0.23         3.98 o                         
  -7   5   2          2.94          5.08         4.05 o                         
  -6   5   2        308.35        311.63         8.09 o                         
  -5   5   2         60.94         63.71         4.44 o                         
  -4   5   2        109.13        122.13         2.61 o                         
  -3   5   2         82.01         98.10         1.95 o                         
  -2   5   2       2054.34       2170.74        33.75 o                         
  -1   5   2        208.45        197.53        11.26 o                         
   0   5   2        732.74        760.22         6.60 o                         
   1   5   2          2.40          1.41         1.01 o                         
   2   5   2       2441.87       2711.65        30.85 o                         
   3   5   2          1.92          3.71         0.82 o                         
   4   5   2          3.02          2.00         1.08 o                         
   5   5   2         12.99         14.23         1.97 o                         
   6   5   2        129.90        118.94         5.60 o                         
   7   5   2          3.30          6.56         3.47 o                         
   8   5   2          0.35          1.79         3.39 o                         
  -8   6   2          0.53         -0.25         3.50 o                         
  -7   6   2          1.74          0.56         3.70 o                         
  -6   6   2         72.43         75.05         5.13 o                         
  -5   6   2        124.86        138.53         4.62 o                         
  -4   6   2         44.87         52.40         2.72 o                         
  -3   6   2         26.82         28.76         1.55 o                         
  -2   6   2         16.88         15.76         1.75 o                         
  -1   6   2        473.45        489.15         7.23 o                         
   0   6   2         53.20         53.70         1.26 o                         
   1   6   2        317.94        307.27         3.08 o                         
   2   6   2        472.91        484.87         4.09 o                         
   3   6   2        288.42        299.76         7.18 o                         
   4   6   2          0.77          0.22         1.29 o                         
   5   6   2          1.61          0.53         2.29 o                         
   6   6   2         24.72         23.61         3.80 o                         
   7   6   2         18.94         13.69         3.90 o                         
   8   6   2          0.66         -3.98         3.98 o                         
  -8   7   2          0.28          6.41         4.35 o                         
  -7   7   2         17.42         20.60         4.41 o                         
  -6   7   2         16.19         19.11         4.34 o                         
  -5   7   2        167.07        152.09         5.07 o                         
  -4   7   2        186.54        193.71        12.77 o                         
  -3   7   2        170.71        169.47         3.59 o                         
  -2   7   2        123.33        124.57         3.91 o                         
  -1   7   2          0.00         -0.19         2.01 o                         
   0   7   2       1499.99       1497.66        13.07 o                         
   1   7   2        594.36        549.62        10.71 o                         
   2   7   2          1.30          0.31         1.41 o                         
   3   7   2        820.07        862.34         5.03 o                         
   4   7   2         23.53         26.68         2.30 o                         
   5   7   2         43.48         49.87         3.01 o                         
   6   7   2          7.42          6.02         3.48 o                         
   7   7   2         26.90         36.56         4.61 o                         
   8   7   2         21.70         24.29         4.28 o                         
  -7   8   2          1.38          2.41         3.85 o                         
  -6   8   2          7.42          7.37         3.35 o                         
  -5   8   2          7.47          7.83         1.97 o                         
  -4   8   2         11.65          8.51         2.42 o                         
  -3   8   2          0.73         -0.49         2.26 o                         
  -2   8   2         35.17         45.41         4.05 o                         
  -1   8   2        288.64        285.41         6.68 o                         
   0   8   2         16.76         18.09         2.63 o                         
   1   8   2        280.00        272.68        11.57 o                         
   2   8   2         60.88         61.30         2.94 o                         
   3   8   2          4.24          1.85         1.48 o                         
   4   8   2         73.56         75.89         6.32 o                         
   5   8   2         42.48         40.36         2.95 o                         
   6   8   2          1.21         -2.65         3.41 o                         
   7   8   2          6.95          6.80         3.78 o                         
  -7   9   2          0.20         -0.44         4.27 o                         
  -6   9   2          0.00          0.64         3.20 o                         
  -5   9   2          6.87          6.63         1.92 o                         
  -4   9   2          0.51          0.11         2.11 o                         
  -3   9   2         28.29         34.16         2.71 o                         
  -2   9   2         25.88         21.36         2.66 o                         
  -1   9   2        396.81        400.06         6.14 o                         
   0   9   2        286.06        292.89         5.52 o                         
   1   9   2         56.25         52.38         4.36 o                         
   2   9   2          3.91          2.08         2.49 o                         
   3   9   2         39.80         32.24         2.62 o                         
   4   9   2         11.64          9.20         4.03 o                         
   5   9   2          4.60          7.05         2.47 o                         
   6   9   2         12.31          9.12         3.55 o                         
   7   9   2          4.00         -0.26         3.57 o                         
  -6  10   2          0.71          2.65         2.81 o                         
  -5  10   2          5.68          2.65         2.64 o                         
  -4  10   2         28.73         20.48         2.62 o                         
  -3  10   2          2.04         -1.35         2.45 o                         
  -2  10   2          1.49          3.21         2.62 o                         
  -1  10   2        305.35        313.71         5.92 o                         
   0  10   2         22.50         16.02         3.16 o                         
   1  10   2          0.69          9.25         3.11 o                         
   2  10   2          3.24          3.41         2.52 o                         
   3  10   2          3.19          0.01         3.10 o                         
   4  10   2          3.71          0.19         4.34 o                         
   5  10   2         14.60         13.36         2.86 o                         
   6  10   2          6.80          3.57         3.92 o                         
  -5  11   2         15.14         15.76         4.18 o                         
  -4  11   2          7.11          3.56         4.07 o                         
  -3  11   2         41.08         36.91         9.23 o                         
  -2  11   2          4.17          3.76         4.22 o                         
  -1  11   2        208.02        228.88         5.80 o                         
   0  11   2         37.67         29.33         3.11 o                         
   1  11   2          0.40          2.11         2.74 o                         
   2  11   2        118.69        144.44         4.71 o                         
   3  11   2         54.91         46.29         3.77 o                         
   4  11   2          0.55          7.90         4.57 o                         
   5  11   2          0.06         12.34         4.19 o                         
  -5  12   2         41.40         34.42         4.89 o                         
  -4  12   2          0.08         -2.72         4.60 o                         
  -3  12   2          9.64          5.47         4.06 o                         
  -2  12   2         16.04         14.23         2.88 o                         
  -1  12   2          0.00          2.05         3.00 o                         
   0  12   2         26.47         31.79        13.15 o                         
   1  12   2          0.17          5.11         2.99 o                         
   2  12   2          0.02          4.13         2.82 o                         
   3  12   2          0.52          2.31         5.94 o                         
   4  12   2          0.02          4.84         3.98 o                         
   5  12   2          0.34         -4.07         4.38 o                         
  -4  13   2          0.04         11.05         5.01 o                         
  -3  13   2          0.43          2.03         3.91 o                         
  -2  13   2          7.56          7.19         2.82 o                         
  -1  13   2         15.98         10.51         3.18 o                         
   0  13   2          0.43          1.14         2.94 o                         
   1  13   2          1.64         16.38         8.72 o                         
   2  13   2          4.21         10.24         2.89 o                         
   3  13   2          2.14          5.07         3.26 o                         
  -2  14   2         12.24         -3.55         4.04 o                         
  -1  14   2          1.55          4.41         3.85 o                         
   0  14   2          3.25         -2.27         4.25 o                         
   1  14   2         16.45         16.21         4.08 o                         
   2  14   2         32.06         36.79         5.29 o                         
  -9   0   3          7.50          5.66         3.51 o                         
  -7   0   3         29.37         23.56         4.09 o                         
  -5   0   3        263.71        264.45         6.00 o                         
  -3   0   3       1299.90       1389.67         7.02 o                         
  -1   0   3       7021.56       6754.15        34.45 o                         
   1   0   3      16508.95      16529.87        91.40 o                         
   3   0   3        177.47        186.04         2.18 o                         
   5   0   3        257.40        269.98         4.43 o                         
   7   0   3          9.86          5.23         2.42 o                         
   9   0   3          9.73         28.26         4.52 o                         
  -9   1   3          0.43          1.52         3.67 o                         
  -8   1   3         21.66         20.23         2.78 o                         
  -7   1   3        249.98        244.20         5.30 o                         
  -6   1   3         44.28         46.46         4.41 o                         
  -5   1   3          0.20          1.07         1.79 o                         
  -4   1   3         33.32         41.00         1.93 o                         
  -3   1   3        623.23        646.29         6.84 o                         
  -2   1   3        220.56        233.38         1.76 o                         
  -1   1   3       1982.37       1882.60        35.19 o                         
   0   1   3        847.07        820.68         3.92 o                         
   1   1   3          2.54          2.53         0.64 o                         
   2   1   3          3.26          3.03         0.68 o                         
   3   1   3        144.61        159.31         1.60 o                         
   4   1   3          8.51         11.81         0.96 o                         
   5   1   3         25.63         29.47         1.60 o                         
   6   1   3         12.35         12.48         1.61 o                         
   7   1   3         25.15         21.88         2.00 o                         
   8   1   3          0.95          0.72         2.78 o                         
   9   1   3          0.01          5.27         4.12 o                         
  -9   2   3          3.00          6.67         3.78 o                         
  -8   2   3         17.73         20.68         4.03 o                         
  -7   2   3          2.28         -0.95         3.92 o                         
  -6   2   3         87.87         82.90         4.84 o                         
  -5   2   3         92.12         94.86         4.28 o                         
  -4   2   3        669.25        697.11         4.93 o                         
  -3   2   3        756.09        801.35        11.37 o                         
  -2   2   3         30.88         31.07         0.67 o                         
  -1   2   3        385.04        344.83         5.41 o                         
   0   2   3       9995.55       9052.15        18.04 o                         
   1   2   3        278.44        243.03         3.44 o                         
   2   2   3       1393.14       1496.88        75.07 o                         
   3   2   3         12.75         17.07         1.08 o                         
   4   2   3        175.12        180.10         2.16 o                         
   5   2   3        161.97        155.32         3.25 o                         
   6   2   3         18.56         17.53         2.15 o                         
   7   2   3          0.68          0.87         2.50 o                         
   8   2   3          0.08         -1.35         3.39 o                         
   9   2   3          2.73         -1.00         3.94 o                         
  -9   3   3          0.11         -0.76         3.19 o                         
  -8   3   3          4.16          0.46         3.43 o                         
  -7   3   3         78.10         77.58         5.31 o                         
  -6   3   3        232.32        218.33         6.77 o                         
  -5   3   3          1.24          0.75         2.95 o                         
  -4   3   3          0.41          0.64         1.29 o                         
  -3   3   3          2.95          1.33         0.55 o                         
  -2   3   3        783.40        719.33         3.91 o                         
  -1   3   3         91.72         95.04         2.11 o                         
   0   3   3        531.47        528.85         5.52 o                         
   1   3   3        922.33        931.63       103.54 o                         
   2   3   3        657.17        683.55        17.20 o                         
   3   3   3         83.49         97.13         1.97 o                         
   4   3   3         45.09         39.56         2.09 o                         
   5   3   3        193.67        179.08         3.20 o                         
   6   3   3         26.22         26.88         2.26 o                         
   7   3   3          1.33          0.73         3.23 o                         
   8   3   3          0.09          1.92         3.24 o                         
   9   3   3          8.46          9.60         3.81 o                         
  -8   4   3          1.05          0.83         3.84 o                         
  -7   4   3         62.91         63.73         5.31 o                         
  -6   4   3         92.41        102.80         5.73 o                         
  -5   4   3         98.81         92.27         4.56 o                         
  -4   4   3         72.53         73.49         1.93 o                         
  -3   4   3         83.33         91.78         1.69 o                         
  -2   4   3       1548.25       1735.49        21.26 o                         
  -1   4   3        261.31        279.55         9.01 o                         
   0   4   3          1.95          3.43         0.82 o                         
   1   4   3       1319.42       1318.86         9.64 o                         
   2   4   3        934.22       1051.96        30.96 o                         
   3   4   3        250.82        269.64         2.63 o                         
   4   4   3          1.60          0.40         1.01 o                         
   5   4   3        143.64        144.98         4.65 o                         
   6   4   3        426.25        444.09        17.89 o                         
   7   4   3          0.02          0.96         3.18 o                         
   8   4   3          5.01          6.74         3.37 o                         
  -8   5   3          2.16         -1.22         3.85 o                         
  -7   5   3         11.07         11.06         3.92 o                         
  -6   5   3          1.81         21.15         4.71 o                         
  -5   5   3         97.69         97.01         4.91 o                         
  -4   5   3          0.00          0.03         1.27 o                         
  -3   5   3        149.06        146.51         2.31 o                         
  -2   5   3        340.91        340.89         4.07 o                         
  -1   5   3        506.43        482.75         4.36 o                         
   0   5   3        685.78        756.33        10.33 o                         
   1   5   3        555.32        536.17         3.75 o                         
   2   5   3        419.36        422.32         3.29 o                         
   3   5   3         43.17         44.64         1.29 o                         
   4   5   3         15.00         12.62         1.39 o                         
   5   5   3         13.45         11.47         2.36 o                         
   6   5   3         15.53         13.51         2.80 o                         
   7   5   3         44.69         43.92         4.23 o                         
   8   5   3          0.11         -0.24         3.90 o                         
  -8   6   3          2.38         -1.00         3.20 o                         
  -7   6   3         20.69         14.37         3.89 o                         
  -6   6   3        136.66        150.47         6.38 o                         
  -5   6   3        150.70        163.89         4.14 o                         
  -4   6   3        532.32        410.02       138.78 o                         
  -3   6   3          2.55          3.00         1.30 o                         
  -2   6   3        472.10        466.79         5.01 o                         
  -1   6   3         50.68         57.85         2.77 o                         
   0   6   3        309.13        274.62         3.04 o                         
   1   6   3        947.16       1009.44        27.65 o                         
   2   6   3        423.87        421.90         6.17 o                         
   3   6   3         40.11         42.63         1.45 o                         
   4   6   3         13.57         12.59         1.42 o                         
   5   6   3         83.57         71.30         2.63 o                         
   6   6   3         66.05         67.96         4.78 o                         
   7   6   3         22.52         19.71         4.12 o                         
   8   6   3          0.18         -4.34         4.39 o                         
  -8   7   3          4.40         10.55         4.31 o                         
  -7   7   3          8.45          4.72         3.87 o                         
  -6   7   3         25.78         22.74         4.27 o                         
  -5   7   3        112.30        120.10         3.76 o                         
  -4   7   3         23.64         21.21         2.41 o                         
  -3   7   3         14.18         13.73         2.07 o                         
  -2   7   3          0.10          1.42         1.87 o                         
  -1   7   3         38.74         38.76         2.41 o                         
   0   7   3         92.26        100.75         3.36 o                         
   1   7   3        128.24        137.67         3.63 o                         
   2   7   3         85.13         92.61         2.31 o                         
   3   7   3        286.24        276.34        14.90 o                         
   4   7   3        395.83        414.68        22.38 o                         
   5   7   3         16.52         18.10         2.52 o                         
   6   7   3         12.39          8.68         3.70 o                         
   7   7   3         17.45         19.57         4.29 o                         
  -7   8   3         25.79         18.33         4.19 o                         
  -6   8   3          5.38          3.00         3.15 o                         
  -5   8   3          0.79         -0.69         2.28 o                         
  -4   8   3         27.35         25.71         2.60 o                         
  -3   8   3        175.72        175.22         4.09 o                         
  -2   8   3        248.87        258.27        15.78 o                         
  -1   8   3        123.60        119.20         3.64 o                         
   0   8   3         78.98         85.90        13.20 o                         
   1   8   3         68.17         64.64         3.16 o                         
   2   8   3        220.23        207.60         4.43 o                         
   3   8   3         17.18         20.57         2.34 o                         
   4   8   3         34.69         35.92         4.42 o                         
   5   8   3         30.32         27.02         3.21 o                         
   6   8   3          7.27          3.83         3.43 o                         
   7   8   3          0.20          2.60         3.97 o                         
  -7   9   3          0.18          0.71         4.01 o                         
  -6   9   3          7.76          3.39         4.57 o                         
  -5   9   3          8.94         12.27         2.17 o                         
  -4   9   3         59.60         59.46         5.35 o                         
  -3   9   3          3.15          3.47         2.16 o                         
  -2   9   3          5.97          4.58         2.56 o                         
  -1   9   3        127.50        116.28        10.44 o                         
   0   9   3         55.87         49.36         3.57 o                         
   1   9   3        871.30        879.53        14.66 o                         
   2   9   3          2.26          1.60         2.41 o                         
   3   9   3          9.93          9.32         2.29 o                         
   4   9   3         10.90         13.83         4.00 o                         
   5   9   3         20.54         16.10         2.69 o                         
   6   9   3          2.43          0.09         3.57 o                         
   7   9   3          4.91          5.19         4.47 o                         
  -6  10   3          2.73          2.15         4.33 o                         
  -5  10   3         50.89         58.31         8.64 o                         
  -4  10   3          4.46          2.85         2.47 o                         
  -3  10   3        134.87        121.15         5.48 o                         
  -2  10   3          4.84          6.06         3.91 o                         
  -1  10   3          6.15          4.84         2.90 o                         
   0  10   3          6.12          2.09         2.92 o                         
   1  10   3       1309.66       1316.29        29.36 o                         
   2  10   3          4.04          5.43         2.67 o                         
   3  10   3         43.67         44.35         3.06 o                         
   4  10   3          9.56         12.70         4.58 o                         
   5  10   3          0.13          0.20         3.20 o                         
   6  10   3          1.22          1.03         3.07 o                         
  -6  11   3         10.24          9.63         3.90 o                         
  -5  11   3         11.47         14.17         5.13 o                         
  -4  11   3         50.14         53.11         3.43 o                         
  -3  11   3        138.79        129.44         4.43 o                         
  -2  11   3          0.68         -1.05         3.06 o                         
  -1  11   3          5.94          7.32         5.19 o                         
   0  11   3          0.05          3.60         2.85 o                         
   1  11   3        120.89        132.62         4.69 o                         
   2  11   3         64.39         66.31        12.29 o                         
   3  11   3          2.04          4.83         3.53 o                         
   4  11   3          4.20         -4.22         4.22 o                         
   5  11   3         23.17         15.89         5.44 o                         
  -5  12   3          3.61         11.84         3.38 o                         
  -4  12   3          6.03          5.83         2.96 o                         
  -3  12   3          0.49          1.04         4.50 o                         
  -2  12   3          0.38         -1.64         2.53 o                         
  -1  12   3          5.72          3.79         6.61 o                         
   0  12   3          9.27         10.56         3.29 o                         
   1  12   3         22.57         26.33         3.21 o                         
   2  12   3         40.22         54.59         8.85 o                         
   3  12   3         16.72         26.43         3.08 o                         
   4  12   3          5.12         14.81         4.69 o                         
   5  12   3          0.00         15.35         5.11 o                         
  -3  13   3          0.28         -4.48         4.51 o                         
  -2  13   3          0.96         -1.80         2.88 o                         
  -1  13   3          5.16          7.93         3.32 o                         
   0  13   3          0.93          4.17         7.02 o                         
   1  13   3         84.72         85.11         4.30 o                         
   2  13   3         17.10         15.39         4.01 o                         
   3  13   3          0.25         11.24         4.69 o                         
  -2  14   3          4.98          3.73         4.75 o                         
   0  14   3         11.75         14.23         4.71 o                         
   1  14   3         23.93         32.79         5.51 o                         
   2  14   3          6.67          2.07         3.85 o                         
  -8   0   4          0.00         -0.49         3.67 o                         
  -6   0   4        230.16        234.17         6.59 o                         
  -4   0   4       3191.03       3425.68        28.34 o                         
  -2   0   4        649.86        687.56         4.15 o                         
   0   0   4      18062.53      16819.66        92.21 o                         
   2   0   4       1996.74       2013.86         6.82 o                         
   4   0   4        442.64        483.99        14.94 o                         
   6   0   4         26.42         23.27         2.36 o                         
   8   0   4         19.14         26.36         4.13 o                         
  -9   1   4          0.03          3.22         3.93 o                         
  -8   1   4         32.45         38.79         3.17 o                         
  -7   1   4          3.92          1.73         2.67 o                         
  -6   1   4         33.81         32.19         2.79 o                         
  -5   1   4          4.54          0.96         1.64 o                         
  -4   1   4         59.25         78.76         1.78 o                         
  -3   1   4        662.78        714.82         3.64 o                         
  -2   1   4        245.59        232.52         3.11 o                         
  -1   1   4       2480.66       2356.57         9.22 o                         
   0   1   4       4262.65       4117.11       151.21 o                         
   1   1   4      12300.24      12305.19        16.59 o                         
   2   1   4       2357.67       2316.49        19.48 o                         
   3   1   4       1206.41       1366.37        18.27 o                         
   4   1   4         35.58         32.08         1.20 o                         
   5   1   4        258.43        244.53         3.59 o                         
   6   1   4          3.47          0.44         1.49 o                         
   7   1   4          0.00          0.82         1.98 o                         
   8   1   4          0.18         -1.79         2.91 o                         
   9   1   4         13.61         20.65         4.48 o                         
  -9   2   4          0.77          0.92         4.10 o                         
  -8   2   4          4.64          3.68         3.85 o                         
  -7   2   4          7.41          4.83         3.88 o                         
  -6   2   4         27.95         30.27         3.78 o                         
  -5   2   4        121.78        111.49         4.43 o                         
  -4   2   4         97.12        102.57         2.90 o                         
  -3   2   4          6.22          5.64         0.71 o                         
  -2   2   4        791.19        825.37         7.64 o                         
  -1   2   4       2048.37       1798.84        23.58 o                         
   0   2   4         35.22         35.82         2.02 o                         
   1   2   4       6460.94       6152.89        17.42 o                         
   2   2   4       1234.32       1245.52        10.35 o                         
   3   2   4       1019.87       1095.08         5.13 o                         
   4   2   4        160.77        172.96         2.49 o                         
   5   2   4         74.29         80.60         2.48 o                         
   6   2   4         21.15         20.23         2.48 o                         
   7   2   4         78.35         72.17         2.91 o                         
   8   2   4          0.30          3.41         3.54 o                         
   9   2   4          0.23         -3.94         3.94 o                         
  -9   3   4          2.17          3.32         3.65 o                         
  -8   3   4          0.07         -1.24         3.70 o                         
  -7   3   4         57.61         62.64         5.10 o                         
  -6   3   4         84.32         85.40         5.25 o                         
  -5   3   4        269.67        293.37         6.55 o                         
  -4   3   4          3.58          8.87         1.28 o                         
  -3   3   4          0.18         -0.29         0.63 o                         
  -2   3   4       1007.69       1027.14         5.57 o                         
  -1   3   4         12.33         10.87         1.15 o                         
   0   3   4         10.63          9.99         1.82 o                         
   1   3   4        369.32        394.79        35.46 o                         
   2   3   4       1658.33       1648.39        10.20 o                         
   3   3   4         36.77         38.22         1.63 o                         
   4   3   4        184.58        182.42         2.29 o                         
   5   3   4          8.88          8.24         1.77 o                         
   6   3   4         23.77         20.90         2.28 o                         
   7   3   4         16.88          9.48         2.08 o                         
   8   3   4          0.46         -1.74         2.78 o                         
  -8   4   4          2.09          0.11         3.87 o                         
  -7   4   4         13.17          7.29         3.96 o                         
  -6   4   4        100.96        102.15         5.57 o                         
  -5   4   4        204.46        199.62         5.89 o                         
  -4   4   4        169.79        165.18         2.57 o                         
  -3   4   4         70.88         84.97         1.71 o                         
  -2   4   4       1309.22       1403.59         8.71 o                         
  -1   4   4         49.64         44.75         3.95 o                         
   0   4   4        169.01        168.14         3.14 o                         
   1   4   4       1584.95       1589.99        10.32 o                         
   2   4   4       2837.27       3030.71        21.31 o                         
   3   4   4        392.74        438.06         6.40 o                         
   4   4   4          3.51          5.31         1.09 o                         
   5   4   4         53.11         51.22         2.27 o                         
   6   4   4        264.21        271.73         5.28 o                         
   7   4   4         10.03          7.13         2.57 o                         
   8   4   4          0.19         -1.06         3.09 o                         
  -8   5   4          0.26         -1.36         3.35 o                         
  -7   5   4         24.81         27.87         4.47 o                         
  -6   5   4        451.36        500.87         9.77 o                         
  -5   5   4         72.31         76.53         3.26 o                         
  -4   5   4         23.17         21.60         1.70 o                         
  -3   5   4        340.28        361.65         6.92 o                         
  -2   5   4       1180.45       1287.30        12.76 o                         
  -1   5   4        103.84        108.19         4.37 o                         
   0   5   4          2.77          1.62         1.01 o                         
   1   5   4        354.15        355.18         5.91 o                         
   2   5   4        131.54        140.26         6.07 o                         
   3   5   4        354.20        323.29         3.16 o                         
   4   5   4         44.74         44.23         1.98 o                         
   5   5   4         25.18         28.53         3.11 o                         
   6   5   4         24.40         24.72         3.97 o                         
   7   5   4          1.85          0.90         3.40 o                         
   8   5   4          1.37          0.06         3.91 o                         
  -8   6   4         14.25         17.83         3.72 o                         
  -7   6   4          0.09          0.11         3.41 o                         
  -6   6   4        170.73        190.44         6.74 o                         
  -5   6   4         55.07         59.12         3.22 o                         
  -4   6   4        414.92        423.12         4.45 o                         
  -3   6   4         15.95         20.46         1.78 o                         
  -2   6   4          6.86          6.29         1.36 o                         
  -1   6   4        179.68        195.95         5.17 o                         
   0   6   4          0.08          0.56         1.06 o                         
   1   6   4        297.86        336.77         8.23 o                         
   2   6   4          7.54          4.32         1.10 o                         
   3   6   4         77.19         78.64         1.97 o                         
   4   6   4         55.74         51.80         1.99 o                         
   5   6   4         32.70         28.98         3.49 o                         
   6   6   4         27.95         33.05         5.16 o                         
   7   6   4          0.00          0.00         3.40 o                         
   8   6   4          2.94          3.84         3.94 o                         
  -8   7   4          0.97          0.33         3.95 o                         
  -7   7   4         10.83         19.45         4.22 o                         
  -6   7   4          0.07          3.12         3.59 o                         
  -5   7   4         12.97         16.61         2.91 o                         
  -4   7   4         55.10         44.35         3.67 o                         
  -3   7   4         44.50         45.31         2.40 o                         
  -2   7   4          0.54          0.62         1.38 o                         
  -1   7   4         22.64         19.14         1.57 o                         
   0   7   4        213.52        224.06         4.33 o                         
   1   7   4        110.50        123.46         3.46 o                         
   2   7   4         15.68         15.21         1.26 o                         
   3   7   4         14.47         12.11         1.69 o                         
   4   7   4         13.14         21.68         2.09 o                         
   5   7   4        113.90        115.04         3.13 o                         
   6   7   4         26.49         21.93         3.78 o                         
   7   7   4         13.21          9.91         3.51 o                         
  -7   8   4          3.07          2.08         3.65 o                         
  -6   8   4          8.14          8.87         2.66 o                         
  -5   8   4         21.49         18.50         2.65 o                         
  -4   8   4         21.33         20.16         2.73 o                         
  -3   8   4        209.39        210.33         6.57 o                         
  -2   8   4         21.88         19.61         2.72 o                         
  -1   8   4         25.49         21.53         2.68 o                         
   0   8   4         67.82         65.47         4.51 o                         
   1   8   4         57.18         62.24         4.18 o                         
   2   8   4         89.42         92.97         5.01 o                         
   3   8   4         13.60         11.24         1.85 o                         
   4   8   4         93.74         74.11         3.47 o                         
   5   8   4          0.02         -0.42         2.16 o                         
   6   8   4          0.96          1.28         3.71 o                         
   7   8   4         82.43        100.44         6.09 o                         
  -7   9   4          4.56          3.30         3.97 o                         
  -6   9   4          6.90          3.74         2.33 o                         
  -5   9   4         93.30        112.08         8.39 o                         
  -4   9   4         33.50         31.49         3.00 o                         
  -3   9   4          9.18         12.94         2.37 o                         
  -2   9   4        112.34        119.89         3.86 o                         
  -1   9   4         11.98         13.31         3.00 o                         
   0   9   4        452.54        463.24         6.71 o                         
   1   9   4         32.96         39.10         5.25 o                         
   2   9   4          3.26          0.27         2.33 o                         
   3   9   4          0.02          0.44         2.00 o                         
   4   9   4          2.82          4.74         4.25 o                         
   5   9   4          4.42          7.24         2.48 o                         
   6   9   4          1.54          1.10         3.78 o                         
   7   9   4         25.90         36.34         5.41 o                         
  -6  10   4          8.91          8.39         2.91 o                         
  -5  10   4          2.10          4.49         2.71 o                         
  -4  10   4         15.92         17.40         2.96 o                         
  -3  10   4          0.20          2.12         2.55 o                         
  -2  10   4         53.90         56.37         5.17 o                         
  -1  10   4         20.09         13.49         4.11 o                         
   0  10   4          2.41          3.47         3.95 o                         
   1  10   4         13.22         26.29         3.58 o                         
   2  10   4         29.25         28.86         3.20 o                         
   3  10   4         18.36         17.97         2.59 o                         
   4  10   4          0.24         -0.24         3.67 o                         
   5  10   4          5.83          8.91         2.94 o                         
   6  10   4          0.54         -3.62         4.09 o                         
  -6  11   4          2.70          2.40         3.84 o                         
  -5  11   4          0.09         -4.09         4.09 o                         
  -4  11   4          0.03          2.36         3.05 o                         
  -3  11   4         50.21         56.15         5.56 o                         
  -2  11   4          6.51         -0.78         4.53 o                         
  -1  11   4         39.54         38.08         3.68 o                         
   0  11   4          3.88          2.69         2.90 o                         
   1  11   4          3.52          4.22         2.93 o                         
   2  11   4         17.79         16.96         3.15 o                         
   3  11   4          4.62          1.24         2.33 o                         
   4  11   4         21.32         21.03         5.18 o                         
   5  11   4         18.99         21.90         3.37 o                         
  -5  12   4          6.92          3.29         5.62 o                         
  -4  12   4          6.17          4.67         6.00 o                         
  -3  12   4          8.55          2.27         4.44 o                         
  -2  12   4         31.26         27.69         3.22 o                         
  -1  12   4          2.39          3.28         2.95 o                         
   0  12   4          0.64          0.23         4.57 o                         
   1  12   4        226.55        236.58         5.91 o                         
   2  12   4        133.49        120.20         4.69 o                         
   3  12   4         28.95         22.82         2.76 o                         
   4  12   4          9.47         -3.09         5.26 o                         
  -4  13   4          3.26          4.63         3.01 o                         
  -3  13   4          0.53         -4.07         4.07 o                         
  -2  13   4         20.24         16.21         4.45 o                         
  -1  13   4         17.88         21.94         7.31 o                         
   0  13   4          0.01          0.09         3.41 o                         
   1  13   4         46.84         60.91        10.23 o                         
   2  13   4          9.61          8.91         8.36 o                         
   3  13   4          0.06         -3.82         3.82 o                         
  -2  14   4         14.20         24.68         4.28 o                         
  -1  14   4          4.10         12.34         4.76 o                         
  -9   0   5         12.22         17.14         4.32 o                         
  -7   0   5         39.71         33.95         3.91 o                         
  -5   0   5          1.57          1.57         2.49 o                         
  -3   0   5        539.15        558.59        12.29 o                         
  -1   0   5       3946.69       3655.54         7.50 o                         
   1   0   5         34.46         39.97         2.19 o                         
   3   0   5       1158.90       1195.67         6.35 o                         
   5   0   5         70.76         71.76         3.74 o                         
   7   0   5          6.33          5.98         2.50 o                         
  -9   1   5          3.14          0.66         4.06 o                         
  -8   1   5          2.15          2.62         3.99 o                         
  -7   1   5          0.39          2.27         2.60 o                         
  -6   1   5         12.34         12.59         2.34 o                         
  -5   1   5         12.80         17.05         1.90 o                         
  -4   1   5          7.31         12.37         1.23 o                         
  -3   1   5         55.26         52.98         0.97 o                         
  -2   1   5         46.74         48.65         1.53 o                         
  -1   1   5       1345.36       1309.52         9.50 o                         
   0   1   5      19035.71      17886.08       194.75 o                         
   1   1   5        807.12        844.26        17.56 o                         
   2   1   5        530.61        545.74        10.36 o                         
   3   1   5        870.48       1007.85        16.97 o                         
   4   1   5        247.14        270.81         3.10 o                         
   5   1   5         10.20          7.49         1.36 o                         
   6   1   5          0.89          0.62         1.50 o                         
   7   1   5         17.85         19.01         2.37 o                         
   8   1   5          0.01         -1.94         1.94 o                         
   9   1   5          1.54          2.51         3.85 o                         
  -9   2   5          3.19          2.43         4.05 o                         
  -8   2   5         16.48         13.46         4.18 o                         
  -7   2   5         26.39         27.54         4.24 o                         
  -6   2   5         17.53         16.22         3.33 o                         
  -5   2   5         90.55         92.22         4.20 o                         
  -4   2   5         91.03         83.45         2.56 o                         
  -3   2   5        275.22        292.44         4.50 o                         
  -2   2   5        163.34        135.77         5.27 o                         
  -1   2   5        876.91        850.44         4.64 o                         
   0   2   5        128.54        120.13         3.04 o                         
   1   2   5       1644.25       1632.58         9.62 o                         
   2   2   5        244.58        243.46         3.53 o                         
   3   2   5        604.89        644.32         7.27 o                         
   4   2   5        254.82        246.40         4.45 o                         
   5   2   5         68.21         59.47         2.24 o                         
   6   2   5          4.38          4.54         1.92 o                         
   7   2   5          0.04          0.94         1.89 o                         
   8   2   5          8.46         10.26         2.84 o                         
   9   2   5         13.88          9.66         3.58 o                         
  -9   3   5         21.35         29.76         4.35 o                         
  -8   3   5         19.36         25.37         4.37 o                         
  -7   3   5         30.93         35.00         4.28 o                         
  -6   3   5          1.96          4.39         3.84 o                         
  -5   3   5          7.91         10.54         2.80 o                         
  -4   3   5        972.79        968.54         4.23 o                         
  -3   3   5        605.99        684.83         7.65 o                         
  -2   3   5          2.77          4.55         0.85 o                         
  -1   3   5        130.54        117.86         2.56 o                         
   0   3   5         20.49         22.30         1.87 o                         
   1   3   5         83.16         80.99         2.86 o                         
   2   3   5        277.62        296.10         4.90 o                         
   3   3   5          0.81          1.29         1.10 o                         
   4   3   5        223.49        207.17         2.75 o                         
   5   3   5         87.21         81.20         2.48 o                         
   6   3   5        178.00        184.53         3.73 o                         
   7   3   5          0.02         -0.19         1.95 o                         
   8   3   5          0.44         -1.56         2.82 o                         
  -8   4   5          1.32          0.25         3.83 o                         
  -7   4   5          5.41         -0.55         3.92 o                         
  -6   4   5         70.61         65.11         4.65 o                         
  -5   4   5        255.82        269.88         6.64 o                         
  -4   4   5         51.61         47.07         1.34 o                         
  -3   4   5        319.84        306.33         2.06 o                         
  -2   4   5        413.05        432.89         9.30 o                         
  -1   4   5          9.99          9.05         1.43 o                         
   0   4   5       1116.50       1053.15         8.90 o                         
   1   4   5       1053.99       1090.18        61.92 o                         
   2   4   5          0.10          0.50         2.10 o                         
   3   4   5        155.01        173.94         2.55 o                         
   4   4   5        164.20        172.70         2.44 o                         
   5   4   5        115.42        105.02         4.31 o                         
   6   4   5         10.49         12.63         2.67 o                         
   7   4   5         16.84         18.30         2.90 o                         
   8   4   5          0.01         -3.01         3.01 o                         
  -8   5   5          0.17          2.19         3.45 o                         
  -7   5   5          1.13          4.03         3.87 o                         
  -6   5   5        125.90        123.90         5.72 o                         
  -5   5   5        312.52        316.32         7.07 o                         
  -4   5   5        233.22        231.80         7.64 o                         
  -3   5   5          5.85          9.24         1.16 o                         
  -2   5   5        173.60        194.26         1.95 o                         
  -1   5   5        781.57        832.94         5.86 o                         
   0   5   5         87.62         85.22         2.83 o                         
   1   5   5         18.80         16.09         2.09 o                         
   2   5   5        358.26        413.65         3.25 o                         
   3   5   5        363.65        411.72         5.79 o                         
   4   5   5         72.28         71.65         2.13 o                         
   5   5   5          0.59          0.54         2.05 o                         
   6   5   5         13.17         13.14         2.65 o                         
   7   5   5          0.41          0.37         2.73 o                         
   8   5   5         12.63         20.53         4.24 o                         
  -8   6   5          8.47         11.54         3.75 o                         
  -7   6   5          5.43          4.04         3.72 o                         
  -6   6   5          2.67          4.14         3.41 o                         
  -5   6   5        341.41        333.71        10.38 o                         
  -4   6   5          7.41         10.96         2.28 o                         
  -3   6   5         69.20         64.77         2.65 o                         
  -2   6   5         34.13         32.77         1.66 o                         
  -1   6   5         21.47         27.39         1.52 o                         
   0   6   5       1077.25       1145.70        21.71 o                         
   1   6   5         12.88         10.25         2.81 o                         
   2   6   5         57.77         68.80         5.53 o                         
   3   6   5          3.35          4.16         1.72 o                         
   4   6   5          2.35          1.01         1.53 o                         
   5   6   5         57.11         54.39         2.89 o                         
   6   6   5          3.54          3.32         2.46 o                         
   7   6   5          7.19          8.41         2.77 o                         
   8   6   5          6.29          2.41         3.66 o                         
  -8   7   5          0.01          1.14         3.94 o                         
  -7   7   5          0.16          3.68         3.97 o                         
  -6   7   5          5.44          4.47         2.47 o                         
  -5   7   5        350.73        339.82        13.75 o                         
  -4   7   5         61.28         56.22         2.91 o                         
  -3   7   5         23.88         22.20         2.03 o                         
  -2   7   5          0.68          0.48         1.40 o                         
  -1   7   5         11.03          8.75         1.45 o                         
   0   7   5          4.64          3.89         2.23 o                         
   1   7   5         38.19         38.44         5.47 o                         
   2   7   5         88.23         87.72         4.94 o                         
   3   7   5         57.74         59.97         5.77 o                         
   4   7   5        572.36        547.30        10.58 o                         
   5   7   5         23.02         21.80         2.36 o                         
   6   7   5          0.04         -3.52         3.66 o                         
   7   7   5          4.14          6.88         3.33 o                         
  -7   8   5          2.13          0.68         3.12 o                         
  -6   8   5         17.77         22.66         2.95 o                         
  -5   8   5         49.12         52.40         3.28 o                         
  -4   8   5        360.63        362.71         5.70 o                         
  -3   8   5          0.02          1.80         3.21 o                         
  -2   8   5         10.22          9.33         2.23 o                         
  -1   8   5        125.08        136.19         3.94 o                         
   0   8   5         15.49         14.35         2.57 o                         
   1   8   5         26.18         23.13         2.68 o                         
   2   8   5        141.14        126.99         3.66 o                         
   3   8   5         51.92         44.51         2.79 o                         
   4   8   5         18.18         26.13         3.45 o                         
   5   8   5          2.34          2.77         1.99 o                         
   6   8   5         17.99         14.61         3.93 o                         
   7   8   5          0.01          2.68         4.30 o                         
  -7   9   5          2.85          3.01         3.68 o                         
  -6   9   5         14.12         13.98         2.80 o                         
  -5   9   5         57.61         56.64         6.32 o                         
  -4   9   5        206.16        204.09         9.27 o                         
  -3   9   5          0.42          1.60         2.26 o                         
  -2   9   5         51.15         46.79         2.93 o                         
  -1   9   5        161.43        159.07         4.44 o                         
   0   9   5        792.78        784.54         8.49 o                         
   1   9   5        110.35        121.69         4.58 o                         
   2   9   5          2.71          2.26         2.53 o                         
   3   9   5          5.13          3.87         2.42 o                         
   4   9   5         40.13         29.89         4.35 o                         
   5   9   5         27.53         24.27         3.18 o                         
   6   9   5          3.00          1.89         3.51 o                         
  -6  10   5          9.30         12.55         2.92 o                         
  -5  10   5          0.00          3.05         3.99 o                         
  -4  10   5         13.80         12.54         2.66 o                         
  -3  10   5        127.94        118.60         5.70 o                         
  -2  10   5          3.18          4.70         3.01 o                         
  -1  10   5         20.78         21.19         2.98 o                         
   0  10   5         20.96         17.50         3.06 o                         
   1  10   5        205.00        207.93         5.30 o                         
   2  10   5          2.02          5.09         2.65 o                         
   3  10   5         46.31         36.76         2.77 o                         
   4  10   5          0.03          2.80         4.49 o                         
   5  10   5         13.99         14.55         2.79 o                         
   6  10   5          2.52         -0.23         3.85 o                         
  -6  11   5          1.04          2.71         4.07 o                         
  -5  11   5          2.37          4.58         3.94 o                         
  -4  11   5         30.49         37.30         9.39 o                         
  -3  11   5          0.07         -4.45         4.45 o                         
  -2  11   5         97.39         98.48         7.38 o                         
  -1  11   5          7.62          2.96         3.75 o                         
   0  11   5         16.30         15.70         3.30 o                         
   1  11   5          9.40         13.95         4.13 o                         
   2  11   5         29.37         29.37         3.46 o                         
   3  11   5          4.66          3.39         2.30 o                         
   4  11   5          9.83          5.00         4.14 o                         
   5  11   5         13.60         16.59         5.57 o                         
  -5  12   5          1.22          0.85         2.97 o                         
  -4  12   5         12.37         13.58         3.03 o                         
  -3  12   5          1.81          3.88         4.59 o                         
  -2  12   5          0.30          7.07         3.41 o                         
  -1  12   5         49.62         58.59         8.72 o                         
   0  12   5         51.66         61.07         4.02 o                         
   1  12   5          0.04         -0.32         3.30 o                         
   2  12   5          4.03          4.78         2.94 o                         
   3  12   5          7.90          8.27         2.18 o                         
   4  12   5          0.01         -5.06         5.06 o                         
  -4  13   5          7.74          7.39         3.19 o                         
  -3  13   5          5.48          3.71         3.82 o                         
  -2  13   5          2.34          0.20        10.28 o                         
  -1  13   5          1.21          0.97         4.51 o                         
   0  13   5          1.56          7.55         5.55 o                         
   1  13   5          1.14         11.93        12.39 o                         
   2  13   5         38.01         47.08         3.97 o                         
   3  13   5          0.56          0.80         2.45 o                         
  -2  14   5          0.66         -4.01         4.01 o                         
  -1  14   5          9.84         23.15         4.61 o                         
  -8   0   6          1.62         -0.71         3.08 o                         
  -6   0   6         54.36         60.26         4.15 o                         
  -4   0   6        327.83        360.29         4.48 o                         
  -2   0   6        105.33        100.88         2.19 o                         
   0   0   6         35.39         29.83         1.86 o                         
   2   0   6        319.14        348.77         8.60 o                         
   4   0   6        167.36        162.48         8.62 o                         
   6   0   6          9.67          8.78         2.34 o                         
   8   0   6          1.94          1.43         3.08 o                         
  -9   1   6          0.78         -0.99         4.18 o                         
  -8   1   6          7.03          7.39         2.67 o                         
  -7   1   6         58.62         51.51         4.55 o                         
  -6   1   6          0.75          1.24         2.00 o                         
  -5   1   6         34.99         35.86         1.65 o                         
  -4   1   6          3.86          3.72         1.17 o                         
  -3   1   6        729.28        729.29         5.06 o                         
  -2   1   6       1402.27       1411.97        14.06 o                         
  -1   1   6       5452.85       5235.25        23.01 o                         
   0   1   6       4169.27       3972.45        85.57 o                         
   1   1   6         78.26         71.49         1.71 o                         
   2   1   6         32.54         27.89         1.13 o                         
   3   1   6          2.55          4.74         1.09 o                         
   4   1   6          6.41          3.72         0.99 o                         
   5   1   6          0.59          0.79         1.28 o                         
   6   1   6         21.47         17.77         2.02 o                         
   7   1   6          0.87          0.73         1.93 o                         
   8   1   6          0.04          0.92         2.22 o                         
  -9   2   6          0.36          4.24         4.18 o                         
  -8   2   6          9.59          7.27         3.82 o                         
  -7   2   6          0.27         -2.76         3.46 o                         
  -6   2   6          1.58          9.65         3.28 o                         
  -5   2   6        144.51        137.20         2.88 o                         
  -4   2   6         72.15         72.46         2.55 o                         
  -3   2   6        421.72        456.25         6.98 o                         
  -2   2   6       1180.96       1233.49         6.90 o                         
  -1   2   6        368.40        335.48         4.50 o                         
   0   2   6        992.66        959.39         7.69 o                         
   1   2   6        184.77        181.14         3.86 o                         
   2   2   6        381.11        380.53         4.58 o                         
   3   2   6        192.49        188.57         2.87 o                         
   4   2   6         10.09         10.41         1.28 o                         
   5   2   6        106.67         97.24         2.63 o                         
   6   2   6          0.90          0.75         1.86 o                         
   7   2   6          1.08         -0.71         2.03 o                         
   8   2   6          4.88          7.12         2.46 o                         
  -9   3   6          0.00          1.24         3.30 o                         
  -8   3   6          0.55          1.83         3.75 o                         
  -7   3   6         16.89         22.34         3.75 o                         
  -6   3   6        116.60        134.32         5.60 o                         
  -5   3   6        170.85        168.63         3.19 o                         
  -4   3   6          3.87          5.04         1.01 o                         
  -3   3   6        110.30        109.73         1.52 o                         
  -2   3   6          0.79         -0.01         0.81 o                         
  -1   3   6        585.42        527.51         9.41 o                         
   0   3   6        388.96        393.22         5.41 o                         
   1   3   6       1659.24       1762.23        11.40 o                         
   2   3   6        221.57        227.02         4.65 o                         
   3   3   6        382.94        393.55         6.17 o                         
   4   3   6        507.97        493.53         5.55 o                         
   5   3   6        333.00        328.52         4.36 o                         
   6   3   6        196.17        177.76         3.74 o                         
   7   3   6          1.06          1.65         2.05 o                         
   8   3   6          2.17         -4.94         4.94 o                         
  -8   4   6         10.15         12.52         3.99 o                         
  -7   4   6          8.56          5.58         3.51 o                         
  -6   4   6        102.38         90.41         5.21 o                         
  -5   4   6        557.66        530.80        11.39 o                         
  -4   4   6         40.14         47.95         1.36 o                         
  -3   4   6        260.31        272.32         2.01 o                         
  -2   4   6       1099.58       1116.00        20.21 o                         
  -1   4   6        435.13        466.57        16.11 o                         
   0   4   6         67.33         60.28         2.77 o                         
   1   4   6        204.14        207.81         9.83 o                         
   2   4   6         25.10         41.30         2.90 o                         
   3   4   6        394.65        377.29         9.22 o                         
   4   4   6         89.41         87.26         1.98 o                         
   5   4   6         59.87         52.53         2.25 o                         
   6   4   6         15.08         27.51         2.91 o                         
   7   4   6         29.36         33.00         2.85 o                         
   8   4   6          0.97         -4.20         8.01 o                         
  -8   5   6          0.11          1.72         4.11 o                         
  -7   5   6          4.74         10.78         3.53 o                         
  -6   5   6         16.35         17.35         3.55 o                         
  -5   5   6          2.88         10.23         2.64 o                         
  -4   5   6          8.63         12.09         1.41 o                         
  -3   5   6         27.00         27.74         1.53 o                         
  -2   5   6          6.12          3.71         0.81 o                         
  -1   5   6        945.18        968.46        18.20 o                         
   0   5   6        122.25        109.51         3.69 o                         
   1   5   6         88.60         77.08         4.70 o                         
   2   5   6        219.64        205.20         5.06 o                         
   3   5   6          6.86          6.08         1.83 o                         
   4   5   6         94.01         93.60         2.68 o                         
   5   5   6         27.17         26.44         2.52 o                         
   6   5   6         31.65         34.37         3.04 o                         
   7   5   6          4.58         10.68         2.74 o                         
   8   5   6          0.79          0.06         3.50 o                         
  -8   6   6          0.05         -3.83         3.83 o                         
  -7   6   6          1.46         -3.37         3.67 o                         
  -6   6   6         46.12         60.37         4.77 o                         
  -5   6   6         19.73         14.30         2.66 o                         
  -4   6   6        109.05        103.67         2.34 o                         
  -3   6   6          6.42          7.82         1.50 o                         
  -2   6   6         28.90         32.45         1.65 o                         
  -1   6   6        111.84        108.23         3.70 o                         
   0   6   6          4.93          8.03         1.50 o                         
   1   6   6        246.40        188.56         4.46 o                         
   2   6   6         78.96         78.82         2.65 o                         
   3   6   6         14.55         14.95         2.08 o                         
   4   6   6         16.58         17.23         1.74 o                         
   5   6   6         10.92          7.05         2.34 o                         
   6   6   6          5.77          5.93         2.58 o                         
   7   6   6         27.23         29.82         3.30 o                         
   8   6   6          2.55          5.14         3.17 o                         
  -8   7   6          0.03          7.75         4.58 o                         
  -7   7   6          8.54         10.85         4.00 o                         
  -6   7   6          0.88          5.17         2.69 o                         
  -5   7   6         17.72         17.71         2.59 o                         
  -4   7   6         84.76         71.76         3.11 o                         
  -3   7   6         62.48         59.59         2.22 o                         
  -2   7   6         26.94         27.60         1.78 o                         
  -1   7   6         95.53        102.37         6.60 o                         
   0   7   6        116.47         98.48         3.26 o                         
   1   7   6          1.95          4.43         2.90 o                         
   2   7   6          3.38          2.16         1.81 o                         
   3   7   6         20.02         27.95         2.31 o                         
   4   7   6          0.09          2.93         1.65 o                         
   5   7   6        108.00        110.09         3.50 o                         
   6   7   6          0.05          0.04         2.37 o                         
   7   7   6         28.47         30.03         3.33 o                         
  -7   8   6          0.22         -1.12         3.56 o                         
  -6   8   6         86.91         93.94         3.79 o                         
  -5   8   6         39.04         40.18         8.57 o                         
  -4   8   6         15.92         23.65         2.84 o                         
  -3   8   6        546.07        518.81        13.25 o                         
  -2   8   6        155.27        154.63         3.90 o                         
  -1   8   6        309.78        308.82         6.53 o                         
   0   8   6         78.24         78.16         3.52 o                         
   1   8   6        169.03        162.59         4.19 o                         
   2   8   6          4.89          3.31         1.88 o                         
   3   8   6         30.34         29.72         7.16 o                         
   4   8   6         11.09         10.52         2.08 o                         
   5   8   6          4.18          5.88         2.29 o                         
   6   8   6          2.02          2.69         4.84 o                         
   7   8   6          0.03          2.07         4.02 o                         
  -7   9   6         15.96         27.43         4.36 o                         
  -6   9   6          5.12          8.39         2.80 o                         
  -5   9   6          7.88         10.15         2.68 o                         
  -4   9   6          0.38          4.91         2.70 o                         
  -3   9   6         40.28         45.76         5.81 o                         
  -2   9   6          9.32          9.32         2.76 o                         
  -1   9   6        300.56        292.30         5.53 o                         
   0   9   6        512.27        540.59         7.35 o                         
   1   9   6         77.30         69.11         4.36 o                         
   2   9   6         27.50         21.88         2.36 o                         
   3   9   6          6.80          8.64         2.45 o                         
   4   9   6          7.19          4.20         3.98 o                         
   5   9   6          2.95          1.95         2.57 o                         
   6   9   6          0.65          1.62         3.43 o                         
  -6  10   6          5.53          7.52         2.79 o                         
  -5  10   6         12.95         13.48         2.78 o                         
  -4  10   6         34.47         29.73         2.95 o                         
  -3  10   6          2.61          6.78         3.84 o                         
  -2  10   6        112.82        108.95         4.00 o                         
  -1  10   6         96.04        103.12         4.11 o                         
   0  10   6          0.25         -1.97         2.81 o                         
   1  10   6         48.75         56.68         3.84 o                         
   2  10   6        115.54        110.48        16.00 o                         
   3  10   6          0.54          1.56         2.53 o                         
   4  10   6         32.75         38.45         5.35 o                         
   5  10   6          6.34          5.19         3.73 o                         
   6  10   6         17.60         15.76         4.40 o                         
  -6  11   6         10.16         13.92         4.38 o                         
  -5  11   6          3.34          7.24         4.04 o                         
  -4  11   6         18.17         21.30         2.90 o                         
  -3  11   6         26.57         19.05         4.72 o                         
  -2  11   6         15.45         18.97         5.87 o                         
  -1  11   6          8.85          5.37         2.55 o                         
   0  11   6         10.04          7.44         3.09 o                         
   1  11   6         36.08         34.45         6.46 o                         
   2  11   6         31.09         26.35         5.91 o                         
   3  11   6         25.44         20.65         2.90 o                         
   4  11   6          6.17         -2.02         3.90 o                         
   5  11   6          1.58          0.30         2.67 o                         
  -5  12   6         47.48         38.01         4.94 o                         
  -4  12   6          1.53         -1.79         2.66 o                         
  -3  12   6          8.27          8.02         4.41 o                         
  -2  12   6          0.27         -0.59         2.54 o                         
  -1  12   6          1.79          6.66         2.99 o                         
   0  12   6         35.35         31.21         3.50 o                         
   1  12   6         32.51         47.28         7.63 o                         
   2  12   6         22.29         27.85         6.19 o                         
   3  12   6         21.37         20.84         4.07 o                         
   4  12   6          0.15          2.38         5.12 o                         
  -4  13   6          0.31          1.11         3.85 o                         
  -3  13   6          0.04         -4.41         4.41 o                         
  -2  13   6          7.05         17.15        12.32 o                         
  -1  13   6          0.83          3.38         2.93 o                         
   0  13   6         11.86         21.48        11.29 o                         
   1  13   6         52.53         58.15         5.63 o                         
   2  13   6         25.72         24.77         3.00 o                         
   3  13   6          4.18         -4.02         4.02 o                         
  -2  14   6         18.20         28.60         4.85 o                         
  -9   0   7          0.13          2.20         3.41 o                         
  -7   0   7         41.66         36.81         4.27 o                         
  -5   0   7         76.94         87.11         2.98 o                         
  -3   0   7        116.32        102.55         3.71 o                         
  -1   0   7       1157.67       1094.96         4.88 o                         
   1   0   7       2034.75       1994.24        11.68 o                         
   3   0   7          0.87          0.69         1.12 o                         
   5   0   7         30.53         26.75         2.13 o                         
   7   0   7          2.07          2.71         2.64 o                         
  -9   1   7          0.40         -1.32         3.64 o                         
  -8   1   7         14.11         10.38         2.61 o                         
  -7   1   7         26.51         24.18         2.68 o                         
  -6   1   7         22.74         19.40         2.30 o                         
  -5   1   7        129.31        131.56         2.40 o                         
  -4   1   7        352.05        363.85         3.19 o                         
  -3   1   7        119.12        116.09         3.28 o                         
  -2   1   7       1340.01       1250.25         8.63 o                         
  -1   1   7        413.33        412.77         3.58 o                         
   0   1   7       1948.09       1823.96        17.15 o                         
   1   1   7        209.43        189.96         2.22 o                         
   2   1   7          0.22          0.03         0.89 o                         
   3   1   7         10.64         16.05         1.24 o                         
   4   1   7          8.72          9.27         1.59 o                         
   5   1   7         87.72         75.49         2.44 o                         
   6   1   7          1.58          0.33         1.76 o                         
   7   1   7          1.75          0.76         1.84 o                         
   8   1   7          8.22         12.76         3.64 o                         
  -9   2   7          0.25         -0.63         3.68 o                         
  -8   2   7          0.60          3.07         3.22 o                         
  -7   2   7          6.24          2.51         3.42 o                         
  -6   2   7          3.93          1.58         2.86 o                         
  -5   2   7         19.15         18.64         1.80 o                         
  -4   2   7        219.77        252.83         4.83 o                         
  -3   2   7        639.37        645.90        10.44 o                         
  -2   2   7        150.50        140.60         1.83 o                         
  -1   2   7        482.58        470.42         5.65 o                         
   0   2   7        316.05        304.53         4.83 o                         
   1   2   7        361.93        359.18         5.42 o                         
   2   2   7       2247.17       2281.79         8.28 o                         
   3   2   7        873.18        876.37        22.03 o                         
   4   2   7          0.66          0.69         1.38 o                         
   5   2   7         61.95         62.41         3.41 o                         
   6   2   7         15.18         12.09         2.10 o                         
   7   2   7          3.25          2.09         1.95 o                         
   8   2   7         20.55         21.37         3.27 o                         
  -9   3   7         12.40         15.78         4.10 o                         
  -8   3   7         13.11         12.89         3.30 o                         
  -7   3   7          0.93          3.18         3.44 o                         
  -6   3   7        559.16        597.21        10.17 o                         
  -5   3   7        114.24        111.44         2.73 o                         
  -4   3   7         13.74         14.38         1.03 o                         
  -3   3   7        252.89        244.74         4.44 o                         
  -2   3   7        147.90        158.51         2.77 o                         
  -1   3   7        118.64        129.40         3.47 o                         
   0   3   7        660.88        621.40         7.02 o                         
   1   3   7          0.40          0.37         2.34 o                         
   2   3   7         84.77         70.95         3.46 o                         
   3   3   7         22.36         24.27         1.73 o                         
   4   3   7         41.70         44.36         1.89 o                         
   5   3   7          0.56          1.72         1.66 o                         
   6   3   7         17.28         19.47         2.70 o                         
   7   3   7         11.29         12.73         2.21 o                         
   8   3   7          0.00         -3.74         5.12 o                         
  -8   4   7          1.97          4.45         3.28 o                         
  -7   4   7          4.88          2.43         3.26 o                         
  -6   4   7         97.60        104.91         5.24 o                         
  -5   4   7          0.78          7.96         1.64 o                         
  -4   4   7         27.37         28.82         1.28 o                         
  -3   4   7         88.27         98.66         1.57 o                         
  -2   4   7        306.83        304.84        12.57 o                         
  -1   4   7       2420.43       2251.79        57.34 o                         
   0   4   7        404.79        389.32         6.22 o                         
   1   4   7         14.11         14.40         2.74 o                         
   2   4   7        776.09        841.02         9.21 o                         
   3   4   7          0.16          0.14         1.42 o                         
   4   4   7         28.56         28.62         2.06 o                         
   5   4   7         37.21         33.13         2.11 o                         
   6   4   7         85.75         96.88        14.94 o                         
   7   4   7         11.76          5.13         2.43 o                         
  -8   5   7          0.83          2.43         4.00 o                         
  -7   5   7         18.40         20.95         4.22 o                         
  -6   5   7         17.93         17.53         3.68 o                         
  -5   5   7         96.91         89.16         2.87 o                         
  -4   5   7          2.80          4.18         1.27 o                         
  -3   5   7         21.20         19.96         1.51 o                         
  -2   5   7         72.56         69.50         3.91 o                         
  -1   5   7        463.44        440.83        15.71 o                         
   0   5   7          9.15         10.36         2.54 o                         
   1   5   7         11.85         14.37         2.54 o                         
   2   5   7        206.18        187.11         5.22 o                         
   3   5   7          9.91         10.34         2.00 o                         
   4   5   7          4.45          5.97         1.56 o                         
   5   5   7          0.00         -1.10         2.01 o                         
   6   5   7         12.50         17.27         4.32 o                         
   7   5   7         26.99         27.08         2.82 o                         
  -8   6   7          0.06         -2.11         4.15 o                         
  -7   6   7          0.07          2.76         2.98 o                         
  -6   6   7         33.18         28.15         2.78 o                         
  -5   6   7         11.77         12.03         2.48 o                         
  -4   6   7         43.38         39.74         1.84 o                         
  -3   6   7         49.41         50.15         2.00 o                         
  -2   6   7         22.71         26.40         1.65 o                         
  -1   6   7          7.14          6.52         1.67 o                         
   0   6   7         24.52         20.59         2.48 o                         
   1   6   7          0.02         -1.22         2.66 o                         
   2   6   7        205.79        228.18         5.75 o                         
   3   6   7        220.52        213.42        13.40 o                         
   4   6   7         38.62         35.26         2.02 o                         
   5   6   7          0.00          1.05         2.11 o                         
   6   6   7          0.73         -1.01         2.41 o                         
   7   6   7          2.80          1.77         2.72 o                         
  -8   7   7          1.63          4.12         4.21 o                         
  -7   7   7          0.27          2.37         2.93 o                         
  -6   7   7         18.61         21.82         5.80 o                         
  -5   7   7         48.04         55.72         3.13 o                         
  -4   7   7         85.07         90.99         5.87 o                         
  -3   7   7        229.24        222.82         4.02 o                         
  -2   7   7          9.46          8.57         1.57 o                         
  -1   7   7        137.10        143.53         2.82 o                         
   0   7   7        265.07        245.36         6.33 o                         
   1   7   7          0.23          0.78         2.22 o                         
   2   7   7         82.86         84.34         2.84 o                         
   3   7   7         76.58         63.71         3.02 o                         
   4   7   7          1.01          2.15         1.63 o                         
   5   7   7          0.58         -0.28         2.42 o                         
   6   7   7          5.71          6.06         2.57 o                         
   7   7   7          1.06          2.67         4.18 o                         
  -7   8   7          0.01          2.27         3.91 o                         
  -6   8   7          0.42          5.34         2.55 o                         
  -5   8   7          5.95          6.32         2.62 o                         
  -4   8   7         20.71         22.09         2.66 o                         
  -3   8   7          1.41          6.75         1.98 o                         
  -2   8   7         89.94         89.78         3.40 o                         
  -1   8   7        176.43        186.25         4.42 o                         
   0   8   7       1102.01       1073.08         9.36 o                         
   1   8   7          3.25          1.35         2.37 o                         
   2   8   7         33.38         31.25         3.72 o                         
   3   8   7        260.22        237.12        11.04 o                         
   4   8   7          0.35         -1.96         1.96 o                         
   5   8   7          9.06          3.70         2.11 o                         
   6   8   7          7.04         12.89         2.88 o                         
  -7   9   7          1.91          0.29         4.13 o                         
  -6   9   7          0.44          1.30         2.60 o                         
  -5   9   7          1.62          3.23         2.34 o                         
  -4   9   7         33.27         29.70         2.87 o                         
  -3   9   7          1.90         -0.80         3.34 o                         
  -2   9   7          0.06         -1.07         2.39 o                         
  -1   9   7         18.25         19.90         2.93 o                         
   0   9   7         55.14         71.88         4.06 o                         
   1   9   7          3.22          2.59         2.84 o                         
   2   9   7          0.43         -0.44         2.33 o                         
   3   9   7          5.99          5.69         2.48 o                         
   4   9   7         12.36         16.13         4.45 o                         
   5   9   7          0.16         -1.23         2.56 o                         
   6   9   7          5.86          7.28         3.80 o                         
  -6  10   7          3.29          3.14         2.90 o                         
  -5  10   7         52.44         54.48         6.65 o                         
  -4  10   7         12.20         13.94         2.87 o                         
  -3  10   7          0.14          2.52         4.03 o                         
  -2  10   7         87.13         91.19        10.38 o                         
  -1  10   7        118.16        113.01         4.14 o                         
   0  10   7          0.00          2.07         2.70 o                         
   1  10   7          2.69         -0.09         2.80 o                         
   2  10   7         51.31         48.06         4.01 o                         
   3  10   7          3.50          5.29         4.51 o                         
   4  10   7         33.39         34.15         5.09 o                         
   5  10   7          1.48          1.20         2.50 o                         
   6  10   7          2.94          2.48         3.44 o                         
  -5  11   7          6.41          9.45         4.27 o                         
  -4  11   7          0.04         -0.33         2.48 o                         
  -3  11   7         54.94         56.12         5.10 o                         
  -2  11   7          4.72          4.50         2.65 o                         
  -1  11   7          0.74          2.68         3.19 o                         
   0  11   7         12.66          6.25         2.86 o                         
   1  11   7         55.50         66.18         3.95 o                         
   2  11   7         36.49         38.95         3.39 o                         
   3  11   7          2.29          8.53         4.43 o                         
   4  11   7          3.38          2.84         4.24 o                         
   5  11   7          0.73         -1.25         5.47 o                         
  -4  12   7         11.49         15.70         3.16 o                         
  -3  12   7          6.70         15.12         4.45 o                         
  -2  12   7         25.02         32.93         5.48 o                         
  -1  12   7          0.51         -4.01         4.01 o                         
   0  12   7          0.00          0.00         2.77 o                         
   1  12   7          3.40          0.48         4.51 o                         
   2  12   7        101.02         86.94        10.40 o                         
   3  12   7          0.11          3.38         5.02 o                         
  -3  13   7          0.83          1.51         4.73 o                         
  -2  13   7          2.96          1.04         4.01 o                         
  -1  13   7          0.06          4.14        13.11 o                         
   0  13   7          7.73         18.46         3.87 o                         
   1  13   7         10.11          4.73         3.38 o                         
   2  13   7          3.63         12.61         3.03 o                         
   3  13   7         19.49         16.48         3.68 o                         
  -8   0   8          0.04         -2.18         3.30 o                         
  -6   0   8         18.85         26.65         2.81 o                         
  -4   0   8         37.73         22.39         1.85 o                         
  -2   0   8        254.58        219.57         3.62 o                         
   0   0   8        788.17        792.78         7.57 o                         
   2   0   8         40.73         31.44         3.46 o                         
   4   0   8        379.20        409.54         9.80 o                         
   6   0   8        127.38        126.69         5.94 o                         
   8   0   8          4.26          4.55         4.65 o                         
  -9   1   8          0.08         -3.43         3.43 o                         
  -8   1   8          0.36         -0.87         2.39 o                         
  -7   1   8          8.00          8.93         2.60 o                         
  -6   1   8          2.29          3.01         1.59 o                         
  -5   1   8          5.21          4.41         1.35 o                         
  -4   1   8         37.09         39.62         1.48 o                         
  -3   1   8       4129.28       4213.09        22.57 o                         
  -2   1   8        633.84        580.65         8.52 o                         
  -1   1   8        263.65        259.02         4.77 o                         
   0   1   8         69.12         63.63         2.03 o                         
   1   1   8       1737.51       1794.56        33.37 o                         
   2   1   8          6.46         10.13         1.25 o                         
   3   1   8          0.17         -0.27         1.10 o                         
   4   1   8         37.72         31.93         2.03 o                         
   5   1   8          8.85         11.09         1.80 o                         
   6   1   8          1.70          2.49         2.44 o                         
   7   1   8         12.55         10.98         2.82 o                         
   8   1   8          1.14          2.80         3.30 o                         
  -9   2   8          9.14         12.80         4.05 o                         
  -8   2   8         19.23         27.71         4.27 o                         
  -7   2   8         96.12        106.82         5.65 o                         
  -6   2   8        117.10        105.88         3.02 o                         
  -5   2   8         64.02         67.42         2.41 o                         
  -4   2   8          0.12         -0.78         1.18 o                         
  -3   2   8        573.41        610.81         7.06 o                         
  -2   2   8          3.99          2.55         0.94 o                         
  -1   2   8       1741.75       1669.41        10.78 o                         
   0   2   8         72.22         77.88         2.20 o                         
   1   2   8        822.20        792.78        18.41 o                         
   2   2   8        538.59        545.52         4.25 o                         
   3   2   8        370.55        374.90         4.11 o                         
   4   2   8        247.05        236.65         3.78 o                         
   5   2   8        425.47        403.29         4.58 o                         
   6   2   8          0.48          1.82         2.62 o                         
   7   2   8         27.00         27.91         4.13 o                         
   8   2   8         10.68         15.61         5.66 o                         
  -9   3   8          2.08         -4.22         4.22 o                         
  -8   3   8         12.04          9.90         3.79 o                         
  -7   3   8          5.72          1.05         3.29 o                         
  -6   3   8         20.31         25.77         2.34 o                         
  -5   3   8         41.31         40.84         2.19 o                         
  -4   3   8        285.91        269.64         3.91 o                         
  -3   3   8          1.61          2.38         0.90 o                         
  -2   3   8       1080.69       1098.78        26.75 o                         
  -1   3   8         22.90         25.67         2.47 o                         
   0   3   8        824.87        876.24         8.75 o                         
   1   3   8       1249.54       1186.09        10.40 o                         
   2   3   8        215.52        189.47         4.44 o                         
   3   3   8         84.56         82.00         4.59 o                         
   4   3   8        215.88        209.11         5.90 o                         
   5   3   8        119.83        134.68         7.18 o                         
   6   3   8         21.50         27.70         3.13 o                         
   7   3   8         12.09         10.28         2.77 o                         
  -8   4   8          0.72          5.88         3.95 o                         
  -7   4   8         23.36         22.69         4.00 o                         
  -6   4   8          6.51          9.06         3.63 o                         
  -5   4   8         86.08         85.45         2.29 o                         
  -4   4   8         13.37         12.96         1.17 o                         
  -3   4   8        167.10        176.51         4.52 o                         
  -2   4   8         69.51         76.45         2.41 o                         
  -1   4   8        131.81        142.40         2.95 o                         
   0   4   8        312.28        320.36         5.86 o                         
   1   4   8        177.64        190.15         5.04 o                         
   2   4   8          6.43          7.14         2.84 o                         
   3   4   8         53.26         55.57         2.17 o                         
   4   4   8         27.21         28.25         1.77 o                         
   5   4   8         12.35          6.23         1.78 o                         
   6   4   8          0.66          0.58         4.07 o                         
   7   4   8          5.26          1.73         4.31 o                         
  -8   5   8          0.05          0.38         3.34 o                         
  -7   5   8          7.70          9.10         3.29 o                         
  -6   5   8          0.03         -1.08         2.99 o                         
  -5   5   8          4.33          2.93         1.98 o                         
  -4   5   8         30.23         28.41         1.55 o                         
  -3   5   8        305.29        298.71        15.54 o                         
  -2   5   8         11.91         10.65         1.56 o                         
  -1   5   8          1.97          2.12         1.55 o                         
   0   5   8          0.00         -0.29         2.35 o                         
   1   5   8         77.43         74.81         3.96 o                         
   2   5   8          9.24          5.15         2.69 o                         
   3   5   8         78.59         72.96         5.22 o                         
   4   5   8          0.16          1.75         1.50 o                         
   5   5   8          0.80         -0.62         2.06 o                         
   6   5   8         22.97         31.28         4.60 o                         
   7   5   8          4.16         -0.67         4.68 o                         
  -8   6   8         19.12         17.97         4.06 o                         
  -7   6   8          1.15          0.04         3.63 o                         
  -6   6   8          3.88          4.30         3.61 o                         
  -5   6   8         27.96         28.78         2.31 o                         
  -4   6   8         86.34         81.13         2.15 o                         
  -3   6   8         94.68         99.61         2.49 o                         
  -2   6   8          1.42          1.43         1.75 o                         
  -1   6   8        491.06        465.78        44.71 o                         
   0   6   8         18.42         23.51         5.12 o                         
   1   6   8        278.58        285.16         6.49 o                         
   2   6   8        163.39        160.63         5.29 o                         
   3   6   8          2.17          6.35         2.41 o                         
   4   6   8          1.33          3.18         1.52 o                         
   5   6   8          0.94         -0.08         2.05 o                         
   6   6   8          0.28          0.54         3.83 o                         
   7   6   8          0.04          0.87         4.56 o                         
  -8   7   8          8.21         10.99         4.04 o                         
  -7   7   8          8.81          9.77         3.87 o                         
  -6   7   8          7.65         13.69         2.60 o                         
  -5   7   8         42.81         46.00         3.38 o                         
  -4   7   8         67.06         74.27         2.69 o                         
  -3   7   8         11.37         11.90         1.83 o                         
  -2   7   8          6.48          6.16         1.65 o                         
  -1   7   8         47.16         41.93         2.26 o                         
   0   7   8         12.08          9.45         2.48 o                         
   1   7   8         40.53         44.63         3.99 o                         
   2   7   8        134.11        129.24         5.29 o                         
   3   7   8         20.55         22.33         2.52 o                         
   4   7   8         13.44         13.50         1.82 o                         
   5   7   8          6.92          6.71         2.25 o                         
   6   7   8          7.53          6.81         4.02 o                         
   7   7   8          1.26          2.41         3.94 o                         
  -7   8   8          3.07          3.72         3.59 o                         
  -6   8   8          6.75         12.42         5.67 o                         
  -5   8   8          1.69          0.14         2.34 o                         
  -4   8   8         26.95         34.32         2.63 o                         
  -3   8   8        111.96        109.11         5.34 o                         
  -2   8   8         28.68         31.59         2.61 o                         
  -1   8   8         32.81         35.74         3.09 o                         
   0   8   8         27.30         32.76         3.27 o                         
   1   8   8         10.30          8.86         3.39 o                         
   2   8   8          5.31         10.07         3.38 o                         
   3   8   8         89.78        101.61         5.01 o                         
   4   8   8        112.89        103.02         2.90 o                         
   5   8   8          0.62         -0.27         1.98 o                         
   6   8   8          6.08         12.33         4.89 o                         
  -7   9   8          1.20          6.03         2.72 o                         
  -6   9   8          1.68         -4.86         5.02 o                         
  -5   9   8         23.75         18.28         2.64 o                         
  -4   9   8          1.97          4.21         2.69 o                         
  -3   9   8         28.81         25.51         3.99 o                         
  -2   9   8          0.18          2.34         2.54 o                         
  -1   9   8         58.69         57.12         3.36 o                         
   0   9   8        304.07        311.79        11.31 o                         
   1   9   8        266.29        242.42         5.33 o                         
   2   9   8          2.15          1.05         2.76 o                         
   3   9   8         15.18         11.82         2.73 o                         
   4   9   8         11.22          4.36         4.28 o                         
   5   9   8          1.31          3.05         2.68 o                         
  -6  10   8          0.00         -2.45         2.45 o                         
  -5  10   8          0.09          1.18         2.65 o                         
  -4  10   8         54.71         50.49         3.31 o                         
  -3  10   8         11.88          9.28         4.21 o                         
  -2  10   8         44.68         48.03         3.28 o                         
  -1  10   8          5.58          8.35         2.73 o                         
   0  10   8         94.41         94.80         3.91 o                         
   1  10   8          0.37          0.62         2.15 o                         
   2  10   8          0.31         -1.74         2.76 o                         
   3  10   8          1.47         -2.67         2.67 o                         
   4  10   8          7.43         15.32         4.68 o                         
   5  10   8          0.03         -1.71         3.98 o                         
  -5  11   8          0.05          0.20         2.60 o                         
  -4  11   8          2.64          0.53         2.77 o                         
  -3  11   8          0.05         -0.88         3.55 o                         
  -2  11   8          3.35          0.44         2.54 o                         
  -1  11   8          1.29          1.84         2.61 o                         
   0  11   8          0.75         -1.13         2.57 o                         
   1  11   8         56.43         54.98         3.49 o                         
   2  11   8          0.70         -4.66         5.34 o                         
   3  11   8         23.66         21.40         3.34 o                         
   4  11   8          6.00         10.99         4.91 o                         
  -4  12   8          0.69         -1.48         2.79 o                         
  -3  12   8         24.40         19.97         4.60 o                         
  -2  12   8          0.28          4.46         7.33 o                         
  -1  12   8          0.89          4.35         3.57 o                         
   0  12   8          0.07          0.13         3.88 o                         
   1  12   8          2.38         -0.97         4.19 o                         
   2  12   8         23.96         23.10         4.33 o                         
   3  12   8          1.70          9.63         6.63 o                         
  -2  13   8         22.30         38.29        14.30 o                         
  -1  13   8          8.12         13.23         4.58 o                         
   0  13   8         11.99          4.18         3.30 o                         
   1  13   8         38.96         43.08         6.57 o                         
   2  13   8          1.16         -3.80         3.80 o                         
  -9   0   9         17.44         29.89         4.78 o                         
  -7   0   9         19.14         19.04         3.78 o                         
  -5   0   9          2.36          2.09         1.92 o                         
  -3   0   9        288.22        278.33         2.71 o                         
  -1   0   9        308.29        335.33         5.13 o                         
   1   0   9       1684.52       1699.37        12.36 o                         
   3   0   9         15.46         13.38         1.41 o                         
   5   0   9        110.54        111.87         4.45 o                         
   7   0   9         25.26         24.84         4.98 o                         
  -9   1   9          1.44         -4.04         4.04 o                         
  -8   1   9          0.00          0.88         2.95 o                         
  -7   1   9          0.34         -1.50         2.30 o                         
  -6   1   9         81.28         78.75         2.38 o                         
  -5   1   9         55.53         55.43         1.90 o                         
  -4   1   9         25.30         26.26         1.39 o                         
  -3   1   9        243.67        230.39         2.34 o                         
  -2   1   9       1130.85       1049.68        10.25 o                         
  -1   1   9        193.23        174.25         1.79 o                         
   0   1   9        694.14        691.42         5.32 o                         
   1   1   9        384.05        365.43         4.42 o                         
   2   1   9         47.15         56.63         2.18 o                         
   3   1   9         15.69         15.60         1.38 o                         
   4   1   9         41.28         40.05         2.49 o                         
   5   1   9         79.94         83.79         3.45 o                         
   6   1   9          1.85          3.81         2.47 o                         
   7   1   9         10.31         13.10         3.01 o                         
   8   1   9         12.92         10.45         3.54 o                         
  -9   2   9          1.27          8.62         4.44 o                         
  -8   2   9          0.29          1.57         2.90 o                         
  -7   2   9         31.35         30.99         4.19 o                         
  -6   2   9        142.20        142.16         3.42 o                         
  -5   2   9         10.32         13.53         1.85 o                         
  -4   2   9          0.09         -0.47         1.21 o                         
  -3   2   9          2.01          1.18         0.89 o                         
  -2   2   9        377.38        368.28         4.00 o                         
  -1   2   9        106.53        105.95         2.75 o                         
   0   2   9        171.11        185.49         3.21 o                         
   1   2   9        678.61        647.70        16.44 o                         
   2   2   9         86.20         85.84         2.00 o                         
   3   2   9         17.16         17.08         1.68 o                         
   4   2   9         16.63         19.14         3.15 o                         
   5   2   9          0.08          1.49         2.42 o                         
   6   2   9         19.07         14.70         3.67 o                         
   7   2   9         14.09         13.39         3.25 o                         
   8   2   9          0.00          2.54         4.44 o                         
  -9   3   9          0.86         -1.34         3.66 o                         
  -8   3   9          0.28          5.43         3.27 o                         
  -7   3   9          1.05         -1.11         3.39 o                         
  -6   3   9          0.31          1.55         1.89 o                         
  -5   3   9        308.38        305.85         3.57 o                         
  -4   3   9         43.15         44.07         1.36 o                         
  -3   3   9        266.73        295.62         3.88 o                         
  -2   3   9          6.08          6.38         1.10 o                         
  -1   3   9        218.82        229.30         4.99 o                         
   0   3   9        415.70        456.42         6.85 o                         
   1   3   9        239.86        200.87         5.15 o                         
   2   3   9       2222.66       2276.63        25.60 o                         
   3   3   9         76.15         83.69         4.63 o                         
   4   3   9          2.30          2.91         2.80 o                         
   5   3   9         13.35          4.86         2.73 o                         
   6   3   9        135.97        149.64         4.47 o                         
   7   3   9          1.79          3.10         3.02 o                         
  -8   4   9          0.66          4.03         3.24 o                         
  -7   4   9          0.28         -0.98         3.53 o                         
  -6   4   9         56.71         59.35         3.78 o                         
  -5   4   9         23.19         20.09         1.76 o                         
  -4   4   9          8.37         10.04         1.15 o                         
  -3   4   9        979.16        937.46         9.18 o                         
  -2   4   9         63.13         73.98         3.38 o                         
  -1   4   9        579.67        583.23         7.85 o                         
   0   4   9         14.62          8.53         2.60 o                         
   1   4   9         31.93         31.00         3.24 o                         
   2   4   9         41.36         46.26         3.68 o                         
   3   4   9          0.33         -0.40         1.59 o                         
   4   4   9          0.12         -2.74         2.74 o                         
   5   4   9          0.31         -2.09         2.29 o                         
   6   4   9          0.31         -2.19         4.23 o                         
   7   4   9         16.22         14.59         5.16 o                         
  -8   5   9          2.92          4.74         4.18 o                         
  -7   5   9          0.05          2.42         3.41 o                         
  -6   5   9          5.00          2.86         2.42 o                         
  -5   5   9         18.52         15.23         2.13 o                         
  -4   5   9         25.85         25.74         1.65 o                         
  -3   5   9         67.13         64.36         2.52 o                         
  -2   5   9         46.72         41.74         2.47 o                         
  -1   5   9        561.36        597.43        18.04 o                         
   0   5   9        363.12        367.99         6.96 o                         
   1   5   9         90.45         91.69         4.45 o                         
   2   5   9         10.53          9.18         3.07 o                         
   3   5   9        306.31        298.20         4.31 o                         
   4   5   9         21.15         21.22         2.37 o                         
   5   5   9          1.82          1.84         3.32 o                         
   6   5   9         12.46          8.41         4.04 o                         
   7   5   9          1.33         -1.79         4.04 o                         
  -8   6   9          1.41         -1.48         4.00 o                         
  -7   6   9          1.83          4.63         3.32 o                         
  -6   6   9          7.76          8.24         2.70 o                         
  -5   6   9         20.01         21.29         2.21 o                         
  -4   6   9         99.11         91.94         4.53 o                         
  -3   6   9          3.05          3.07         1.49 o                         
  -2   6   9          0.10          1.06         1.39 o                         
  -1   6   9         25.56         21.37         2.06 o                         
   0   6   9         85.98         82.52         4.35 o                         
   1   6   9          4.90          0.96         3.16 o                         
   2   6   9         51.51         47.59         3.94 o                         
   3   6   9        183.78        159.90         5.66 o                         
   4   6   9         29.23         31.01         2.69 o                         
   5   6   9          1.27         -1.63         3.14 o                         
   6   6   9          0.42          4.64         3.80 o                         
   7   6   9          0.47         -0.40         4.55 o                         
  -7   7   9          6.58         10.38         3.52 o                         
  -6   7   9         17.72         21.59         2.78 o                         
  -5   7   9          5.83          5.89         2.25 o                         
  -4   7   9        173.73        181.78         4.22 o                         
  -3   7   9          5.61          3.18         1.70 o                         
  -2   7   9         53.83         43.41         2.97 o                         
  -1   7   9        167.54        134.03        22.43 o                         
   0   7   9        161.39        154.09         5.96 o                         
   1   7   9        236.69        240.54         6.61 o                         
   2   7   9        164.48        146.82         5.74 o                         
   3   7   9         11.33          6.51         2.47 o                         
   4   7   9          6.20          6.67         2.37 o                         
   5   7   9          6.41          3.70         3.63 o                         
   6   7   9          0.01          0.67         4.45 o                         
  -7   8   9         27.28         41.48         5.10 o                         
  -6   8   9          0.02          5.03         2.79 o                         
  -5   8   9          0.90          4.10         2.42 o                         
  -4   8   9        348.45        303.31         4.53 o                         
  -3   8   9          0.53          3.09         2.57 o                         
  -2   8   9          9.15          8.13         2.26 o                         
  -1   8   9          1.29          1.00         2.45 o                         
   0   8   9        756.15        737.96        11.07 o                         
   1   8   9         21.33         23.29         4.35 o                         
   2   8   9         24.55         17.55         4.19 o                         
   3   8   9         13.62         12.80         3.75 o                         
   4   8   9          1.07          6.37         4.33 o                         
   5   8   9         20.44         19.52         4.62 o                         
   6   8   9          1.17         -0.89         4.56 o                         
  -7   9   9          0.02         -4.14         4.55 o                         
  -6   9   9          2.02          2.06         2.63 o                         
  -5   9   9          0.40          0.54         2.44 o                         
  -4   9   9          5.82          6.74         2.50 o                         
  -3   9   9          6.87          9.61         3.88 o                         
  -2   9   9         31.07         36.10         4.25 o                         
  -1   9   9         14.06         12.57         2.61 o                         
   0   9   9         29.80         23.90         6.40 o                         
   1   9   9        144.80        139.50         6.47 o                         
   2   9   9         42.68         35.01        15.29 o                         
   3   9   9          2.95          2.20         2.86 o                         
   4   9   9          0.13         -2.03         2.89 o                         
   5   9   9          0.44          0.38         4.18 o                         
  -6  10   9          4.54          2.37         2.66 o                         
  -5  10   9         18.56         17.20         2.74 o                         
  -4  10   9          5.95          7.40         3.02 o                         
  -3  10   9         12.56         12.30         3.62 o                         
  -2  10   9          6.83          7.35         4.04 o                         
  -1  10   9         25.88         23.46         3.08 o                         
   0  10   9         25.15         25.52         2.95 o                         
   1  10   9         13.47          8.09         2.72 o                         
   2  10   9         22.53         23.01         3.13 o                         
   3  10   9          0.24         -2.51         2.59 o                         
   4  10   9          8.79          7.78         5.02 o                         
   5  10   9          1.32          4.23         4.66 o                         
  -5  11   9          6.03          6.57         2.86 o                         
  -4  11   9          4.42          0.83         2.88 o                         
  -3  11   9          4.74          4.96         3.45 o                         
  -2  11   9          0.70          3.60         3.42 o                         
  -1  11   9          5.68         -1.08         4.45 o                         
   0  11   9         22.45         21.29         5.63 o                         
   1  11   9         13.83         11.62         3.14 o                         
   2  11   9         21.66         26.66         3.43 o                         
   3  11   9          2.09          1.96         2.74 o                         
   4  11   9          0.06          0.28         4.82 o                         
  -4  12   9          9.17          8.09         2.90 o                         
  -3  12   9          0.09          5.64         4.18 o                         
  -2  12   9          0.43         -2.29         6.11 o                         
  -1  12   9         48.92         55.98        12.06 o                         
   0  12   9          0.06         -1.49         2.50 o                         
   1  12   9          0.14         -0.13         2.67 o                         
   2  12   9          2.90          6.16         3.04 o                         
  -2  13   9         26.54         72.62         5.75 o                         
  -1  13   9          3.32         -2.85         2.85 o                         
   0  13   9          1.32         10.97        12.22 o                         
  -8   0  10          0.49          0.42         3.39 o                         
  -6   0  10          7.11          4.44         2.31 o                         
  -4   0  10         22.31         26.11         2.00 o                         
  -2   0  10         34.27         33.01         1.75 o                         
   0   0  10        465.05        488.80         6.95 o                         
   2   0  10        471.61        468.31         7.70 o                         
   4   0  10         18.78         13.70         3.77 o                         
   6   0  10          1.21         -0.11         3.44 o                         
  -9   1  10          0.77          0.35         3.15 o                         
  -8   1  10          2.25          1.24         2.94 o                         
  -7   1  10          4.11          4.27         1.64 o                         
  -6   1  10         29.16         26.33         1.91 o                         
  -5   1  10        219.54        229.81         5.33 o                         
  -4   1  10        216.01        214.18         3.18 o                         
  -3   1  10          0.13          2.34         0.82 o                         
  -2   1  10         53.32         48.14         1.16 o                         
  -1   1  10       1342.34       1321.48        11.57 o                         
   0   1  10         68.17         65.61         2.34 o                         
   1   1  10          0.31         -0.62         1.86 o                         
   2   1  10        479.20        490.12        13.96 o                         
   3   1  10         97.32        105.15         4.26 o                         
   4   1  10        273.30        262.68         4.74 o                         
   5   1  10          0.60         -0.88         2.36 o                         
   6   1  10          9.71          7.39         2.83 o                         
   7   1  10         15.17         13.76         3.15 o                         
   8   1  10          9.03          8.83         5.42 o                         
  -9   2  10         16.40         34.17         4.42 o                         
  -8   2  10          1.10          1.58         3.58 o                         
  -7   2  10          1.30          3.45         1.99 o                         
  -6   2  10          0.36          4.84         2.09 o                         
  -5   2  10         20.24         21.94         2.04 o                         
  -4   2  10         27.98         26.83         1.49 o                         
  -3   2  10         13.05         10.65         0.98 o                         
  -2   2  10        530.03        541.83         9.13 o                         
  -1   2  10        199.78        183.41        11.37 o                         
   0   2  10          2.79          2.94         1.92 o                         
   1   2  10        489.78        515.51         5.47 o                         
   2   2  10          6.75          5.96         2.27 o                         
   3   2  10         11.30         11.26         3.20 o                         
   4   2  10        130.31        133.56         5.10 o                         
   5   2  10         85.24         80.34         5.04 o                         
   6   2  10         24.08         19.16         2.96 o                         
   7   2  10          1.69          2.53         2.66 o                         
   8   2  10          2.72          3.16         3.65 o                         
  -8   3  10          7.56         13.05         3.84 o                         
  -7   3  10          3.58          4.41         2.55 o                         
  -6   3  10          0.47          2.51         1.98 o                         
  -5   3  10        353.55        350.71         5.67 o                         
  -4   3  10         66.89         61.75         1.83 o                         
  -3   3  10        123.20        116.05         1.89 o                         
  -2   3  10        313.63        301.32         2.98 o                         
  -1   3  10         25.13         28.12         2.91 o                         
   0   3  10        253.67        269.19         5.64 o                         
   1   3  10        563.00        550.20         8.08 o                         
   2   3  10          2.43         10.30         3.18 o                         
   3   3  10         11.73          8.68         3.11 o                         
   4   3  10         11.91         10.29         3.15 o                         
   5   3  10          0.77         -4.05         4.05 o                         
   6   3  10          3.12          0.78         2.63 o                         
   7   3  10          4.97          7.56         2.92 o                         
  -8   4  10         15.99         11.40         4.00 o                         
  -7   4  10          0.82          3.27         3.31 o                         
  -6   4  10         63.24         69.41         3.48 o                         
  -5   4  10        114.63        119.38         3.43 o                         
  -4   4  10         49.17         55.47         1.87 o                         
  -3   4  10         19.88         21.71         1.15 o                         
  -2   4  10        271.10        252.66         3.94 o                         
  -1   4  10         33.81         43.07         3.33 o                         
   0   4  10        129.63        124.09         4.53 o                         
   1   4  10        607.95        630.86         8.91 o                         
   2   4  10          0.01          1.32         2.85 o                         
   3   4  10        210.21        216.85         5.96 o                         
   4   4  10          0.34          1.79         2.91 o                         
   5   4  10          2.55         -1.46         2.30 o                         
   6   4  10          5.87          6.72         3.81 o                         
   7   4  10          0.03          4.14         4.46 o                         
  -8   5  10          0.37          4.59         3.57 o                         
  -7   5  10         13.90         14.05         3.76 o                         
  -6   5  10          1.64          0.61         2.10 o                         
  -5   5  10          0.97          1.50         1.80 o                         
  -4   5  10         35.45         39.95         1.78 o                         
  -3   5  10         23.53         23.88         1.31 o                         
  -2   5  10         13.90         13.09         1.90 o                         
  -1   5  10          7.10          7.10         1.84 o                         
   0   5  10        250.38        244.23         6.19 o                         
   1   5  10        184.07        176.35         5.67 o                         
   2   5  10         28.35         35.22         3.75 o                         
   3   5  10         52.85         57.88         4.26 o                         
   4   5  10          4.66          3.55         2.21 o                         
   5   5  10         19.43         21.93         4.13 o                         
   6   5  10         24.91         27.49         4.81 o                         
   7   5  10          3.57          4.93         4.92 o                         
  -8   6  10          5.80          4.16         3.57 o                         
  -7   6  10          2.00          5.27         3.73 o                         
  -6   6  10         28.26         28.85         3.03 o                         
  -5   6  10         53.44         64.13         3.94 o                         
  -4   6  10          2.00          1.58         1.44 o                         
  -3   6  10         15.57         11.07         2.13 o                         
  -2   6  10          0.81         -0.34         1.79 o                         
  -1   6  10        112.60        112.10         3.17 o                         
   0   6  10         61.69         62.76         4.23 o                         
   1   6  10          6.20          4.95         3.44 o                         
   2   6  10        102.70         98.97         5.21 o                         
   3   6  10        100.88        101.11         5.00 o                         
   4   6  10         34.57         38.20         2.81 o                         
   5   6  10          0.79          3.92         3.90 o                         
   6   6  10          0.00         -4.42         4.42 o                         
  -7   7  10          3.84          3.79         3.64 o                         
  -6   7  10          3.61          3.02         2.93 o                         
  -5   7  10          4.68          4.93         2.26 o                         
  -4   7  10        123.17        115.24         5.85 o                         
  -3   7  10          8.57          5.38         1.88 o                         
  -2   7  10         62.06         66.28         5.06 o                         
  -1   7  10          0.03          1.95         2.05 o                         
   0   7  10        195.60        177.31         6.41 o                         
   1   7  10        100.92         96.98         5.26 o                         
   2   7  10         33.69         33.60         4.28 o                         
   3   7  10         46.14         39.31         2.97 o                         
   4   7  10          0.16          1.40         2.32 o                         
   5   7  10          0.00          1.34         3.48 o                         
   6   7  10          1.10          5.63         4.71 o                         
  -7   8  10          0.01          7.60         3.07 o                         
  -6   8  10          0.52          1.82         3.44 o                         
  -5   8  10         59.25         57.17         2.93 o                         
  -4   8  10          2.21          8.33         3.37 o                         
  -3   8  10         94.80         74.58         8.77 o                         
  -2   8  10         28.95         23.72         2.21 o                         
  -1   8  10        267.96        245.10         6.79 o                         
   0   8  10        350.15        359.06         8.56 o                         
   1   8  10         62.60         52.39         4.68 o                         
   2   8  10         31.44         21.97         4.45 o                         
   3   8  10         15.41          9.57         3.99 o                         
   4   8  10        147.34        139.68         5.73 o                         
   5   8  10          0.72          4.59         4.02 o                         
   6   8  10          1.54         -1.54         4.34 o                         
  -6   9  10          0.03         -2.84         2.84 o                         
  -5   9  10          0.22         -1.41         2.45 o                         
  -4   9  10        170.19        188.31         4.82 o                         
  -3   9  10         70.81         58.59         4.38 o                         
  -2   9  10         19.59         18.16         2.62 o                         
  -1   9  10          6.88          8.83         3.28 o                         
   0   9  10          3.14          1.86         2.82 o                         
   1   9  10         57.89         69.80         4.89 o                         
   2   9  10         46.10         36.50         3.88 o                         
   3   9  10          0.05         -0.72         3.84 o                         
   4   9  10          0.41          9.35         3.60 o                         
   5   9  10          1.21          4.54         5.58 o                         
  -6  10  10          1.57         -1.56         4.25 o                         
  -5  10  10          5.34         10.52         2.83 o                         
  -4  10  10         59.19         70.19         3.60 o                         
  -3  10  10          3.31          2.19         4.01 o                         
  -2  10  10          4.90          9.10         2.71 o                         
  -1  10  10          0.04          2.31         2.28 o                         
   0  10  10        115.75        112.72         4.35 o                         
   1  10  10          5.41          5.55         2.83 o                         
   2  10  10         21.26         16.55         3.29 o                         
   3  10  10          0.38         -3.03         3.03 o                         
   4  10  10          0.00         -0.34         4.10 o                         
   5  10  10          0.09         10.15         5.70 o                         
  -5  11  10         16.87         19.32         2.86 o                         
  -4  11  10          3.01          1.06         4.03 o                         
  -3  11  10          0.07         -3.27         3.27 o                         
  -2  11  10          4.04          0.77         2.91 o                         
  -1  11  10         10.54          9.57         4.05 o                         
   0  11  10         37.95         32.73         6.02 o                         
   1  11  10         26.25         23.17         3.35 o                         
   2  11  10          7.58          7.51         2.99 o                         
   3  11  10         54.48         57.45         6.22 o                         
  -4  12  10          0.85         -0.10         4.27 o                         
  -3  12  10          0.62         -0.19         3.60 o                         
  -2  12  10          0.19         -3.22         3.22 o                         
  -1  12  10          7.35          6.14         2.66 o                         
   0  12  10         13.81         12.52         3.04 o                         
   1  12  10         72.48         77.73         5.02 o                         
   2  12  10         20.83         31.43         5.16 o                         
   3  12  10         30.78         36.67         4.98 o                         
  -2  13  10          0.05         -4.58         4.92 o                         
  -1  13  10          1.74         -2.58         4.61 o                         
  -9   0  11          2.95          0.70         3.51 o                         
  -7   0  11         77.31         73.43         3.55 o                         
  -5   0  11          0.79          1.21         1.98 o                         
  -3   0  11        411.41        354.26        13.69 o                         
  -1   0  11        412.02        386.13         6.33 o                         
   1   0  11         58.25         68.33         3.83 o                         
   3   0  11        263.15        265.02         6.78 o                         
   5   0  11         63.32         66.13         4.81 o                         
   7   0  11         16.28         18.54         5.09 o                         
  -9   1  11          1.91          4.10         3.75 o                         
  -8   1  11          3.86          2.74         3.20 o                         
  -7   1  11         24.51         26.29         2.04 o                         
  -6   1  11          0.00         -0.10         1.56 o                         
  -5   1  11         70.69         68.91         2.48 o                         
  -4   1  11        196.35        205.26         3.21 o                         
  -3   1  11         60.30         57.94         1.37 o                         
  -2   1  11        416.64        416.43         7.63 o                         
  -1   1  11         12.47         15.47         1.17 o                         
   0   1  11          0.80          0.57         1.71 o                         
   1   1  11        173.88        169.65         3.69 o                         
   2   1  11        295.08        316.00         7.95 o                         
   3   1  11         74.79         69.51         3.27 o                         
   4   1  11         50.19         42.18         2.91 o                         
   5   1  11         19.66         22.09         3.98 o                         
   6   1  11          0.11          0.46         2.25 o                         
   7   1  11          0.97          1.54         2.79 o                         
  -9   2  11          0.23          2.52         3.71 o                         
  -8   2  11          0.06         -1.94         3.41 o                         
  -7   2  11         25.49         23.60         2.26 o                         
  -6   2  11         57.64         62.20         2.65 o                         
  -5   2  11        185.76        194.25         4.19 o                         
  -4   2  11         16.73         17.83         1.46 o                         
  -3   2  11          2.10          3.41         0.95 o                         
  -2   2  11         45.00         50.19         1.30 o                         
  -1   2  11        387.14        382.97         4.59 o                         
   0   2  11          2.98          1.97         1.84 o                         
   1   2  11          0.03          0.68         2.18 o                         
   2   2  11         43.41         39.94         2.82 o                         
   3   2  11        128.49        129.18         5.34 o                         
   4   2  11        211.60        208.66         6.23 o                         
   5   2  11         53.83         54.20         5.04 o                         
   6   2  11          5.50          2.67         2.45 o                         
   7   2  11          5.81          5.78         3.14 o                         
  -8   3  11          1.32          1.56         3.35 o                         
  -7   3  11          1.01          3.80         2.55 o                         
  -6   3  11         67.03         57.41         2.60 o                         
  -5   3  11         84.40         90.61         3.29 o                         
  -4   3  11         25.11         28.53         1.60 o                         
  -3   3  11         33.12         28.51         1.27 o                         
  -2   3  11         58.31         47.51         1.56 o                         
  -1   3  11        217.83        221.54         5.24 o                         
   0   3  11        145.89        133.82         4.58 o                         
   1   3  11         57.69         61.79         4.05 o                         
   2   3  11        642.65        648.76         9.40 o                         
   3   3  11        103.97        101.13         5.11 o                         
   4   3  11         17.33         25.70         3.69 o                         
   5   3  11         32.29         22.85         4.08 o                         
   6   3  11          2.49          2.93         2.59 o                         
   7   3  11          6.58          1.36         2.95 o                         
  -8   4  11          0.60          2.64         3.68 o                         
  -7   4  11          8.98          9.15         2.87 o                         
  -6   4  11          2.79          3.26         3.29 o                         
  -5   4  11        170.94        160.13         3.28 o                         
  -4   4  11         13.74         15.14         1.32 o                         
  -3   4  11          1.49         -0.80         1.02 o                         
  -2   4  11         14.45         15.89         2.59 o                         
  -1   4  11        124.97        135.61         4.66 o                         
   0   4  11         16.24         17.90         3.33 o                         
   1   4  11        348.15        377.46         7.50 o                         
   2   4  11          0.21          0.94         2.98 o                         
   3   4  11          0.54         -2.91         3.37 o                         
   4   4  11          1.02          0.30         3.13 o                         
   5   4  11          2.59          3.87         3.95 o                         
   6   4  11          2.73          5.82         4.53 o                         
   7   4  11          1.79         -2.02         4.23 o                         
  -8   5  11          0.16          5.78         3.65 o                         
  -7   5  11          1.05         -2.88         3.09 o                         
  -6   5  11          1.73          2.19         2.04 o                         
  -5   5  11         27.70         30.13         2.30 o                         
  -4   5  11         27.29         27.53         1.70 o                         
  -3   5  11         81.17         79.28         2.31 o                         
  -2   5  11         18.55         21.13         2.15 o                         
  -1   5  11          0.72          1.41         1.89 o                         
   0   5  11         63.01         68.53         4.40 o                         
   1   5  11        134.42        139.24         5.41 o                         
   2   5  11         79.16         68.71         4.47 o                         
   3   5  11          9.62          9.24         3.70 o                         
   4   5  11          0.21         -1.24         3.35 o                         
   5   5  11          0.26         -0.49         3.87 o                         
   6   5  11          8.47         12.08         4.18 o                         
  -8   6  11          0.00          3.99         4.37 o                         
  -7   6  11          5.89          7.40         3.88 o                         
  -6   6  11         35.70         37.23         3.36 o                         
  -5   6  11         41.23         44.71         2.60 o                         
  -4   6  11         39.85         44.24         1.93 o                         
  -3   6  11         72.12         76.34         3.16 o                         
  -2   6  11          0.07         -0.76         1.89 o                         
  -1   6  11        141.46        146.52         9.08 o                         
   0   6  11          0.20          0.27         3.54 o                         
   1   6  11         59.59         49.06         4.65 o                         
   2   6  11        220.28        232.60         6.92 o                         
   3   6  11         26.06         25.09         4.05 o                         
   4   6  11          0.18          1.85         2.36 o                         
   5   6  11          1.59          3.39         3.37 o                         
   6   6  11          9.95          9.79         3.73 o                         
  -7   7  11          0.78          1.72         3.90 o                         
  -6   7  11         18.32         22.96         3.12 o                         
  -5   7  11          2.31         -0.32         2.21 o                         
  -4   7  11         87.21         84.12         3.22 o                         
  -3   7  11         11.16          9.29         2.27 o                         
  -2   7  11         22.23         24.81         2.45 o                         
  -1   7  11         74.61         66.94         3.03 o                         
   0   7  11         79.73         79.18         5.17 o                         
   1   7  11        195.72        190.98         6.94 o                         
   2   7  11        216.77        206.66         6.83 o                         
   3   7  11          8.24          6.82         3.40 o                         
   4   7  11          2.70          2.85         2.48 o                         
   5   7  11         12.32         21.35         4.71 o                         
   6   7  11          0.14          4.05         4.55 o                         
  -7   8  11         20.18         30.34         4.53 o                         
  -6   8  11         17.38         19.58         6.44 o                         
  -5   8  11         16.59         19.76         2.89 o                         
  -4   8  11          1.02          3.12         1.80 o                         
  -3   8  11         37.25         43.99         3.06 o                         
  -2   8  11          7.12          3.20         2.30 o                         
  -1   8  11          0.17          1.60         3.68 o                         
   0   8  11        254.53        260.20         7.66 o                         
   1   8  11         48.72         50.34         5.07 o                         
   2   8  11          1.70         -1.28         4.09 o                         
   3   8  11          5.69          6.37         3.89 o                         
   4   8  11          1.61          4.81         2.67 o                         
   5   8  11          7.65          2.42         3.78 o                         
   6   8  11          0.04         -2.09         5.10 o                         
  -6   9  11          0.43         -2.00         4.58 o                         
  -5   9  11          0.49          1.54         2.09 o                         
  -4   9  11         72.83         71.69        17.16 o                         
  -3   9  11          0.11          3.78         2.75 o                         
  -2   9  11          2.61          2.41         2.48 o                         
  -1   9  11          1.77          0.18         2.81 o                         
   0   9  11         18.48         21.13         4.00 o                         
   1   9  11          9.50          4.35         3.97 o                         
   2   9  11         24.28         27.21         4.51 o                         
   3   9  11          0.62         -0.82         3.55 o                         
   4   9  11         10.77         11.50         4.21 o                         
  -6  10  11          3.34         -3.73         4.31 o                         
  -5  10  11          4.19         14.58         5.42 o                         
  -4  10  11          2.02          0.32         2.13 o                         
  -3  10  11         14.22         13.05         3.55 o                         
  -2  10  11         73.48         63.10         5.63 o                         
  -1  10  11         10.15          6.11         3.17 o                         
   0  10  11          0.02         -0.03         2.78 o                         
   1  10  11         56.05         57.95         3.95 o                         
   2  10  11         26.83         17.79         3.42 o                         
   3  10  11          3.88         -6.08         6.08 o                         
   4  10  11          0.78          6.40        10.57 o                         
  -5  11  11          0.11          2.46         3.78 o                         
  -4  11  11          0.72         -3.15         3.15 o                         
  -3  11  11          0.00          0.02         2.69 o                         
  -2  11  11         17.47         17.41         2.71 o                         
  -1  11  11          1.42          0.71         2.77 o                         
   0  11  11         12.31         11.44         3.19 o                         
   1  11  11         20.26         19.57         3.31 o                         
   2  11  11          8.03          5.05         4.21 o                         
   3  11  11          6.49          2.96         7.95 o                         
  -4  12  11          3.31          1.81         3.74 o                         
  -3  12  11          5.99          8.50         2.91 o                         
  -2  12  11          4.23         11.63         2.54 o                         
  -1  12  11         13.04          5.15         5.61 o                         
   0  12  11          0.04          1.99         3.41 o                         
   1  12  11         11.27         16.16         8.98 o                         
   2  12  11         41.26         44.45         4.95 o                         
  -8   0  12          1.50          3.11         3.36 o                         
  -6   0  12          3.33          3.87         5.11 o                         
  -4   0  12        100.28         91.64         2.93 o                         
  -2   0  12        114.93        122.53         2.57 o                         
   0   0  12        394.67        373.21         6.92 o                         
   2   0  12         50.11         48.91         4.16 o                         
   4   0  12          2.19          4.05         3.80 o                         
   6   0  12          9.22         12.53         3.86 o                         
  -9   1  12          0.02          1.38         3.91 o                         
  -8   1  12          0.12         -3.45         3.45 o                         
  -7   1  12          0.27         -0.10         1.86 o                         
  -6   1  12         25.74         26.45         2.23 o                         
  -5   1  12        155.17        145.50         3.59 o                         
  -4   1  12        273.54        271.86         3.72 o                         
  -3   1  12         36.23         33.39         1.33 o                         
  -2   1  12         23.52         18.45         1.41 o                         
  -1   1  12          6.65          1.91         1.79 o                         
   0   1  12        315.18        321.93         4.62 o                         
   1   1  12          5.40          6.59         2.40 o                         
   2   1  12        178.83        180.35         4.30 o                         
   3   1  12        316.23        325.25         5.60 o                         
   4   1  12         66.43         60.99         3.26 o                         
   5   1  12          0.65          0.96         3.36 o                         
   6   1  12          2.47          4.98         2.77 o                         
   7   1  12         29.09         39.10         3.82 o                         
  -9   2  12          1.13          0.98         3.93 o                         
  -8   2  12          0.82          2.80         2.98 o                         
  -7   2  12         13.03          6.68         2.11 o                         
  -6   2  12         80.40         75.27         2.85 o                         
  -5   2  12        181.85        183.28         3.86 o                         
  -4   2  12          1.56          3.70         1.50 o                         
  -3   2  12         13.08         17.07         1.40 o                         
  -2   2  12          1.91          1.42         1.62 o                         
  -1   2  12          8.09         10.77         1.95 o                         
   0   2  12          1.34          0.85         2.10 o                         
   1   2  12         67.41         61.66         3.04 o                         
   2   2  12         52.57         44.33         3.11 o                         
   3   2  12        198.68        193.40         6.31 o                         
   4   2  12         18.37         19.79         3.89 o                         
   5   2  12          0.07          9.56         3.61 o                         
   6   2  12          7.22          7.12         2.86 o                         
   7   2  12          1.85          4.41         3.41 o                         
  -8   3  12          1.38         -0.62         3.10 o                         
  -7   3  12          1.21         -0.71         2.49 o                         
  -6   3  12         32.68         31.81         2.49 o                         
  -5   3  12          1.92          2.61         1.66 o                         
  -4   3  12         22.74         25.77         1.63 o                         
  -3   3  12         94.26         88.46         1.98 o                         
  -2   3  12        205.99        212.15         3.86 o                         
  -1   3  12         40.65         39.81         3.45 o                         
   0   3  12         64.40         75.88         4.10 o                         
   1   3  12         60.38         63.57         4.36 o                         
   2   3  12        714.72        699.62        10.00 o                         
   3   3  12         63.83         63.84         4.96 o                         
   4   3  12          1.62          1.93         3.73 o                         
   5   3  12          0.00         -4.20         4.20 o                         
   6   3  12          0.01         -0.67         2.59 o                         
   7   3  12          1.19          4.57         3.73 o                         
  -8   4  12          5.71          3.78         3.40 o                         
  -7   4  12         16.35         18.39         2.86 o                         
  -6   4  12         47.24         47.62         3.38 o                         
  -5   4  12         34.51         38.03         1.99 o                         
  -4   4  12          0.58          1.24         1.39 o                         
  -3   4  12          9.00          8.83         1.38 o                         
  -2   4  12         16.86         12.53         2.05 o                         
  -1   4  12        139.56        155.32         5.14 o                         
   0   4  12         21.00         13.51         3.49 o                         
   1   4  12          0.05          0.13         3.18 o                         
   2   4  12          0.06          2.30         3.63 o                         
   3   4  12        127.56        115.72         5.34 o                         
   4   4  12         12.57          8.74         3.70 o                         
   5   4  12          1.99          5.80         4.02 o                         
   6   4  12         13.63         15.12         4.47 o                         
  -8   5  12          0.94          6.82         4.04 o                         
  -7   5  12          5.39          9.01         2.64 o                         
  -6   5  12          5.35          6.94         2.13 o                         
  -5   5  12         15.16         18.32         2.16 o                         
  -4   5  12          8.09          8.27         1.54 o                         
  -3   5  12          3.16          3.73         1.47 o                         
  -2   5  12         80.94         75.41         2.98 o                         
  -1   5  12         19.80         19.15         3.43 o                         
   0   5  12        139.69        145.58         5.51 o                         
   1   5  12          0.03         -0.61         3.67 o                         
   2   5  12        201.09        208.34         6.57 o                         
   3   5  12          0.00          2.99         3.62 o                         
   4   5  12         49.21         45.79         4.26 o                         
   5   5  12         11.41         13.19         4.15 o                         
   6   5  12          1.74          3.47         3.88 o                         
  -8   6  12          1.94          8.82         4.69 o                         
  -7   6  12          0.04         -1.20         2.99 o                         
  -6   6  12          3.03          2.59         2.16 o                         
  -5   6  12          9.27          6.33         2.56 o                         
  -4   6  12          8.71          6.09         1.61 o                         
  -3   6  12         39.58         38.97         4.72 o                         
  -2   6  12          0.27          0.40         2.21 o                         
  -1   6  12         24.55         24.54         2.45 o                         
   0   6  12        247.52        232.08         6.87 o                         
   1   6  12          2.71          1.03         4.02 o                         
   2   6  12        348.86        355.73         8.33 o                         
   3   6  12         20.58         22.02         3.97 o                         
   4   6  12          0.01          2.13         2.41 o                         
   5   6  12          0.04         -2.08         3.91 o                         
   6   6  12          0.01          0.45         4.16 o                         
  -7   7  12          5.77          1.92         3.97 o                         
  -6   7  12          0.22          0.64         2.12 o                         
  -5   7  12          6.25          7.61         2.26 o                         
  -4   7  12         94.75        116.31         3.57 o                         
  -3   7  12          2.83          5.27         2.36 o                         
  -2   7  12          4.47          5.22         2.16 o                         
  -1   7  12         53.72         47.70         2.81 o                         
   0   7  12         14.20         11.14         3.90 o                         
   1   7  12         48.04         51.32         5.50 o                         
   2   7  12          5.84         10.88         4.31 o                         
   3   7  12         42.61         39.31         4.64 o                         
   4   7  12          3.90          6.00         3.72 o                         
   5   7  12          5.45         11.42         4.02 o                         
   6   7  12          7.52         -1.85         4.01 o                         
  -7   8  12          1.25         -0.29         3.76 o                         
  -6   8  12          7.22         12.87         3.57 o                         
  -5   8  12          9.08         12.71         2.21 o                         
  -4   8  12          1.45          5.35         1.76 o                         
  -3   8  12        122.11        115.33         4.18 o                         
  -2   8  12         30.07         33.35         4.37 o                         
  -1   8  12         58.01         64.98         4.98 o                         
   0   8  12          6.58          7.68         4.55 o                         
   1   8  12          7.40          6.07         4.35 o                         
   2   8  12         38.58         43.50         4.65 o                         
   3   8  12         48.00         41.67         4.69 o                         
   4   8  12          1.57          1.04         2.41 o                         
   5   8  12          1.89          2.48         4.14 o                         
  -6   9  12          0.54          3.12         2.64 o                         
  -5   9  12          5.25          1.56         2.18 o                         
  -4   9  12          0.62          4.18         2.84 o                         
  -3   9  12          5.85          3.69         3.70 o                         
  -2   9  12          3.97         -0.29         2.62 o                         
  -1   9  12          1.13          3.92         3.67 o                         
   0   9  12         25.32         19.77         4.49 o                         
   1   9  12         26.70         24.03         4.43 o                         
   2   9  12          0.28         -3.89         3.89 o                         
   3   9  12          5.59         14.16         4.54 o                         
   4   9  12          0.08          1.43         3.58 o                         
  -6  10  12          0.37         -4.26         4.26 o                         
  -5  10  12          0.36          1.20         2.54 o                         
  -4  10  12          0.95         -0.86         2.30 o                         
  -3  10  12          1.13          0.87         3.88 o                         
  -2  10  12         26.79         21.41         2.87 o                         
  -1  10  12          2.36          6.02         2.79 o                         
   0  10  12         34.56         31.36         3.53 o                         
   1  10  12         17.38         10.20         4.17 o                         
   2  10  12         35.65         26.57         9.82 o                         
   3  10  12          0.90          1.67         3.07 o                         
   4  10  12          2.88          4.96         3.46 o                         
  -4  11  12          0.39         -3.82         3.82 o                         
  -3  11  12          0.02          3.01         3.34 o                         
  -2  11  12          3.91          4.16         3.08 o                         
  -1  11  12         32.40         34.79         4.74 o                         
   0  11  12          0.10         10.60         3.51 o                         
   1  11  12          2.39          1.40         4.59 o                         
   2  11  12          1.68         -2.94         3.45 o                         
   3  11  12          0.11         -2.44         4.39 o                         
  -3  12  12          0.19          1.94         3.53 o                         
  -2  12  12          6.39          0.75         3.47 o                         
  -1  12  12          0.14          0.51         6.50 o                         
   0  12  12         10.55         12.36         6.65 o                         
  -7   0  13         14.15         11.03         2.51 o                         
  -5   0  13         38.37         40.96         4.34 o                         
  -3   0  13       1726.59       1636.02        19.14 o                         
  -1   0  13          4.19          5.48         2.77 o                         
   1   0  13        194.20        194.17         5.97 o                         
   3   0  13         51.06         48.09         4.83 o                         
   5   0  13         15.16         15.31         4.18 o                         
   7   0  13          0.10          5.54         5.04 o                         
  -9   1  13          0.01          2.73         3.69 o                         
  -8   1  13          2.63          3.15         2.97 o                         
  -7   1  13          1.36          1.40         2.01 o                         
  -6   1  13          0.23          1.32         1.85 o                         
  -5   1  13          0.01          1.24         3.26 o                         
  -4   1  13         86.59         90.24         3.86 o                         
  -3   1  13         19.21         20.65         1.42 o                         
  -2   1  13         18.32         16.95         1.49 o                         
  -1   1  13        119.35        102.90         3.02 o                         
   0   1  13         70.66         67.93         3.05 o                         
   1   1  13          1.52          1.28         2.46 o                         
   2   1  13         42.85         38.38         3.27 o                         
   3   1  13        253.20        285.80         5.59 o                         
   4   1  13         12.22          6.84         4.29 o                         
   5   1  13         77.36         90.20         5.76 o                         
   6   1  13          0.01          1.00         2.88 o                         
   7   1  13         37.09         46.92         5.27 o                         
  -8   2  13          8.20         11.36         2.38 o                         
  -7   2  13          0.11         -1.44         1.94 o                         
  -6   2  13         40.29         41.37         2.45 o                         
  -5   2  13         22.04         19.55         2.72 o                         
  -4   2  13        590.66        561.09         7.45 o                         
  -3   2  13         26.74         19.53         1.61 o                         
  -2   2  13          5.93          7.66         1.84 o                         
  -1   2  13         10.04          8.77         2.14 o                         
   0   2  13        220.83        228.33         6.86 o                         
   1   2  13        213.59        216.19         4.61 o                         
   2   2  13         15.57         21.46         3.00 o                         
   3   2  13          5.12          3.30         4.16 o                         
   4   2  13         74.97         75.37         4.92 o                         
   5   2  13         10.78         14.26         3.95 o                         
   6   2  13          0.28         -0.45         2.92 o                         
   7   2  13          9.32         10.92         4.64 o                         
  -8   3  13          5.40          8.00         2.68 o                         
  -7   3  13          4.05          7.19         3.44 o                         
  -6   3  13          0.87          0.33         1.88 o                         
  -5   3  13         40.64         43.53         2.80 o                         
  -4   3  13        109.97        110.72         2.99 o                         
  -3   3  13         33.04         33.24         2.72 o                         
  -2   3  13         31.28         34.72         2.47 o                         
  -1   3  13         27.80         24.74         3.31 o                         
   0   3  13         56.11         63.93         4.22 o                         
   1   3  13         48.04         46.27         4.09 o                         
   2   3  13        394.75        411.77         8.56 o                         
   3   3  13          1.81         -0.09         3.92 o                         
   4   3  13         41.64         38.85         4.33 o                         
   6   3  13         15.91         17.49         2.94 o                         
   7   3  13          0.11          6.91         3.72 o                         
  -8   4  13          0.73         -2.73         3.12 o                         
  -7   4  13          1.87          5.83         2.47 o                         
  -6   4  13         11.51         11.43         2.86 o                         
  -5   4  13          1.13          3.42         1.90 o                         
  -4   4  13         75.52         71.88         2.66 o                         
  -3   4  13         12.37         14.72         1.53 o                         
  -2   4  13         28.91         25.13         2.28 o                         
  -1   4  13         30.82         30.89         3.71 o                         
   0   4  13          6.38         10.01         3.59 o                         
   1   4  13         61.98         65.07         4.70 o                         
   2   4  13         25.48         21.97         4.25 o                         
   3   4  13        318.41        325.82         8.10 o                         
   4   4  13          9.32         12.88         4.09 o                         
   5   4  13          9.26         13.31         4.57 o                         
   6   4  13          0.58          3.53         4.19 o                         
  -8   5  13          1.13         -0.60         4.00 o                         
  -7   5  13          7.18          4.72         2.79 o                         
  -6   5  13         12.82          8.54         2.19 o                         
  -5   5  13          0.97         -0.96         2.62 o                         
  -4   5  13          0.28         -2.67         2.67 o                         
  -3   5  13          2.09          4.05         1.67 o                         
  -2   5  13         26.45         29.18         3.58 o                         
  -1   5  13         56.98         53.52         4.17 o                         
   0   5  13         43.20         39.34         4.22 o                         
   1   5  13          1.16         -0.39         3.77 o                         
   2   5  13         79.20         72.11         5.33 o                         
   3   5  13          0.38         -3.65         3.65 o                         
   4   5  13         70.83         72.45         4.91 o                         
   5   5  13          1.73          2.23         4.03 o                         
   6   5  13          1.21         -0.22         4.03 o                         
  -8   6  13          2.78         10.04         4.66 o                         
  -7   6  13          1.93          3.60         2.97 o                         
  -6   6  13          0.56          5.03         2.28 o                         
  -5   6  13         19.69         21.04         3.64 o                         
  -4   6  13          1.79          2.58         2.01 o                         
  -3   6  13         69.80         65.61         3.26 o                         
  -2   6  13         13.12          7.38         2.34 o                         
  -1   6  13         98.26         95.41         3.48 o                         
   0   6  13        168.02        160.15         6.16 o                         
   1   6  13        190.53        225.00         7.40 o                         
   2   6  13         49.44         59.99         5.53 o                         
   3   6  13          0.43          3.70         3.70 o                         
   4   6  13         15.26          8.53         3.87 o                         
   5   6  13          1.13          1.43         4.43 o                         
   6   6  13          0.01         -2.53         4.68 o                         
  -7   7  13         21.10         23.88         3.59 o                         
  -6   7  13          0.15          3.99         3.24 o                         
  -5   7  13          5.82          6.45         3.00 o                         
  -4   7  13         79.61         98.27         3.82 o                         
  -3   7  13         53.34         43.95         3.01 o                         
  -2   7  13          0.21         -1.33         2.33 o                         
  -1   7  13          0.16         -0.42         2.20 o                         
   0   7  13         61.08         61.58         5.02 o                         
   1   7  13        492.74        535.35        10.60 o                         
   2   7  13          9.26         12.49         4.60 o                         
   3   7  13         12.09         14.08         3.95 o                         
   4   7  13         11.13         17.15         2.90 o                         
   5   7  13          5.69          8.63         4.12 o                         
  -7   8  13          0.91         -1.09         3.51 o                         
  -6   8  13          0.15          1.15         3.06 o                         
  -5   8  13          0.37          3.13         2.83 o                         
  -4   8  13         14.26         11.99         2.26 o                         
  -3   8  13          8.92          9.19         2.89 o                         
  -2   8  13          0.03         -2.87         3.42 o                         
  -1   8  13          8.04          3.25         3.60 o                         
   0   8  13        137.66        149.47         6.93 o                         
   1   8  13         68.03         68.99         5.51 o                         
   2   8  13         25.36         30.31         4.73 o                         
   3   8  13          5.18          2.85         4.09 o                         
   4   8  13          0.14          0.78         2.83 o                         
   5   8  13         13.93         13.77         5.30 o                         
  -6   9  13         12.35          9.31         4.58 o                         
  -5   9  13          0.05         -3.10         3.84 o                         
  -4   9  13         25.09         34.72         3.39 o                         
  -3   9  13         45.33         50.85         4.69 o                         
  -2   9  13         26.26         30.39         3.10 o                         
  -1   9  13          5.75          1.00         3.62 o                         
   0   9  13         15.81          7.28         4.39 o                         
   1   9  13         63.33         49.47         5.30 o                         
   2   9  13          6.27          2.37         4.34 o                         
   3   9  13          5.09          6.17         3.66 o                         
   4   9  13          0.58          4.12         3.62 o                         
  -4  10  13          0.02          6.46         3.78 o                         
  -3  10  13          1.39          5.49         3.73 o                         
  -2  10  13         20.39         27.36         3.44 o                         
  -1  10  13         24.62         20.44        10.78 o                         
   0  10  13          0.14         -2.25         4.52 o                         
   1  10  13          9.80          5.16         4.84 o                         
   2  10  13          7.98          1.98         3.89 o                         
   3  10  13          6.36         21.94         5.13 o                         
   4  10  13          3.18          0.72         4.02 o                         
  -3  11  13          0.93         -1.02         3.31 o                         
  -2  11  13         14.99         20.27         3.28 o                         
  -1  11  13         12.96         17.08         3.24 o                         
   0  11  13         17.12          6.58         7.30 o                         
   1  11  13         10.67         11.32        10.78 o                         
   2  11  13          5.26         -1.82         4.34 o                         
  -1  12  13          5.61         18.02         5.34 o                         
  -8   0  14          7.90         11.99         3.96 o                         
  -6   0  14          4.89          2.66         4.14 o                         
  -4   0  14        500.07        510.69         9.68 o                         
  -2   0  14        183.99        192.03         5.32 o                         
   0   0  14         77.11         76.77         4.41 o                         
   2   0  14        660.10        711.00        11.09 o                         
   4   0  14        167.16        178.75         7.58 o                         
   6   0  14         37.69         49.15         5.10 o                         
  -8   1  14          6.39         16.99         3.11 o                         
  -7   1  14          1.32          0.73         2.52 o                         
  -6   1  14         20.24         19.12         2.70 o                         
  -5   1  14          0.85         -2.94         2.94 o                         
  -4   1  14         88.69         91.40         4.95 o                         
  -3   1  14        494.21        476.40         4.73 o                         
  -2   1  14         12.21          7.84         1.53 o                         
  -1   1  14          7.46          8.81         2.24 o                         
   0   1  14          3.13          1.22         2.28 o                         
   1   1  14          5.41          6.51         2.71 o                         
   2   1  14         21.62         17.47         3.27 o                         
   3   1  14        113.97        121.45         4.49 o                         
   4   1  14          3.39         -1.20         2.86 o                         
   5   1  14          2.82          5.60         3.80 o                         
   6   1  14          4.13          4.43         3.09 o                         
  -8   2  14          0.10          7.08         3.37 o                         
  -7   2  14          7.15          5.95         2.61 o                         
  -6   2  14          3.91          2.14         2.47 o                         
  -5   2  14          0.60          1.45         2.53 o                         
  -4   2  14        256.31        273.62         4.17 o                         
  -3   2  14         18.52         19.01         1.73 o                         
  -2   2  14          4.79          4.72         1.93 o                         
  -1   2  14         55.70         50.85         2.77 o                         
   0   2  14        100.02         97.92         3.54 o                         
   1   2  14         34.53         36.80         3.15 o                         
   2   2  14         48.49         49.27         3.40 o                         
   3   2  14        101.09         92.14         5.83 o                         
   4   2  14         30.16         26.51         4.60 o                         
   5   2  14          4.60         -1.48         3.54 o                         
   6   2  14          3.04          4.65         3.24 o                         
  -8   3  14          0.68          4.45         4.55 o                         
  -7   3  14          1.61          2.65         3.87 o                         
  -6   3  14          5.00          6.92         2.71 o                         
  -5   3  14         53.31         51.93         4.28 o                         
  -4   3  14          1.76          1.13         1.91 o                         
  -3   3  14        240.90        242.18         3.14 o                         
  -2   3  14         16.06         17.72         3.01 o                         
  -1   3  14          0.41          3.68         3.03 o                         
   0   3  14          0.52          0.26         3.12 o                         
   1   3  14          6.67          9.87         3.52 o                         
   2   3  14        125.68        136.79         6.20 o                         
   3   3  14        164.59        177.87         6.94 o                         
   4   3  14          0.91         -0.74         4.34 o                         
   5   3  14          1.83          2.22         3.81 o                         
   6   3  14          2.61          2.47         2.62 o                         
  -7   4  14          1.62          5.14         4.08 o                         
  -6   4  14          9.38         11.75         4.92 o                         
  -5   4  14          4.86          5.28         2.12 o                         
  -4   4  14         96.28         93.58         2.87 o                         
  -3   4  14         61.80         60.00         2.69 o                         
  -2   4  14         29.83         28.84         2.52 o                         
  -1   4  14        187.04        195.04         6.15 o                         
   0   4  14          0.21         -1.43         3.37 o                         
   1   4  14        135.74        133.04         5.75 o                         
   2   4  14          8.64          4.05         3.76 o                         
   3   4  14         44.86         44.18         4.94 o                         
   4   4  14          2.82          5.97         3.94 o                         
   5   4  14         15.79         20.07         4.73 o                         
   6   4  14          0.91         -3.10         4.22 o                         
  -7   5  14          0.30         -3.14         5.01 o                         
  -6   5  14          3.84          4.42         4.19 o                         
  -5   5  14          1.84          3.46         2.76 o                         
  -4   5  14          7.83         12.44         2.62 o                         
  -3   5  14         88.31         86.04         2.68 o                         
  -2   5  14        214.62        221.34         9.88 o                         
  -1   5  14          5.13          3.05         3.27 o                         
   0   5  14          2.33          3.14         3.79 o                         
   1   5  14          0.68         -1.68         3.88 o                         
   2   5  14        284.18        288.70         8.19 o                         
   3   5  14         33.93         30.04         4.37 o                         
   4   5  14          3.60          1.71         3.60 o                         
   5   5  14          2.51          6.13         4.28 o                         
  -7   6  14          0.07         -1.45         4.68 o                         
  -6   6  14          6.82          5.79         3.06 o                         
  -5   6  14          0.59          4.62         3.05 o                         
  -4   6  14          3.63          4.40         2.64 o                         
  -3   6  14          7.85          3.72         4.53 o                         
  -2   6  14         31.66         29.59         2.82 o                         
  -1   6  14         29.88         28.82         2.79 o                         
   0   6  14          7.84         12.19         4.06 o                         
   1   6  14          6.20          2.52         4.33 o                         
   2   6  14        328.58        331.72         8.58 o                         
   3   6  14         27.53         37.93         4.86 o                         
   4   6  14          9.34          8.79         4.31 o                         
   5   6  14          0.85          5.36         4.56 o                         
  -7   7  14          5.11         19.01         4.89 o                         
  -6   7  14          0.46          1.28         3.13 o                         
  -5   7  14          3.56          3.36         3.04 o                         
  -4   7  14         92.93         81.37         3.03 o                         
  -3   7  14         18.02         18.33         2.98 o                         
  -2   7  14         14.65         20.47         3.89 o                         
  -1   7  14          7.53          4.35         2.32 o                         
   0   7  14        107.48        108.15         5.89 o                         
   1   7  14          1.09          8.30         4.29 o                         
   2   7  14          1.92          0.01         3.84 o                         
   3   7  14         61.64         62.47         5.51 o                         
   4   7  14          1.87          0.33         2.81 o                         
   5   7  14          1.82          1.99         4.24 o                         
  -6   8  14         12.26         19.32         6.45 o                         
  -5   8  14         23.26         20.74         3.28 o                         
  -4   8  14          1.07         -0.34         2.38 o                         
  -3   8  14          5.71          3.58         2.69 o                         
  -2   8  14          9.96         11.78         3.83 o                         
  -1   8  14          1.80          0.92         3.55 o                         
   0   8  14          3.71         -2.38         4.56 o                         
   1   8  14         36.41         30.80         5.37 o                         
   2   8  14          0.00         -0.84         4.27 o                         
   3   8  14          6.24         16.16         4.52 o                         
   4   8  14          9.40         14.54         4.61 o                         
   5   8  14          4.08         10.33         5.54 o                         
  -6   9  14          0.84         10.09         5.28 o                         
  -5   9  14          1.51          2.53         3.24 o                         
  -4   9  14         57.97         52.98         8.48 o                         
  -3   9  14          1.24         -3.10         3.98 o                         
  -2   9  14         20.73         14.83         4.47 o                         
  -1   9  14          2.12         -0.01         3.85 o                         
   0   9  14         12.81         11.24         4.75 o                         
   1   9  14          0.16         -3.84         4.79 o                         
   2   9  14          2.38          7.09         4.36 o                         
   3   9  14          4.88         10.13         4.51 o                         
   4   9  14          0.25          1.81         3.98 o                         
  -4  10  14          4.01          0.53         2.97 o                         
  -3  10  14         37.78         40.63         4.76 o                         
  -2  10  14          3.94          1.01         2.89 o                         
  -1  10  14         20.64         23.51         3.76 o                         
   0  10  14          0.54         -1.64         4.11 o                         
   1  10  14          0.01         -3.95         4.30 o                         
   2  10  14         14.46         10.89         4.74 o                         
   3  10  14          7.59          2.59         4.46 o                         
  -4  11  14          0.45          1.10         4.70 o                         
  -3  11  14          2.50         10.46         3.56 o                         
  -2  11  14          0.21         -2.79         2.79 o                         
  -1  11  14         31.16         29.62         3.90 o                         
   0  11  14          4.19          0.44         3.05 o                         
  -7   0  15          0.46         -2.77         3.82 o                         
  -5   0  15         32.77         22.50         4.95 o                         
  -3   0  15         14.63         18.29         3.20 o                         
  -1   0  15         34.87         29.88         3.62 o                         
   1   0  15         76.12         65.52         4.80 o                         
   5   0  15          2.78          1.70         4.41 o                         
  -8   1  15          0.71          4.78         3.46 o                         
  -7   1  15          0.12         -1.92         2.69 o                         
  -6   1  15          0.08          3.12         2.78 o                         
  -5   1  15        102.09        101.98         4.30 o                         
  -4   1  15         27.90         28.06         3.18 o                         
  -3   1  15         10.41         12.51         1.87 o                         
  -2   1  15         46.19         47.38         2.72 o                         
  -1   1  15         29.27         31.25         2.75 o                         
   0   1  15         32.60         39.02         2.89 o                         
   1   1  15         31.34         28.76         3.05 o                         
   2   1  15         31.23         38.32         3.48 o                         
   3   1  15        194.28        204.43         8.01 o                         
   4   1  15          6.86          3.50         2.98 o                         
   5   1  15          6.35          1.21         4.74 o                         
   6   1  15          0.33          0.15         2.72 o                         
  -8   2  15          0.07          1.15         2.93 o                         
  -7   2  15          0.48         -2.78         2.78 o                         
  -6   2  15          9.31         10.27         2.88 o                         
  -5   2  15        101.72        103.60         4.29 o                         
  -4   2  15          0.01          5.36         2.14 o                         
  -3   2  15          1.01          2.46         1.65 o                         
  -2   2  15          0.37          0.01         1.85 o                         
  -1   2  15         39.65         38.08         2.82 o                         
   0   2  15          2.82          0.75         2.51 o                         
   1   2  15         31.18         32.85         3.27 o                         
   2   2  15          0.48         -2.27         2.94 o                         
   3   2  15         31.39         26.65         4.81 o                         
   4   2  15          0.84          1.95         4.09 o                         
   5   2  15          0.15         -1.34         3.63 o                         
   6   2  15          2.18          0.75         2.90 o                         
  -7   3  15          0.90         -0.48         4.30 o                         
  -6   3  15          1.49          0.49         2.69 o                         
  -5   3  15         36.50         33.46         2.53 o                         
  -4   3  15        102.11         99.44         3.28 o                         
  -3   3  15        190.39        189.90         2.99 o                         
  -2   3  15         24.90         30.82         2.59 o                         
  -1   3  15         34.06         30.11         3.82 o                         
   0   3  15         13.59          8.62         3.65 o                         
   1   3  15          4.42          5.41         3.71 o                         
   2   3  15          0.57          0.60         4.44 o                         
   3   3  15         79.62        100.52         6.19 o                         
   4   3  15          0.12         -0.57         3.66 o                         
   5   3  15          0.01         -3.98         3.98 o                         
   6   3  15          7.04          7.41         3.67 o                         
  -7   4  15          0.67          0.50         4.93 o                         
  -6   4  15         16.37         22.91         4.37 o                         
  -5   4  15         68.88         58.24         4.35 o                         
  -4   4  15          3.84          5.83         2.33 o                         
  -3   4  15         17.98         13.06         1.75 o                         
  -2   4  15         25.59         23.26         2.58 o                         
  -1   4  15          0.46          1.40         3.58 o                         
   0   4  15         22.25         28.29         4.34 o                         
   1   4  15         25.72         20.68         4.35 o                         
   2   4  15          0.39          3.48         4.01 o                         
   3   4  15         24.87         31.98         4.49 o                         
   4   4  15          2.20         -2.15         4.14 o                         
  -7   5  15          2.20          2.46         4.40 o                         
  -6   5  15          1.29          4.89         3.08 o                         
  -5   5  15          7.64          7.23         2.80 o                         
  -4   5  15        190.22        189.46         5.89 o                         
  -3   5  15         75.42         78.73         2.79 o                         
  -2   5  15          0.29          1.51         2.54 o                         
  -1   5  15         50.75         53.67         4.35 o                         
   0   5  15         21.54         23.57         4.33 o                         
   1   5  15         79.88         77.99         5.71 o                         
   2   5  15         12.99         16.02         4.29 o                         
   3   5  15          4.49          6.12         3.96 o                         
   4   5  15         38.23         32.54         4.92 o                         
   5   5  15          0.09         -1.72         4.52 o                         
  -7   6  15          1.35         -4.57         5.39 o                         
  -6   6  15          3.41          4.34         5.21 o                         
  -5   6  15          0.34         -0.50         3.45 o                         
  -4   6  15         15.71          8.76         2.82 o                         
  -3   6  15          9.60          9.56         3.54 o                         
  -2   6  15          1.85          5.06         2.50 o                         
  -1   6  15          1.62          3.46         2.45 o                         
   0   6  15         44.48         47.85         5.03 o                         
   1   6  15         61.58         75.73         5.70 o                         
   2   6  15          0.05          8.62         4.65 o                         
   3   6  15         12.68         12.30         4.70 o                         
   4   6  15          0.19          5.15         4.34 o                         
   5   6  15          0.11          4.93         4.43 o                         
  -6   7  15          1.06          1.61         3.64 o                         
  -5   7  15         15.79         19.59         3.27 o                         
  -4   7  15          9.91         12.27         3.18 o                         
  -3   7  15         33.46         31.19         6.12 o                         
  -2   7  15         28.77         34.18         3.60 o                         
  -1   7  15          0.82          0.15         2.17 o                         
   0   7  15         48.92         57.46         5.52 o                         
   1   7  15          3.85          2.92         4.43 o                         
   2   7  15          0.21          3.13         4.44 o                         
   3   7  15         26.11         46.76         5.32 o                         
   4   7  15          0.23         -2.96         2.96 o                         
   5   7  15          0.03         -1.52         3.79 o                         
  -6   8  15          1.12          3.14         3.20 o                         
  -5   8  15          5.23          4.67         3.02 o                         
  -4   8  15         11.47          7.04         2.76 o                         
  -3   8  15          4.00          5.49         2.71 o                         
  -2   8  15         11.79         10.31         3.82 o                         
  -1   8  15         24.40         21.48         4.44 o                         
   0   8  15         41.94         37.83         5.07 o                         
   1   8  15          1.29          3.09         4.49 o                         
   2   8  15          8.31          8.07         4.12 o                         
   3   8  15         14.57         12.18         3.92 o                         
   4   8  15         22.41         33.49         5.31 o                         
  -6   9  15          1.08         -4.70         4.70 o                         
  -5   9  15          8.89          5.73         3.09 o                         
  -4   9  15          9.59         10.93         2.73 o                         
  -3   9  15         21.88         25.62         4.59 o                         
  -2   9  15         12.85         16.66         4.69 o                         
  -1   9  15          0.36         -4.07         4.07 o                         
   0   9  15          1.53         -1.43         4.57 o                         
   1   9  15         13.70         12.14         4.66 o                         
   2   9  15          7.25          7.79         4.86 o                         
   3   9  15          0.89         13.96         4.60 o                         
   4   9  15         12.84         36.58         5.36 o                         
  -3  10  15          7.76         -2.96         4.94 o                         
  -2  10  15          0.08         -3.98         4.89 o                         
  -1  10  15         15.09          7.02         5.81 o                         
   1  10  15          0.00         -4.98         4.98 o                         
   2  10  15          0.37          5.95         3.93 o                         
  -2  11  15          3.68          1.20         4.84 o                         
  -1  11  15          6.81          6.36         3.63 o                         
   0  11  15         11.01         -1.09         4.95 o                         
  -8   0  16          9.99         10.18         4.63 o                         
  -6   0  16         30.87         31.31         4.56 o                         
  -4   0  16       1002.30        975.53        13.37 o                         
  -2   0  16         43.84         54.25         4.23 o                         
   0   0  16        141.47        147.64         6.03 o                         
   2   0  16          0.08         -4.41         4.53 o                         
   4   0  16         38.72         26.51         4.79 o                         
  -8   1  16          0.85         -0.76         3.12 o                         
  -7   1  16          7.40         12.41         2.99 o                         
  -6   1  16          1.22         -2.81         7.45 o                         
  -5   1  16         58.53         48.52         6.23 o                         
  -4   1  16         69.01         71.03         4.42 o                         
  -3   1  16         87.41         95.60         2.57 o                         
  -2   1  16          6.33          3.40         2.31 o                         
  -1   1  16          0.20          0.44         2.23 o                         
   0   1  16         29.67         29.12         4.47 o                         
   1   1  16          0.90          0.15         2.77 o                         
   2   1  16         26.67         25.86         3.40 o                         
   3   1  16          3.16          1.90         3.32 o                         
   4   1  16         25.67         16.09         3.25 o                         
   5   1  16          3.89         -1.37         4.66 o                         
   6   1  16          0.06          1.37         4.62 o                         
  -8   2  16          0.19         -2.17         4.08 o                         
  -7   2  16          1.30          2.61         2.91 o                         
  -6   2  16          0.03         -5.43         7.78 o                         
  -5   2  16         20.97         20.17         2.93 o                         
  -4   2  16          0.34          3.42         2.08 o                         
  -3   2  16        139.38        135.69         3.26 o                         
  -2   2  16          9.08          9.37         2.34 o                         
  -1   2  16         40.07         39.37         2.90 o                         
   0   2  16         17.59         15.05         2.70 o                         
   1   2  16          5.88          6.59         2.75 o                         
   2   2  16         87.25         94.68         7.75 o                         
   3   2  16         58.70         63.20         4.15 o                         
   4   2  16         14.08         15.45         4.55 o                         
   5   2  16          0.90          1.10         3.91 o                         
   6   2  16          3.67          0.94         4.76 o                         
  -7   3  16          0.06         -4.12         4.12 o                         
  -6   3  16         11.91          8.31         2.60 o                         
  -5   3  16         18.13         17.72         3.53 o                         
  -4   3  16         22.53         17.30         2.21 o                         
  -3   3  16          0.12         -0.65         1.89 o                         
  -2   3  16         55.47         57.62         4.25 o                         
  -1   3  16         40.12         38.84         4.08 o                         
   0   3  16          0.03         -3.04         3.84 o                         
   1   3  16         29.51         30.97         4.20 o                         
   2   3  16        301.28        332.23         8.93 o                         
   3   3  16         23.33         23.37         2.85 o                         
   4   3  16          2.58          4.63         4.04 o                         
   5   3  16          2.86          8.68         4.28 o                         
   6   3  16          7.66          3.84         4.44 o                         
  -7   4  16          0.18          0.72         4.14 o                         
  -6   4  16         11.24         15.68         5.17 o                         
  -5   4  16          6.43          5.53         2.73 o                         
  -4   4  16         32.36         27.42         2.62 o                         
  -3   4  16         91.12         95.84         2.98 o                         
  -2   4  16         77.04         70.77         3.49 o                         
  -1   4  16          2.09          5.30         3.42 o                         
   0   4  16          0.02         -1.79         3.55 o                         
   1   4  16         39.43         36.78         4.68 o                         
   2   4  16         75.06         84.24         5.64 o                         
   3   4  16          0.21          2.65         4.20 o                         
   4   4  16          0.80         -3.06         4.16 o                         
  -7   5  16          0.67         -0.13         5.25 o                         
  -6   5  16         13.61         11.02         3.19 o                         
  -5   5  16          1.30         -3.48         3.92 o                         
  -4   5  16          0.42          0.75         2.75 o                         
  -3   5  16         30.31         32.33         3.13 o                         
  -2   5  16          6.61          9.52         2.75 o                         
  -1   5  16         28.71         33.43         4.34 o                         
   0   5  16          6.77          7.68         3.69 o                         
   1   5  16          8.73         10.17         4.44 o                         
   2   5  16         20.48         25.06         4.57 o                         
   3   5  16         13.35         11.13         4.39 o                         
   4   5  16          1.01         10.58         4.81 o                         
   5   5  16          0.09         -4.24         4.24 o                         
  -6   6  16          9.24         10.84         3.25 o                         
  -5   6  16          2.03          2.68         3.82 o                         
  -4   6  16          3.88          2.71         2.74 o                         
  -3   6  16         47.94         54.24         3.45 o                         
  -2   6  16          0.33          1.23         2.52 o                         
  -1   6  16          2.89          2.13         2.44 o                         
   0   6  16          9.38          9.04         4.58 o                         
   1   6  16         40.89         42.85         5.31 o                         
   2   6  16         76.11         88.67         6.28 o                         
   3   6  16          4.19          2.73         4.69 o                         
   4   6  16          7.06          2.12         3.80 o                         
  -6   7  16          3.97         10.09         3.46 o                         
  -5   7  16          0.00         -1.34         3.43 o                         
  -4   7  16         21.57         16.74         3.22 o                         
  -3   7  16         38.58         44.21         3.55 o                         
  -2   7  16          6.88          7.03         2.77 o                         
  -1   7  16          0.76          1.01         3.23 o                         
   0   7  16          6.29          6.18         4.53 o                         
   1   7  16        116.15        120.19         6.86 o                         
   2   7  16          5.90          8.50         4.53 o                         
   3   7  16          9.82          5.59         4.54 o                         
   4   7  16          1.33          5.92         4.50 o                         
  -6   8  16          0.00          5.40         5.30 o                         
  -5   8  16          0.16          5.33         3.25 o                         
  -4   8  16          3.61          1.79         3.02 o                         
  -3   8  16         78.04         78.89         3.85 o                         
  -2   8  16          0.61          0.62         3.95 o                         
  -1   8  16          6.32         -1.01         4.24 o                         
   0   8  16          4.58          8.04         4.32 o                         
   1   8  16          0.00          0.63         4.46 o                         
   2   8  16          5.48         11.05         4.59 o                         
   3   8  16          1.05         10.65         4.37 o                         
  -4   9  16          0.20          1.06         4.01 o                         
  -3   9  16         22.31         26.03         4.78 o                         
  -2   9  16          0.15         -0.70         4.03 o                         
  -1   9  16          4.17          4.60         4.55 o                         
   0   9  16          1.75         -1.52         3.82 o                         
   1   9  16          1.80          3.33         4.43 o                         
   2   9  16          0.83          5.68         4.59 o                         
  -3  10  16          3.77          2.75         5.08 o                         
  -2  10  16         24.76         20.76         5.62 o                         
   0  10  16          0.66         -1.35         4.77 o                         
   1  10  16          1.35         12.83         4.69 o                         
  -7   0  17          1.20          9.70         4.37 o                         
  -5   0  17         39.07         31.50         4.49 o                         
  -3   0  17         14.75         10.40         2.69 o                         
  -1   0  17         60.38         53.15         4.50 o                         
   1   0  17          1.59          0.99         3.54 o                         
   3   0  17         16.52         26.92         5.34 o                         
  -8   1  17          0.13         14.54         4.89 o                         
  -7   1  17          1.15          6.14         2.94 o                         
  -6   1  17          1.83         -2.78         2.78 o                         
  -5   1  17          0.51          1.42         2.73 o                         
  -4   1  17          0.66          2.25         2.84 o                         
  -3   1  17        144.12        141.98         2.99 o                         
  -2   1  17         26.13         25.70         2.82 o                         
  -1   1  17          7.23          7.93         2.61 o                         
   0   1  17         22.09         18.99         3.67 o                         
   1   1  17          3.56          1.97         2.99 o                         
   2   1  17          0.10         -4.06         6.35 o                         
   3   1  17         14.50         18.45         3.50 o                         
   4   1  17          2.68          5.20         4.32 o                         
   5   1  17          2.14         -4.54         4.54 o                         
  -8   2  17          9.89         15.30         5.24 o                         
  -7   2  17          0.00          7.45         3.20 o                         
  -6   2  17          0.07          0.72         2.93 o                         
  -5   2  17          8.82          5.46         2.65 o                         
  -4   2  17        121.76        117.35         6.40 o                         
  -3   2  17          2.36          2.11         2.53 o                         
  -2   2  17          0.90          0.69         2.49 o                         
  -1   2  17          4.95          2.98         2.54 o                         
   0   2  17          5.73          9.19         3.08 o                         
   1   2  17          6.70          6.19         2.95 o                         
   2   2  17          8.55         12.28         3.33 o                         
   3   2  17          0.01         -2.29         4.55 o                         
   4   2  17          6.11         12.92         5.02 o                         
   5   2  17          0.25         -3.10         3.89 o                         
  -7   3  17          0.44          4.86         4.72 o                         
  -6   3  17          0.03          0.91         2.64 o                         
  -5   3  17          0.64          0.77         2.01 o                         
  -4   3  17          1.27          2.12         1.96 o                         
  -3   3  17         40.48         38.67         3.11 o                         
  -2   3  17          3.36          3.59         3.16 o                         
  -1   3  17          6.92          5.73         3.57 o                         
   0   3  17          0.87         -0.69         4.08 o                         
   1   3  17         23.80         25.70         4.38 o                         
   2   3  17          3.76          3.18         4.09 o                         
   3   3  17         57.24         57.86         6.24 o                         
   4   3  17          0.21         -3.15         4.69 o                         
   5   3  17          0.75         14.15         4.30 o                         
  -7   4  17          0.23          1.25         5.20 o                         
  -6   4  17          3.75          4.13         5.09 o                         
  -5   4  17          3.89          3.69         2.99 o                         
  -4   4  17          4.53          4.45         1.99 o                         
  -3   4  17          0.78          2.12         1.97 o                         
  -2   4  17          7.64          7.19         2.53 o                         
  -1   4  17         56.14         46.57         4.81 o                         
   0   4  17          2.89          1.95         3.91 o                         
   1   4  17         34.85         45.37         5.03 o                         
   2   4  17          2.00          3.55         4.16 o                         
   3   4  17         93.97        107.35         6.95 o                         
   4   4  17          0.11          0.27         4.35 o                         
   5   4  17          0.19         -4.66         4.66 o                         
  -6   5  17          0.27          2.56         3.82 o                         
  -5   5  17          7.56          4.55         3.06 o                         
  -4   5  17          0.41         -0.20         2.55 o                         
  -3   5  17          6.80          1.51         2.12 o                         
  -2   5  17         26.55         26.55         3.44 o                         
  -1   5  17         74.57         90.94         5.63 o                         
   0   5  17          2.51          6.69         4.45 o                         
   1   5  17          7.99          5.09         4.17 o                         
   2   5  17          3.33          1.55         4.54 o                         
   3   5  17         90.01         90.25         5.98 o                         
   4   5  17          1.79         -0.32         4.39 o                         
  -6   6  17          4.47          8.30         4.34 o                         
  -5   6  17          6.80          7.73         3.10 o                         
  -4   6  17         10.18          5.08         2.50 o                         
  -3   6  17         55.13         60.15         7.67 o                         
  -2   6  17         11.20         13.30         3.05 o                         
  -1   6  17          1.22          4.73         2.69 o                         
   0   6  17         13.92         12.70         4.07 o                         
   1   6  17         54.63         84.41         6.25 o                         
   2   6  17         36.96         42.43         5.22 o                         
   3   6  17          2.71          3.03         5.01 o                         
   4   6  17          7.50          0.80         3.71 o                         
  -6   7  17          2.27          7.95         5.93 o                         
  -5   7  17          0.47          0.57         3.10 o                         
  -4   7  17          0.32          0.56         2.59 o                         
  -3   7  17          4.80          8.76         3.07 o                         
  -2   7  17          5.32          4.72         2.85 o                         
  -1   7  17          1.63         -1.60         2.49 o                         
   0   7  17          5.22          2.98         3.81 o                         
   1   7  17          7.37         12.80         5.12 o                         
   2   7  17          5.04         10.81         4.20 o                         
   3   7  17          0.04         -2.60         4.51 o                         
   4   7  17          0.37          5.14         4.52 o                         
  -5   8  17          0.75          2.45         2.95 o                         
  -4   8  17          0.07         -1.16         2.65 o                         
  -3   8  17         15.04         14.08         3.12 o                         
  -2   8  17         12.82         17.92         4.63 o                         
  -1   8  17          5.29          7.35         4.60 o                         
   0   8  17          7.41          9.58         4.92 o                         
   1   8  17          1.42          9.61         4.75 o                         
   2   8  17          4.76         -2.79         4.75 o                         
   3   8  17          2.76          0.55         5.05 o                         
  -4   9  17          0.01         -1.16         3.69 o                         
  -3   9  17         51.00         42.09         5.47 o                         
  -2   9  17         41.39         48.19         5.47 o                         
  -1   9  17          0.00         -4.88         4.88 o                         
   0   9  17          5.44          9.34         5.03 o                         
   1   9  17          6.48          2.45         4.92 o                         
  -3  10  17         11.51          3.65         5.06 o                         
  -2  10  17         32.46         36.77         6.06 o                         
  -1  10  17          2.09          2.87         4.56 o                         
  -6   0  18          0.49          2.64         3.97 o                         
  -4   0  18        254.22        229.38         7.61 o                         
  -2   0  18          9.48         11.38         3.39 o                         
   0   0  18         53.72         45.44         4.94 o                         
   2   0  18          4.36          3.26         4.70 o                         
   4   0  18          2.87         -3.70         5.20 o                         
  -7   1  18          0.97          5.75         4.22 o                         
  -6   1  18          0.59          7.79         2.99 o                         
  -5   1  18         27.26         24.49         3.17 o                         
  -4   1  18         39.56         37.44         5.23 o                         
  -3   1  18         82.71         88.33         3.20 o                         
  -2   1  18          0.22          1.84         2.43 o                         
  -1   1  18          1.30          4.05         2.72 o                         
   0   1  18         35.87         31.17         3.49 o                         
   1   1  18          0.03         -0.96         3.14 o                         
   2   1  18          0.14         -1.04         3.45 o                         
   3   1  18         13.77         11.42         3.51 o                         
   4   1  18         16.34         25.11         4.94 o                         
   5   1  18          7.07          2.44         4.24 o                         
  -7   2  18          1.10          5.39         2.76 o                         
  -6   2  18          2.28          3.68         3.20 o                         
  -5   2  18          0.11         -2.79         3.43 o                         
  -4   2  18         77.36         80.37         3.98 o                         
  -3   2  18          0.50         -0.04         2.44 o                         
  -2   2  18          1.66          2.32         2.58 o                         
  -1   2  18         27.76         28.73         3.13 o                         
   0   2  18         62.32         66.26         3.88 o                         
   1   2  18         13.18          8.99         3.32 o                         
   2   2  18         17.70         22.62         4.64 o                         
   3   2  18          0.81         -1.14         4.26 o                         
   4   2  18          0.91         -3.32         4.17 o                         
   5   2  18          0.02          7.39         4.44 o                         
  -6   3  18          0.03          5.47         3.07 o                         
  -5   3  18          8.38          9.32         2.69 o                         
  -4   3  18          6.82          6.42         2.70 o                         
  -3   3  18         10.09          7.06         2.67 o                         
  -2   3  18         14.10         12.75         4.09 o                         
  -1   3  18          6.93          4.94         3.65 o                         
   0   3  18          0.88         -0.92         4.16 o                         
   1   3  18         18.77         16.10         4.41 o                         
   2   3  18          0.03         -2.29         4.67 o                         
   3   3  18          0.00          3.12         4.22 o                         
   4   3  18          0.00          1.82         4.12 o                         
   5   3  18          0.16          2.74         4.61 o                         
  -6   4  18          0.44         -2.17         4.52 o                         
  -5   4  18          0.43          1.14         5.11 o                         
  -4   4  18          3.51          3.76         2.20 o                         
  -3   4  18         41.88         42.37         3.28 o                         
  -2   4  18          2.77          3.74         2.68 o                         
  -1   4  18          0.13          1.04         4.20 o                         
   0   4  18         32.18         34.50         5.05 o                         
   1   4  18          4.88          4.27         4.51 o                         
   2   4  18         17.39         20.91         5.25 o                         
   3   4  18          0.00         -2.66         4.61 o                         
   4   4  18          0.75          2.76         4.90 o                         
   5   4  18          4.26          7.96         5.34 o                         
  -6   5  18          7.19          3.56         2.78 o                         
  -5   5  18          1.63          3.67         4.23 o                         
  -4   5  18          1.03          1.11         2.63 o                         
  -3   5  18          5.25          4.93         2.09 o                         
  -2   5  18         77.61         78.20         8.41 o                         
  -1   5  18         33.99         33.06         4.81 o                         
   0   5  18          9.75          7.06         4.65 o                         
   1   5  18          9.79         14.13         4.69 o                         
   2   5  18         47.78         44.65         5.61 o                         
   3   5  18          4.06          4.54         5.13 o                         
  -6   6  18          0.03          1.82         3.86 o                         
  -5   6  18          2.10          5.58         7.19 o                         
  -4   6  18          4.81          1.41         2.66 o                         
  -3   6  18         29.32         38.97         3.55 o                         
  -2   6  18          2.79          0.99         2.72 o                         
  -1   6  18          0.47          1.48         2.64 o                         
   0   6  18          2.98         11.60         4.72 o                         
   1   6  18         20.66         21.11         4.94 o                         
   2   6  18          6.15          3.07         4.42 o                         
   3   6  18         15.14          3.82         4.93 o                         
   4   6  18          1.33         24.22         5.38 o                         
  -5   7  18          0.01          1.73         5.66 o                         
  -4   7  18          5.44          1.46         3.31 o                         
  -3   7  18          1.92         -1.63         2.89 o                         
  -2   7  18          9.29          7.61         2.59 o                         
  -1   7  18         11.96         14.28         6.48 o                         
   0   7  18          0.68         -1.17         4.82 o                         
   1   7  18         61.68         66.96         5.72 o                         
   2   7  18          4.58          4.42         4.75 o                         
   3   7  18          1.19          5.44         4.40 o                         
  -5   8  18          0.42          2.56         4.49 o                         
  -4   8  18          5.72         10.41         6.47 o                         
  -3   8  18          0.69          5.07         2.87 o                         
  -2   8  18          1.81         -4.20         4.60 o                         
  -1   8  18          9.57          7.12         4.09 o                         
   0   8  18          7.14         14.18         4.24 o                         
   1   8  18         34.94         38.74         5.75 o                         
   2   8  18          0.00          7.61         4.94 o                         
  -3   9  18         19.39         23.12         5.54 o                         
  -2   9  18          0.01          6.27         5.29 o                         
  -1   9  18          1.50          3.46         4.30 o                         
   0   9  18          0.07          1.95         4.04 o                         
  -7   0  19          0.03         -3.71         3.85 o                         
  -5   0  19          0.07          0.55         4.24 o                         
  -3   0  19         64.32         73.11         5.65 o                         
  -1   0  19         52.53         47.57         4.68 o                         
   1   0  19         12.10          6.11         4.74 o                         
   3   0  19         10.84          2.87         4.85 o                         
  -7   1  19          2.47          6.44         4.48 o                         
  -6   1  19          1.66          3.18         3.26 o                         
  -5   1  19          8.44          2.75         2.99 o                         
  -4   1  19         62.24         79.78         5.91 o                         
  -3   1  19          1.39          2.12         2.23 o                         
  -2   1  19         10.82         11.38         2.92 o                         
  -1   1  19          0.41          2.41         2.91 o                         
   0   1  19          5.06          6.07         3.11 o                         
   1   1  19          0.71         -0.50         3.50 o                         
   2   1  19          0.64          4.44         3.50 o                         
   3   1  19          0.05         -3.71         3.71 o                         
   4   1  19          0.20         11.43         4.93 o                         
  -7   2  19          0.01         -4.08         4.08 o                         
  -6   2  19          2.31          3.65         2.88 o                         
  -5   2  19          1.47         -0.20         2.85 o                         
  -4   2  19         32.55         33.78         3.08 o                         
  -3   2  19          2.54          0.99         2.77 o                         
  -2   2  19         16.84         14.34         2.83 o                         
  -1   2  19         14.38         19.18         3.34 o                         
   0   2  19          0.32         -0.64         3.16 o                         
   1   2  19         22.56         24.81         3.55 o                         
   2   2  19          3.59         -2.05         5.22 o                         
   3   2  19          2.11          3.47         5.42 o                         
   4   2  19          0.01         -4.49         4.49 o                         
  -6   3  19          0.47         -0.43         3.02 o                         
  -5   3  19          7.63          8.06         2.76 o                         
  -4   3  19         19.46         18.01         2.97 o                         
  -3   3  19         13.19         10.92         3.55 o                         
  -2   3  19          9.72          8.05         4.18 o                         
  -1   3  19          0.10         -3.50         4.11 o                         
   0   3  19          6.74          7.02         4.73 o                         
   1   3  19         18.92         20.12         5.45 o                         
   2   3  19          8.65          7.06         5.36 o                         
   3   3  19         24.50         26.67         6.06 o                         
   4   3  19          2.86          4.36         5.20 o                         
  -6   4  19          0.28          0.42         5.13 o                         
  -5   4  19          5.31          5.05         4.85 o                         
  -4   4  19          0.90         -0.28         2.30 o                         
  -3   4  19         22.68         21.43         3.01 o                         
  -2   4  19          3.48          8.30         2.86 o                         
  -1   4  19          0.17         -2.67         3.91 o                         
   0   4  19          0.93          4.90         4.69 o                         
   1   4  19          8.06          4.35         4.73 o                         
   2   4  19        103.81        115.26         7.54 o                         
   3   4  19         14.84         12.05         5.04 o                         
   4   4  19          1.70         -4.96         5.02 o                         
  -6   5  19          0.42         -4.11         4.11 o                         
  -5   5  19          4.59          3.13         2.74 o                         
  -4   5  19          6.13          1.96         2.51 o                         
  -3   5  19          4.51          2.44         2.81 o                         
  -2   5  19          0.61         -0.49         2.90 o                         
  -1   5  19         15.08         12.34         4.27 o                         
   0   5  19          0.02         -1.91         4.04 o                         
   1   5  19         57.24         66.41         6.36 o                         
   2   5  19         13.08          8.60         5.01 o                         
   3   5  19          3.68          1.10         5.43 o                         
  -6   6  19          0.42         -1.31         3.54 o                         
  -5   6  19          0.03          2.89         3.17 o                         
  -4   6  19          2.47          3.89         2.89 o                         
  -3   6  19          7.26          7.12         2.86 o                         
  -2   6  19         17.56         26.40         4.67 o                         
  -1   6  19         12.53         14.43         2.94 o                         
   0   6  19          2.69         -0.29         4.91 o                         
   1   6  19          0.19         -1.37         4.54 o                         
   2   6  19         28.07         34.93         5.31 o                         
   3   6  19          1.30          7.90         5.58 o                         
  -5   7  19          0.48          2.58         3.47 o                         
  -4   7  19          0.21         -2.97         2.97 o                         
  -3   7  19          5.92          4.43         2.79 o                         
  -2   7  19          1.24          0.87         2.89 o                         
  -1   7  19          1.29          2.87         3.94 o                         
   0   7  19          1.88          8.35         4.20 o                         
   1   7  19          0.90          3.58         5.53 o                         
   2   7  19          6.21          1.74         5.25 o                         
  -4   8  19          4.81          9.58         3.00 o                         
  -3   8  19          1.27          2.88         5.18 o                         
  -2   8  19          4.81          6.60         4.74 o                         
  -1   8  19          2.29         13.76         5.22 o                         
   0   8  19          2.98          5.74         4.94 o                         
  -3   9  19         19.09         22.20         5.56 o                         
  -2   9  19         15.49         17.09         4.97 o                         
  -6   0  20          0.27         -4.08         4.08 o                         
  -4   0  20         68.40         48.52         4.81 o                         
  -2   0  20         22.37         26.15         4.83 o                         
   0   0  20         17.82         13.03         4.43 o                         
   2   0  20          0.25          0.50         5.24 o                         
   4   0  20         11.79         14.94         5.14 o                         
  -6   1  20          0.30         -4.64         4.64 o                         
  -5   1  20          5.16         -4.43         4.77 o                         
  -4   1  20          4.29          7.24         3.07 o                         
  -3   1  20         16.52         17.86         3.10 o                         
  -2   1  20          0.47         -1.05         2.88 o                         
  -1   1  20         19.28         16.22         3.78 o                         
   0   1  20         19.43         16.78         3.47 o                         
   1   1  20         33.25         32.42         4.83 o                         
   2   1  20          8.69          9.58         3.23 o                         
   3   1  20          0.56         -6.76         6.87 o                         
   4   1  20          1.06         -3.31         5.09 o                         
  -6   2  20          2.24          1.98         5.75 o                         
  -5   2  20          5.73          3.88         2.98 o                         
  -4   2  20          0.40          4.94         4.76 o                         
  -3   2  20         11.79          9.77         3.06 o                         
  -2   2  20          1.52         -1.74         2.85 o                         
  -1   2  20        105.24         98.86        10.13 o                         
   0   2  20          7.20         10.91         4.79 o                         
   1   2  20          1.10         -4.11         5.22 o                         
   2   2  20          0.40         -4.39         4.72 o                         
   3   2  20         12.39         14.26         5.61 o                         
  -6   3  20          4.76          6.58         3.04 o                         
  -5   3  20          4.55          6.28         2.97 o                         
  -4   3  20          1.23          5.66         3.35 o                         
  -3   3  20          0.14          1.47         2.95 o                         
  -2   3  20          4.93          6.23         4.51 o                         
  -1   3  20          1.25         -2.18         4.26 o                         
   0   3  20          4.17          2.05         4.95 o                         
   1   3  20          0.03         -1.57         5.30 o                         
   2   3  20          2.44          3.71         4.80 o                         
   3   3  20          8.08          2.62         4.82 o                         
  -5   4  20          4.15          5.12         3.79 o                         
  -4   4  20          7.83          9.63         3.72 o                         
  -3   4  20          9.63          9.01         2.88 o                         
  -2   4  20         28.23         26.58         3.33 o                         
  -1   4  20          0.03          3.02         4.01 o                         
   0   4  20          0.08         -4.11         4.83 o                         
   1   4  20          9.08         15.59         5.71 o                         
   2   4  20         18.92         11.48         5.80 o                         
   3   4  20          0.07          9.31         5.99 o                         
  -5   5  20          0.10         -4.59         4.59 o                         
  -4   5  20          4.47          0.21         4.69 o                         
  -3   5  20          1.57         -0.15         2.60 o                         
  -2   5  20          1.34          1.01         3.03 o                         
  -1   5  20         22.86         24.57         5.12 o                         
   0   5  20         13.22         17.36         4.75 o                         
   1   5  20          0.02         -3.07         5.32 o                         
   2   5  20          0.85          3.32         4.64 o                         
  -5   6  20          4.47          1.23         3.06 o                         
  -4   6  20         10.97          8.69         4.62 o                         
  -3   6  20          0.34          5.16         3.92 o                         
  -2   6  20          0.17          7.39         2.99 o                         
  -1   6  20          2.57          1.59         3.32 o                         
   0   6  20          1.54          1.64         4.44 o                         
   1   6  20          0.64         -1.19         5.11 o                         
  -4   7  20          3.32          1.09         4.77 o                         
  -3   7  20          6.41          4.13         3.20 o                         
  -2   7  20          1.84          1.95         3.24 o                         
  -1   7  20          0.98          6.35         5.12 o                         
   0   7  20          1.42          6.20         5.18 o                         
  -4   8  20          2.05          0.31         4.77 o                         
  -3   8  20          0.38          7.56         4.62 o                         
  -2   8  20          0.29         -5.23         5.23 o                         
  -1   8  20          3.60         -0.02         4.40 o                         
  -5   0  21         20.66         18.05         4.64 o                         
  -3   0  21         47.05         60.31         5.76 o                         
  -1   0  21          0.64         -4.74         4.74 o                         
   1   0  21          2.97          3.87         5.50 o                         
   3   0  21         13.48         12.65         5.20 o                         
  -6   1  21          3.14          3.13         4.04 o                         
  -5   1  21          0.29         -3.06         3.06 o                         
  -4   1  21         34.50         34.39         3.23 o                         
  -3   1  21          5.07          8.83         2.93 o                         
  -2   1  21          0.02         -2.08         2.93 o                         
  -1   1  21         17.26         14.32         4.77 o                         
   0   1  21         31.99         29.98         6.14 o                         
   1   1  21          0.21          0.46         3.34 o                         
   2   1  21          0.46          0.65         4.26 o                         
   3   1  21          1.70          5.68         4.87 o                         
  -6   2  21          0.01         -4.43         4.43 o                         
  -5   2  21          0.01         -4.56         4.56 o                         
  -4   2  21          0.02          0.83         2.90 o                         
  -3   2  21          2.47          4.49         4.28 o                         
  -2   2  21          0.46          3.86         3.62 o                         
  -1   2  21          1.20          3.64         3.27 o                         
   0   2  21         22.12         19.74         3.55 o                         
   1   2  21         15.49          8.95         4.57 o                         
   2   2  21         41.50         46.22         6.45 o                         
  -6   3  21          0.15         -3.55         3.92 o                         
  -5   3  21          1.34         -0.66         2.73 o                         
  -4   3  21          0.01          2.15         2.62 o                         
  -3   3  21          4.24          1.99         3.06 o                         
  -2   3  21          9.02          4.90         4.58 o                         
  -1   3  21          5.01          3.01         4.10 o                         
   0   3  21          0.35         -2.79         4.69 o                         
   1   3  21          9.50         11.21         5.36 o                         
   2   3  21         13.70         13.24         6.25 o                         
  -5   4  21          0.76          2.65         5.13 o                         
  -4   4  21          0.16          6.06         3.54 o                         
  -3   4  21          2.35          1.25         3.17 o                         
  -2   4  21          1.54          2.97         5.13 o                         
  -1   4  21          3.42          6.54         4.49 o                         
   0   4  21          0.03          0.06         5.90 o                         
   1   4  21          8.45          9.47         5.66 o                         
   2   4  21          8.16          8.31         5.16 o                         
  -4   5  21          0.05         -3.67         3.67 o                         
  -3   5  21          2.77          7.77         3.27 o                         
  -2   5  21          3.65          5.41         3.26 o                         
  -1   5  21         19.21         22.81         5.73 o                         
   0   5  21          2.59         -1.38         4.76 o                         
   1   5  21         14.74          9.46         5.55 o                         
  -4   6  21          2.19         -0.18         4.47 o                         
  -3   6  21          2.16         -2.63         8.89 o                         
  -2   6  21         13.86         14.94         3.37 o                         
  -1   6  21          3.83          4.66         3.27 o                         
   0   6  21         13.60         30.94         5.35 o                         
  -3   7  21          0.30         -0.67         7.66 o                         
  -2   7  21          1.11          5.18         3.31 o                         
  -1   7  21          2.16         -0.16         4.94 o                         
  -4   0  22          0.17          0.94         4.38 o                         
  -2   0  22          7.77         11.34         4.35 o                         
   0   0  22          0.72          8.58         5.32 o                         
   2   0  22          0.73         -4.20         6.48 o                         
  -5   1  22          0.05         -2.14         3.31 o                         
  -4   1  22         26.66         33.48         3.38 o                         
  -3   1  22         20.16         23.90         4.32 o                         
  -2   1  22          0.01          3.23         6.18 o                         
  -1   1  22          0.80          0.29         3.47 o                         
   0   1  22          2.71          6.92         3.16 o                         
   1   1  22         13.93          6.17         5.43 o                         
   2   1  22          0.68         -5.96         5.96 o                         
  -5   2  22          1.42         -0.87         4.09 o                         
  -4   2  22          1.72          3.38         6.96 o                         
  -3   2  22          0.54          3.23         3.53 o                         
  -2   2  22          3.35          2.42         4.49 o                         
  -1   2  22          1.73         -4.26         4.26 o                         
   0   2  22          0.02         -4.45         4.45 o                         
   1   2  22          0.00          6.13         5.89 o                         
  -5   3  22          3.26          6.83         4.30 o                         
  -4   3  22          7.06          8.06         3.18 o                         
  -3   3  22          0.02         -0.50         4.24 o                         
  -2   3  22          4.31          2.89         4.79 o                         
  -1   3  22          1.26          1.86         4.44 o                         
   0   3  22          3.44          4.06         4.42 o                         
   1   3  22         17.68         16.58         5.40 o                         
  -4   4  22          1.87          7.02         3.15 o                         
  -3   4  22          0.00          3.33         3.56 o                         
  -2   4  22          4.48          7.05         5.06 o                         
  -1   4  22          4.68          7.00         4.59 o                         
   0   4  22         12.50         11.31         5.99 o                         
   1   4  22          0.29         -3.43         5.76 o                         
  -3   5  22          5.85          4.03         3.43 o                         
  -2   5  22          2.48         -1.30         3.16 o                         
  -1   5  22          5.34          0.08         5.16 o                         
   0   5  22          7.91          2.01         5.17 o                         
  -3   6  22          0.36          5.68         3.11 o                         
  -2   6  22          0.07          2.58         3.25 o                         
  -1   6  22          2.91          8.01         3.60 o                         
  -2   7  22          0.15         -3.93         3.93 o                         
  -3   0  23         70.76         81.50         6.03 o                         
  -1   0  23          4.74          6.10         5.24 o                         
   1   0  23          3.07          4.50         5.61 o                         
  -4   1  23         32.37         39.21         5.28 o                         
  -3   1  23          0.48          4.41         4.70 o                         
  -2   1  23          3.34          3.20         3.31 o                         
  -1   1  23          3.00          6.71         3.63 o                         
   0   1  23          3.68         -0.30         3.73 o                         
  -4   2  23          0.01          9.78         4.50 o                         
  -3   2  23          6.29         11.92        10.46 o                         
  -2   2  23          7.43         -0.10         4.72 o                         
  -1   2  23          8.68          9.90         5.56 o                         
   0   2  23          0.44          0.16         5.58 o                         
  -4   3  23          1.46          4.83         4.19 o                         
  -3   3  23          3.32          3.79         5.62 o                         
  -2   3  23          2.01          9.01         4.52 o                         
  -1   3  23          0.86          6.83         5.16 o                         
   0   3  23          0.01          9.10         5.65 o                         
  -4   4  23          5.51         19.42         4.38 o                         
  -3   4  23          0.42         -0.33         4.88 o                         
  -2   4  23         12.44         18.54         3.92 o                         
  -1   4  23          0.05          4.10         4.53 o                         
  -2   5  23          1.99          1.81         3.01 o                         
  -2   0  24          0.83          1.24         6.06 o                         
  -2   1  24          0.64         -1.19         4.89 o                         
  -1   1  24          0.25          2.15         3.63 o                         
  -2   2  24          2.14          0.50         4.70 o                         
  -1   2  24          0.08          1.82         5.36 o                         
  -2   3  24          0.30          5.62         4.79 o                         
  -2   1  25          6.09          1.45         5.36 o                         
                                                                                
